# Supplementary material for: P-body proteins regulate transcriptional rewiring to promote DNA replication stress resistance
Source: Nat Commun. 2017 Sep 15;8:558. doi: 10.1038/s41467-017-00632-2 (PMC5601920; doi:10.1038/s41467-017-00632-2)
Supplement: Supplementary file 2 — Supplementary Data 1 [file 41467_2017_632_MOESM2_ESM.xlsx]

## Sheet: Supplementary Data 1 Index
Supplementary Data 1. RNAseq data related to Figure 1.
	Sheet name	Description	Number of replicates
	WT-lsm1 t0	lsm1∆ vs WT comparison, untreated	2
	WT-lsm1 t1	lsm1∆ vs WT comparison, 1h HU 200 mM	2
	WT-lsm1 t2	lsm1∆ vs WT comparison, 2h HU 200 mM	2
	WT-lsm1 t3	lsm1∆ vs WT comparison, 4h HU 200 mM	2
	WT (HU) t1	untreated vs 1h HU, WT	2
	WT (HU) t2	untreated vs 2h HU, WT	2
	WT (HU) t3	untreated vs 4h HU, WT	2
	lsm1 (HU) t1	untreated vs 1h HU, lsm1∆ strain	2
	lsm1 (HU) t2	untreated vs 2h HU, lsm1∆ strain	2
	lsm1 (HU) t3	untreated vs 4h HU, lsm1∆ strain	2
	raw counts	raw sequencing counts data used for EBSeq and edgeR analyses	2
	column name	Description
	test_id	unique transcript identifier
	gene_id	unique gene identifier
	gene	gene name
	locus	genomic coordinates
	sample_1	sample name
	sample_2	sample name
	status	indicates whether statistical test was successful or not
	value_1	mean FPKM value for sample 1
	value_2	mean FPKM value for sample 2
	log2(fold_change)	log2 fold-change (FPKM sample 2 / FPKM sample 1)
	test_stat	value of the statistical test
	p_value	uncorrected p-value
	q_value	FDR corrected p-value
	significant	indicates whether the statistical test was significant or not

## Sheet: WT-lsm1 t0
test_id	gene_id	gene	locus	sample_1	sample_2	status	value_1	value_2	log2(fold_change)	test_stat	p_value	q_value	significant
P1	XLOC_000001	YAL068W-A	I:334-792	WT_t0	lsm1_t0	NOTEST	0	0	0	0	1	1	no
P10	XLOC_000009	ECM1	I:36495-37147	WT_t0	lsm1_t0	OK	128.22	224.345	0.8071	3.14892	5e-05	0.00161294	yes
P100	XLOC_000104	SYN8	I:128251-129019	WT_t0	lsm1_t0	OK	55.5291	50.9348	-0.124593	-0.466106	0.5062	0.779372	no
P1000	XLOC_001026	TCP1	IV:887231-888911	WT_t0	lsm1_t0	OK	221.986	326.374	0.556061	2.22521	0.00185	0.0259531	yes
P1001	XLOC_001027	UPC2	IV:889750-892492	WT_t0	lsm1_t0	OK	23.9071	25.6894	0.103734	0.401724	0.568	0.821107	no
P1002	XLOC_001028	AHA1	IV:892874-893927	WT_t0	lsm1_t0	OK	146.233	171.826	0.232679	0.915104	0.195	0.493379	no
P1003	XLOC_001029	ADR1	IV:895034-899006	WT_t0	lsm1_t0	OK	25.1914	17.3645	-0.536788	-2.09482	0.00315	0.0380575	yes
P1004	XLOC_001030	GTB1	IV:907329-909438	WT_t0	lsm1_t0	OK	32.9301	35.4789	0.107556	0.418843	0.5474	0.81146	no
P1005	XLOC_001031	YDR222W	IV:910053-911301	WT_t0	lsm1_t0	OK	40.0081	38.2041	-0.0665675	-0.254774	0.7198	0.902182	no
P1006	XLOC_001032	CRF1	IV:912098-913502	WT_t0	lsm1_t0	OK	6.23056	5.60344	-0.153049	-0.446238	0.525	0.792676	no
P1007	XLOC_001033	HTA1	IV:915529-915928	WT_t0	lsm1_t0	OK	1830.7	1744.79	-0.0693362	-0.276681	0.6892	0.890773	no
P1008	XLOC_001034	ADK1	IV:916485-917154	WT_t0	lsm1_t0	OK	1068.11	859.668	-0.313209	-1.2544	0.0755	0.295081	no
P1009	XLOC_001035	SIR4	IV:917570-921647	WT_t0	lsm1_t0	OK	14.643	11.3464	-0.367976	-1.41974	0.0473	0.221349	no
P101	XLOC_000105	MDM10	I:134183-135665	WT_t0	lsm1_t0	OK	16.5402	15.6122	-0.0833062	-0.300517	0.6707	0.881551	no
P1010	XLOC_001036	IVY1	IV:924784-926146	WT_t0	lsm1_t0	OK	24.2995	20.1225	-0.272121	-1.00082	0.15285	0.437103	no
P1011	XLOC_001037	YDR230W	IV:926222-926910	WT_t0	lsm1_t0	OK	14.9054	12.7942	-0.220354	-0.249784	0.72775	0.90583	no
P1012	XLOC_001038	HEM1	IV:927451-929098	WT_t0	lsm1_t0	OK	161.651	168.571	0.060473	0.240447	0.72265	0.903668	no
P1013	XLOC_001039	LYS4	IV:931128-933210	WT_t0	lsm1_t0	OK	78.7988	89.8077	0.188666	0.744817	0.28755	0.603893	no
P1014	XLOC_001040	PRP42	IV:933503-935138	WT_t0	lsm1_t0	OK	24.9272	21.2951	-0.227198	-0.857639	0.2238	0.531881	no
P1015	XLOC_001041	MRPL7	IV:936614-937493	WT_t0	lsm1_t0	OK	49.2066	56.7745	0.206392	0.784198	0.26795	0.583958	no
P1016	XLOC_001042	BUD26	IV:943673-945438	WT_t0	lsm1_t0	OK	10.5719	13.3146	0.332771	0.241051	0.73405	0.907919	no
P1017	XLOC_001044	AMD2	IV:946806-948456	WT_t0	lsm1_t0	OK	14.2727	13.8618	-0.0421463	-0.151907	0.8228	0.94555	no
P1018	XLOC_001045	PEX5	IV:950562-952401	WT_t0	lsm1_t0	OK	23.0735	19.9183	-0.212147	-0.802202	0.2594	0.574697	no
P1019	XLOC_001046	MNN10	IV:952799-953981	WT_t0	lsm1_t0	OK	102.859	97.5133	-0.0769998	-0.302941	0.6686	0.881016	no
P102	XLOC_000106	ERP2	I:137697-138345	WT_t0	lsm1_t0	OK	193.983	223.618	0.205107	0.806228	0.2484	0.564902	no
P1020	XLOC_001047	TRS23	IV:954287-954947	WT_t0	lsm1_t0	OK	32.4525	34.0186	0.0679939	0.234363	0.74015	0.910678	no
P1021	XLOC_001048	YDR246W-A	IV:955132-955333	WT_t0	lsm1_t0	OK	17.5545	17.2706	-0.023524	-0.0257678	0.9185	0.973007	no
P1022	XLOC_001049	VHS1	IV:956012-957398	WT_t0	lsm1_t0	OK	31.1427	23.8859	-0.382733	-1.4412	0.0402	0.201	no
P1023	XLOC_001050	PAM1	IV:960613-963106	WT_t0	lsm1_t0	OK	48.1948	35.6652	-0.43436	-1.70529	0.0152	0.107091	no
P1024	XLOC_001051	BTT1	IV:963411-963861	WT_t0	lsm1_t0	OK	17.3246	13.1627	-0.396363	-0.968602	0.1733	0.46391	no
P1025	XLOC_001052	CHL4	IV:965112-966489	WT_t0	lsm1_t0	OK	14.7844	11.8921	-0.314075	-1.08521	0.12085	0.386125	no
P1026	XLOC_001053	YDR261W-B	IV:981461-986775	WT_t0	lsm1_t0	OK	2.48879	0.687604	-1.85579	-5.1277	5e-05	0.00161294	yes
P1027	XLOC_001055	YDR262W	IV:993133-993952	WT_t0	lsm1_t0	OK	62.0675	63.0413	0.0224601	0.0858033	0.90515	0.970275	no
P1028	XLOC_001056	PEX10	IV:998863-999877	WT_t0	lsm1_t0	OK	18.6651	17.9962	-0.052645	-0.180675	0.798	0.931709	no
P1029	XLOC_001057	MSW1	IV:1004003-1005143	WT_t0	lsm1_t0	OK	21.75	22.9443	0.0771202	0.278482	0.6854	0.889078	no
P103	XLOC_000107	SSA1	I:139502-141431	WT_t0	lsm1_t0	OK	324.96	380.989	0.229487	0.735296	0.285	0.600721	no
P1030	XLOC_001058	CCC2	IV:1005664-1008766	WT_t0	lsm1_t0	OK	11.6273	9.79365	-0.247596	-0.863326	0.21825	0.525172	no
P1031	XLOC_001059	GLO2	IV:1009009-1009834	WT_t0	lsm1_t0	OK	48.0924	75.3756	0.64829	2.45739	0.00065	0.0120782	yes
P1032	XLOC_001060	DON1	IV:1010175-1011273	WT_t0	lsm1_t0	OK	3.9245	3.55091	-0.14432	-0.341059	0.63185	0.860888	no
P1033	XLOC_001061	BSC2	IV:1012251-1012959	WT_t0	lsm1_t0	OK	33.7426	34.1123	0.0157227	0.0551949	0.93695	0.97852	no
P1034	XLOC_001062	RNH202	IV:1019367-1020420	WT_t0	lsm1_t0	OK	35.0408	31.7743	-0.141179	-0.525594	0.45285	0.739567	no
P1035	XLOC_001063	RRP45	IV:1020746-1021664	WT_t0	lsm1_t0	OK	67.7285	72.7714	0.103608	0.400301	0.5676	0.821107	no
P1036	XLOC_001064	ZIP1	IV:1032435-1035063	WT_t0	lsm1_t0	OK	5.67132	3.85806	-0.555808	-1.80751	0.0111	0.0878045	no
P1037	XLOC_001065	INM2	IV:1035994-1036873	WT_t0	lsm1_t0	OK	21.6758	26.8357	0.308065	1.07285	0.1257	0.392542	no
P1038	XLOC_001066	NSE3	IV:1037194-1038106	WT_t0	lsm1_t0	OK	26.7969	20.2456	-0.404458	-1.41038	0.0437	0.21023	no
P1039	XLOC_001067	YDR290W	IV:1038279-1039699	WT_t0	lsm1_t0	OK	16.6494	17.033	0.0328593	0.0351795	0.9589	0.986053	no
P104	XLOC_000108	TFC3	I:147593-151166	WT_t0	lsm1_t0	OK	19.0659	18.8131	-0.0192584	-0.0748834	0.91065	0.971819	no
P1040	XLOC_001068	HRQ1	IV:1039727-1042961	WT_t0	lsm1_t0	OK	20.4984	17.699	-0.211838	-0.822641	0.24425	0.559355	no
P1041	XLOC_001069	MHR1	IV:1055211-1055892	WT_t0	lsm1_t0	OK	60.1342	88.0302	0.549812	2.08125	0.00345	0.0402289	yes
P1042	XLOC_001070	SUR2	IV:1056550-1057600	WT_t0	lsm1_t0	OK	124.434	122.277	-0.0252263	-0.0994482	0.88685	0.967706	no
P1043	XLOC_001071	BFR2	IV:1059626-1061231	WT_t0	lsm1_t0	OK	52.6446	50.0521	-0.072854	-0.284414	0.6834	0.889011	no
P1044	XLOC_001072	CFT1	IV:1063351-1067425	WT_t0	lsm1_t0	OK	25.5805	19.8698	-0.36447	-1.43019	0.0425	0.20689	no
P1045	XLOC_001073	GPI11	IV:1067730-1068390	WT_t0	lsm1_t0	OK	58.5491	54.1975	-0.111422	-0.410399	0.5554	0.815142	no
P1046	XLOC_001074	YDR307W	IV:1075864-1077853	WT_t0	lsm1_t0	OK	22.402	25.3547	0.178628	0.685562	0.328	0.645737	no
P1047	XLOC_001075	TFB1	IV:1085064-1086993	WT_t0	lsm1_t0	OK	25.0832	25.0089	-0.00427815	-0.0164527	0.981	0.993234	no
P1048	XLOC_001076	SSF2	IV:1087580-1088942	WT_t0	lsm1_t0	OK	35.1286	47.7005	0.441357	1.70157	0.01545	0.108491	no
P1049	XLOC_001077	OMS1	IV:1093762-1095178	WT_t0	lsm1_t0	OK	13.689	13.2712	-0.0447169	-0.156025	0.81925	0.943518	no
P105	XLOC_000109	ERP1	I:154064-154724	WT_t0	lsm1_t0	OK	289.067	322.513	0.157953	0.626572	0.3729	0.684695	no
P1050	XLOC_001078	YDR316W-B	IV:1096063-1101332	WT_t0	lsm1_t0	NOTEST	0	0	0	0	1	1	no
P1051	XLOC_001079	HIM1	IV:1102183-1103428	WT_t0	lsm1_t0	OK	7.79245	6.73742	-0.209882	-0.619255	0.387	0.696118	no
P1052	XLOC_001080	MCM21	IV:1103757-1104947	WT_t0	lsm1_t0	OK	16.8219	13.9793	-0.267043	-0.906459	0.19655	0.495272	no
P1053	XLOC_001081	YDR320W-B	IV:1108279-1108621	WT_t0	lsm1_t0	OK	48.625	11.7794	-2.04544	-0.625981	0.36855	0.681844	no
P1054	XLOC_001082	ASP1	IV:1108701-1109847	WT_t0	lsm1_t0	OK	233.769	246.332	0.0755198	0.300372	0.66845	0.881016	no
P1055	XLOC_001083	MRPL35	IV:1110588-1111692	WT_t0	lsm1_t0	OK	39.9054	50.3618	0.335745	1.28435	0.0696	0.281546	no
P1056	XLOC_001084	YCG1	IV:1117125-1120233	WT_t0	lsm1_t0	OK	20.7076	16.5355	-0.324593	-1.25674	0.07515	0.294801	no
P1057	XLOC_001085	YDR327W	IV:1125301-1126018	WT_t0	lsm1_t0	OK	197.069	182.66	-0.109538	-0.184495	0.79615	0.931088	no
P1058	XLOC_001086	UBX5	IV:1127871-1129374	WT_t0	lsm1_t0	OK	26.594	24.4347	-0.122167	-0.460426	0.5117	0.782825	no
P1059	XLOC_001087	GPI8	IV:1129587-1130823	WT_t0	lsm1_t0	OK	50.0869	56.4286	0.171993	0.666336	0.34395	0.660363	no
P106	XLOC_000110	RFA1	I:156753-158619	WT_t0	lsm1_t0	OK	48.5173	77.9177	0.683454	2.6958	5e-05	0.00161294	yes
P1060	XLOC_001088	IRC3	IV:1131000-1133070	WT_t0	lsm1_t0	OK	13.1509	10.6556	-0.303553	-1.10137	0.11495	0.375775	no
P1061	XLOC_001089	SWR1	IV:1135931-1140476	WT_t0	lsm1_t0	OK	29.1583	21.1213	-0.465206	-1.83612	0.0086	0.0745607	no
P1062	XLOC_001090	MSN5	IV:1141167-1144842	WT_t0	lsm1_t0	OK	30.6604	19.6668	-0.640612	-2.51227	0.00045	0.00913658	yes
P1063	XLOC_001091	YDR336W	IV:1145091-1146036	WT_t0	lsm1_t0	OK	22.1733	20.2754	-0.129093	-0.447761	0.5242	0.792335	no
P1064	XLOC_001092	MRPS28	IV:1146318-1147179	WT_t0	lsm1_t0	OK	43.8628	56.8233	0.373485	1.40805	0.05145	0.23338	no
P1065	XLOC_001093	YDR340W	IV:1150841-1151183	WT_t0	lsm1_t0	OK	370.707	155.474	-1.25361	-4.53368	5e-05	0.00161294	yes
P1066	XLOC_001094	MRP1	IV:1169177-1170143	WT_t0	lsm1_t0	OK	62.1863	69.6133	0.162766	0.629698	0.3728	0.684695	no
P1067	XLOC_001096	SBE2	IV:1178665-1181260	WT_t0	lsm1_t0	OK	26.0191	20.8405	-0.320183	-1.24199	0.07745	0.300119	no
P1068	XLOC_001097	YDR352W	IV:1181800-1182754	WT_t0	lsm1_t0	OK	41.6024	31.0695	-0.421167	-1.56013	0.0264	0.154061	no
P1069	XLOC_001098	TRR1	IV:1183298-1184258	WT_t0	lsm1_t0	OK	557.645	685.43	0.297663	1.19328	0.09275	0.336815	no
P107	XLOC_000111	YAR009C	I:160596-164187	WT_t0	lsm1_t0	OK	3.87415	1.27714	-1.60097	-4.6262	5e-05	0.00161294	yes
P1070	XLOC_001099	TRP4	IV:1184746-1185889	WT_t0	lsm1_t0	OK	53.4586	66.1917	0.308229	1.14185	0.1057	0.361336	no
P1071	XLOC_001100	SPC110	IV:1186066-1188941	WT_t0	lsm1_t0	OK	20.0295	15.9755	-0.326259	-1.25135	0.07685	0.298887	no
P1072	XLOC_001101	GGA1	IV:1190058-1191732	WT_t0	lsm1_t0	OK	19.916	17.1598	-0.214894	-0.79276	0.2568	0.572329	no
P1073	XLOC_001102	OPI7	IV:1191935-1195032	WT_t0	lsm1_t0	OK	29.1236	32.2522	0.147206	0.185477	0.78745	0.929628	no
P1074	XLOC_001103	ESC2	IV:1199182-1200553	WT_t0	lsm1_t0	OK	15.6937	15.455	-0.022112	-0.0782356	0.90665	0.970478	no
P1075	XLOC_001105	SEM1	IV:1202127-1202397	WT_t0	lsm1_t0	OK	442.93	497.196	0.166736	0.631201	0.365	0.67853	no
P1076	XLOC_001106	YDR365W-B	IV:1206996-1212265	WT_t0	lsm1_t0	OK	2.98674	1.16373	-1.35982	-4.18162	5e-05	0.00161294	yes
P1077	XLOC_001107	KEI1	IV:1212847-1213614	WT_t0	lsm1_t0	OK	65.4167	72.1547	0.141433	0.532492	0.44535	0.734926	no
P1078	XLOC_001108	YPR1	IV:1213903-1214842	WT_t0	lsm1_t0	OK	109.008	98.9237	-0.140043	-0.54871	0.43835	0.730151	no
P1079	XLOC_001109	CTS2	IV:1219412-1220948	WT_t0	lsm1_t0	OK	13.8673	11.7853	-0.234707	-0.814421	0.2457	0.560883	no
P108	XLOC_000112	YAR010C	I:164543-165866	WT_t0	lsm1_t0	NOTEST	0	0	0	0	1	1	no
P1080	XLOC_001110	FRQ1	IV:1222758-1223331	WT_t0	lsm1_t0	OK	93.733	93.9746	0.00371324	0.0140643	0.9836	0.994421	no
P1081	XLOC_001111	YDR374W-A	IV:1224756-1225026	WT_t0	lsm1_t0	OK	76.5384	52.9117	-0.532597	-1.39705	0.04995	0.230317	no
P1082	XLOC_001112	ARH1	IV:1226821-1228303	WT_t0	lsm1_t0	OK	29.2148	25.9813	-0.169222	-0.642233	0.36295	0.676464	no
P1083	XLOC_001113	ATP17	IV:1228610-1228916	WT_t0	lsm1_t0	OK	372.119	500.463	0.427497	1.64482	0.02095	0.13195	no
P1084	XLOC_001114	RGA2	IV:1230166-1233196	WT_t0	lsm1_t0	OK	16.3157	12.7904	-0.351206	-1.34424	0.05665	0.24726	no
P1085	XLOC_001115	ARO10	IV:1234217-1236125	WT_t0	lsm1_t0	OK	42.4061	93.6557	1.1431	4.42671	5e-05	0.00161294	yes
P1086	XLOC_001116	YRA1	IV:1236557-1238004	WT_t0	lsm1_t0	OK	572.124	560.486	-0.0296495	-0.118053	0.8668	0.962248	no
P1087	XLOC_001117	RPP2B	IV:1239491-1239824	WT_t0	lsm1_t0	OK	7451.01	6452.24	-0.207635	-0.842239	0.22995	0.539635	no
P1088	XLOC_001118	EFT2	IV:1243229-1245758	WT_t0	lsm1_t0	OK	244.668	180.189	-0.441315	-1.7701	0.0116	0.0891997	no
P1089	XLOC_001119	MUS81	IV:1246083-1247982	WT_t0	lsm1_t0	OK	8.58324	9.24004	0.106378	0.366785	0.60175	0.840836	no
P109	XLOC_000113	BUD14	I:166741-168871	WT_t0	lsm1_t0	OK	45.0276	43.1298	-0.0621223	-0.243963	0.73055	0.906697	no
P1090	XLOC_001120	RVS167	IV:1250185-1251634	WT_t0	lsm1_t0	OK	125.157	126.714	0.0178339	0.070723	0.9167	0.972755	no
P1091	XLOC_001121	SAC7	IV:1252536-1254501	WT_t0	lsm1_t0	OK	41.4023	36.7212	-0.173098	-0.676257	0.332	0.649988	no
P1092	XLOC_001122	SPT3	IV:1258695-1259709	WT_t0	lsm1_t0	OK	26.1982	30.3334	0.211438	0.769637	0.26295	0.578896	no
P1093	XLOC_001123	SHE9	IV:1259900-1261271	WT_t0	lsm1_t0	OK	20.8952	15.6066	-0.421016	-1.51758	0.03245	0.175955	no
P1094	XLOC_001124	RPT3	IV:1261680-1262967	WT_t0	lsm1_t0	OK	143.86	160.358	0.156625	0.621067	0.38175	0.69272	no
P1095	XLOC_001125	SXM1	IV:1263323-1266158	WT_t0	lsm1_t0	OK	112.991	71.2598	-0.665048	-2.64585	0.00045	0.00913658	yes
P1096	XLOC_001126	YDR396W	IV:1266294-1266898	WT_t0	lsm1_t0	OK	20.3757	20.5334	0.0111187	0.0156214	0.9812	0.993234	no
P1097	XLOC_001127	UTP5	IV:1267470-1269402	WT_t0	lsm1_t0	OK	79.9317	92.0737	0.204021	0.808645	0.24985	0.567055	no
P1098	XLOC_001128	HPT1	IV:1270067-1270733	WT_t0	lsm1_t0	OK	430.998	358.157	-0.267088	-1.04473	0.1387	0.413776	no
P1099	XLOC_001129	URH1	IV:1271062-1272085	WT_t0	lsm1_t0	OK	53.7965	69.8115	0.375952	1.45051	0.0405	0.201707	no
P11	XLOC_000010	CNE1	I:37463-39046	WT_t0	lsm1_t0	OK	19.0447	17.0327	-0.161077	-0.542292	0.43825	0.730151	no
P110	XLOC_000114	KIN3	I:170395-171703	WT_t0	lsm1_t0	OK	21.0935	20.3972	-0.0484283	-0.175749	0.8047	0.93531	no
P1100	XLOC_001130	YDR401W	IV:1272222-1273703	WT_t0	lsm1_t0	NOTEST	0	0	0	0	1	1	no
P1101	XLOC_001131	DIT1	IV:1274601-1276212	WT_t0	lsm1_t0	OK	2.82307	4.03033	0.513633	1.34342	0.0626	0.263459	no
P1102	XLOC_001132	MRP20	IV:1277645-1278437	WT_t0	lsm1_t0	OK	32.1462	35.5453	0.145009	0.520645	0.45525	0.741281	no
P1103	XLOC_001133	PDR15	IV:1279209-1284044	WT_t0	lsm1_t0	OK	9.81298	15.8352	0.690373	2.66704	0.00015	0.00393905	yes
P1104	XLOC_001133	YDR406W-A	IV:1279209-1284044	WT_t0	lsm1_t0	OK	4.69957	6.61703	0.493656	0.142292	0.80505	0.93531	no
P1105	XLOC_001134	SIZ1	IV:1289405-1292120	WT_t0	lsm1_t0	OK	14.1963	10.5761	-0.424714	-1.58945	0.02195	0.136489	no
P1106	XLOC_001135	RRP17	IV:1294692-1295411	WT_t0	lsm1_t0	OK	15.6845	18.9009	0.269117	0.4862	0.48605	0.764566	no
P1107	XLOC_001136	SYF1	IV:1298431-1301011	WT_t0	lsm1_t0	OK	19.3685	14.0517	-0.462968	-1.7677	0.0127	0.0951751	no
P1108	XLOC_001137	RPL12B	IV:1301554-1302113	WT_t0	lsm1_t0	OK	4183.34	3829.17	-0.127621	-0.499872	0.46605	0.750379	no
P1109	XLOC_001138	RAD30	IV:1303173-1305072	WT_t0	lsm1_t0	OK	13.6957	15.6311	0.190697	0.701077	0.3135	0.633681	no
P111	XLOC_000115	CDC15	I:172210-175330	WT_t0	lsm1_t0	OK	9.49815	8.36776	-0.182805	-0.656141	0.34685	0.66345	no
P1110	XLOC_001140	HKR1	IV:1306266-1311675	WT_t0	lsm1_t0	OK	16.8861	12.0205	-0.490334	-1.91654	0.0067	0.0633609	no
P1111	XLOC_001141	ARO80	IV:1312039-1314892	WT_t0	lsm1_t0	OK	12.0022	10.935	-0.134345	-0.503158	0.4734	0.755863	no
P1112	XLOC_001142	SNX41	IV:1320063-1322006	WT_t0	lsm1_t0	OK	10.2625	10.3426	0.011208	0.0367833	0.9569	0.985478	no
P1113	XLOC_001143	RPN9	IV:1322204-1323386	WT_t0	lsm1_t0	OK	141.818	156.069	0.138138	0.547537	0.4268	0.72367	no
P1114	XLOC_001144	YDR431W	IV:1325500-1328701	WT_t0	lsm1_t0	OK	15.448	12.2485	-0.334812	-0.178808	0.8077	0.936667	no
P1115	XLOC_001145	YDR433W	IV:1328782-1330040	WT_t0	lsm1_t0	OK	222.94	214.622	-0.054854	-0.0706404	0.91655	0.972755	no
P1116	XLOC_001145	NPL3	IV:1328782-1330040	WT_t0	lsm1_t0	OK	423.172	438.615	0.0517117	0.19643	0.77945	0.92639	no
P1117	XLOC_001146	GPI17	IV:1331236-1332841	WT_t0	lsm1_t0	OK	50.5925	51.4383	0.0239191	0.0935818	0.8936	0.968794	no
P1118	XLOC_001147	PPZ2	IV:1334820-1336953	WT_t0	lsm1_t0	OK	11.6601	10.8138	-0.108711	-0.394182	0.56805	0.821107	no
P1119	XLOC_001148	GPI19	IV:1337351-1337774	WT_t0	lsm1_t0	OK	21.9921	17.0468	-0.367478	-0.937085	0.18095	0.474984	no
P112	XLOC_000116	PAU7	I:176855-177023	WT_t0	lsm1_t0	OK	20.7478	38.7666	0.901853	0.842073	0.2594	0.574697	no
P1120	XLOC_001149	THI74	IV:1338273-1339386	WT_t0	lsm1_t0	OK	13.8719	12.5021	-0.150003	-0.494205	0.4804	0.761142	no
P1121	XLOC_001150	LRS4	IV:1339675-1340719	WT_t0	lsm1_t0	OK	5.86947	5.2244	-0.167965	-0.439762	0.5299	0.797686	no
P1122	XLOC_001151	DOT1	IV:1342492-1344241	WT_t0	lsm1_t0	OK	21.3948	21.3328	-0.00418559	-0.0158084	0.9799	0.993234	no
P1123	XLOC_001152	YDR442W	IV:1345646-1349938	WT_t0	lsm1_t0	OK	2.98772	3.01914	0.0150944	0.00621654	0.828	0.946691	no
P1124	XLOC_001153	YDR444W	IV:1350289-1352589	WT_t0	lsm1_t0	OK	15.8582	13.3598	-0.247331	-0.877472	0.21185	0.516938	no
P1125	XLOC_001154	ECM11	IV:1353724-1354633	WT_t0	lsm1_t0	NOTEST	0.486302	0.172635	-1.49412	0	1	1	no
P1126	XLOC_001155	ADA2	IV:1356064-1357369	WT_t0	lsm1_t0	OK	28.7384	26.2193	-0.132354	-0.494958	0.4821	0.762015	no
P1127	XLOC_001156	RPS18A	IV:1359922-1360798	WT_t0	lsm1_t0	OK	5920.3	5294.79	-0.161095	-0.659219	0.3494	0.665173	no
P1128	XLOC_001157	PPN1	IV:1362877-1364902	WT_t0	lsm1_t0	OK	58.8253	55.0111	-0.0967139	-0.381045	0.57915	0.826964	no
P1129	XLOC_001158	NHX1	IV:1367372-1369386	WT_t0	lsm1_t0	OK	38.8978	45.5074	0.226414	0.874897	0.2105	0.515029	no
P113	XLOC_000117	YAR023C	I:179280-179820	WT_t0	lsm1_t0	OK	11.9612	12.7716	0.0945697	0.24113	0.73855	0.90959	no
P1130	XLOC_001159	TOM1	IV:1369789-1379596	WT_t0	lsm1_t0	OK	57.0668	28.6143	-0.995915	-3.98394	5e-05	0.00161294	yes
P1131	XLOC_001160	TFB3	IV:1383810-1384776	WT_t0	lsm1_t0	OK	26.3654	24.3081	-0.117205	-0.418947	0.5492	0.812801	no
P1132	XLOC_001161	MFA1	IV:1385175-1385286	WT_t0	lsm1_t0	OK	7637.6	6989.23	-0.127986	-0.459773	0.51	0.781618	no
P1133	XLOC_001162	MRPL28	IV:1386072-1386516	WT_t0	lsm1_t0	OK	54.1121	73.999	0.451554	1.55061	0.02475	0.147548	no
P1134	XLOC_001163	STP1	IV:1386815-1388375	WT_t0	lsm1_t0	OK	38.1269	47.7448	0.324533	1.25583	0.07135	0.285058	no
P1135	XLOC_001164	SPP41	IV:1388871-1393179	WT_t0	lsm1_t0	OK	21.4455	15.5165	-0.466874	-1.79861	0.01115	0.0878045	no
P1136	XLOC_001165	PKH3	IV:1395120-1397909	WT_t0	lsm1_t0	OK	17.0645	13.3596	-0.353117	-1.26174	0.07075	0.284028	no
P1137	XLOC_001166	SDC1	IV:1399014-1399542	WT_t0	lsm1_t0	OK	64.8709	74.941	0.208183	0.758041	0.2829	0.598678	no
P1138	XLOC_001167	RPL27B	IV:1401769-1402564	WT_t0	lsm1_t0	OK	3310.5	3972.8	0.263108	1.06153	0.1309	0.400164	no
P1139	XLOC_001169	TRS31	IV:1403321-1404173	WT_t0	lsm1_t0	OK	55.2804	46.4649	-0.250627	-0.945819	0.1813	0.475249	no
P114	XLOC_000119	YAR030C	I:186320-187732	WT_t0	lsm1_t0	OK	11.9364	10.9006	-0.130967	-0.159557	0.8207	0.944107	no
P1140	XLOC_001170	SNF1	IV:1412372-1414274	WT_t0	lsm1_t0	OK	44.4165	47.6297	0.100765	0.394942	0.57715	0.826451	no
P1141	XLOC_001171	SNM1	IV:1414574-1415171	WT_t0	lsm1_t0	OK	25.7525	20.3198	-0.341826	-1.057	0.1358	0.408428	no
P1142	XLOC_001172	DIG2	IV:1417398-1418370	WT_t0	lsm1_t0	OK	17.4484	16.3518	-0.0936473	-0.314462	0.6569	0.874361	no
P1143	XLOC_001173	KRE2	IV:1421156-1422485	WT_t0	lsm1_t0	OK	232.212	196.228	-0.242913	-0.967133	0.16385	0.451626	no
P1144	XLOC_001174	VPS52	IV:1422762-1424688	WT_t0	lsm1_t0	OK	16.3757	14.3212	-0.193402	-0.714785	0.3088	0.628681	no
P1145	XLOC_001175	SLD5	IV:1431011-1431896	WT_t0	lsm1_t0	OK	16.1102	23.19	0.525532	1.75709	0.01295	0.096593	no
P1146	XLOC_001176	IZH1	IV:1434499-1435874	WT_t0	lsm1_t0	OK	78.0286	74.0331	-0.0758338	-0.273277	0.6924	0.89207	no
P1147	XLOC_001177	MZM1	IV:1436216-1436588	WT_t0	lsm1_t0	OK	55.535	60.9575	0.134406	0.423203	0.5536	0.814404	no
P1148	XLOC_001178	RSM28	IV:1436929-1438015	WT_t0	lsm1_t0	OK	35.8674	41.6774	0.216591	0.820177	0.2438	0.559043	no
P1149	XLOC_001179	LCD1	IV:1447829-1450073	WT_t0	lsm1_t0	OK	10.7104	7.69084	-0.477794	-1.69261	0.0167	0.114363	no
P115	XLOC_000120	YAR035C-A	I:192336-192417	WT_t0	lsm1_t0	NOTEST	0	0	0	0	1	1	no
P1150	XLOC_001180	PLM2	IV:1451352-1452918	WT_t0	lsm1_t0	OK	7.91015	10.8491	0.455801	1.51043	0.03515	0.184916	no
P1151	XLOC_001181	YDR509W	IV:1466452-1468573	WT_t0	lsm1_t0	OK	161.393	284.976	0.820256	0.934507	0.18935	0.485587	no
P1152	XLOC_001182	SMT3	IV:1469399-1469811	WT_t0	lsm1_t0	OK	1039.98	1205.46	0.213031	0.812982	0.2408	0.554652	no
P1153	XLOC_001183	ACN9	IV:1470016-1470418	WT_t0	lsm1_t0	OK	62.9546	96.3554	0.614053	2.10946	0.00275	0.0344021	yes
P1154	XLOC_001184	GRX2	IV:1470499-1471448	WT_t0	lsm1_t0	OK	289.641	341.193	0.236323	0.843712	0.22465	0.532981	no
P1155	XLOC_001185	SLF1	IV:1473428-1474772	WT_t0	lsm1_t0	OK	18.4146	18.8371	0.032726	0.1181	0.8641	0.962248	no
P1156	XLOC_001186	GRH1	IV:1477238-1478357	WT_t0	lsm1_t0	OK	76.6075	82.3959	0.105086	0.411169	0.55615	0.81549	no
P1157	XLOC_001187	EUG1	IV:1478607-1480161	WT_t0	lsm1_t0	OK	36.8048	44.3997	0.270656	1.0481	0.1363	0.408771	no
P1158	XLOC_001188	FPR2	IV:1480424-1480832	WT_t0	lsm1_t0	OK	166.783	150.421	-0.14896	-0.559334	0.428	0.72375	no
P1159	XLOC_001189	YDR521W	IV:1481084-1483476	WT_t0	lsm1_t0	OK	26.9888	19.4346	-0.473736	-0.604103	0.38915	0.698387	no
P116	XLOC_000121	YAR047C	I:201466-201787	WT_t0	lsm1_t0	OK	12.9656	8.95615	-0.533736	-0.891341	0.20535	0.508301	no
P1160	XLOC_001190	YDR524W-C	IV:1489402-1489492	WT_t0	lsm1_t0	OK	126146	130598	0.0500401	0.198301	0.775	0.924559	no
P1161	XLOC_001191	API2	IV:1489870-1490234	WT_t0	lsm1_t0	OK	2.68947	2.25448	-0.254525	-0.221001	0.76445	0.919708	no
P1162	XLOC_001192	SNA2	IV:1490595-1490835	WT_t0	lsm1_t0	OK	181.188	318.876	0.815511	2.68694	0.00035	0.00766983	yes
P1163	XLOC_001193	RBA50	IV:1491074-1492413	WT_t0	lsm1_t0	OK	58.3344	51.0329	-0.19292	-0.747356	0.28015	0.596034	no
P1164	XLOC_001194	HLR1	IV:1494585-1495857	WT_t0	lsm1_t0	OK	15.4261	19.6533	0.349401	1.23821	0.07855	0.302729	no
P1165	XLOC_001195	CAB1	IV:1498231-1499335	WT_t0	lsm1_t0	OK	61.2069	60.0208	-0.0282329	-0.109439	0.874	0.96328	no
P1166	XLOC_001196	STL1	IV:1508004-1509714	WT_t0	lsm1_t0	OK	4.4619	5.01891	0.169714	0.496544	0.4857	0.764566	no
P1167	XLOC_001197	PAD1	IV:1510855-1511630	WT_t0	lsm1_t0	OK	28.9008	28.1984	-0.0354987	-0.118081	0.8676	0.962248	no
P1168	XLOC_001198	FDC1	IV:1512093-1513605	WT_t0	lsm1_t0	OK	31.5156	34.9725	0.150159	0.577478	0.41215	0.712669	no
P1169	XLOC_001199	PAU10	IV:1523248-1523611	WT_t0	lsm1_t0	NOTEST	0	0	0	0	1	1	no
P117	XLOC_000122	YAR060C	I:217156-217492	WT_t0	lsm1_t0	NOTEST	0	0	0	0	1	1	no
P1170	XLOC_001200	YRF1-1	IV:1526320-1531711	WT_t0	lsm1_t0	NOTEST	0	0	0	0	1	1	no
P1171	XLOC_001201	SOR2	IV:8682-9756	WT_t0	lsm1_t0	NOTEST	0.15655	0	#NAME?	0	1	1	no
P1172	XLOC_001202	HXT15	IV:11656-13360	WT_t0	lsm1_t0	NOTEST	0.541088	0.788812	0.543816	0	1	1	no
P1173	XLOC_001203	AAD4	IV:17576-18566	WT_t0	lsm1_t0	OK	7.01018	7.47923	0.0934375	0.259167	0.7175	0.901139	no
P1174	XLOC_001204	YDL240C-A	IV:22470-22608	WT_t0	lsm1_t0	OK	18.1428	11.7794	-0.623132	-0.28939	0.3606	0.674401	no
P1175	XLOC_001205	ADY3	IV:26402-28775	WT_t0	lsm1_t0	OK	6.60765	5.13675	-0.363281	-1.21044	0.08435	0.315692	no
P1176	XLOC_001206	GUD1	IV:28984-30454	WT_t0	lsm1_t0	OK	14.3672	10.7567	-0.417543	-1.44284	0.0415	0.204285	no
P1177	XLOC_001207	YPD1	IV:33414-33918	WT_t0	lsm1_t0	OK	125.181	151.893	0.279045	1.07007	0.12775	0.395182	no
P1178	XLOC_001208	GYP7	IV:34236-36477	WT_t0	lsm1_t0	OK	36.7344	36.7156	-0.000735351	-0.0028014	0.99785	0.998478	no
P1179	XLOC_001209	BRE4	IV:38866-42244	WT_t0	lsm1_t0	OK	25.8012	24.6845	-0.0638305	-0.250296	0.72925	0.906392	no
P118	XLOC_000123	YAR069C	I:224010-224304	WT_t0	lsm1_t0	NOTEST	0	0	0	0	1	1	no
P1180	XLOC_001210	YDL228C	IV:44064-45918	WT_t0	lsm1_t0	OK	3606.62	2265.4	-0.670881	-1.87368	0.00645	0.0616387	no
P1181	XLOC_001211	HO	IV:46270-48031	WT_t0	lsm1_t0	OK	48.8255	44.9009	-0.120888	-0.471058	0.50875	0.781439	no
P1182	XLOC_001212	GCS1	IV:51114-52173	WT_t0	lsm1_t0	OK	135.714	164.81	0.280236	1.11009	0.1126	0.372888	no
P1183	XLOC_001213	WHI4	IV:54396-56346	WT_t0	lsm1_t0	OK	31.8925	25.4303	-0.326668	-1.26299	0.07175	0.285696	no
P1184	XLOC_001214	HBT1	IV:57264-60405	WT_t0	lsm1_t0	OK	9.15681	17.1466	0.905009	3.37408	5e-05	0.00161294	yes
P1185	XLOC_001215	FMP45	IV:60871-61801	WT_t0	lsm1_t0	OK	4.32666	7.18597	0.73193	1.81675	0.01155	0.0891862	no
P1186	XLOC_001216	CDC13	IV:62010-65018	WT_t0	lsm1_t0	OK	10.2939	9.80542	-0.07014	-0.248164	0.73135	0.906697	no
P1187	XLOC_001217	TIM22	IV:67982-68606	WT_t0	lsm1_t0	OK	39.0188	43.3721	0.152596	0.536224	0.44125	0.730436	no
P1188	XLOC_001218	RRI1	IV:68996-70319	WT_t0	lsm1_t0	OK	10.1855	8.40084	-0.277908	-0.887226	0.207	0.510076	no
P1189	XLOC_001219	GDH2	IV:70639-73918	WT_t0	lsm1_t0	OK	25.7717	19.0087	-0.439125	-1.7145	0.0154	0.10826	no
P119	XLOC_000124	YAR070C	I:224562-224862	WT_t0	lsm1_t0	NOTEST	0.40414	0	#NAME?	0	1	1	no
P1190	XLOC_001220	PRR2	IV:74445-76545	WT_t0	lsm1_t0	OK	2.29452	2.58573	0.172378	0.452576	0.52555	0.792942	no
P1191	XLOC_001221	NOP6	IV:77288-77966	WT_t0	lsm1_t0	OK	106.467	126.81	0.252264	0.978384	0.1638	0.451626	no
P1192	XLOC_001222	YDL211C	IV:79293-80412	WT_t0	lsm1_t0	OK	6.04353	8.12134	0.426326	1.21173	0.089	0.327123	no
P1193	XLOC_001223	CWC2	IV:86206-87226	WT_t0	lsm1_t0	OK	14.1059	13.3519	-0.0792577	-0.257869	0.71205	0.899618	no
P1194	XLOC_001224	HEM3	IV:92761-93745	WT_t0	lsm1_t0	OK	86.5476	84.5119	-0.0343384	-0.133924	0.84595	0.953926	no
P1195	XLOC_001225	ACK1	IV:96081-97953	WT_t0	lsm1_t0	OK	20.6419	19.0116	-0.118696	-0.448297	0.52485	0.792638	no
P1196	XLOC_001226	MGT1	IV:100500-101067	WT_t0	lsm1_t0	OK	21.2259	22.0533	0.0551646	0.164776	0.816	0.940971	no
P1197	XLOC_001227	YDL199C	IV:101289-103353	WT_t0	lsm1_t0	OK	5.28188	5.14896	-0.0367713	-0.115705	0.87155	0.962248	no
P1198	XLOC_001228	GGC1	IV:103648-104551	WT_t0	lsm1_t0	OK	58.3073	50.8421	-0.197652	-0.754343	0.27995	0.595808	no
P1199	XLOC_001229	ASF2	IV:104916-106494	WT_t0	lsm1_t0	OK	18.2821	19.8207	0.116571	0.430764	0.53575	0.802236	no
P12	XLOC_000011	GPB2	I:39258-41901	WT_t0	lsm1_t0	OK	30.8232	25.6043	-0.267635	-1.0449	0.1361	0.408771	no
P120	XLOC_000125	YBL113W-A	II:279-5009	WT_t0	lsm1_t0	NOTEST	0	0	0	0	1	1	no
P1200	XLOC_001230	UFD2	IV:118706-121592	WT_t0	lsm1_t0	OK	43.4389	35.9878	-0.271482	-1.07038	0.1229	0.389347	no
P1201	XLOC_001231	PPH22	IV:123864-124998	WT_t0	lsm1_t0	OK	62.1794	76.8857	0.306279	1.19254	0.0936	0.338343	no
P1202	XLOC_001232	YDL187C	IV:125508-126449	WT_t0	lsm1_t0	OK	1.62101	3.49006	1.10636	0.614176	0.4322	0.726622	no
P1203	XLOC_001233	YDL185C-A	IV:126607-130002	WT_t0	lsm1_t0	OK	870.244	545.595	-0.673589	-0.383398	0.59475	0.837269	no
P1204	XLOC_001234	RPL41A	IV:130406-130484	WT_t0	lsm1_t0	OK	55854.4	56754.2	0.0230576	0.0855094	0.89935	0.970127	no
P1205	XLOC_001235	YDL183C	IV:130870-131833	WT_t0	lsm1_t0	OK	6.0381	6.96512	0.206053	0.5493	0.4339	0.727447	no
P1206	XLOC_001236	YDL177C	IV:141208-141721	WT_t0	lsm1_t0	OK	23.8092	29.8053	0.324051	0.982172	0.16125	0.448073	no
P1207	XLOC_001237	AIR2	IV:144483-145518	WT_t0	lsm1_t0	OK	21.6822	22.1701	0.0321054	0.113719	0.86775	0.962248	no
P1208	XLOC_001238	DLD1	IV:145825-147589	WT_t0	lsm1_t0	OK	41.8375	37.0424	-0.175618	-0.682756	0.3252	0.643211	no
P1209	XLOC_001239	YDL172C	IV:148190-149086	WT_t0	lsm1_t0	OK	126.081	211.826	0.748531	2.14972	0.00305	0.0372745	yes
P121	XLOC_000126	YBL109W	II:5789-6125	WT_t0	lsm1_t0	OK	0.94614	0.898414	-0.0746738	-0.0409436	0.8671	0.962248	no
P1210	XLOC_001240	GLT1	IV:149202-155640	WT_t0	lsm1_t0	OK	140.695	58.0188	-1.27798	-5.06673	5e-05	0.00161294	yes
P1211	XLOC_001241	UGX2	IV:158063-158735	WT_t0	lsm1_t0	OK	2.16526	6.97193	1.68702	3.0618	0.00045	0.00913658	yes
P1212	XLOC_001242	NRP1	IV:160994-163154	WT_t0	lsm1_t0	OK	49.5715	43.5704	-0.186162	-0.73085	0.2947	0.610834	no
P1213	XLOC_001243	FAP7	IV:163448-164042	WT_t0	lsm1_t0	OK	73.7858	111.718	0.598448	2.26769	0.002	0.0273333	yes
P1214	XLOC_001244	CDC9	IV:164986-167258	WT_t0	lsm1_t0	OK	22.4337	32.3667	0.528841	1.93774	0.00565	0.0561905	no
P1215	XLOC_001245	YDL162C	IV:167358-169078	WT_t0	lsm1_t0	OK	1.37925	2.67826	0.957412	0.253752	0.73975	0.910539	no
P1216	XLOC_001246	YDL160C-A	IV:169365-169608	WT_t0	lsm1_t0	OK	108.959	97.7708	-0.156311	-0.428444	0.5455	0.809851	no
P1217	XLOC_001247	DHH1	IV:170409-171930	WT_t0	lsm1_t0	OK	164.985	134.92	-0.290232	-1.15314	0.09985	0.350367	no
P1218	XLOC_001248	YDL159C-B	IV:172480-174174	WT_t0	lsm1_t0	OK	96.3729	131.522	0.448609	0.386885	0.58285	0.830124	no
P1219	XLOC_001249	YDL158C	IV:172480-174174	WT_t0	lsm1_t0	OK	92.1495	81.3476	-0.179876	-0.341931	0.62245	0.854541	no
P122	XLOC_000127	YBL108W	II:8176-8482	WT_t0	lsm1_t0	NOTEST	0.815113	0.758671	-0.103525	0	1	1	no
P1220	XLOC_001250	YDL157C	IV:174231-174588	WT_t0	lsm1_t0	OK	221.655	204.275	-0.117806	-0.443552	0.52665	0.794413	no
P1221	XLOC_001251	SAS10	IV:181185-183187	WT_t0	lsm1_t0	OK	31.0983	26.0234	-0.257028	-0.94163	0.17885	0.472663	no
P1222	XLOC_001252	BUD30	IV:183317-184611	WT_t0	lsm1_t0	OK	2.98743	1.95194	-0.613993	-0.284365	0.523	0.791048	no
P1223	XLOC_001253	NOP14	IV:188153-190586	WT_t0	lsm1_t0	OK	74.5586	63.4	-0.233893	-0.927621	0.18725	0.483336	no
P1224	XLOC_001254	COP1	IV:194570-198176	WT_t0	lsm1_t0	OK	214.407	173.985	-0.301393	-1.21407	0.08125	0.309003	no
P1225	XLOC_001255	YDL144C	IV:198661-199732	WT_t0	lsm1_t0	OK	46.0649	59.8083	0.37668	1.44902	0.0417	0.204881	no
P1226	XLOC_001256	CRD1	IV:201718-202570	WT_t0	lsm1_t0	OK	21.4581	22.9602	0.097611	0.332902	0.63255	0.860967	no
P1227	XLOC_001257	RPO21	IV:205359-210561	WT_t0	lsm1_t0	OK	126.309	89.4659	-0.497545	-1.99679	0.0046	0.049716	yes
P1228	XLOC_001258	SCM3	IV:211374-212046	WT_t0	lsm1_t0	OK	15.3309	10.1148	-0.599981	-1.66347	0.02135	0.133674	no
P1229	XLOC_001259	RDI1	IV:218679-219288	WT_t0	lsm1_t0	OK	122.81	131.04	0.0935796	0.361876	0.59815	0.839683	no
P123	XLOC_000128	YBL107W-A	II:9267-9372	WT_t0	lsm1_t0	OK	154.628	145.765	-0.0851575	-0.0767084	0.902	0.970275	no
P1230	XLOC_001260	PPH21	IV:219661-220771	WT_t0	lsm1_t0	OK	83.2432	73.8047	-0.173621	-0.678629	0.3329	0.650347	no
P1231	XLOC_001261	RPL41B	IV:221723-221801	WT_t0	lsm1_t0	OK	44898.9	28086.4	-0.676809	-2.38107	0.00095	0.0157631	yes
P1232	XLOC_001262	CDC48	IV:236156-238664	WT_t0	lsm1_t0	OK	476.443	412.167	-0.209075	-0.850569	0.22455	0.532981	no
P1233	XLOC_001263	HNT1	IV:239018-239606	WT_t0	lsm1_t0	OK	453.887	618.68	0.44686	1.77064	0.0115	0.0889082	no
P1234	XLOC_001264	YDL121C	IV:245132-245582	WT_t0	lsm1_t0	OK	218.615	237.799	0.121346	0.470609	0.5053	0.778846	no
P1235	XLOC_001265	YDL119C	IV:246688-247682	WT_t0	lsm1_t0	OK	8.10843	9.10389	0.167061	0.397939	0.571	0.822721	no
P1236	XLOC_001266	IWR1	IV:253994-255126	WT_t0	lsm1_t0	OK	19.6962	18.7225	-0.0731484	-0.252229	0.7195	0.902182	no
P1237	XLOC_001267	ATG20	IV:256632-258555	WT_t0	lsm1_t0	OK	19.1836	16.7979	-0.191598	-0.715938	0.30605	0.625385	no
P1238	XLOC_001268	RRP42	IV:263312-264110	WT_t0	lsm1_t0	OK	102.951	135.495	0.396283	1.54829	0.0296	0.165588	no
P1239	XLOC_001269	TMA17	IV:264511-264964	WT_t0	lsm1_t0	OK	48.5826	50.4344	0.0539708	0.178007	0.7976	0.931588	no
P124	XLOC_000130	SFT2	II:24097-24745	WT_t0	lsm1_t0	OK	108.919	149.295	0.45491	1.76521	0.0125	0.0940089	no
P1240	XLOC_001270	YDL109C	IV:265257-267201	WT_t0	lsm1_t0	OK	8.20202	7.41889	-0.144776	-0.488775	0.48965	0.766435	no
P1241	XLOC_001271	PHO2	IV:270221-271901	WT_t0	lsm1_t0	OK	17.9209	14.0207	-0.354087	-1.29485	0.06485	0.268658	no
P1242	XLOC_001272	QRI7	IV:273652-274876	WT_t0	lsm1_t0	OK	9.37095	8.26682	-0.180862	-0.555927	0.4411	0.730436	no
P1243	XLOC_001273	QRI1	IV:275147-276581	WT_t0	lsm1_t0	OK	57.5727	87.0947	0.5972	2.34538	0.00075	0.0132396	yes
P1244	XLOC_001274	DUN1	IV:280306-281848	WT_t0	lsm1_t0	OK	17.9008	20.4686	0.193392	0.711187	0.3153	0.633992	no
P1245	XLOC_001275	GET3	IV:282111-283176	WT_t0	lsm1_t0	OK	355.416	389.877	0.13351	0.533059	0.449	0.737013	no
P1246	XLOC_001276	SNU23	IV:284580-285165	WT_t0	lsm1_t0	OK	26.4169	28.8988	0.129552	0.413785	0.5593	0.81728	no
P1247	XLOC_001277	RPN6	IV:285390-286695	WT_t0	lsm1_t0	OK	142.286	144.191	0.0191806	0.0760623	0.9139	0.972182	no
P1248	XLOC_001278	OPI6	IV:286997-289512	WT_t0	lsm1_t0	OK	68.9148	74.826	0.118725	0.0653241	0.92365	0.974402	no
P1249	XLOC_001279	YDL094C	IV:289571-292140	WT_t0	lsm1_t0	OK	7.94302	9.54442	0.264969	0.212608	0.76495	0.919708	no
P125	XLOC_000131	YBL100W-C	II:28426-28546	WT_t0	lsm1_t0	OK	138.345	125.796	-0.13719	-0.15242	0.8288	0.946691	no
P1250	XLOC_001280	UBX3	IV:293391-294759	WT_t0	lsm1_t0	OK	15.3576	14.1682	-0.116298	-0.408473	0.56115	0.818478	no
P1251	XLOC_001281	RAM1	IV:295033-296329	WT_t0	lsm1_t0	OK	23.439	27.9254	0.252667	0.939701	0.18385	0.479428	no
P1252	XLOC_001282	ASM4	IV:298416-300003	WT_t0	lsm1_t0	OK	40.7758	36.6777	-0.15281	-0.591856	0.40105	0.705417	no
P1253	XLOC_001283	LUC7	IV:300213-300999	WT_t0	lsm1_t0	OK	22.0547	19.802	-0.155441	-0.514652	0.4668	0.751016	no
P1254	XLOC_001284	YDL086C-A	IV:301412-302234	WT_t0	lsm1_t0	OK	124.368	157.502	0.340762	0.948938	0.1717	0.461901	no
P1255	XLOC_001285	YDL085C-A	IV:302463-302670	WT_t0	lsm1_t0	OK	420.54	526.966	0.325468	1.11477	0.1092	0.365823	no
P1256	XLOC_001286	RPS16B	IV:306925-307789	WT_t0	lsm1_t0	OK	4490.38	3914.42	-0.198037	-0.804743	0.2515	0.56758	no
P1257	XLOC_001287	RPP1A	IV:309801-310122	WT_t0	lsm1_t0	OK	6791.27	5247.64	-0.372013	-1.5006	0.0311	0.171117	no
P1258	XLOC_001288	THI3	IV:310641-312471	WT_t0	lsm1_t0	OK	19.0146	17.5914	-0.112241	-0.420106	0.55085	0.813537	no
P1259	XLOC_001289	MRK1	IV:312950-314748	WT_t0	lsm1_t0	OK	8.05704	10.2911	0.353079	1.16111	0.1014	0.353482	no
P126	XLOC_000132	YBL100W-B	II:29934-35248	WT_t0	lsm1_t0	OK	1.37511	0.871112	-0.658619	-1.80472	0.0112	0.0879802	no
P1260	XLOC_001290	MDH3	IV:315356-316388	WT_t0	lsm1_t0	OK	129.651	143.319	0.144597	0.571172	0.41565	0.716036	no
P1261	XLOC_001291	VAM6	IV:316970-320120	WT_t0	lsm1_t0	OK	16.7021	13.0223	-0.359049	-1.37971	0.04735	0.22142	no
P1262	XLOC_001292	RXT3	IV:320667-321552	WT_t0	lsm1_t0	OK	34.0634	38.9654	0.19397	0.713068	0.30945	0.629098	no
P1263	XLOC_001294	BRE1	IV:324046-326149	WT_t0	lsm1_t0	OK	61.1739	54.0751	-0.177953	-0.702316	0.31935	0.637795	no
P1264	XLOC_001295	YET3	IV:329835-330447	WT_t0	lsm1_t0	OK	160.801	244.706	0.60577	2.36955	0.00095	0.0157631	yes
P1265	XLOC_001296	YDL071C	IV:330665-332940	WT_t0	lsm1_t0	OK	18.3784	27.9654	0.605634	0.317072	0.6534	0.872311	no
P1266	XLOC_001297	CBS1	IV:333120-333829	WT_t0	lsm1_t0	OK	6.78512	7.24819	0.0952465	0.1873	0.7883	0.929628	no
P1267	XLOC_001298	COX9	IV:334216-334396	WT_t0	lsm1_t0	OK	740.759	1210.88	0.708978	2.4919	0.0004	0.00841722	yes
P1268	XLOC_001299	PEX19	IV:336248-337277	WT_t0	lsm1_t0	OK	31.6605	31.7317	0.00324238	0.0119719	0.9863	0.995214	no
P1269	XLOC_001300	YDL063C	IV:338271-340282	WT_t0	lsm1_t0	OK	64.1932	58.9513	-0.122898	-0.438557	0.52305	0.791048	no
P127	XLOC_000134	ATP1	II:36988-38690	WT_t0	lsm1_t0	OK	344.921	411.281	0.253857	1.00402	0.1525	0.436978	no
P1270	XLOC_001301	RPS29B	IV:340627-340798	WT_t0	lsm1_t0	OK	12106.9	10921.9	-0.148612	-0.589864	0.39915	0.704446	no
P1271	XLOC_001302	RAD59	IV:344236-344953	WT_t0	lsm1_t0	OK	11.7838	10.0447	-0.230372	-0.634799	0.3702	0.683264	no
P1272	XLOC_001303	PSA1	IV:355673-356759	WT_t0	lsm1_t0	OK	1922.45	1833.03	-0.0687183	-0.282671	0.69235	0.89207	no
P1273	XLOC_001304	MCH1	IV:359824-361285	WT_t0	lsm1_t0	OK	21.2527	20.9953	-0.0175796	-0.0650244	0.92365	0.974402	no
P1274	XLOC_001305	PBP4	IV:361698-362256	WT_t0	lsm1_t0	OK	101.568	99.2121	-0.033851	-0.128296	0.85455	0.958127	no
P1275	XLOC_001306	SLC1	IV:362671-363583	WT_t0	lsm1_t0	OK	99.8873	99.1345	-0.0109143	-0.0426114	0.95075	0.9827	no
P1276	XLOC_001307	YDL050C	IV:363951-364817	WT_t0	lsm1_t0	OK	325.565	365.335	0.166278	0.358024	0.61055	0.848167	no
P1277	XLOC_001308	KNH1	IV:365067-365874	WT_t0	lsm1_t0	OK	12.425	8.12119	-0.613481	-1.71849	0.0146	0.104017	no
P1278	XLOC_001309	STP4	IV:366738-368211	WT_t0	lsm1_t0	OK	76.854	86.7437	0.174639	0.678565	0.3308	0.648637	no
P1279	XLOC_001310	FAD1	IV:372687-373608	WT_t0	lsm1_t0	OK	27.4985	28.2376	0.0382653	0.136939	0.8401	0.952174	no
P128	XLOC_000135	BNA4	II:39144-40527	WT_t0	lsm1_t0	OK	22.89	18.7882	-0.284889	-1.04477	0.1346	0.406123	no
P1280	XLOC_001311	MTF2	IV:373966-375289	WT_t0	lsm1_t0	OK	12.385	11.1472	-0.151912	-0.511172	0.46325	0.747576	no
P1281	XLOC_001312	PRP11	IV:375679-376480	WT_t0	lsm1_t0	OK	30.5129	21.9753	-0.473539	-1.63389	0.0204	0.129772	no
P1282	XLOC_001313	SIR2	IV:376756-378455	WT_t0	lsm1_t0	OK	16.8574	13.8586	-0.282605	-0.934207	0.18135	0.475249	no
P1283	XLOC_001314	NAT1	IV:378873-381438	WT_t0	lsm1_t0	OK	115.322	116.273	0.0118503	0.0472454	0.9446	0.981995	no
P1284	XLOC_001315	PRM7	IV:381984-384081	WT_t0	lsm1_t0	OK	56.0085	16.4763	-1.76525	-6.64132	5e-05	0.00161294	yes
P1285	XLOC_001316	BSC1	IV:384600-385587	WT_t0	lsm1_t0	OK	64.2585	20.682	-1.63551	-5.90576	5e-05	0.00161294	yes
P1286	XLOC_001317	PUS9	IV:387512-388901	WT_t0	lsm1_t0	OK	29.013	25.0061	-0.214421	-0.806968	0.25005	0.567055	no
P1287	XLOC_001318	GPR1	IV:389171-392127	WT_t0	lsm1_t0	OK	23.3538	15.8533	-0.55887	-2.06678	0.0027	0.0341803	yes
P1288	XLOC_001319	SLM3	IV:392658-394001	WT_t0	lsm1_t0	OK	20.7803	19.1672	-0.11658	-0.393755	0.5784	0.82695	no
P1289	XLOC_001320	MPS1	IV:400996-403291	WT_t0	lsm1_t0	OK	19.6729	14.4015	-0.449991	-1.70502	0.01755	0.117735	no
P129	XLOC_000136	BRN1	II:40830-43095	WT_t0	lsm1_t0	OK	8.61227	6.89051	-0.321782	-1.11578	0.1105	0.368597	no
P1290	XLOC_001321	YDL027C	IV:403694-405060	WT_t0	lsm1_t0	OK	19.4507	19.0227	-0.0320985	-0.10621	0.87885	0.964984	no
P1291	XLOC_001322	RTK1	IV:405343-407206	WT_t0	lsm1_t0	OK	19.6995	21.7833	0.145064	0.53981	0.44035	0.730336	no
P1292	XLOC_001323	YDL022C-A	IV:408450-410056	WT_t0	lsm1_t0	OK	2.9576	5.68197	0.941963	0.507975	0.5092	0.781446	no
P1293	XLOC_001323	DIA3	IV:408450-410056	WT_t0	lsm1_t0	OK	2.41378	4.78186	0.986278	2.42748	0.0013	0.0200036	yes
P1294	XLOC_001324	YDL023C	IV:411760-413000	WT_t0	lsm1_t0	OK	68.6705	65.2708	-0.0732533	-0.0505698	0.94005	0.979829	no
P1295	XLOC_001325	RPN4	IV:415112-416708	WT_t0	lsm1_t0	OK	50.35	48.3893	-0.0573054	-0.223717	0.74735	0.914777	no
P1296	XLOC_001326	OSH2	IV:417662-421514	WT_t0	lsm1_t0	OK	29.1517	28.0225	-0.0569899	-0.224403	0.74775	0.914777	no
P1297	XLOC_001327	ERP3	IV:422832-423510	WT_t0	lsm1_t0	OK	47.2635	59.4086	0.329947	1.21319	0.0838	0.315118	no
P1298	XLOC_001328	YDL016C	IV:424208-425872	WT_t0	lsm1_t0	OK	68.9048	66.1952	-0.0578774	-0.110363	0.8727	0.962565	no
P1299	XLOC_001329	TSC13	IV:426001-426934	WT_t0	lsm1_t0	OK	211.656	238.493	0.172225	0.683137	0.33375	0.651202	no
P13	XLOC_000012	PEX22	I:42176-42719	WT_t0	lsm1_t0	OK	16.6138	21.4485	0.368501	1.04848	0.1314	0.400887	no
P130	XLOC_000137	YBL095W	II:43173-44097	WT_t0	lsm1_t0	OK	17.2774	11.6855	-0.564159	-1.43922	0.0399	0.199907	no
P1300	XLOC_001330	YDL012C	IV:431107-431517	WT_t0	lsm1_t0	OK	240.939	345.602	0.520443	1.97185	0.00545	0.0551509	no
P1301	XLOC_001331	YDL011C	IV:432307-433248	WT_t0	lsm1_t0	OK	2.85645	4.40816	0.625951	0.277499	0.77445	0.92425	no
P1302	XLOC_001332	YDL009C	IV:432307-433248	WT_t0	lsm1_t0	OK	41.9691	42.8896	0.0313005	0.0548292	0.93595	0.97852	no
P1303	XLOC_001334	YDL007C-A	IV:436566-436824	WT_t0	lsm1_t0	NOTEST	0	0	0	0	1	1	no
P1304	XLOC_001335	MED2	IV:441013-442309	WT_t0	lsm1_t0	OK	32.4465	25.4033	-0.353045	-1.32605	0.0606	0.258465	no
P1305	XLOC_001336	NHP10	IV:446966-447578	WT_t0	lsm1_t0	OK	58.9241	52.1994	-0.174825	-0.636921	0.36375	0.677103	no
P1306	XLOC_001337	NTH1	IV:450219-452475	WT_t0	lsm1_t0	OK	54.681	55.7871	0.0288929	0.113322	0.8685	0.962248	no
P1307	XLOC_001338	MAF1	IV:456835-458103	WT_t0	lsm1_t0	OK	38.1296	28.9579	-0.396956	-1.49433	0.03495	0.184169	no
P1308	XLOC_001339	SOK1	IV:458541-461247	WT_t0	lsm1_t0	OK	39.8377	37.1489	-0.100816	-0.39624	0.5634	0.820442	no
P1309	XLOC_001340	YDR008C	IV:461841-462602	WT_t0	lsm1_t0	OK	106.615	109.26	0.0353447	0.0869676	0.90105	0.970275	no
P131	XLOC_000138	RPL32	II:45977-46370	WT_t0	lsm1_t0	OK	9818.84	8069.98	-0.282987	-1.16585	0.09745	0.345975	no
P1310	XLOC_001341	YDR010C	IV:465050-465383	WT_t0	lsm1_t0	OK	1.58552	2.20512	0.475902	0.314772	0.6549	0.873612	no
P1311	XLOC_001342	YDR015C	IV:477796-478285	WT_t0	lsm1_t0	OK	0.880025	3.94507	2.16443	1.34893	0.31285	0.633576	no
P1312	XLOC_001343	DAD1	IV:478473-478758	WT_t0	lsm1_t0	OK	123.368	96.1333	-0.359855	-1.12366	0.1176	0.380911	no
P1313	XLOC_001344	KCS1	IV:479114-482267	WT_t0	lsm1_t0	OK	40.5566	34.4105	-0.23709	-0.936221	0.18145	0.47525	no
P1314	XLOC_001345	YDR018C	IV:482669-483860	WT_t0	lsm1_t0	OK	2.90125	3.47118	0.258752	0.601192	0.39575	0.701989	no
P1315	XLOC_001346	GCV1	IV:484162-485365	WT_t0	lsm1_t0	OK	36.4323	20.8267	-0.806784	-2.88169	0.00015	0.00393905	yes
P1316	XLOC_001347	DAS2	IV:485745-486444	WT_t0	lsm1_t0	OK	26.1883	22.5331	-0.216872	-0.71706	0.30885	0.628681	no
P1317	XLOC_001348	CIS1	IV:488071-488662	WT_t0	lsm1_t0	OK	15.5833	19.7786	0.343943	0.996979	0.16215	0.449199	no
P1318	XLOC_001350	YDR026C	IV:492555-494268	WT_t0	lsm1_t0	OK	24.8077	22.2138	-0.159328	-0.604964	0.38975	0.698387	no
P1319	XLOC_001351	VPS54	IV:494648-497318	WT_t0	lsm1_t0	OK	21.1331	17.4668	-0.274893	-1.06118	0.1338	0.404973	no
P132	XLOC_000139	MRP21	II:48824-49358	WT_t0	lsm1_t0	OK	70.552	93.978	0.413636	1.53141	0.03065	0.169522	no
P1320	XLOC_001352	REG1	IV:497834-500879	WT_t0	lsm1_t0	OK	56.547	36.6333	-0.626297	-2.47611	0.0002	0.00498431	yes
P1321	XLOC_001353	RAD28	IV:501752-503273	WT_t0	lsm1_t0	OK	6.35385	5.26398	-0.271476	-0.806709	0.2575	0.573375	no
P1322	XLOC_001354	PST2	IV:504098-504695	WT_t0	lsm1_t0	OK	188.442	207.1	0.136207	0.533145	0.44675	0.735517	no
P1323	XLOC_001355	LYS14	IV:509736-512109	WT_t0	lsm1_t0	OK	23.8488	19.3192	-0.30388	-1.16939	0.0989	0.348943	no
P1324	XLOC_001356	YDR034C-D	IV:514042-519356	WT_t0	lsm1_t0	OK	1.97097	0.967569	-1.02647	-2.96749	5e-05	0.00161294	yes
P1325	XLOC_001357	YDR034C-A	IV:520515-520692	WT_t0	lsm1_t0	OK	17665.3	6688.65	-1.40113	-5.57078	5e-05	0.00161294	yes
P1326	XLOC_001358	EHD3	IV:523210-524713	WT_t0	lsm1_t0	OK	35.641	45.114	0.34004	1.3154	0.0606	0.258465	no
P1327	XLOC_001359	ENA5	IV:527421-530697	WT_t0	lsm1_t0	OK	3.12612	3.10347	-0.0104903	-0.0328798	0.96565	0.988459	no
P1328	XLOC_001360	ENA2	IV:531306-534582	WT_t0	lsm1_t0	NOTEST	0	0	0	0	1	1	no
P1329	XLOC_001361	ENA1	IV:535191-538467	WT_t0	lsm1_t0	OK	2.84356	8.48221	1.57674	5.26167	5e-05	0.00161294	yes
P133	XLOC_000140	AVT5	II:49573-50953	WT_t0	lsm1_t0	OK	19.1367	20.104	0.071144	0.259539	0.70835	0.897411	no
P1330	XLOC_001362	YDR042C	IV:540600-541203	WT_t0	lsm1_t0	OK	5.48379	8.28819	0.595883	1.30605	0.069	0.280188	no
P1331	XLOC_001364	NRG1	IV:542673-543369	WT_t0	lsm1_t0	OK	28.4154	32.2461	0.182452	0.624258	0.3756	0.686494	no
P1332	XLOC_001365	RPC11	IV:547977-548310	WT_t0	lsm1_t0	OK	160.225	149.705	-0.0979725	-0.352519	0.6127	0.849042	no
P1333	XLOC_001366	BAP3	IV:548761-550576	WT_t0	lsm1_t0	OK	102.002	152.291	0.57824	2.29477	0.0009	0.0152114	yes
P1334	XLOC_001367	YDR048C	IV:553083-555152	WT_t0	lsm1_t0	OK	11.4715	13.2903	0.212321	0.120429	0.86855	0.962248	no
P1335	XLOC_001368	TPI1	IV:555725-556472	WT_t0	lsm1_t0	OK	6403.67	5996.31	-0.0948244	-0.400073	0.57345	0.824267	no
P1336	XLOC_001369	DET1	IV:557055-558060	WT_t0	lsm1_t0	OK	40.1121	45.0435	0.16728	0.633393	0.3614	0.675499	no
P1337	XLOC_001370	DBF4	IV:558510-560644	WT_t0	lsm1_t0	OK	24.4386	18.5562	-0.397264	-1.37773	0.0488	0.226368	no
P1338	XLOC_001371	CDC34	IV:561439-562327	WT_t0	lsm1_t0	OK	99.0398	89.3805	-0.148048	-0.576322	0.418	0.717921	no
P1339	XLOC_001372	YDR056C	IV:565022-565640	WT_t0	lsm1_t0	OK	107.337	123.642	0.20402	0.787754	0.2621	0.577747	no
P134	XLOC_000141	BOI1	II:63875-66818	WT_t0	lsm1_t0	OK	37.902	28.9246	-0.389974	-1.53368	0.02985	0.166401	no
P1340	XLOC_001373	TGL2	IV:567722-568703	WT_t0	lsm1_t0	OK	10.9139	14.0735	0.366807	1.14893	0.1063	0.362412	no
P1341	XLOC_001374	UBC5	IV:569233-569770	WT_t0	lsm1_t0	OK	30.1987	48.6574	0.688176	2.13754	0.00295	0.0361916	yes
P1342	XLOC_001375	RTR2	IV:581907-582498	WT_t0	lsm1_t0	OK	17.681	19.6913	0.155364	0.455656	0.5225	0.790932	no
P1343	XLOC_001376	OCA6	IV:582790-583465	WT_t0	lsm1_t0	OK	37.9687	33.947	-0.161527	-0.564866	0.41395	0.714269	no
P1344	XLOC_001377	DOA4	IV:584938-587719	WT_t0	lsm1_t0	OK	11.359	12.5806	0.147369	0.553027	0.42915	0.724176	no
P1345	XLOC_001378	FMP16	IV:588097-588379	WT_t0	lsm1_t0	OK	13.0152	48.7119	1.90408	3.52644	0.0002	0.00498431	yes
P1346	XLOC_001379	PAA1	IV:588826-589402	WT_t0	lsm1_t0	OK	272.558	336.132	0.302465	1.1936	0.0884	0.326044	no
P1347	XLOC_001380	IPT1	IV:589760-591344	WT_t0	lsm1_t0	OK	84.69	87.7085	0.0505261	0.199541	0.77735	0.925798	no
P1348	XLOC_001381	SHU2	IV:602197-602869	WT_t0	lsm1_t0	OK	12.4548	14.7066	0.239769	0.679985	0.34315	0.659226	no
P1349	XLOC_001382	TFB5	IV:603592-603811	WT_t0	lsm1_t0	OK	110.129	115.717	0.0714092	0.183532	0.79365	0.930646	no
P135	XLOC_000142	YBL081W	II:71865-72972	WT_t0	lsm1_t0	OK	30.3711	26.3278	-0.206115	-0.759841	0.28165	0.596933	no
P1350	XLOC_001383	PDC2	IV:607303-610081	WT_t0	lsm1_t0	OK	22.0459	17.5225	-0.331306	-1.28156	0.06705	0.275082	no
P1351	XLOC_001384	TVP23	IV:613404-614004	WT_t0	lsm1_t0	OK	56.8641	65.1006	0.195152	0.714939	0.3094	0.629098	no
P1352	XLOC_001385	AFR1	IV:614287-616150	WT_t0	lsm1_t0	OK	13.1342	10.1858	-0.366765	-1.29143	0.06805	0.277217	no
P1353	XLOC_001386	SSS1	IV:616927-617170	WT_t0	lsm1_t0	OK	1373.68	1524.71	0.150497	0.588993	0.40465	0.707811	no
P1354	XLOC_001387	RRP1	IV:617469-618306	WT_t0	lsm1_t0	OK	117.426	135.151	0.202826	0.796321	0.25635	0.571727	no
P1355	XLOC_001388	SLU7	IV:618496-619645	WT_t0	lsm1_t0	OK	20.9174	17.6988	-0.241051	-0.852982	0.22255	0.530099	no
P1356	XLOC_001390	YDR090C	IV:625065-625998	WT_t0	lsm1_t0	OK	26.0661	26.0232	-0.00237718	-0.00847101	0.99305	0.995871	no
P1357	XLOC_001391	RLI1	IV:626707-628534	WT_t0	lsm1_t0	OK	177.544	233.847	0.397384	1.58404	0.0245	0.146884	no
P1358	XLOC_001392	YDR095C	IV:631281-636527	WT_t0	lsm1_t0	OK	0.803728	1.19597	0.573404	0.0750444	0.80705	0.936255	no
P1359	XLOC_001393	MSH6	IV:640108-643837	WT_t0	lsm1_t0	OK	30.6344	24.3796	-0.329477	-1.29668	0.06445	0.26735	no
P136	XLOC_000143	NUP170	II:75258-79767	WT_t0	lsm1_t0	OK	59.3057	48.3016	-0.2961	-1.17748	0.09555	0.342289	no
P1360	XLOC_001394	GRX3	IV:644177-645035	WT_t0	lsm1_t0	OK	134.993	163.195	0.273708	1.07745	0.1262	0.393486	no
P1361	XLOC_001396	YDR098C-B	IV:645857-651126	WT_t0	lsm1_t0	NOTEST	0.2677	0.171408	-0.643179	0	1	1	no
P1362	XLOC_001397	ARX1	IV:655685-657467	WT_t0	lsm1_t0	OK	148.262	227.949	0.620561	2.47514	0.00045	0.00913658	yes
P1363	XLOC_001398	YDR102C	IV:657647-657980	WT_t0	lsm1_t0	OK	5.99694	7.79252	0.377863	0.548486	0.4398	0.730336	no
P1364	XLOC_001399	SPO71	IV:661172-664910	WT_t0	lsm1_t0	OK	8.63127	7.52605	-0.19768	-0.735289	0.29855	0.615003	no
P1365	XLOC_001400	TMS1	IV:665348-666770	WT_t0	lsm1_t0	OK	31.4518	35.222	0.163334	0.625444	0.3718	0.684695	no
P1366	XLOC_001402	TMN2	IV:669015-671034	WT_t0	lsm1_t0	OK	18.2984	20.7408	0.180755	0.685242	0.332	0.649988	no
P1367	XLOC_001403	YDR109C	IV:673519-675667	WT_t0	lsm1_t0	OK	11.9287	13.5642	0.18536	0.679067	0.3353	0.651728	no
P1368	XLOC_001404	ALT2	IV:678240-679852	WT_t0	lsm1_t0	OK	26.5229	37.6776	0.506468	1.78556	0.01115	0.0878045	no
P1369	XLOC_001405	PDS1	IV:680495-681617	WT_t0	lsm1_t0	OK	21.1657	21.6362	0.0317205	0.11358	0.8712	0.962248	no
P137	XLOC_000144	YBL077W	II:80896-84261	WT_t0	lsm1_t0	OK	128.269	127.749	-0.00585946	-0.00318423	0.9965	0.997999	no
P1370	XLOC_001406	YDR114C	IV:681923-682492	WT_t0	lsm1_t0	OK	17.3266	31.5999	0.866931	0.950903	0.19	0.485895	no
P1371	XLOC_001407	MRPL1	IV:682723-683581	WT_t0	lsm1_t0	OK	42.0287	56.7119	0.432275	1.62581	0.02195	0.136489	no
P1372	XLOC_001408	TMA64	IV:683945-685643	WT_t0	lsm1_t0	OK	34.5967	33.4555	-0.0483905	-0.187324	0.78505	0.929049	no
P1373	XLOC_001409	TRM1	IV:691548-693261	WT_t0	lsm1_t0	OK	74.3435	86.3431	0.215874	0.854385	0.22405	0.532276	no
P1374	XLOC_001410	INO2	IV:698553-699468	WT_t0	lsm1_t0	OK	22.2014	16.597	-0.419726	-1.41854	0.0434	0.209262	no
P1375	XLOC_001411	ECM18	IV:701396-702758	WT_t0	lsm1_t0	OK	7.60997	6.47347	-0.23335	-0.703602	0.3205	0.638889	no
P1376	XLOC_001412	SAC6	IV:713339-715379	WT_t0	lsm1_t0	OK	202.739	218.417	0.10746	0.429147	0.5452	0.809709	no
P1377	XLOC_001413	FIN1	IV:715746-716622	WT_t0	lsm1_t0	OK	20.8053	18.1327	-0.198357	-0.666262	0.34365	0.659987	no
P1378	XLOC_001414	YDR131C	IV:716789-718460	WT_t0	lsm1_t0	OK	10.9588	10.4713	-0.0656512	-0.227623	0.7417	0.911526	no
P1379	XLOC_001415	YDR132C	IV:718815-720303	WT_t0	lsm1_t0	OK	11.2916	10.8472	-0.0579307	-0.197608	0.77775	0.926067	no
P138	XLOC_000145	YBL073W	II:86721-87957	WT_t0	lsm1_t0	OK	16.679	11.7771	-0.502052	-0.554024	0.44045	0.730336	no
P1380	XLOC_001416	YDR133C	IV:720961-721481	WT_t0	lsm1_t0	OK	240.251	334.865	0.479036	0.808894	0.25685	0.572329	no
P1381	XLOC_001417	YCF1	IV:723003-727551	WT_t0	lsm1_t0	OK	88.1868	78.2271	-0.172894	-0.690385	0.3232	0.641254	no
P1382	XLOC_001418	VPS61	IV:727710-730250	WT_t0	lsm1_t0	OK	3.08794	4.86783	0.656633	0.433287	0.5473	0.81146	no
P1383	XLOC_001419	RUB1	IV:733617-733924	WT_t0	lsm1_t0	OK	464.014	539.275	0.216853	0.793678	0.25915	0.574697	no
P1384	XLOC_001420	DOP1	IV:734900-739997	WT_t0	lsm1_t0	OK	31.2023	20.5724	-0.600939	-2.37476	0.0006	0.0113821	yes
P1385	XLOC_001421	PEX7	IV:740472-741600	WT_t0	lsm1_t0	OK	23.1442	19.7669	-0.227567	-0.815279	0.24655	0.561989	no
P1386	XLOC_001422	SAN1	IV:742041-743874	WT_t0	lsm1_t0	OK	43.743	40.8697	-0.0980212	-0.382498	0.58935	0.834333	no
P1387	XLOC_001423	MKC7	IV:744310-746101	WT_t0	lsm1_t0	OK	83.1081	99.1651	0.254844	1.00914	0.1514	0.435755	no
P1388	XLOC_001424	SWI5	IV:748612-750742	WT_t0	lsm1_t0	OK	26.1222	19.8289	-0.397676	-1.51035	0.0331	0.178112	no
P1389	XLOC_001425	KGD2	IV:753674-755066	WT_t0	lsm1_t0	OK	76.191	90.6672	0.25096	0.985824	0.16315	0.450987	no
P139	XLOC_000147	KTI11	II:89977-90531	WT_t0	lsm1_t0	OK	157.975	203.828	0.367654	0.871038	0.2215	0.528788	no
P1390	XLOC_001426	YDR149C	IV:755554-763874	WT_t0	lsm1_t0	OK	6.73746	3.63873	-0.88877	-0.400001	0.6849	0.889078	no
P1391	XLOC_001427	CTH1	IV:764177-765155	WT_t0	lsm1_t0	OK	42.6206	35.4865	-0.264279	-0.988968	0.16005	0.445323	no
P1392	XLOC_001428	ENT5	IV:766735-767971	WT_t0	lsm1_t0	OK	53.5824	50.2419	-0.0928676	-0.359657	0.60405	0.842637	no
P1393	XLOC_001429	CPR1	IV:768402-769000	WT_t0	lsm1_t0	OK	3457.04	1694.1	-1.02902	-3.53503	5e-05	0.00161294	yes
P1394	XLOC_001429	YDR154C	IV:768402-769000	WT_t0	lsm1_t0	OK	2673.6	1310.92	-1.0282	-2.23644	0.00155	0.022961	yes
P1395	XLOC_001430	NBP2	IV:780389-781100	WT_t0	lsm1_t0	OK	23.7973	23.8859	0.00536463	0.0177716	0.97615	0.992937	no
P1396	XLOC_001431	SEC1	IV:782040-784215	WT_t0	lsm1_t0	OK	27.6172	26.709	-0.0482417	-0.187044	0.7874	0.929628	no
P1397	XLOC_001432	SEC5	IV:786305-789221	WT_t0	lsm1_t0	OK	22.8404	19.2024	-0.2503	-0.971311	0.16665	0.456365	no
P1398	XLOC_001433	STB3	IV:792347-793889	WT_t0	lsm1_t0	OK	23.5705	20.98	-0.167967	-0.62861	0.37415	0.685286	no
P1399	XLOC_001434	YDR169C-A	IV:794573-794723	WT_t0	lsm1_t0	OK	63.305	25.4845	-1.3127	-1.26374	0.1818	0.475644	no
P14	XLOC_000013	FLC2	I:45898-48250	WT_t0	lsm1_t0	OK	59.4874	70.4995	0.245029	0.967283	0.16815	0.457642	no
P140	XLOC_000148	AST1	II:90604-92030	WT_t0	lsm1_t0	OK	41.9492	41.4943	-0.0157305	-0.0588883	0.9349	0.97852	no
P1400	XLOC_001435	SEC7	IV:796192-802222	WT_t0	lsm1_t0	OK	106.74	63.168	-0.756832	-3.03561	5e-05	0.00161294	yes
P1401	XLOC_001437	ARG82	IV:810564-811632	WT_t0	lsm1_t0	OK	15.3454	11.3197	-0.438968	-1.42816	0.04315	0.208531	no
P1402	XLOC_001438	RSM24	IV:813192-814152	WT_t0	lsm1_t0	OK	36.3842	37.7926	0.0547921	0.203888	0.76175	0.919104	no
P1403	XLOC_001439	CSN9	IV:818707-819196	WT_t0	lsm1_t0	OK	15.7481	26.5946	0.755954	2.08515	0.0043	0.0474418	yes
P1404	XLOC_001440	SAS4	IV:825909-827355	WT_t0	lsm1_t0	OK	17.7258	14.6007	-0.27981	-1.00356	0.15685	0.442771	no
P1405	XLOC_001441	YDR183C-A	IV:830396-831513	WT_t0	lsm1_t0	OK	81.5407	94.1446	0.207357	0.271313	0.7001	0.89449	no
P1406	XLOC_001441	ATC1	IV:830396-831513	WT_t0	lsm1_t0	OK	63.0039	59.4281	-0.084296	-0.304727	0.6577	0.874361	no
P1407	XLOC_001442	UPS3	IV:831933-832473	WT_t0	lsm1_t0	OK	29.4736	30.4539	0.0472017	0.149455	0.8304	0.946751	no
P1408	XLOC_001443	YDR186C	IV:832858-835492	WT_t0	lsm1_t0	OK	44.0737	32.7434	-0.428713	-1.68687	0.0176	0.117735	no
P1409	XLOC_001444	YDR187C	IV:836227-838061	WT_t0	lsm1_t0	OK	17.9963	27.2435	0.598212	0.320054	0.613	0.849273	no
P141	XLOC_000149	PRS4	II:92413-93394	WT_t0	lsm1_t0	OK	74.7228	70.2238	-0.0895881	-0.347465	0.61685	0.850963	no
P1410	XLOC_001445	RVB1	IV:840603-841995	WT_t0	lsm1_t0	OK	121.153	142.128	0.230369	0.913761	0.19465	0.492829	no
P1411	XLOC_001446	NUP42	IV:843568-844952	WT_t0	lsm1_t0	OK	16.0313	17.5937	0.134168	0.418132	0.5508	0.813537	no
P1412	XLOC_001447	MSS116	IV:845951-847946	WT_t0	lsm1_t0	OK	114.762	116.691	0.0240553	0.0956379	0.89175	0.968794	no
P1413	XLOC_001448	CAB5	IV:850273-850999	WT_t0	lsm1_t0	OK	48.0914	45.0665	-0.0937246	-0.343721	0.6224	0.854541	no
P1414	XLOC_001449	RKM2	IV:852532-853972	WT_t0	lsm1_t0	OK	20.0269	16.822	-0.25159	-0.916361	0.18735	0.483393	no
P1415	XLOC_001450	VPS64	IV:854174-856093	WT_t0	lsm1_t0	OK	18.8416	19.4952	0.0491968	0.181318	0.80015	0.933023	no
P1416	XLOC_001451	RAV2	IV:856897-857999	WT_t0	lsm1_t0	OK	19.9241	24.1973	0.280333	0.859409	0.2166	0.523182	no
P1417	XLOC_001452	UME6	IV:865011-867522	WT_t0	lsm1_t0	OK	16.8498	16.98	0.0111077	0.0424658	0.95235	0.983028	no
P1418	XLOC_001453	YDR209C	IV:871035-871449	WT_t0	lsm1_t0	OK	144.534	172.014	0.25112	0.651345	0.35315	0.667937	no
P1419	XLOC_001454	YDR210C-D	IV:878658-883927	WT_t0	lsm1_t0	OK	1.26496	0.446793	-1.50141	-3.50968	0.0001	0.00283705	yes
P142	XLOC_000150	YBL065W	II:96668-100307	WT_t0	lsm1_t0	OK	12.8295	12.1562	-0.077779	-0.0615184	0.92905	0.976908	no
P1420	XLOC_001455	YDR215C	IV:894088-894502	WT_t0	lsm1_t0	OK	8.1167	10.1135	0.317311	0.620475	0.37495	0.686095	no
P1421	XLOC_001456	RAD9	IV:899550-903480	WT_t0	lsm1_t0	OK	23.6869	19.1908	-0.303678	-1.18939	0.09365	0.338343	no
P1422	XLOC_001457	SPR28	IV:903780-905052	WT_t0	lsm1_t0	OK	0.882737	1.64225	0.895615	1.47821	0.0387	0.196594	no
P1423	XLOC_001458	MFB1	IV:905454-906852	WT_t0	lsm1_t0	OK	20.2582	16.1316	-0.328611	-1.1884	0.08865	0.326214	no
P1424	XLOC_001459	YDR220C	IV:906999-907293	WT_t0	lsm1_t0	OK	5.4468	4.77708	-0.189278	-0.209537	0.76345	0.919429	no
P1425	XLOC_001460	HTB1	IV:914316-914712	WT_t0	lsm1_t0	OK	1722.95	2354.88	0.450772	1.80318	0.011	0.0874906	no
P1426	XLOC_001461	PCF11	IV:921925-923806	WT_t0	lsm1_t0	OK	23.3874	24.8046	0.0848754	0.324776	0.63675	0.861672	no
P1427	XLOC_001462	COX20	IV:926222-926910	WT_t0	lsm1_t0	OK	35.4639	48.0681	0.438728	1.47429	0.036	0.186759	no
P1428	XLOC_001463	RTN1	IV:929469-930357	WT_t0	lsm1_t0	OK	477.286	497.427	0.0596321	0.237982	0.7307	0.906697	no
P1429	XLOC_001464	FMN1	IV:935235-935892	WT_t0	lsm1_t0	OK	30.0184	39.6043	0.39981	1.38157	0.051	0.232167	no
P143	XLOC_000151	KIP1	II:101885-105221	WT_t0	lsm1_t0	OK	11.809	9.97475	-0.243529	-0.921856	0.1858	0.480374	no
P1430	XLOC_001465	SEC26	IV:937894-940816	WT_t0	lsm1_t0	OK	176.181	178.805	0.0213286	0.0855291	0.90205	0.970275	no
P1431	XLOC_001466	YDR239C	IV:941056-943420	WT_t0	lsm1_t0	OK	14.8714	13.4609	-0.143764	-0.538865	0.44115	0.730436	no
P1432	XLOC_001467	SNU56	IV:943673-945438	WT_t0	lsm1_t0	OK	18.8246	18.0784	-0.0583522	-0.209543	0.76865	0.921433	no
P1433	XLOC_001468	PRP28	IV:948517-950284	WT_t0	lsm1_t0	OK	18.546	14.4932	-0.355738	-1.3103	0.06025	0.257491	no
P1434	XLOC_001469	YDR248C	IV:957757-958339	WT_t0	lsm1_t0	OK	38.3912	31.3447	-0.292552	-0.977786	0.16165	0.448596	no
P1435	XLOC_001470	YDR249C	IV:958680-959802	WT_t0	lsm1_t0	OK	17.5185	15.2025	-0.20457	-0.703764	0.3221	0.640469	no
P1436	XLOC_001471	YDR250C	IV:960085-960361	WT_t0	lsm1_t0	OK	0.510126	3.08046	2.59422	1.62715	0.28375	0.599279	no
P1437	XLOC_001472	MET32	IV:963989-964565	WT_t0	lsm1_t0	OK	15.1406	14.8624	-0.026758	-0.0738916	0.9156	0.972755	no
P1438	XLOC_001473	RMD5	IV:966556-967822	WT_t0	lsm1_t0	OK	19.852	16.8975	-0.232468	-0.831648	0.23925	0.553232	no
P1439	XLOC_001474	CTA1	IV:968132-969680	WT_t0	lsm1_t0	OK	13.8928	10.6383	-0.385071	-1.34016	0.0566	0.247212	no
P144	XLOC_000152	YBL062W	II:105307-107406	WT_t0	lsm1_t0	NOTEST	0	0	0	0	1	1	no
P1440	XLOC_001475	RKM4	IV:969989-971474	WT_t0	lsm1_t0	OK	38.4258	37.3846	-0.0396296	-0.15314	0.82445	0.946249	no
P1441	XLOC_001476	HSP78	IV:971807-974243	WT_t0	lsm1_t0	OK	31.9306	44.2431	0.470511	1.83503	0.0094	0.0786013	no
P1442	XLOC_001477	YAP6	IV:974630-975782	WT_t0	lsm1_t0	OK	5.28038	4.56335	-0.21055	-0.552192	0.43215	0.726622	no
P1443	XLOC_001478	SWM1	IV:976716-977229	WT_t0	lsm1_t0	OK	34.4673	47.1362	0.451609	1.49644	0.03405	0.181533	no
P1444	XLOC_001479	EXG2	IV:977520-979209	WT_t0	lsm1_t0	OK	55.6303	28.9264	-0.943481	-3.66523	5e-05	0.00161294	yes
P1445	XLOC_001481	YDR261C-D	IV:987533-992349	WT_t0	lsm1_t0	OK	2.24074	0.735468	-1.60724	-4.35373	5e-05	0.00161294	yes
P1446	XLOC_001482	DIN7	IV:994241-995534	WT_t0	lsm1_t0	OK	9.05025	6.56156	-0.463918	-1.41151	0.0507	0.231797	no
P1447	XLOC_001483	AKR1	IV:996028-998323	WT_t0	lsm1_t0	OK	79.7553	90.6229	0.184296	0.730482	0.29425	0.6103	no
P1448	XLOC_001484	YDR266C	IV:1000103-1002023	WT_t0	lsm1_t0	OK	48.8422	45.1306	-0.114023	-0.447641	0.52365	0.791767	no
P1449	XLOC_001485	CIA1	IV:1002509-1003502	WT_t0	lsm1_t0	OK	42.9777	40.2417	-0.0948964	-0.358301	0.61135	0.848327	no
P145	XLOC_000153	YEL1	II:107931-109995	WT_t0	lsm1_t0	OK	10.1961	8.2823	-0.299909	-1.05122	0.1356	0.40802	no
P1450	XLOC_001486	YDR269C	IV:1005664-1008766	WT_t0	lsm1_t0	NOTEST	0	0	0	0	1	1	no
P1451	XLOC_001487	YDR271C	IV:1005664-1008766	WT_t0	lsm1_t0	OK	30.8382	31.8253	0.0454546	0.0649051	0.925	0.975017	no
P1452	XLOC_001488	YDR274C	IV:1011588-1011960	WT_t0	lsm1_t0	OK	41.1765	26.2505	-0.649473	-1.78169	0.0136	0.0995714	no
P1453	XLOC_001489	PMP3	IV:1013475-1013643	WT_t0	lsm1_t0	OK	4958.69	4531.16	-0.13008	-0.507703	0.46115	0.745133	no
P1454	XLOC_001490	MTH1	IV:1014400-1015702	WT_t0	lsm1_t0	OK	21.0442	12.4101	-0.761907	-2.65071	0.00025	0.00597274	yes
P1455	XLOC_001491	YDR278C	IV:1017000-1017318	WT_t0	lsm1_t0	NOTEST	0	0	0	0	1	1	no
P1456	XLOC_001492	PHM6	IV:1022006-1022321	WT_t0	lsm1_t0	OK	61.0913	14.0238	-2.12309	-4.62089	5e-05	0.00161294	yes
P1457	XLOC_001493	YDR282C	IV:1023510-1024755	WT_t0	lsm1_t0	OK	13.4961	12.9424	-0.0604415	-0.204755	0.7662	0.920125	no
P1458	XLOC_001494	GCN2	IV:1025069-1030049	WT_t0	lsm1_t0	OK	23.4772	17.465	-0.426799	-1.68043	0.0161	0.112269	no
P1459	XLOC_001495	DPP1	IV:1030549-1031419	WT_t0	lsm1_t0	OK	61.9697	63.2485	0.0294679	0.113014	0.87155	0.962248	no
P146	XLOC_000154	YBL059W	II:110593-111244	WT_t0	lsm1_t0	OK	16.6359	20.0223	0.267315	0.772052	0.2777	0.593632	no
P1460	XLOC_001496	YDR286C	IV:1035230-1035575	WT_t0	lsm1_t0	OK	42.5446	64.9699	0.610795	1.8062	0.011	0.0874906	no
P1461	XLOC_001497	RTT103	IV:1038279-1039699	WT_t0	lsm1_t0	OK	21.6246	18.6398	-0.214289	-0.742533	0.28895	0.605433	no
P1462	XLOC_001498	SRP101	IV:1043145-1045011	WT_t0	lsm1_t0	OK	65.4622	54.2731	-0.270426	-1.0651	0.1235	0.390433	no
P1463	XLOC_001499	SSD1	IV:1045639-1049392	WT_t0	lsm1_t0	OK	85.85	67.6912	-0.342848	-1.3618	0.0557	0.244626	no
P1464	XLOC_001500	DPL1	IV:1050458-1052228	WT_t0	lsm1_t0	OK	67.7836	68.5976	0.0172205	0.0679114	0.92365	0.974402	no
P1465	XLOC_001501	HDA2	IV:1052622-1054647	WT_t0	lsm1_t0	OK	17.6151	14.6703	-0.263918	-0.985875	0.16395	0.451626	no
P1466	XLOC_001502	ATP5	IV:1058175-1058814	WT_t0	lsm1_t0	OK	190.786	296.257	0.634894	2.49645	0.00035	0.00766983	yes
P1467	XLOC_001503	PRO1	IV:1061504-1062791	WT_t0	lsm1_t0	OK	89.1242	119.802	0.426764	1.68586	0.01605	0.112085	no
P1468	XLOC_001504	RSC3	IV:1068728-1071386	WT_t0	lsm1_t0	OK	36.6974	30.7463	-0.255264	-0.999699	0.1542	0.438845	no
P1469	XLOC_001505	CPR5	IV:1071879-1072557	WT_t0	lsm1_t0	OK	286.637	277.592	-0.0462605	-0.183452	0.7932	0.930646	no
P147	XLOC_000155	SHP1	II:111436-112708	WT_t0	lsm1_t0	OK	120.656	125.058	0.0516959	0.20509	0.76985	0.921529	no
P1470	XLOC_001506	HNT2	IV:1072745-1073488	WT_t0	lsm1_t0	OK	33.255	43.1075	0.374366	1.31292	0.0617	0.261054	no
P1471	XLOC_001507	YDR306C	IV:1073734-1075171	WT_t0	lsm1_t0	OK	21.3293	19.0576	-0.162467	-0.596513	0.3945	0.70088	no
P1472	XLOC_001509	SRB7	IV:1078026-1078449	WT_t0	lsm1_t0	OK	76.8278	128.952	0.747132	2.694	0.00015	0.00393905	yes
P1473	XLOC_001510	GIC2	IV:1079047-1080199	WT_t0	lsm1_t0	OK	60.1188	64.5233	0.102004	0.396324	0.57275	0.823634	no
P1474	XLOC_001511	SUM1	IV:1081127-1084316	WT_t0	lsm1_t0	OK	37.7944	29.806	-0.342572	-1.34745	0.05405	0.240033	no
P1475	XLOC_001512	PIB1	IV:1089218-1090079	WT_t0	lsm1_t0	OK	26.9728	25.6189	-0.0742976	-0.26109	0.70975	0.897962	no
P1476	XLOC_001513	RAD34	IV:1090432-1092511	WT_t0	lsm1_t0	OK	12.0018	10.348	-0.2139	-0.769221	0.27285	0.588782	no
P1477	XLOC_001514	IPK1	IV:1092740-1093586	WT_t0	lsm1_t0	OK	9.47907	11.2441	0.246346	0.708653	0.3194	0.637795	no
P1478	XLOC_001516	YDR319C	IV:1105002-1105827	WT_t0	lsm1_t0	OK	24.8019	25.8164	0.0578393	0.200222	0.7731	0.923468	no
P1479	XLOC_001517	SWA2	IV:1106094-1108101	WT_t0	lsm1_t0	OK	22.392	22.2259	-0.0107399	-0.0410972	0.95405	0.983772	no
P148	XLOC_000156	PTC3	II:113761-115168	WT_t0	lsm1_t0	OK	146.006	156.39	0.0991189	0.393449	0.5739	0.824397	no
P1480	XLOC_001518	DAD4	IV:1108279-1108621	WT_t0	lsm1_t0	OK	251.151	379.803	0.596697	1.9439	0.0064	0.0613454	no
P1481	XLOC_001519	TIM11	IV:1112002-1112293	WT_t0	lsm1_t0	OK	132.314	173.782	0.393313	1.3332	0.05715	0.248419	no
P1482	XLOC_001520	PEP7	IV:1112479-1114027	WT_t0	lsm1_t0	OK	7.97065	8.10829	0.0247006	0.0795349	0.913	0.972182	no
P1483	XLOC_001521	UTP4	IV:1114432-1116763	WT_t0	lsm1_t0	OK	69.0159	71.9532	0.0601291	0.238448	0.73105	0.906697	no
P1484	XLOC_001522	YSP2	IV:1120608-1124925	WT_t0	lsm1_t0	OK	36.4513	27.6708	-0.397608	-1.57145	0.02805	0.160304	no
P1485	XLOC_001523	SKP1	IV:1125301-1126018	WT_t0	lsm1_t0	OK	264.787	280.923	0.085344	0.305337	0.65995	0.875205	no
P1486	XLOC_001524	PEX3	IV:1126269-1127595	WT_t0	lsm1_t0	OK	34.0664	34.6821	0.0258417	0.0985513	0.8927	0.968794	no
P1487	XLOC_001525	YDR333C	IV:1133259-1135431	WT_t0	lsm1_t0	OK	38.5233	35.3029	-0.125946	-0.492164	0.4803	0.761142	no
P1488	XLOC_001526	YDR338C	IV:1147378-1149466	WT_t0	lsm1_t0	OK	15.415	13.7747	-0.162308	-0.60299	0.392	0.699568	no
P1489	XLOC_001527	FCF1	IV:1149950-1150520	WT_t0	lsm1_t0	OK	117.685	156.464	0.410902	1.58593	0.0248	0.147708	no
P149	XLOC_000157	TOD6	II:117588-119166	WT_t0	lsm1_t0	OK	37.0438	36.2049	-0.0330487	-0.127246	0.85595	0.959131	no
P1490	XLOC_001529	YDR341C	IV:1151802-1153626	WT_t0	lsm1_t0	OK	284.209	285.018	0.00410343	0.0164455	0.97985	0.993234	no
P1491	XLOC_001530	HXT7	IV:1154215-1155928	WT_t0	lsm1_t0	OK	2.57206	13.1265	2.35148	6.74312	5e-05	0.00161294	yes
P1492	XLOC_001531	HXT6	IV:1159607-1161320	WT_t0	lsm1_t0	NOTEST	0.50103	0.706169	0.495116	0	1	1	no
P1493	XLOC_001532	YDR344C	IV:1162005-1162449	WT_t0	lsm1_t0	OK	10.1709	11.271	0.148171	0.321894	0.6462	0.867103	no
P1494	XLOC_001533	HXT3	IV:1162956-1164660	WT_t0	lsm1_t0	OK	561.716	400.749	-0.487143	-1.96269	0.00635	0.0612356	no
P1495	XLOC_001534	SVF1	IV:1167213-1168659	WT_t0	lsm1_t0	OK	177.639	174.537	-0.0254218	-0.101116	0.88195	0.965345	no
P1496	XLOC_001535	YDR348C	IV:1170325-1171825	WT_t0	lsm1_t0	OK	47.0434	37.7718	-0.316684	-1.22771	0.0786	0.302729	no
P1497	XLOC_001536	YPS7	IV:1172385-1174176	WT_t0	lsm1_t0	OK	51.2052	46.225	-0.147617	-0.579266	0.41095	0.711992	no
P1498	XLOC_001537	ATP22	IV:1176119-1178174	WT_t0	lsm1_t0	OK	17.8684	15.7264	-0.184226	-0.691834	0.32905	0.647003	no
P1499	XLOC_001538	YDR354C-A	IV:1184746-1185889	WT_t0	lsm1_t0	OK	632.09	801.563	0.342686	0.404909	0.5613	0.818509	no
P15	XLOC_000014	OAF1	I:48563-51707	WT_t0	lsm1_t0	OK	19.4782	14.4147	-0.434318	-1.67418	0.0174	0.117385	no
P150	XLOC_000158	YBL053W	II:119334-121874	WT_t0	lsm1_t0	OK	5.38836	2.90346	-0.892075	-0.371932	0.70445	0.89557	no
P1500	XLOC_001539	YDR355C	IV:1186066-1188941	WT_t0	lsm1_t0	OK	5.77797	5.69328	-0.0213038	-0.00909791	0.7333	0.90723	no
P1501	XLOC_001540	CNL1	IV:1189198-1189567	WT_t0	lsm1_t0	OK	61.4057	39.0959	-0.651354	-1.96454	0.0066	0.0627889	no
P1502	XLOC_001541	EAF1	IV:1191935-1195032	WT_t0	lsm1_t0	OK	21.3226	22.3054	0.0650106	0.239406	0.7313	0.906697	no
P1503	XLOC_001542	BCP1	IV:1195411-1196263	WT_t0	lsm1_t0	OK	108.806	134.975	0.310937	1.21766	0.0816	0.309778	no
P1504	XLOC_001543	TFC6	IV:1196678-1198697	WT_t0	lsm1_t0	OK	15.9204	17.0903	0.102299	0.383072	0.5878	0.832509	no
P1505	XLOC_001544	CDC40	IV:1202842-1204210	WT_t0	lsm1_t0	OK	23.821	20.0864	-0.246017	-0.906511	0.1976	0.497129	no
P1506	XLOC_001545	ESF1	IV:1204496-1206383	WT_t0	lsm1_t0	OK	126.748	140.761	0.151281	0.601902	0.3935	0.700278	no
P1507	XLOC_001546	YDR366C	IV:1212437-1212836	WT_t0	lsm1_t0	OK	2843.21	1031.96	-1.46213	-5.84028	5e-05	0.00161294	yes
P1508	XLOC_001547	XRS2	IV:1215015-1217580	WT_t0	lsm1_t0	OK	8.52761	7.73317	-0.141082	-0.503786	0.472	0.754227	no
P1509	XLOC_001548	YDR370C	IV:1217781-1219110	WT_t0	lsm1_t0	OK	24.5749	22.1873	-0.14745	-0.545229	0.43575	0.728543	no
P151	XLOC_000159	SEC17	II:125124-126119	WT_t0	lsm1_t0	OK	75.0778	102.185	0.444726	1.72858	0.0152	0.107091	no
P1510	XLOC_001549	YDR371C-A	IV:1219412-1220948	WT_t0	lsm1_t0	OK	297.963	239.403	-0.315694	-0.186179	0.8044	0.935229	no
P1511	XLOC_001550	VPS74	IV:1221111-1222149	WT_t0	lsm1_t0	OK	138.455	140.233	0.018415	0.072806	0.91355	0.972182	no
P1512	XLOC_001551	YDR374C	IV:1223473-1224394	WT_t0	lsm1_t0	OK	0.35152	0.918615	1.38585	1.25394	0.05085	0.231983	no
P1513	XLOC_001552	BCS1	IV:1225165-1226536	WT_t0	lsm1_t0	OK	22.7742	25.2875	0.151027	0.562164	0.4243	0.721633	no
P1514	XLOC_001553	LSM6	IV:1229348-1229609	WT_t0	lsm1_t0	OK	444.771	467.887	0.0730981	0.273986	0.6991	0.894279	no
P1515	XLOC_001554	YDR379C-A	IV:1233277-1233517	WT_t0	lsm1_t0	OK	44.1661	87.0689	0.979218	2.24036	0.00345	0.0402289	yes
P1516	XLOC_001555	YDR381C-A	IV:1238311-1238850	WT_t0	lsm1_t0	OK	45.6346	46.851	0.0379503	0.109117	0.87275	0.962565	no
P1517	XLOC_001556	NKP1	IV:1239959-1240676	WT_t0	lsm1_t0	OK	20.01	21.6606	0.114348	0.368673	0.6081	0.846174	no
P1518	XLOC_001557	ATO3	IV:1241203-1242031	WT_t0	lsm1_t0	OK	120.758	171.723	0.507957	1.99907	0.0044	0.0480447	yes
P1519	XLOC_001558	YDR387C	IV:1248153-1249821	WT_t0	lsm1_t0	OK	15.9389	15.3979	-0.0498235	-0.181581	0.792	0.930646	no
P152	XLOC_000160	MOH1	II:126827-127244	WT_t0	lsm1_t0	OK	20.7178	21.9022	0.0802011	0.209486	0.76415	0.919556	no
P1520	XLOC_001559	UBA2	IV:1254936-1256847	WT_t0	lsm1_t0	OK	33.2174	30.9287	-0.102996	-0.399329	0.5694	0.821882	no
P1521	XLOC_001561	YDR391C	IV:1257357-1258056	WT_t0	lsm1_t0	OK	44.5687	61.9503	0.475079	1.7332	0.01335	0.0986503	no
P1522	XLOC_001562	NCB2	IV:1266294-1266898	WT_t0	lsm1_t0	OK	149.538	157.715	0.076804	0.271871	0.69665	0.892415	no
P1523	XLOC_001563	DIT2	IV:1272222-1273703	WT_t0	lsm1_t0	OK	2.07448	2.07281	-0.00115933	-0.00249178	0.97215	0.991019	no
P1524	XLOC_001564	RPB7	IV:1276653-1277169	WT_t0	lsm1_t0	OK	131.594	149.295	0.182067	0.69875	0.3227	0.641062	no
P1525	XLOC_001565	TRS120	IV:1284068-1287938	WT_t0	lsm1_t0	OK	25.4295	19.3317	-0.395539	-1.54948	0.02715	0.156426	no
P1526	XLOC_001566	ADE8	IV:1288214-1288859	WT_t0	lsm1_t0	OK	141.289	110.935	-0.348942	-1.33857	0.05775	0.250171	no
P1527	XLOC_001567	STE14	IV:1292371-1293091	WT_t0	lsm1_t0	OK	52.7748	39.1386	-0.431259	-1.57283	0.02505	0.148917	no
P1528	XLOC_001568	DFM1	IV:1293368-1294394	WT_t0	lsm1_t0	OK	35.9483	40.7933	0.182408	0.685026	0.3285	0.646521	no
P1529	XLOC_001569	YDR413C	IV:1294692-1295411	WT_t0	lsm1_t0	OK	70.3893	92.3984	0.392511	1.31867	0.0557	0.244626	no
P153	XLOC_000161	RRT1	II:127298-127610	WT_t0	lsm1_t0	OK	13.1239	19.3018	0.556541	1.0507	0.14165	0.418886	no
P1530	XLOC_001570	ERD1	IV:1295597-1296686	WT_t0	lsm1_t0	OK	26.8984	22.0294	-0.288092	-1.04276	0.1371	0.410159	no
P1531	XLOC_001571	YDR415C	IV:1297036-1298161	WT_t0	lsm1_t0	OK	26.0556	26.5805	0.0287742	0.105497	0.8817	0.965345	no
P1532	XLOC_001572	YDR417C	IV:1301554-1302113	WT_t0	lsm1_t0	OK	616.348	619.918	0.00833339	0.0096404	0.9889	0.995214	no
P1533	XLOC_001573	SIP1	IV:1315325-1317773	WT_t0	lsm1_t0	OK	29.3528	27.6867	-0.0843078	-0.328069	0.63455	0.861013	no
P1534	XLOC_001574	CAD1	IV:1318045-1319275	WT_t0	lsm1_t0	OK	30.7799	25.5335	-0.269594	-1.00387	0.15235	0.436978	no
P1535	XLOC_001575	DYN2	IV:1319386-1319841	WT_t0	lsm1_t0	OK	218.691	212.195	-0.0435053	-0.152557	0.8268	0.946691	no
P1536	XLOC_001576	YDR426C	IV:1320063-1322006	WT_t0	lsm1_t0	OK	23.9105	17.3945	-0.459009	-0.668031	0.34775	0.66345	no
P1537	XLOC_001577	BNA7	IV:1323453-1324239	WT_t0	lsm1_t0	OK	38.9811	32.4111	-0.266287	-0.958105	0.17175	0.461901	no
P1538	XLOC_001578	TIF35	IV:1324476-1325301	WT_t0	lsm1_t0	OK	401.968	508.466	0.33907	1.35104	0.0534	0.238368	no
P1539	XLOC_001579	CYM1	IV:1325500-1328701	WT_t0	lsm1_t0	OK	29.6447	21.2148	-0.482708	-1.86479	0.00635	0.0612356	no
P154	XLOC_000162	PSY4	II:132423-133749	WT_t0	lsm1_t0	OK	18.1879	18.0428	-0.0115488	-0.0416092	0.95335	0.983529	no
P1540	XLOC_001580	PPM1	IV:1332982-1333969	WT_t0	lsm1_t0	OK	26.3518	36.68	0.477092	1.73931	0.0135	0.0991821	no
P1541	XLOC_001581	APT2	IV:1344516-1345062	WT_t0	lsm1_t0	OK	80.2973	71.7521	-0.162329	-0.599313	0.39215	0.699639	no
P1542	XLOC_001582	SSN2	IV:1345646-1349938	WT_t0	lsm1_t0	OK	15.0966	8.98629	-0.748426	-2.86135	0.00015	0.00393905	yes
P1543	XLOC_001583	YDR445C	IV:1350289-1352589	WT_t0	lsm1_t0	OK	13.5704	14.833	0.128349	0.146222	0.83555	0.950066	no
P1544	XLOC_001584	RPS17B	IV:1354828-1355553	WT_t0	lsm1_t0	OK	2992.38	3490.53	0.222155	0.893734	0.2046	0.508077	no
P1545	XLOC_001585	UTP6	IV:1357579-1358902	WT_t0	lsm1_t0	OK	52.7844	53.3844	0.0163052	0.063308	0.9297	0.977046	no
P1546	XLOC_001586	YHP1	IV:1361119-1362181	WT_t0	lsm1_t0	OK	27.8236	20.9491	-0.409425	-1.47086	0.03675	0.190029	no
P1547	XLOC_001587	TSA2	IV:1365071-1365662	WT_t0	lsm1_t0	OK	14.6578	18.1953	0.311905	0.887782	0.21405	0.519712	no
P1548	XLOC_001588	GUK1	IV:1366263-1366827	WT_t0	lsm1_t0	OK	500.447	369.268	-0.43855	-1.7392	0.0138	0.100227	no
P1549	XLOC_001589	YDR455C	IV:1367372-1369386	WT_t0	lsm1_t0	OK	14.9531	20.5039	0.455446	0.253391	0.7266	0.905578	no
P155	XLOC_000163	YBL044W	II:135997-136366	WT_t0	lsm1_t0	OK	1.31185	4.98752	1.92672	1.57002	0.0916	0.333975	no
P1550	XLOC_001590	HEH2	IV:1380054-1382046	WT_t0	lsm1_t0	OK	26.454	31.4131	0.24788	0.957655	0.17515	0.466895	no
P1551	XLOC_001591	PFA5	IV:1382318-1383443	WT_t0	lsm1_t0	OK	18.4966	17.7303	-0.0610445	-0.213626	0.766	0.920125	no
P1552	XLOC_001592	YDR461C-A	IV:1385523-1385766	WT_t0	lsm1_t0	OK	49.5031	82.5269	0.737345	1.73832	0.01835	0.120345	no
P1553	XLOC_001593	YDR464C-A	IV:1388871-1393179	WT_t0	lsm1_t0	OK	120.943	78.5324	-0.622966	-0.375993	0.60405	0.842637	no
P1554	XLOC_001594	RMT2	IV:1393335-1394574	WT_t0	lsm1_t0	OK	87.4258	94.2382	0.108254	0.425467	0.5409	0.806717	no
P1555	XLOC_001595	YDR467C	IV:1395120-1397909	WT_t0	lsm1_t0	OK	54.573	40.8118	-0.4192	-0.569399	0.4177	0.717816	no
P1556	XLOC_001596	TLG1	IV:1398025-1398700	WT_t0	lsm1_t0	OK	53.1082	51.7347	-0.0378017	-0.138819	0.8433	0.95325	no
P1557	XLOC_001597	UGO1	IV:1399705-1401214	WT_t0	lsm1_t0	OK	19.4504	24.3223	0.32248	1.2009	0.08515	0.317564	no
P1558	XLOC_001598	PRP3	IV:1404444-1405854	WT_t0	lsm1_t0	OK	9.89038	10.2098	0.0458631	0.151715	0.82605	0.946691	no
P1559	XLOC_001599	JIP4	IV:1407463-1410094	WT_t0	lsm1_t0	OK	20.4082	16.1712	-0.335721	-1.28876	0.0678	0.276553	no
P156	XLOC_000164	ECM13	II:136687-137461	WT_t0	lsm1_t0	OK	4.93634	4.36571	-0.177223	-0.386378	0.58245	0.829926	no
P1560	XLOC_001600	YDR476C	IV:1410452-1411127	WT_t0	lsm1_t0	OK	69.4424	95.9905	0.467075	1.77851	0.01165	0.0891997	no
P1561	XLOC_001601	PEX29	IV:1415209-1416874	WT_t0	lsm1_t0	OK	20.2405	18.7558	-0.109913	-0.409302	0.5591	0.81728	no
P1562	XLOC_001602	PHO8	IV:1418549-1420250	WT_t0	lsm1_t0	OK	116.581	60.9859	-0.934786	-3.69061	5e-05	0.00161294	yes
P1563	XLOC_001603	CWC21	IV:1420430-1420838	WT_t0	lsm1_t0	OK	43.4262	67.621	0.638908	2.05542	0.00345	0.0402289	yes
P1564	XLOC_001604	VPS72	IV:1424819-1427207	WT_t0	lsm1_t0	OK	17.9085	13.0292	-0.458899	-1.73188	0.0135	0.0991821	no
P1565	XLOC_001605	VPS60	IV:1427430-1428120	WT_t0	lsm1_t0	OK	67.1737	79.2441	0.238407	0.904795	0.1983	0.498298	no
P1566	XLOC_001606	RIB3	IV:1428353-1428980	WT_t0	lsm1_t0	OK	233.382	247.621	0.0854403	0.335826	0.63275	0.861013	no
P1567	XLOC_001607	PAC11	IV:1429187-1430789	WT_t0	lsm1_t0	OK	16.2417	14.3378	-0.179881	-0.651174	0.3516	0.666592	no
P1568	XLOC_001608	PKH1	IV:1431967-1434268	WT_t0	lsm1_t0	OK	18.5828	22.5599	0.279795	1.07505	0.1256	0.392542	no
P1569	XLOC_001609	YDR491C	IV:1434499-1435874	WT_t0	lsm1_t0	OK	34.2833	32.8107	-0.0633411	-0.0932045	0.8944	0.968794	no
P157	XLOC_000165	PRE7	II:141246-141972	WT_t0	lsm1_t0	OK	209.152	339.542	0.699039	2.76698	5e-05	0.00161294	yes
P1570	XLOC_001610	VPS3	IV:1438114-1441150	WT_t0	lsm1_t0	OK	11.1123	7.91375	-0.489726	-1.81134	0.00985	0.081189	no
P1571	XLOC_001611	PUF6	IV:1441432-1443403	WT_t0	lsm1_t0	OK	150.925	212.561	0.49405	1.97234	0.00475	0.0508186	no
P1572	XLOC_001612	ITR1	IV:1443712-1445467	WT_t0	lsm1_t0	OK	180.337	188.769	0.0659268	0.26252	0.7072	0.896762	no
P1573	XLOC_001613	SEC20	IV:1445842-1446994	WT_t0	lsm1_t0	OK	29.9667	28.4945	-0.0726805	-0.270314	0.69675	0.892415	no
P1574	XLOC_001614	RPL37B	IV:1450197-1450853	WT_t0	lsm1_t0	OK	6140.71	5488.27	-0.162052	-0.648552	0.3513	0.666592	no
P1575	XLOC_001615	SAM2	IV:1453309-1454464	WT_t0	lsm1_t0	OK	210.754	148.037	-0.509601	-2.02145	0.00395	0.0445866	yes
P1576	XLOC_001616	LPP1	IV:1455041-1455866	WT_t0	lsm1_t0	OK	19.0063	31.1526	0.712878	2.44323	0.0006	0.0113821	yes
P1577	XLOC_001617	SPG3	IV:1456310-1456694	WT_t0	lsm1_t0	OK	24.3284	19.422	-0.324945	-0.80685	0.25435	0.570068	no
P1578	XLOC_001618	PSP1	IV:1456694-1459220	WT_t0	lsm1_t0	OK	40.3515	34.3858	-0.230808	-0.905853	0.18955	0.485587	no
P1579	XLOC_001619	YDR506C	IV:1459727-1461554	WT_t0	lsm1_t0	OK	9.96132	11.1314	0.16022	0.562677	0.42155	0.720359	no
P158	XLOC_000166	YBL039W-B	II:143392-143572	WT_t0	lsm1_t0	OK	108.014	87.6938	-0.300676	-0.581055	0.40975	0.711076	no
P1580	XLOC_001621	GIN4	IV:1462357-1465786	WT_t0	lsm1_t0	OK	42.1778	38.4357	-0.134037	-0.530897	0.4473	0.736232	no
P1581	XLOC_001622	GNP1	IV:1466452-1468573	WT_t0	lsm1_t0	OK	136.035	250.817	0.882657	3.35995	5e-05	0.00161294	yes
P1582	XLOC_001623	YDR510C-A	IV:1469399-1469811	WT_t0	lsm1_t0	OK	2310.76	2778.55	0.265963	0.277331	0.69305	0.892415	no
P1583	XLOC_001624	EMI1	IV:1470499-1471448	WT_t0	lsm1_t0	OK	37.692	46.8411	0.313518	0.505281	0.46915	0.753462	no
P1584	XLOC_001625	YDR514C	IV:1471547-1472999	WT_t0	lsm1_t0	OK	17.2479	15.091	-0.192732	-0.691764	0.31715	0.636001	no
P1585	XLOC_001626	EMI2	IV:1474973-1476476	WT_t0	lsm1_t0	OK	58.3404	52.4689	-0.153032	-0.586342	0.40445	0.707811	no
P1586	XLOC_001627	URC2	IV:1481084-1483476	WT_t0	lsm1_t0	OK	8.93819	7.66711	-0.221301	-0.726699	0.30185	0.619792	no
P1587	XLOC_001628	SPS2	IV:1483794-1485303	WT_t0	lsm1_t0	OK	3.23783	2.85329	-0.182401	-0.451661	0.5216	0.79036	no
P1588	XLOC_001629	SPS1	IV:1485565-1487038	WT_t0	lsm1_t0	OK	2.18926	1.70446	-0.36113	-0.764875	0.27945	0.595342	no
P1589	XLOC_001630	AGE1	IV:1487541-1488990	WT_t0	lsm1_t0	OK	36.5933	28.202	-0.375781	-1.43743	0.0404	0.201524	no
P159	XLOC_000167	MRPL16	II:146186-146885	WT_t0	lsm1_t0	OK	50.5823	56.2099	0.152192	0.562949	0.4172	0.717733	no
P1590	XLOC_001631	YDR524C-B	IV:1489597-1489798	WT_t0	lsm1_t0	OK	21518.3	22575.8	0.0692126	0.27838	0.69105	0.8917	no
P1591	XLOC_001632	YDR524C-A	IV:1489870-1490234	WT_t0	lsm1_t0	NOTEST	10.2438	0	#NAME?	0	1	1	no
P1592	XLOC_001633	YDR526C	IV:1491074-1492413	WT_t0	lsm1_t0	OK	1.4545	1.70381	0.228236	0.0727577	0.83525	0.950065	no
P1593	XLOC_001635	QCR7	IV:1496164-1496548	WT_t0	lsm1_t0	OK	277.392	563.73	1.02308	3.97931	5e-05	0.00161294	yes
P1594	XLOC_001636	APA2	IV:1496790-1497768	WT_t0	lsm1_t0	OK	29.7742	23.7991	-0.323156	-1.16239	0.0933	0.337655	no
P1595	XLOC_001637	KRE28	IV:1499395-1500553	WT_t0	lsm1_t0	OK	12.1123	12.0752	-0.00442595	-0.0145226	0.9883	0.995214	no
P1596	XLOC_001638	HSP31	IV:1501446-1502160	WT_t0	lsm1_t0	OK	45.4441	65.2657	0.522231	1.93551	0.0058	0.0572345	no
P1597	XLOC_001639	FIT1	IV:1503313-1504900	WT_t0	lsm1_t0	OK	3.19664	12.3837	1.95382	5.52763	5e-05	0.00161294	yes
P1598	XLOC_001640	YDR535C	IV:1506605-1507362	WT_t0	lsm1_t0	OK	3.0566	4.01961	0.395127	0.613837	0.39745	0.702781	no
P1599	XLOC_001641	YDR537C	IV:1510855-1511630	WT_t0	lsm1_t0	OK	3.23237	3.45032	0.0941414	0.0906325	0.90085	0.970275	no
P16	XLOC_000015	YAL047W-A	I:52800-54913	WT_t0	lsm1_t0	OK	9.60954	6.13763	-0.646784	-0.426662	0.5651	0.821107	no
P160	XLOC_000168	APL3	II:147208-150286	WT_t0	lsm1_t0	OK	19.8624	14.3686	-0.467119	-1.79989	0.00965	0.0799553	no
P1600	XLOC_001642	IRC4	IV:1517135-1517675	WT_t0	lsm1_t0	OK	9.32015	10.9175	0.228216	0.541856	0.4437	0.732583	no
P1601	XLOC_001643	YDR541C	IV:1519663-1520698	WT_t0	lsm1_t0	OK	22.2648	23.2691	0.0636563	0.226874	0.74245	0.911628	no
P1602	XLOC_001644	YDR543C	IV:1524633-1524933	WT_t0	lsm1_t0	NOTEST	0.40414	0.39991	-0.0151798	0	1	1	no
P1603	XLOC_001645	YDR544C	IV:1525094-1525523	WT_t0	lsm1_t0	OK	1.27715	1.45508	0.188172	0.167153	0.85705	0.959576	no
P1604	XLOC_001646	YDR545C-A	IV:1526320-1531711	WT_t0	lsm1_t0	NOTEST	0	0	0	0	1	1	no
P1605	XLOC_001647	YIL177W-A	IX:482-6147	WT_t0	lsm1_t0	NOTEST	0	0	0	0	1	1	no
P1606	XLOC_001649	VTH1	IX:11491-16141	WT_t0	lsm1_t0	NOTEST	0.133783	0.238286	0.832802	0	1	1	no
P1607	XLOC_001650	YIL171W-A	IX:16783-18712	WT_t0	lsm1_t0	NOTEST	0	0	0	0	1	1	no
P1608	XLOC_001655	SUC2	IX:37384-38983	WT_t0	lsm1_t0	OK	49.1867	52.5305	0.0948889	0.370112	0.6004	0.840502	no
P1609	XLOC_001656	YIL161W	IX:39432-40140	WT_t0	lsm1_t0	OK	21.5192	23.9287	0.153118	0.498838	0.47565	0.756385	no
P161	XLOC_000169	HEK2	II:160183-161329	WT_t0	lsm1_t0	OK	148.66	175.829	0.242149	0.960329	0.16685	0.456365	no
P1610	XLOC_001657	BNR1	IX:41824-45952	WT_t0	lsm1_t0	OK	9.18562	7.06522	-0.378643	-1.42044	0.041	0.203241	no
P1611	XLOC_001658	AIM20	IX:46200-46815	WT_t0	lsm1_t0	OK	67.171	89.2564	0.410117	1.54077	0.031	0.170715	no
P1612	XLOC_001659	YIL156W-B	IX:46948-47973	WT_t0	lsm1_t0	OK	306.415	434.031	0.502314	1.07161	0.12895	0.396457	no
P1613	XLOC_001659	YIL156W-A	IX:46948-47973	WT_t0	lsm1_t0	OK	49.8404	72.2275	0.535233	1.04675	0.13895	0.41379	no
P1614	XLOC_001660	UBP7	IX:48090-51306	WT_t0	lsm1_t0	OK	14.3396	13.7748	-0.0579761	-0.222659	0.7538	0.916884	no
P1615	XLOC_001661	RRD1	IX:55197-56379	WT_t0	lsm1_t0	OK	37.0373	42.3491	0.19335	0.738315	0.2948	0.610843	no
P1616	XLOC_001662	YIL152W	IX:56544-57252	WT_t0	lsm1_t0	OK	19.7882	21.7349	0.135377	0.434781	0.53975	0.805867	no
P1617	XLOC_001663	RPL40A	IX:68707-69528	WT_t0	lsm1_t0	OK	5299.02	4461.42	-0.248223	-1.00525	0.1495	0.434418	no
P1618	XLOC_001664	TID3	IX:78073-80149	WT_t0	lsm1_t0	OK	16.933	13.7876	-0.296462	-1.1051	0.12035	0.385302	no
P1619	XLOC_001665	CCT2	IX:83207-84885	WT_t0	lsm1_t0	OK	229.785	281.606	0.293395	1.16318	0.09385	0.338873	no
P162	XLOC_000170	SHE1	II:161698-162715	WT_t0	lsm1_t0	OK	19.8059	15.0126	-0.399761	-1.35742	0.05485	0.2424	no
P1620	XLOC_001666	AXL2	IX:85052-87837	WT_t0	lsm1_t0	OK	25.1948	31.3285	0.314349	1.20292	0.0876	0.324416	no
P1621	XLOC_001666	YIL141W	IX:85052-87837	WT_t0	lsm1_t0	OK	10.8427	13.811	0.349093	0.25039	0.73165	0.906866	no
P1622	XLOC_001667	OM45	IX:93618-94800	WT_t0	lsm1_t0	OK	12.6637	19.3874	0.614424	2.08773	0.00355	0.0409442	yes
P1623	XLOC_001669	FLX1	IX:97394-98330	WT_t0	lsm1_t0	OK	21.3371	19.3693	-0.139595	-0.480074	0.49025	0.767185	no
P1624	XLOC_001670	ASG1	IX:102781-105676	WT_t0	lsm1_t0	OK	25.8273	19.8999	-0.376139	-1.46286	0.0358	0.18633	no
P1625	XLOC_001671	MET18	IX:113805-116904	WT_t0	lsm1_t0	OK	32.9853	36.543	0.147774	0.581913	0.40245	0.706599	no
P1626	XLOC_001672	STH1	IX:117991-122071	WT_t0	lsm1_t0	OK	56.6025	46.5287	-0.282746	-1.12358	0.1065	0.362511	no
P1627	XLOC_001673	KGD1	IX:122688-125733	WT_t0	lsm1_t0	OK	84.0914	82.0654	-0.035184	-0.139805	0.83765	0.951433	no
P1628	XLOC_001674	AYR1	IX:126203-127097	WT_t0	lsm1_t0	OK	81.5067	90.2204	0.146536	0.569081	0.41555	0.716036	no
P1629	XLOC_001675	SIM1	IX:128150-129581	WT_t0	lsm1_t0	OK	263.7	276.187	0.0667471	0.266506	0.7007	0.894537	no
P163	XLOC_000171	YBL029W	II:166133-167264	WT_t0	lsm1_t0	OK	11.1822	7.31673	-0.611933	-1.85329	0.00935	0.0785969	no
P1630	XLOC_001676	POG1	IX:130609-131665	WT_t0	lsm1_t0	OK	17.4082	16.9722	-0.0365946	-0.125087	0.86205	0.961784	no
P1631	XLOC_001677	QDR2	IX:132243-133872	WT_t0	lsm1_t0	OK	56.323	90.5491	0.684974	2.70342	5e-05	0.00161294	yes
P1632	XLOC_001678	QDR1	IX:134416-136108	WT_t0	lsm1_t0	OK	9.63823	7.96547	-0.275008	-0.923139	0.19205	0.488778	no
P1633	XLOC_001679	RHO3	IX:139751-140447	WT_t0	lsm1_t0	OK	106.848	114.293	0.0971743	0.376511	0.583	0.830135	no
P1634	XLOC_001680	HIS5	IX:142927-144085	WT_t0	lsm1_t0	OK	65.2047	60.969	-0.0969011	-0.370927	0.59315	0.836366	no
P1635	XLOC_001681	YIL115W-A	IX:144267-148709	WT_t0	lsm1_t0	OK	19.36	9.06335	-1.09496	-0.464746	0.6573	0.874361	no
P1636	XLOC_001682	SDP1	IX:150558-151188	WT_t0	lsm1_t0	OK	11.2784	12.1711	0.109906	0.292682	0.67775	0.88587	no
P1637	XLOC_001683	HOS4	IX:151594-154846	WT_t0	lsm1_t0	OK	20.1731	15.4825	-0.381796	-1.47762	0.0358	0.18633	no
P1638	XLOC_001684	COX5B	IX:155221-155765	WT_t0	lsm1_t0	OK	71.1797	62.1715	-0.195212	-0.681	0.32245	0.640766	no
P1639	XLOC_001685	HPM1	IX:156044-157178	WT_t0	lsm1_t0	OK	62.8346	73.0687	0.217694	0.846718	0.2319	0.542808	no
P164	XLOC_000172	RPL19B	II:168422-169376	WT_t0	lsm1_t0	OK	4839.6	4428.92	-0.127933	-0.526829	0.45865	0.743603	no
P1640	XLOC_001686	YIL108W	IX:160886-162977	WT_t0	lsm1_t0	OK	35.0573	41.6173	0.247467	0.967711	0.17005	0.458822	no
P1641	XLOC_001687	MOB1	IX:166414-167444	WT_t0	lsm1_t0	OK	43.0262	39.6909	-0.116408	-0.435295	0.5371	0.803118	no
P1642	XLOC_001688	YIL105W-A	IX:167580-169641	WT_t0	lsm1_t0	OK	272.602	226.373	-0.268097	-0.193044	0.78265	0.928283	no
P1643	XLOC_001689	DPH1	IX:171750-173028	WT_t0	lsm1_t0	OK	47.7009	46.182	-0.0466857	-0.180651	0.79405	0.930646	no
P1644	XLOC_001691	YIL100W	IX:177342-177726	WT_t0	lsm1_t0	NOTEST	0.569184	0.821809	0.529908	0	1	1	no
P1645	XLOC_001692	SGA1	IX:178003-179653	WT_t0	lsm1_t0	OK	2.09525	3.05101	0.542163	1.31997	0.06285	0.263987	no
P1646	XLOC_001693	FYV10	IX:180426-181977	WT_t0	lsm1_t0	OK	11.0476	10.0566	-0.135582	-0.461868	0.5214	0.79036	no
P1647	XLOC_001694	PRK1	IX:183936-186369	WT_t0	lsm1_t0	OK	15.9735	15.2069	-0.0709528	-0.268985	0.7031	0.895252	no
P1648	XLOC_001695	YIL092W	IX:189065-190967	WT_t0	lsm1_t0	OK	9.9813	9.66337	-0.0467015	-0.163498	0.8128	0.938983	no
P1649	XLOC_001696	ICE2	IX:193594-195070	WT_t0	lsm1_t0	OK	40.5803	37.9112	-0.0981529	-0.379404	0.5857	0.831574	no
P165	XLOC_000173	LSM2	II:170622-171038	WT_t0	lsm1_t0	OK	432.612	454.269	0.0704737	0.268665	0.70065	0.894537	no
P1650	XLOC_001697	YIL089W	IX:195598-196216	WT_t0	lsm1_t0	OK	9.15862	8.70183	-0.0738115	-0.181472	0.79695	0.93151	no
P1651	XLOC_001699	YIL082W-A	IX:205634-210357	WT_t0	lsm1_t0	OK	3.04986	3.09381	0.0206428	0.0701397	0.9226	0.974046	no
P1652	XLOC_001701	THS1	IX:212498-214703	WT_t0	lsm1_t0	OK	523.008	537.049	0.0382223	0.155963	0.8267	0.946691	no
P1653	XLOC_001702	SEC28	IX:216657-217548	WT_t0	lsm1_t0	OK	169.372	199.309	0.234813	0.92874	0.1856	0.480311	no
P1654	XLOC_001703	HOP1	IX:226601-228419	WT_t0	lsm1_t0	OK	2.98277	3.0179	0.0168928	0.0448701	0.9426	0.98146	no
P1655	XLOC_001704	YIL071W-A	IX:228549-229994	WT_t0	lsm1_t0	OK	4.58161	2.85922	-0.680232	-0.572629	0.4147	0.715175	no
P1656	XLOC_001705	YIL068W-A	IX:233012-235474	WT_t0	lsm1_t0	OK	2.91205	2.06144	-0.498378	-0.177442	0.69175	0.89207	no
P1657	XLOC_001706	YIL066W-A	IX:235723-237809	WT_t0	lsm1_t0	OK	23.0088	16.8937	-0.445695	-0.640578	0.36325	0.676464	no
P1658	XLOC_001707	SEE1	IX:241942-242716	WT_t0	lsm1_t0	OK	77.8373	66.8189	-0.220207	-0.844195	0.2339	0.544664	no
P1659	XLOC_001708	YIL060W	IX:246391-247198	WT_t0	lsm1_t0	OK	2.59819	5.31483	1.03252	0.978887	0.1721	0.46206	no
P166	XLOC_000174	RRN10	II:171480-171918	WT_t0	lsm1_t0	OK	27.8672	22.9236	-0.281734	-0.789546	0.2629	0.578896	no
P1660	XLOC_001709	YIL058W	IX:246391-247198	WT_t0	lsm1_t0	OK	29.2262	17.9039	-0.706987	-1.04754	0.1433	0.421998	no
P1661	XLOC_001711	VHR1	IX:249990-251913	WT_t0	lsm1_t0	OK	27.3077	22.4382	-0.283347	-1.08235	0.12535	0.392377	no
P1662	XLOC_001712	YIL054W	IX:254542-254860	WT_t0	lsm1_t0	OK	2.95068	2.47344	-0.254525	-0.201579	0.75165	0.916741	no
P1663	XLOC_001713	RHR2	IX:255114-255867	WT_t0	lsm1_t0	OK	2390.97	2013.99	-0.247539	-1.00916	0.15115	0.435377	no
P1664	XLOC_001714	PCL7	IX:258912-259770	WT_t0	lsm1_t0	OK	34.777	20.2035	-0.783529	-2.73791	0.0001	0.00283705	yes
P1665	XLOC_001715	DFG10	IX:260157-260919	WT_t0	lsm1_t0	OK	22.2705	13.9984	-0.669872	-2.10077	0.00365	0.0417941	yes
P1666	XLOC_001716	NEO1	IX:261436-264892	WT_t0	lsm1_t0	OK	25.9261	20.9416	-0.308033	-1.20556	0.08235	0.310953	no
P1667	XLOC_001717	YIL046W-A	IX:268308-268473	WT_t0	lsm1_t0	OK	24.7403	8.93024	-1.47009	-0.820031	0.23275	0.543115	no
P1668	XLOC_001718	MET30	IX:268650-270573	WT_t0	lsm1_t0	OK	25.4551	24.3264	-0.0654315	-0.251228	0.72465	0.904212	no
P1669	XLOC_001719	PIG2	IX:271160-272777	WT_t0	lsm1_t0	OK	8.57287	6.54636	-0.389084	-1.24689	0.07575	0.295877	no
P167	XLOC_000175	NCL1	II:172533-174588	WT_t0	lsm1_t0	OK	134.336	187.262	0.479212	1.91174	0.00585	0.0576384	no
P1670	XLOC_001720	GVP36	IX:276524-277505	WT_t0	lsm1_t0	OK	268.534	348.159	0.374644	1.49114	0.0336	0.179586	no
P1671	XLOC_001721	APQ12	IX:277722-278139	WT_t0	lsm1_t0	OK	90.2561	141.889	0.652661	2.38743	0.0007	0.012602	yes
P1672	XLOC_001722	TED1	IX:278425-279847	WT_t0	lsm1_t0	OK	84.5756	76.2877	-0.148792	-0.585287	0.39925	0.704446	no
P1673	XLOC_001723	CST6	IX:285665-287429	WT_t0	lsm1_t0	OK	35.6233	28.4915	-0.32229	-1.24517	0.077	0.298922	no
P1674	XLOC_001724	YIL030W-A	IX:292632-295903	WT_t0	lsm1_t0	OK	30.9324	28.674	-0.109374	-0.0981469	0.8858	0.966894	no
P1675	XLOC_001724	ULP2	IX:292632-295903	WT_t0	lsm1_t0	OK	25.5076	19.9811	-0.35229	-1.33525	0.05625	0.24653	no
P1676	XLOC_001725	YIL029W-A	IX:296049-300106	WT_t0	lsm1_t0	OK	102.906	88.8453	-0.211959	-0.215823	0.7626	0.919397	no
P1677	XLOC_001726	YIL028W	IX:302099-302498	WT_t0	lsm1_t0	OK	8.48001	8.36067	-0.0204482	-0.0378339	0.95955	0.986078	no
P1678	XLOC_001727	TIM44	IX:311164-312460	WT_t0	lsm1_t0	OK	95.9028	96.3809	0.00717447	0.0282582	0.9676	0.989129	no
P1679	XLOC_001728	RPB3	IX:312904-314820	WT_t0	lsm1_t0	OK	50.4922	67.4699	0.418183	1.11453	0.10645	0.362511	no
P168	XLOC_000176	RFT1	II:182400-184125	WT_t0	lsm1_t0	OK	39.9925	44.2251	0.145133	0.564862	0.42025	0.719948	no
P1680	XLOC_001729	FAF1	IX:315092-316133	WT_t0	lsm1_t0	OK	37.5229	37.3153	-0.00800168	-0.0300137	0.96695	0.989129	no
P1681	XLOC_001730	RPL2B	IX:316767-317932	WT_t0	lsm1_t0	OK	3343.73	3068.46	-0.123944	-0.511448	0.47025	0.754207	no
P1682	XLOC_001731	SNL1	IX:321453-321933	WT_t0	lsm1_t0	OK	131.96	165.262	0.324658	1.24338	0.08115	0.308992	no
P1683	XLOC_001732	BAR1	IX:322341-324105	WT_t0	lsm1_t0	OK	130.535	118.239	-0.142724	-0.565358	0.42015	0.719948	no
P1684	XLOC_001734	MNT3	IX:326102-327995	WT_t0	lsm1_t0	OK	31.9123	29.0707	-0.134546	-0.521012	0.46065	0.744893	no
P1685	XLOC_001735	YIL012W	IX:333010-333352	WT_t0	lsm1_t0	OK	3.12075	3.23117	0.0501642	0.052901	0.9105	0.971819	no
P1686	XLOC_001736	TIR3	IX:333726-334536	WT_t0	lsm1_t0	OK	20.0671	70.8604	1.82015	6.46084	5e-05	0.00161294	yes
P1687	XLOC_001737	DOT5	IX:334881-335529	WT_t0	lsm1_t0	OK	59.289	59.913	0.0151036	0.0558876	0.9389	0.979112	no
P1688	XLOC_001738	FAA3	IX:339343-341428	WT_t0	lsm1_t0	OK	51.9079	42.0936	-0.302353	-1.18744	0.0907	0.331264	no
P1689	XLOC_001739	URM1	IX:342535-342835	WT_t0	lsm1_t0	OK	194.56	215.282	0.146013	0.523225	0.4525	0.739429	no
P169	XLOC_000177	APN2	II:184352-185915	WT_t0	lsm1_t0	OK	10.4936	9.80376	-0.0980988	-0.332546	0.63505	0.861013	no
P1690	XLOC_001740	YIA6	IX:344061-345183	WT_t0	lsm1_t0	OK	13.7891	11.0137	-0.324234	-1.05392	0.13515	0.407244	no
P1691	XLOC_001741	EPS1	IX:345691-347797	WT_t0	lsm1_t0	OK	38.9659	33.8719	-0.202125	-0.789724	0.25315	0.568871	no
P1692	XLOC_001742	CFD1	IX:349121-350003	WT_t0	lsm1_t0	OK	29.1418	34.5233	0.244481	0.8852	0.2053	0.508301	no
P1693	XLOC_001743	YIL002W-A	IX:350300-350510	WT_t0	lsm1_t0	OK	469.779	429.188	-0.130373	-0.44836	0.51825	0.787914	no
P1694	XLOC_001744	YIL001W	IX:353939-355481	WT_t0	lsm1_t0	OK	13.1307	13.0922	-0.0042396	-0.0149399	0.97925	0.993234	no
P1695	XLOC_001745	AIM21	IX:360884-362924	WT_t0	lsm1_t0	OK	28.6021	34.2569	0.260272	1.01048	0.1511	0.435377	no
P1696	XLOC_001746	DJP1	IX:363220-364519	WT_t0	lsm1_t0	OK	52.2587	60.6198	0.214118	0.832694	0.23415	0.544664	no
P1697	XLOC_001747	IST3	IX:364888-365335	WT_t0	lsm1_t0	OK	20.6076	27.8337	0.433658	1.20381	0.0933	0.337655	no
P1698	XLOC_001749	YIR007W	IX:370703-372998	WT_t0	lsm1_t0	OK	11.4585	10.734	-0.0942365	-0.343687	0.62335	0.855259	no
P1699	XLOC_001750	MSL1	IX:374524-374860	WT_t0	lsm1_t0	OK	27.027	30.5918	0.178739	0.442137	0.52945	0.797686	no
P17	XLOC_000016	YAL044W-A	I:57487-57850	WT_t0	lsm1_t0	OK	131.238	158.678	0.27392	0.957786	0.1702	0.458897	no
P170	XLOC_000178	FUS3	II:192450-193512	WT_t0	lsm1_t0	OK	55.5217	39.0386	-0.50815	-1.94188	0.00545	0.0551509	no
P1700	XLOC_001751	DSN1	IX:375430-377161	WT_t0	lsm1_t0	OK	22.7495	20.7726	-0.131155	-0.495478	0.4811	0.761492	no
P1701	XLOC_001752	SQT1	IX:378485-379781	WT_t0	lsm1_t0	OK	132.634	157.971	0.252202	1.00058	0.15215	0.436924	no
P1702	XLOC_001753	YIR014W	IX:381085-381814	WT_t0	lsm1_t0	OK	8.6621	6.65122	-0.381098	-0.947331	0.1776	0.470991	no
P1703	XLOC_001754	RPR2	IX:381947-382382	WT_t0	lsm1_t0	OK	29.5834	28.8905	-0.0341914	-0.0989469	0.89295	0.968794	no
P1704	XLOC_001755	YIR016W	IX:382627-383425	WT_t0	lsm1_t0	OK	20.6669	16.3525	-0.337813	-1.09038	0.12415	0.391089	no
P1705	XLOC_001756	YIR017W-A	IX:383555-384165	WT_t0	lsm1_t0	OK	5.04204	4.36533	-0.207915	-0.399354	0.56575	0.821107	no
P1706	XLOC_001757	YAP5	IX:384608-385346	WT_t0	lsm1_t0	OK	20.8281	16.0585	-0.375198	-1.18173	0.09565	0.342454	no
P1707	XLOC_001758	YIR020W-A	IX:393883-397082	WT_t0	lsm1_t0	OK	21.5104	20.484	-0.0705341	-0.0608795	0.92795	0.976183	no
P1708	XLOC_001760	MRS1	IX:397214-398385	WT_t0	lsm1_t0	OK	24.623	19.5433	-0.333331	-1.17591	0.0932	0.337655	no
P1709	XLOC_001761	YIR021W-A	IX:398513-398726	WT_t0	lsm1_t0	OK	1.1601	2.35476	1.02132	0.601416	0.31535	0.633992	no
P171	XLOC_000179	ACH1	II:194121-195702	WT_t0	lsm1_t0	OK	32.2665	31.0335	-0.0562122	-0.215773	0.7611	0.919018	no
P1710	XLOC_001762	SEC11	IX:398732-399236	WT_t0	lsm1_t0	OK	99.6623	123.191	0.305783	1.15445	0.10275	0.355845	no
P1711	XLOC_001763	DAL81	IX:399776-402706	WT_t0	lsm1_t0	OK	20.0485	19.0572	-0.0731528	-0.264073	0.7017	0.894724	no
P1712	XLOC_001764	MND2	IX:403658-404765	WT_t0	lsm1_t0	OK	7.78813	8.27571	0.0876056	0.25628	0.7149	0.900218	no
P1713	XLOC_001765	DAL4	IX:408467-410375	WT_t0	lsm1_t0	OK	2.44079	2.4462	0.00319439	0.00812099	0.98005	0.993234	no
P1714	XLOC_001766	DAL2	IX:410806-411838	WT_t0	lsm1_t0	OK	5.99708	6.26605	0.0632949	0.17037	0.8055	0.93531	no
P1715	XLOC_001767	YIR030W-A	IX:412898-414679	WT_t0	lsm1_t0	OK	1.95942	4.83274	1.30242	0.747005	0.3257	0.643501	no
P1716	XLOC_001768	MGA2	IX:416123-419465	WT_t0	lsm1_t0	OK	57.3312	31.9162	-0.845032	-3.33967	5e-05	0.00161294	yes
P1717	XLOC_001769	YIR036W-A	IX:422073-423036	WT_t0	lsm1_t0	OK	39.8808	47.3153	0.246612	0.442254	0.5244	0.792335	no
P1718	XLOC_001770	HYR1	IX:423127-423619	WT_t0	lsm1_t0	OK	232.516	245.83	0.08033	0.313512	0.6592	0.874941	no
P1719	XLOC_001771	PAU15	IX:433928-434303	WT_t0	lsm1_t0	NOTEST	0.500665	0	#NAME?	0	1	1	no
P172	XLOC_000181	FMT1	II:202055-203261	WT_t0	lsm1_t0	OK	10.0377	8.41634	-0.254163	-0.788725	0.272	0.587654	no
P1720	XLOC_001772	YIL177C	IX:482-6147	WT_t0	lsm1_t0	NOTEST	0	0	0	0	1	1	no
P1721	XLOC_001773	PAU14	IX:8792-9155	WT_t0	lsm1_t0	NOTEST	0	0	0	0	1	1	no
P1722	XLOC_001774	IMA3	IX:16783-18712	WT_t0	lsm1_t0	NOTEST	0	0	0	0	1	1	no
P1723	XLOC_001775	YIL169C	IX:23118-26106	WT_t0	lsm1_t0	OK	66.2828	46.2875	-0.518011	-2.05394	0.00405	0.0453929	yes
P1724	XLOC_001776	YIL166C	IX:30937-32566	WT_t0	lsm1_t0	OK	6.55585	6.43812	-0.0261421	-0.0808763	0.91015	0.971819	no
P1725	XLOC_001777	YIL165C	IX:33717-34077	WT_t0	lsm1_t0	OK	21.204	20.0373	-0.081647	-0.190655	0.78355	0.928657	no
P1726	XLOC_001778	NIT1	IX:34086-34686	WT_t0	lsm1_t0	OK	16.0177	15.1702	-0.0784238	-0.221957	0.7631	0.919397	no
P1727	XLOC_001779	YIL163C	IX:36898-37252	WT_t0	lsm1_t0	OK	9.5747	8.08233	-0.244456	-0.414184	0.5551	0.815079	no
P1728	XLOC_001780	POT1	IX:40190-41444	WT_t0	lsm1_t0	OK	5.10921	4.93424	-0.0502739	-0.135376	0.84725	0.954489	no
P1729	XLOC_001781	COA1	IX:46948-47973	WT_t0	lsm1_t0	OK	42.9614	53.3492	0.312427	0.772682	0.2744	0.591123	no
P173	XLOC_000182	SCT1	II:203405-205817	WT_t0	lsm1_t0	OK	63.2433	54.3563	-0.218466	-0.852816	0.22215	0.529742	no
P1730	XLOC_001782	GUT2	IX:51758-53708	WT_t0	lsm1_t0	OK	19.2633	19.9	0.0469106	0.177393	0.8022	0.933867	no
P1731	XLOC_001783	IMP2'	IX:53980-55021	WT_t0	lsm1_t0	OK	46.7931	42.0404	-0.154519	-0.588178	0.40105	0.705417	no
P1732	XLOC_001784	YIL151C	IX:57337-60694	WT_t0	lsm1_t0	OK	25.4022	19.5056	-0.381069	-1.48768	0.0346	0.182931	no
P1733	XLOC_001785	MCM10	IX:61012-62728	WT_t0	lsm1_t0	OK	14.4842	11.2025	-0.370649	-1.31626	0.06335	0.265735	no
P1734	XLOC_001786	MLP2	IX:63027-68067	WT_t0	lsm1_t0	OK	31.5598	22.2991	-0.501101	-1.98241	0.00615	0.0601281	no
P1735	XLOC_001787	SLN1	IX:69790-73453	WT_t0	lsm1_t0	OK	34.5958	31.2974	-0.144554	-0.570892	0.4159	0.716078	no
P1736	XLOC_001788	ATG32	IX:74183-75773	WT_t0	lsm1_t0	OK	9.66772	8.74209	-0.145197	-0.485543	0.49145	0.768495	no
P1737	XLOC_001789	PAN6	IX:76353-77283	WT_t0	lsm1_t0	OK	73.5743	67.0391	-0.134197	-0.519378	0.46625	0.750511	no
P1738	XLOC_001790	SSL2	IX:80509-83041	WT_t0	lsm1_t0	OK	30.9039	32.7136	0.0821	0.32125	0.65355	0.872311	no
P1739	XLOC_001791	YIL142C-A	IX:83207-84885	WT_t0	lsm1_t0	OK	40.6992	47.1512	0.212295	0.107398	0.8732	0.962565	no
P174	XLOC_000183	ALK2	II:207193-209224	WT_t0	lsm1_t0	OK	23.3165	24.6257	0.0788139	0.302652	0.66935	0.881016	no
P1740	XLOC_001792	REV7	IX:87978-88716	WT_t0	lsm1_t0	OK	17.8443	15.2138	-0.230082	-0.705789	0.31815	0.637002	no
P1741	XLOC_001793	TPM2	IX:89229-89715	WT_t0	lsm1_t0	OK	221.015	251.461	0.186191	0.726079	0.30715	0.626929	no
P1742	XLOC_001794	TMA108	IX:89947-92788	WT_t0	lsm1_t0	OK	48.7513	45.9917	-0.0840695	-0.332966	0.6342	0.861013	no
P1743	XLOC_001795	VHS2	IX:95064-96375	WT_t0	lsm1_t0	OK	22.5971	22.7245	0.00811427	0.0298293	0.9634	0.9869	no
P1744	XLOC_001796	YIL134C-A	IX:96521-96725	WT_t0	lsm1_t0	OK	5.72617	4.06554	-0.494124	-0.243869	0.63875	0.861925	no
P1745	XLOC_001797	RPL16A	IX:98526-99416	WT_t0	lsm1_t0	OK	2506.52	2590.2	0.0473769	0.192748	0.783	0.928525	no
P1746	XLOC_001798	CSM2	IX:99859-100501	WT_t0	lsm1_t0	OK	8.17319	7.67842	-0.090089	-0.216068	0.7584	0.918725	no
P1747	XLOC_001799	FKH1	IX:100780-102235	WT_t0	lsm1_t0	OK	40.4845	43.9962	0.120008	0.463579	0.51135	0.782784	no
P1748	XLOC_001800	TAO3	IX:106106-113237	WT_t0	lsm1_t0	OK	31.2768	20.8581	-0.584483	-2.32093	0.001	0.0165065	yes
P1749	XLOC_001801	RRT14	IX:117023-117644	WT_t0	lsm1_t0	OK	94.6029	122.026	0.367231	1.41284	0.04255	0.20689	no
P175	XLOC_000184	YBL008W-A	II:209408-209648	WT_t0	lsm1_t0	OK	8.5042	11.9541	0.491256	0.549404	0.42135	0.720359	no
P1750	XLOC_001802	RPI1	IX:136653-137877	WT_t0	lsm1_t0	OK	24.6582	25.6406	0.0563621	0.207872	0.76805	0.921283	no
P1751	XLOC_001803	PRM5	IX:140612-141569	WT_t0	lsm1_t0	OK	63.1472	52.4029	-0.269072	-1.02941	0.1446	0.424596	no
P1752	XLOC_001804	NUP159	IX:144267-148709	WT_t0	lsm1_t0	OK	54.9259	37.2932	-0.558573	-2.20313	0.0012	0.0189231	yes
P1753	XLOC_001805	POR2	IX:149142-149988	WT_t0	lsm1_t0	OK	50.5665	55.4589	0.133238	0.504198	0.47865	0.759316	no
P1754	XLOC_001806	SEC24	IX:157384-160165	WT_t0	lsm1_t0	OK	140.565	139.19	-0.0141844	-0.0566897	0.93285	0.978261	no
P1755	XLOC_001807	PFK26	IX:163277-165761	WT_t0	lsm1_t0	OK	11.5626	10.9323	-0.080871	-0.297463	0.6682	0.881016	no
P1756	XLOC_001808	SLM1	IX:167580-169641	WT_t0	lsm1_t0	OK	26.989	23.8953	-0.175644	-0.664936	0.33995	0.656651	no
P1757	XLOC_001809	SHQ1	IX:169981-171505	WT_t0	lsm1_t0	OK	27.0059	23.454	-0.20344	-0.765905	0.28055	0.596392	no
P1758	XLOC_001810	YIL102C-A	IX:173364-173592	WT_t0	lsm1_t0	OK	78.7315	68.5973	-0.198789	-0.463526	0.51395	0.784917	no
P1759	XLOC_001811	YIL102C	IX:174581-174887	WT_t0	lsm1_t0	OK	9.25276	11.2729	0.284906	0.449112	0.52215	0.790816	no
P176	XLOC_000185	HIR1	II:209652-212175	WT_t0	lsm1_t0	OK	16.1929	15.4748	-0.0654371	-0.248808	0.72065	0.902588	no
P1760	XLOC_001812	XBP1	IX:175306-177250	WT_t0	lsm1_t0	OK	2.75482	4.36565	0.664239	1.84015	0.01165	0.0891997	no
P1761	XLOC_001813	YIL100C-A	IX:177342-177726	WT_t0	lsm1_t0	NOTEST	0.296243	0	#NAME?	0	1	1	no
P1762	XLOC_001814	FMC1	IX:179771-180239	WT_t0	lsm1_t0	OK	38.0509	55.3993	0.541937	1.78239	0.01375	0.100208	no
P1763	XLOC_001815	YIL096C	IX:182116-183127	WT_t0	lsm1_t0	OK	40.0379	48.9414	0.289692	1.1004	0.1138	0.374104	no
P1764	XLOC_001817	LYS12	IX:186516-187632	WT_t0	lsm1_t0	OK	184.274	265.126	0.524825	2.0854	0.0031	0.0376683	yes
P1765	XLOC_001818	RSM25	IX:187989-188784	WT_t0	lsm1_t0	OK	38.0764	44.9039	0.237941	0.870907	0.21545	0.521793	no
P1766	XLOC_001819	UTP25	IX:191029-193195	WT_t0	lsm1_t0	OK	47.396	41.114	-0.205137	-0.802604	0.2518	0.56758	no
P1767	XLOC_001820	AVT7	IX:197930-199403	WT_t0	lsm1_t0	OK	46.8201	38.582	-0.2792	-1.08121	0.12225	0.388255	no
P1768	XLOC_001821	AIM19	IX:199645-200119	WT_t0	lsm1_t0	OK	32.0882	52.1784	0.701409	2.25802	0.00185	0.0259531	yes
P1769	XLOC_001822	YIL086C	IX:200152-200461	WT_t0	lsm1_t0	OK	8.50698	6.01032	-0.501205	-0.673105	0.3444	0.660628	no
P177	XLOC_000186	YBL006W-A	II:216586-217129	WT_t0	lsm1_t0	OK	725.618	883.995	0.284827	0.468456	0.50245	0.77747	no
P1770	XLOC_001823	KTR7	IX:200489-202043	WT_t0	lsm1_t0	OK	54.9302	41.7324	-0.396432	-1.54717	0.02655	0.15451	no
P1771	XLOC_001824	SDS3	IX:202275-203259	WT_t0	lsm1_t0	OK	28.0574	22.9106	-0.292366	-1.04651	0.1315	0.400999	no
P1772	XLOC_001825	CAB2	IX:203555-204653	WT_t0	lsm1_t0	OK	45.8576	45.3208	-0.0169862	-0.0650312	0.92855	0.976653	no
P1773	XLOC_001826	AIR1	IX:210922-212005	WT_t0	lsm1_t0	OK	42.2375	41.6882	-0.0188849	-0.0718885	0.9165	0.972755	no
P1774	XLOC_001827	YIL077C	IX:214990-215953	WT_t0	lsm1_t0	OK	24.1446	22.7092	-0.0884268	-0.311465	0.6578	0.874361	no
P1775	XLOC_001828	RPN2	IX:217862-220700	WT_t0	lsm1_t0	OK	162.027	149.569	-0.115419	-0.461875	0.5089	0.781439	no
P1776	XLOC_001829	SER33	IX:221080-222490	WT_t0	lsm1_t0	OK	107.673	71.8411	-0.583779	-2.3022	0.00105	0.0171536	yes
P1777	XLOC_001830	SPO22	IX:222936-225954	WT_t0	lsm1_t0	OK	5.19248	6.31742	0.282913	0.977623	0.16195	0.449175	no
P1778	XLOC_001831	PCI8	IX:228549-229994	WT_t0	lsm1_t0	OK	9.90407	9.69789	-0.0303505	-0.0957153	0.89375	0.968794	no
P1779	XLOC_001832	MAM33	IX:230271-231072	WT_t0	lsm1_t0	OK	50.3281	68.0159	0.434506	1.64274	0.02115	0.132553	no
P178	XLOC_000187	PDR3	II:217469-220400	WT_t0	lsm1_t0	OK	18.3286	14.6478	-0.323412	-1.24259	0.0774	0.300119	no
P1780	XLOC_001833	RPS24B	IX:231552-232369	WT_t0	lsm1_t0	OK	1693.2	1901.59	0.16746	0.669246	0.3405	0.656915	no
P1781	XLOC_001834	SEC6	IX:233012-235474	WT_t0	lsm1_t0	OK	23.3016	21.2503	-0.132946	-0.505198	0.4747	0.756385	no
P1782	XLOC_001835	YIL067C	IX:235723-237809	WT_t0	lsm1_t0	OK	16.6052	13.1895	-0.332245	-1.1531	0.1025	0.355173	no
P1783	XLOC_001836	RNR3	IX:238098-240708	WT_t0	lsm1_t0	OK	3.28334	5.81571	0.824792	2.60871	0.00075	0.0132396	yes
P1784	XLOC_001837	FIS1	IX:241307-241775	WT_t0	lsm1_t0	OK	54.2339	66.9047	0.302912	1.04971	0.13675	0.409541	no
P1785	XLOC_001838	YRB2	IX:242760-243744	WT_t0	lsm1_t0	OK	68.055	61.6879	-0.141713	-0.548442	0.43305	0.726897	no
P1786	XLOC_001839	ARC15	IX:243997-244462	WT_t0	lsm1_t0	OK	184.931	178.861	-0.0481489	-0.185823	0.7957	0.931076	no
P1787	XLOC_001840	SNP1	IX:244656-245559	WT_t0	lsm1_t0	OK	18.9416	20.1741	0.0909438	0.307136	0.6592	0.874941	no
P1788	XLOC_001841	YIL059C	IX:246391-247198	WT_t0	lsm1_t0	OK	31.96	22.6943	-0.493938	-1.11757	0.1088	0.365371	no
P1789	XLOC_001842	RGI2	IX:247901-248396	WT_t0	lsm1_t0	NOTEST	0.589219	0.562473	-0.0670206	0	1	1	no
P179	XLOC_000188	YBL005W-B	II:221329-226598	WT_t0	lsm1_t0	OK	21.102	7.24846	-1.54164	-5.97468	5e-05	0.00161294	yes
P1790	XLOC_001843	YIL055C	IX:252041-253925	WT_t0	lsm1_t0	OK	6.0135	7.16831	0.253428	0.817429	0.2425	0.557557	no
P1791	XLOC_001844	RPL34B	IX:256225-257063	WT_t0	lsm1_t0	OK	4018.06	3504.54	-0.197276	-0.7932	0.25885	0.574569	no
P1792	XLOC_001845	MMF1	IX:257842-258280	WT_t0	lsm1_t0	OK	1581.72	1037.33	-0.608614	-2.42713	0.00065	0.0120782	yes
P1793	XLOC_001846	SYG1	IX:265098-267823	WT_t0	lsm1_t0	OK	85.0308	91.5163	0.106044	0.409204	0.5616	0.818529	no
P1794	XLOC_001846	YIL047C-A	IX:265098-267823	WT_t0	lsm1_t0	OK	78.6983	90.1944	0.196707	0.183696	0.79605	0.931088	no
P1795	XLOC_001847	AGE2	IX:272949-273846	WT_t0	lsm1_t0	OK	69.6979	82.6232	0.245431	0.949922	0.1701	0.458822	no
P1796	XLOC_001848	CBR1	IX:274071-274926	WT_t0	lsm1_t0	OK	327.676	290.459	-0.173934	-0.691235	0.32695	0.645069	no
P1797	XLOC_001849	PKP1	IX:275107-276292	WT_t0	lsm1_t0	OK	17.0551	16.4539	-0.0517703	-0.180316	0.7939	0.930646	no
P1798	XLOC_001850	NOT3	IX:280141-282652	WT_t0	lsm1_t0	OK	41.7022	31.1261	-0.421997	-1.65299	0.0192	0.124379	no
P1799	XLOC_001851	PRM2	IX:283028-284999	WT_t0	lsm1_t0	OK	3.11849	3.00601	-0.0529969	-0.144954	0.84355	0.953363	no
P18	XLOC_000017	ERV46	I:61230-62563	WT_t0	lsm1_t0	OK	203.716	219.134	0.105253	0.415277	0.55295	0.814404	no
P180	XLOC_000190	UTP20	II:227635-235117	WT_t0	lsm1_t0	OK	106.092	65.4937	-0.695893	-2.79823	5e-05	0.00161294	yes
P1800	XLOC_001852	CKA1	IX:287789-288908	WT_t0	lsm1_t0	OK	49.4282	52.5808	0.0892021	0.344273	0.62585	0.856065	no
P1801	XLOC_001853	CAP2	IX:289225-290089	WT_t0	lsm1_t0	OK	125.979	148.868	0.240845	0.946602	0.1791	0.472801	no
P1802	XLOC_001854	BCY1	IX:290418-291669	WT_t0	lsm1_t0	OK	97.8916	97.9042	0.000186666	0.000734434	0.99885	0.999007	no
P1803	XLOC_001855	YIL032C	IX:291960-292317	WT_t0	lsm1_t0	OK	2.98792	1.32581	-1.17226	-0.869335	0.21395	0.519712	no
P1804	XLOC_001856	SSM4	IX:296049-300106	WT_t0	lsm1_t0	OK	62.7279	49.6909	-0.336126	-1.28802	0.0695	0.281546	no
P1805	XLOC_001858	YIL029C	IX:300828-301257	WT_t0	lsm1_t0	OK	14.3901	10.654	-0.43368	-0.958396	0.1812	0.475248	no
P1806	XLOC_001859	KRE27	IX:303678-304104	WT_t0	lsm1_t0	OK	117.041	162.724	0.475415	1.77969	0.01135	0.0883937	no
P1807	XLOC_001860	IRR1	IX:304476-307929	WT_t0	lsm1_t0	OK	21.4029	17.9478	-0.253999	-0.988182	0.16295	0.450826	no
P1808	XLOC_001861	YIL025C	IX:308200-308575	WT_t0	lsm1_t0	OK	0.736128	1.43382	0.961831	0.538987	0.53475	0.801266	no
P1809	XLOC_001862	YIL024C	IX:308601-309171	WT_t0	lsm1_t0	OK	11.6298	21.4644	0.884122	2.4121	0.00145	0.0218878	yes
P181	XLOC_000191	HTB2	II:236491-236887	WT_t0	lsm1_t0	OK	1401.62	2315.83	0.724434	2.8926	5e-05	0.00161294	yes
P1810	XLOC_001863	YKE4	IX:309385-310426	WT_t0	lsm1_t0	OK	36.2611	30.0646	-0.270355	-1.00414	0.14975	0.434694	no
P1811	XLOC_001864	YIL021C-A	IX:312904-314820	WT_t0	lsm1_t0	OK	175.488	235.657	0.425312	0.656549	0.34815	0.663814	no
P1812	XLOC_001865	YIL020C-A	IX:312904-314820	WT_t0	lsm1_t0	OK	100.563	111.212	0.145216	0.21828	0.75515	0.917411	no
P1813	XLOC_001865	HIS6	IX:312904-314820	WT_t0	lsm1_t0	OK	34.4345	43.1064	0.324046	0.609108	0.3846	0.69574	no
P1814	XLOC_001866	VID28	IX:318199-320965	WT_t0	lsm1_t0	OK	13.4461	9.92531	-0.438005	-1.63099	0.02075	0.131472	no
P1815	XLOC_001868	YIL014C-A	IX:325211-325526	WT_t0	lsm1_t0	OK	24.23	30.9334	0.352371	0.812961	0.2519	0.56758	no
P1816	XLOC_001869	PDR11	IX:328206-332442	WT_t0	lsm1_t0	OK	6.40774	5.81278	-0.140588	-0.515668	0.4614	0.745347	no
P1817	XLOC_001870	EST3	IX:335665-336212	WT_t0	lsm1_t0	OK	35.604	37.9083	0.0904756	0.300365	0.6673	0.880908	no
P1818	XLOC_001872	NAS2	IX:342993-343656	WT_t0	lsm1_t0	OK	27.3312	37.9322	0.472871	1.61948	0.0211	0.132553	no
P1819	XLOC_001873	BET1	IX:347945-348505	WT_t0	lsm1_t0	OK	75.961	118.417	0.640541	2.30651	0.0011	0.0176975	yes
P182	XLOC_000192	COQ1	II:242808-244230	WT_t0	lsm1_t0	OK	36.8065	40.1221	0.124436	0.479441	0.49785	0.773743	no
P1820	XLOC_001874	INP51	IX:350590-353431	WT_t0	lsm1_t0	OK	18.1626	16.0684	-0.176747	-0.680436	0.3347	0.651728	no
P1821	XLOC_001875	SGN1	IX:356142-356895	WT_t0	lsm1_t0	OK	34.4937	39.1682	0.183351	0.659195	0.3514	0.666592	no
P1822	XLOC_001876	MPH1	IX:357414-360396	WT_t0	lsm1_t0	OK	20.8277	18.5577	-0.166481	-0.645508	0.3589	0.672607	no
P1823	XLOC_001877	PAN1	IX:365465-369908	WT_t0	lsm1_t0	OK	73.0502	75.5285	0.0481329	0.191986	0.7845	0.929049	no
P1824	XLOC_001878	PRI1	IX:373076-374306	WT_t0	lsm1_t0	OK	32.8149	35.5691	0.116274	0.440399	0.5334	0.800148	no
P1825	XLOC_001879	STS1	IX:377286-378246	WT_t0	lsm1_t0	OK	51.3236	52.0055	0.0190441	0.0726712	0.9168	0.972755	no
P1826	XLOC_001880	GAT4	IX:380018-380384	WT_t0	lsm1_t0	OK	2.91971	2.52019	-0.212294	-0.222277	0.73975	0.910539	no
P1827	XLOC_001881	MET28	IX:383555-384165	WT_t0	lsm1_t0	NOTEST	0.11199	0.116497	0.0569286	0	1	1	no
P1828	XLOC_001882	YIR018C-A	IX:385563-385701	WT_t0	lsm1_t0	OK	93.6456	53.7429	-0.801136	-0.877609	0.22495	0.533019	no
P1829	XLOC_001883	MUC1	IX:389571-393675	WT_t0	lsm1_t0	NOTEST	0.719815	0.723954	0.00827233	0	1	1	no
P183	XLOC_000193	RCR1	II:245905-246547	WT_t0	lsm1_t0	OK	72.7808	94.8574	0.382203	1.42915	0.04395	0.210953	no
P1830	XLOC_001884	YIR020C	IX:393883-397082	WT_t0	lsm1_t0	OK	9.88992	10.6243	0.103338	0.0967078	0.88915	0.968721	no
P1831	XLOC_001885	YIR020C-B	IX:397214-398385	WT_t0	lsm1_t0	OK	0.807114	0.905321	0.165658	0.0779707	0.91755	0.972755	no
P1832	XLOC_001886	YIR023C-A	IX:399776-402706	WT_t0	lsm1_t0	OK	73.1358	65.9295	-0.149653	-0.210749	0.76205	0.919292	no
P1833	XLOC_001887	YIR024C	IX:402840-403491	WT_t0	lsm1_t0	OK	20.742	18.7248	-0.147603	-0.453394	0.52075	0.790204	no
P1834	XLOC_001888	YVH1	IX:404872-405967	WT_t0	lsm1_t0	OK	76.0622	93.7798	0.302097	1.1825	0.09735	0.345813	no
P1835	XLOC_001889	DAL1	IX:406259-407642	WT_t0	lsm1_t0	OK	3.24994	1.63681	-0.989531	-2.15619	0.00435	0.0479103	yes
P1836	XLOC_001890	DCG1	IX:412035-412770	WT_t0	lsm1_t0	OK	9.44802	10.7674	0.188588	0.514784	0.4647	0.748965	no
P1837	XLOC_001891	DAL7	IX:412898-414679	WT_t0	lsm1_t0	OK	9.88238	9.60853	-0.0405432	-0.135662	0.8423	0.952798	no
P1838	XLOC_001892	DAL3	IX:415029-415617	WT_t0	lsm1_t0	OK	4.95099	5.19707	0.0699829	0.136897	0.84125	0.952457	no
P1839	XLOC_001893	LYS1	IX:419614-420736	WT_t0	lsm1_t0	OK	30.007	59.6771	0.991878	3.76436	5e-05	0.00161294	yes
P184	XLOC_000194	UGA2	II:247009-248503	WT_t0	lsm1_t0	OK	22.2966	27.2998	0.292066	1.09024	0.11895	0.381974	no
P1840	XLOC_001894	YIR035C	IX:421025-421790	WT_t0	lsm1_t0	OK	85.2478	98.6113	0.21009	0.810952	0.2512	0.56758	no
P1841	XLOC_001895	IRC24	IX:422073-423036	WT_t0	lsm1_t0	OK	37.5037	36.7576	-0.0289898	-0.0891135	0.89955	0.970127	no
P1842	XLOC_001896	GTT1	IX:423808-424513	WT_t0	lsm1_t0	OK	49.2421	53.938	0.13141	0.484818	0.48735	0.7653	no
P1843	XLOC_001897	YPS6	IX:430497-432111	WT_t0	lsm1_t0	OK	3.19259	6.37752	0.998268	2.7991	0.00025	0.00597274	yes
P1844	XLOC_001898	YIR040C	IX:433388-433721	WT_t0	lsm1_t0	NOTEST	0.348355	0.612108	0.813228	0	1	1	no
P1845	XLOC_001899	YIR042C	IX:435272-435983	WT_t0	lsm1_t0	OK	6.02612	8.23097	0.449833	1.08643	0.1264	0.393568	no
P1846	XLOC_001903	Q0010	Mito:3951-4415	WT_t0	lsm1_t0	NOTEST	1.34538e-05	0.435775	14.9833	0	1	1	no
P1847	XLOC_001903	Q0017	Mito:3951-4415	WT_t0	lsm1_t0	OK	17.5551	12.813	-0.45428	-0.357111	0.732	0.906866	no
P1848	XLOC_001906	Q0032	Mito:11666-11957	WT_t0	lsm1_t0	NOTEST	0.989272	0	#NAME?	0	1	1	no
P1849	XLOC_001907	AI4	Mito:13817-26701	WT_t0	lsm1_t0	OK	62.0538	40.6391	-0.610649	-0.325659	0.65795	0.874377	no
P185	XLOC_000195	HHT1	II:256330-256741	WT_t0	lsm1_t0	OK	1416.34	2851.69	1.00965	4.03529	5e-05	0.00161294	yes
P1850	XLOC_001907	AI5_ALPHA	Mito:13817-26701	WT_t0	lsm1_t0	OK	5.37119	4.73547	-0.181734	-0.0347923	0.926	0.975525	no
P1851	XLOC_001907	AI3	Mito:13817-26701	WT_t0	lsm1_t0	OK	35.7371	32.8423	-0.121869	-0.0477948	0.80635	0.935842	no
P1852	XLOC_001907	COX1	Mito:13817-26701	WT_t0	lsm1_t0	OK	595.227	522.407	-0.188264	-0.343887	0.6178	0.851099	no
P1853	XLOC_001907	AI1	Mito:13817-26701	WT_t0	lsm1_t0	OK	900.921	837.849	-0.104711	-0.30632	0.6668	0.880614	no
P1854	XLOC_001907	AI2	Mito:13817-26701	WT_t0	lsm1_t0	OK	531.779	504.671	-0.0754836	-0.171726	0.8055	0.93531	no
P1855	XLOC_001907	AI5_BETA	Mito:13817-26701	WT_t0	lsm1_t0	OK	14.3132	14.2146	-0.00998148	-0.0023053	0.9933	0.995964	no
P1856	XLOC_001908	ATP8	Mito:27665-27812	WT_t0	lsm1_t0	NOTEST	0	0	0	0	1	1	no
P1857	XLOC_001909	ATP6	Mito:28486-29266	WT_t0	lsm1_t0	OK	287.002	261.898	-0.13206	-0.521739	0.45145	0.738799	no
P1858	XLOC_001910	Q0092	Mito:30873-31014	WT_t0	lsm1_t0	NOTEST	0	0	0	0	1	1	no
P1859	XLOC_001912	COB	Mito:36539-43647	WT_t0	lsm1_t0	OK	770.008	691.817	-0.154484	-0.590678	0.3898	0.698387	no
P186	XLOC_000196	YBR012W-B	II:259868-265140	WT_t0	lsm1_t0	OK	1.16375	0.583132	-0.996892	-2.48653	0.00085	0.01456	yes
P1860	XLOC_001912	BI4	Mito:36539-43647	WT_t0	lsm1_t0	OK	42.9107	28.1038	-0.61057	-0.651628	0.3515	0.666592	no
P1861	XLOC_001912	BI2	Mito:36539-43647	WT_t0	lsm1_t0	OK	16.8128	11.4002	-0.560501	-0.301489	0.65935	0.874957	no
P1862	XLOC_001912	BI3	Mito:36539-43647	WT_t0	lsm1_t0	OK	2.05668	1.49131	-0.463736	-0.1031	0.83095	0.947039	no
P1863	XLOC_001913	OLI1	Mito:46722-46953	WT_t0	lsm1_t0	OK	9424.69	7544.89	-0.320944	-1.28094	0.06735	0.275247	no
P1864	XLOC_001915	VAR1	Mito:48900-50097	WT_t0	lsm1_t0	OK	2.86834	3.66133	0.352155	0.823949	0.24545	0.560883	no
P1865	XLOC_001916	Q0142	Mito:51051-51228	WT_t0	lsm1_t0	OK	7.2863	8.98041	0.301594	0.163491	0.82275	0.94555	no
P1866	XLOC_001917	Q0143	Mito:51276-51429	WT_t0	lsm1_t0	OK	12.121	8.06634	-0.587528	-0.369683	0.59905	0.840502	no
P1867	XLOC_001918	Q0144	Mito:54108-54438	WT_t0	lsm1_t0	NOTEST	0	0	0	0	1	1	no
P1868	XLOC_001920	SCEI	Mito:58008-62447	WT_t0	lsm1_t0	OK	67.534	111.524	0.723667	1.42282	0.04335	0.209179	no
P1869	XLOC_001924	Q0182	Mito:65769-66179	WT_t0	lsm1_t0	OK	14.1595	7.14564	-0.986631	-1.92879	0.0101	0.08282	no
P187	XLOC_000198	YBR016W	II:270246-270633	WT_t0	lsm1_t0	OK	182.118	294.58	0.69379	2.65401	0.0002	0.00498431	yes
P1870	XLOC_001937	COX2	Mito:73757-75984	WT_t0	lsm1_t0	OK	654.057	520.389	-0.329826	-1.29481	0.06735	0.275247	no
P1871	XLOC_001937	Q0255	Mito:73757-75984	WT_t0	lsm1_t0	OK	5.23628	6.6537	0.345615	0.178458	0.7926	0.930646	no
P1872	XLOC_001940	COX3	Mito:79212-80022	WT_t0	lsm1_t0	OK	468.396	464.728	-0.0113434	-0.0452199	0.948	0.982527	no
P1873	XLOC_001942	Q0297	Mito:85294-85777	WT_t0	lsm1_t0	OK	652.05	497.072	-0.39153	-0.868315	0.22105	0.52811	no
P1874	XLOC_001944	YEL077W-A	V:263-4097	WT_t0	lsm1_t0	NOTEST	0	0	0	0	1	1	no
P1875	XLOC_001945	YEL075W-A	V:4184-5713	WT_t0	lsm1_t0	NOTEST	0.111291	0.200564	0.849733	0	1	1	no
P1876	XLOC_001946	YEL074W	V:6125-6464	WT_t0	lsm1_t0	OK	16.5271	19.505	0.239008	0.505569	0.47635	0.756801	no
P1877	XLOC_001947	RMD6	V:13719-14415	WT_t0	lsm1_t0	OK	10.9855	7.04961	-0.639979	-1.63552	0.0229	0.140608	no
P1878	XLOC_001948	DLD3	V:16354-17845	WT_t0	lsm1_t0	OK	277.051	397.564	0.521034	2.08055	0.0033	0.0392725	yes
P1879	XLOC_001949	DSF1	V:19588-21097	WT_t0	lsm1_t0	OK	0.28968	1.37297	2.24477	2.79223	0.0042	0.0465812	yes
P188	XLOC_000199	GAL1	II:279020-280607	WT_t0	lsm1_t0	OK	5.01215	3.0288	-0.726684	-1.96272	0.0075	0.0683824	no
P1880	XLOC_001950	HPA3	V:26188-27206	WT_t0	lsm1_t0	OK	57.3596	75.0675	0.388155	1.30343	0.06425	0.26735	no
P1881	XLOC_001951	SIT1	V:27656-29543	WT_t0	lsm1_t0	OK	78.7909	258.433	1.71369	6.78391	5e-05	0.00161294	yes
P1882	XLOC_001952	NPR2	V:34406-36254	WT_t0	lsm1_t0	OK	12.4925	10.568	-0.241352	-0.860565	0.216	0.52245	no
P1883	XLOC_001953	HHY1	V:42651-42960	WT_t0	lsm1_t0	OK	3.83072	1.51679	-1.33659	-1.05626	0.2586	0.574569	no
P1884	XLOC_001954	PCM1	V:43251-44925	WT_t0	lsm1_t0	OK	85.5788	99.068	0.211166	0.837357	0.2283	0.53755	no
P1885	XLOC_001955	HAT2	V:47167-48373	WT_t0	lsm1_t0	OK	39.8569	37.6541	-0.0820239	-0.313344	0.6569	0.874361	no
P1886	XLOC_001956	YEL053W-A	V:52720-53255	WT_t0	lsm1_t0	OK	3751.06	3726.75	-0.00937982	-0.0288752	0.96735	0.989129	no
P1887	XLOC_001957	AFG1	V:56570-58100	WT_t0	lsm1_t0	OK	46.7715	42.9267	-0.123756	-0.480675	0.4954	0.771634	no
P1888	XLOC_001958	VMA8	V:58377-59148	WT_t0	lsm1_t0	OK	342.799	310.381	-0.143321	-0.568726	0.42255	0.7205	no
P1889	XLOC_001959	YEL050W-A	V:59548-60851	WT_t0	lsm1_t0	OK	89.9034	120.559	0.423289	0.368561	0.59985	0.840502	no
P189	XLOC_000200	FUR4	II:281442-283344	WT_t0	lsm1_t0	OK	12.2143	10.5258	-0.214646	-0.760863	0.2765	0.593434	no
P1890	XLOC_001962	PAU2	V:63727-64090	WT_t0	lsm1_t0	OK	5.94732	3.36885	-0.819984	-1.0751	0.14045	0.416306	no
P1891	XLOC_001963	IES6	V:69756-70257	WT_t0	lsm1_t0	OK	81.9268	90.6466	0.145918	0.537811	0.4465	0.735487	no
P1892	XLOC_001964	YEL043W	V:70477-73348	WT_t0	lsm1_t0	OK	31.6263	28.393	-0.155592	-0.608155	0.3889	0.69835	no
P1893	XLOC_001965	GDA1	V:73770-75327	WT_t0	lsm1_t0	OK	130.891	124.127	-0.0765486	-0.302937	0.67065	0.881551	no
P1894	XLOC_001966	YEF1	V:75943-77431	WT_t0	lsm1_t0	OK	3.94968	4.28661	0.1181	0.320108	0.6587	0.874941	no
P1895	XLOC_001967	UTR2	V:78052-79456	WT_t0	lsm1_t0	OK	382.227	565.126	0.564141	2.26566	0.0013	0.0200036	yes
P1896	XLOC_001968	UTR4	V:80461-81145	WT_t0	lsm1_t0	OK	87.468	106.319	0.281575	1.08585	0.1267	0.394116	no
P1897	XLOC_001969	HYP2	V:85612-86598	WT_t0	lsm1_t0	OK	4763.65	4610.53	-0.0471341	-0.164052	0.8097	0.937446	no
P1898	XLOC_001970	MTC7	V:85612-86598	WT_t0	lsm1_t0	OK	780.817	713.423	-0.130227	-0.158544	0.82305	0.945556	no
P1899	XLOC_001972	MCM3	V:86936-89852	WT_t0	lsm1_t0	OK	48.5091	40.3732	-0.264858	-1.023	0.13865	0.413776	no
P19	XLOC_000018	CDC24	I:62839-65404	WT_t0	lsm1_t0	OK	35.5284	27.5036	-0.369354	-1.44448	0.0398	0.199786	no
P190	XLOC_000201	POA1	II:283737-284271	WT_t0	lsm1_t0	OK	38.2609	46.9781	0.296117	1.00594	0.15255	0.436978	no
P1900	XLOC_001973	SPF1	V:90257-93905	WT_t0	lsm1_t0	OK	186.585	199.062	0.0933802	0.375952	0.5852	0.831049	no
P1901	XLOC_001974	ECM10	V:94582-96578	WT_t0	lsm1_t0	OK	5.95274	5.91965	-0.00804105	-0.0254802	0.96955	0.990434	no
P1902	XLOC_001975	YEL028W	V:98667-99129	WT_t0	lsm1_t0	OK	12.6673	13.4781	0.0895154	0.212392	0.76735	0.920791	no
P1903	XLOC_001977	VMA3	V:100768-101251	WT_t0	lsm1_t0	OK	2117.54	1814.44	-0.222865	-0.894713	0.2018	0.50428	no
P1904	XLOC_001978	SNU13	V:101942-102323	WT_t0	lsm1_t0	OK	1276.91	1428.66	0.162011	0.64483	0.35785	0.67212	no
P1905	XLOC_001979	RIP1	V:107259-107907	WT_t0	lsm1_t0	OK	71.4776	121.507	0.765478	2.8892	5e-05	0.00161294	yes
P1906	XLOC_001980	GEA2	V:111420-115800	WT_t0	lsm1_t0	OK	50.1293	34.1479	-0.55386	-2.1987	0.0018	0.0255906	yes
P1907	XLOC_001981	URA3	V:116166-116970	WT_t0	lsm1_t0	NOTEST	0	0	0	0	1	1	no
P1908	XLOC_001982	TIM9	V:117182-117474	WT_t0	lsm1_t0	OK	276.431	316.193	0.193888	0.662897	0.3361	0.652586	no
P1909	XLOC_001983	EAF5	V:121454-122310	WT_t0	lsm1_t0	OK	20.8643	20.3477	-0.0361709	-0.120714	0.86305	0.962056	no
P191	XLOC_000202	SCO2	II:289444-290350	WT_t0	lsm1_t0	OK	14.8805	22.7613	0.613162	2.04502	0.00495	0.0519955	no
P1910	XLOC_001984	GTT3	V:123656-124670	WT_t0	lsm1_t0	OK	42.2824	46.596	0.140149	0.531801	0.45165	0.738799	no
P1911	XLOC_001985	EDC3	V:126628-128284	WT_t0	lsm1_t0	OK	56.2732	55.5096	-0.0197093	-0.0773774	0.9167	0.972755	no
P1912	XLOC_001986	VAC8	V:128824-130561	WT_t0	lsm1_t0	OK	89.6054	92.5168	0.0461284	0.182991	0.79035	0.930125	no
P1913	XLOC_001987	UBC8	V:131771-132551	WT_t0	lsm1_t0	OK	18.7651	20.4321	0.122788	0.378866	0.59545	0.837557	no
P1914	XLOC_001988	GLC3	V:133119-135234	WT_t0	lsm1_t0	OK	17.1678	19.8679	0.21074	0.787364	0.2615	0.577747	no
P1915	XLOC_001989	YEL010W	V:136278-136778	WT_t0	lsm1_t0	OK	0.853417	1.64842	0.949765	0.523159	0.53345	0.800148	no
P1916	XLOC_001991	YEL008W	V:140511-140892	WT_t0	lsm1_t0	OK	4.5252	10.6822	1.23916	1.99952	0.0089	0.0759188	no
P1917	XLOC_001992	MIT1	V:141891-143892	WT_t0	lsm1_t0	OK	44.0113	33.9077	-0.376261	-1.46535	0.03415	0.181914	no
P1918	XLOC_001993	YEA6	V:144326-145334	WT_t0	lsm1_t0	OK	36.3818	27.9763	-0.379012	-1.39726	0.0456	0.216098	no
P1919	XLOC_001994	YEA4	V:146950-147979	WT_t0	lsm1_t0	OK	16.2124	13.3822	-0.276776	-0.911621	0.1955	0.493731	no
P192	XLOC_000203	RKM3	II:298291-299950	WT_t0	lsm1_t0	OK	26.3977	21.078	-0.324669	-1.22855	0.07925	0.30431	no
P1920	XLOC_001995	GIM4	V:148175-148599	WT_t0	lsm1_t0	OK	253.237	353.617	0.481699	1.83974	0.00935	0.0785969	no
P1921	XLOC_001996	MNN1	V:153519-155808	WT_t0	lsm1_t0	OK	68.7867	52.3187	-0.394802	-1.5622	0.02575	0.151801	no
P1922	XLOC_001997	NOP16	V:156802-157498	WT_t0	lsm1_t0	OK	102.344	116.145	0.182499	0.707166	0.3072	0.626929	no
P1923	XLOC_001998	FMP52	V:159579-160275	WT_t0	lsm1_t0	OK	115.099	114.507	-0.00744747	-0.0288635	0.9665	0.98901	no
P1924	XLOC_001999	YND1	V:160549-162442	WT_t0	lsm1_t0	OK	35.3871	28.0983	-0.33274	-1.2875	0.07035	0.282958	no
P1925	XLOC_002000	NUG1	V:162722-164285	WT_t0	lsm1_t0	OK	188.792	241.609	0.355875	1.41819	0.0455	0.215785	no
P1926	XLOC_002001	PAC2	V:164343-166083	WT_t0	lsm1_t0	OK	7.5824	7.06117	-0.102747	-0.324045	0.64085	0.862839	no
P1927	XLOC_002002	NTF2	V:172114-172492	WT_t0	lsm1_t0	OK	1042.15	1114.23	0.0964881	0.383077	0.57875	0.82695	no
P1928	XLOC_002003	TIR1	V:175247-176012	WT_t0	lsm1_t0	OK	59.8918	110.129	0.878761	3.28217	5e-05	0.00161294	yes
P1929	XLOC_002005	PRE1	V:177834-178431	WT_t0	lsm1_t0	OK	291.617	342.931	0.233842	0.925572	0.1851	0.480311	no
P193	XLOC_000204	RPL4A	II:300165-301254	WT_t0	lsm1_t0	OK	1040.66	897.952	-0.212783	-0.861493	0.2185	0.525177	no
P1930	XLOC_002006	PRP22	V:178840-182278	WT_t0	lsm1_t0	OK	14.6879	10.9436	-0.424541	-1.62568	0.02145	0.134036	no
P1931	XLOC_002007	HEM14	V:182599-186775	WT_t0	lsm1_t0	OK	18.7331	19.5917	0.0646513	0.187211	0.7867	0.929617	no
P1932	XLOC_002008	FAA2	V:182599-186775	WT_t0	lsm1_t0	OK	6.15276	4.53566	-0.43992	-0.779213	0.2684	0.584338	no
P1933	XLOC_002009	BIM1	V:188276-189311	WT_t0	lsm1_t0	OK	41.0835	53.0032	0.367519	1.40327	0.04795	0.223403	no
P1934	XLOC_002010	ISC1	V:192796-194230	WT_t0	lsm1_t0	OK	46.9523	44.252	-0.0854529	-0.331512	0.637	0.861672	no
P1935	XLOC_002011	GPA2	V:195167-196517	WT_t0	lsm1_t0	OK	48.6818	40.6906	-0.25869	-0.997758	0.15605	0.442722	no
P1936	XLOC_002012	RPN3	V:196947-198519	WT_t0	lsm1_t0	OK	155.089	167.557	0.111563	0.443693	0.5208	0.790204	no
P1937	XLOC_002013	SRB4	V:198811-200875	WT_t0	lsm1_t0	OK	24.9103	25.2103	0.0172723	0.0666588	0.92155	0.973842	no
P1938	XLOC_002014	PRO3	V:201075-201936	WT_t0	lsm1_t0	OK	246.544	212.581	-0.213831	-0.75242	0.2815	0.596908	no
P1939	XLOC_002015	YAT2	V:202191-204963	WT_t0	lsm1_t0	OK	8.17027	6.89674	-0.244469	-0.872737	0.2113	0.516267	no
P194	XLOC_000205	YBR032W	II:301518-301821	WT_t0	lsm1_t0	OK	8.95947	6.38988	-0.487624	-0.658331	0.34115	0.657268	no
P1940	XLOC_002016	GCD11	V:205250-206834	WT_t0	lsm1_t0	OK	296.101	364.441	0.299594	1.20041	0.08945	0.328587	no
P1941	XLOC_002018	CHZ1	V:213436-213898	WT_t0	lsm1_t0	OK	169.958	212.061	0.3193	1.23323	0.0803	0.307044	no
P1942	XLOC_002019	FIR1	V:215062-217693	WT_t0	lsm1_t0	OK	13.4955	11.519	-0.228471	-0.845706	0.2248	0.532981	no
P1943	XLOC_002020	YER034W	V:221845-222403	WT_t0	lsm1_t0	OK	30.6682	36.7646	0.261575	0.861215	0.22595	0.533796	no
P1944	XLOC_002021	EDC2	V:222638-223076	WT_t0	lsm1_t0	OK	93.3386	78.9844	-0.240907	-0.861405	0.22195	0.529583	no
P1945	XLOC_002022	PHM8	V:225888-226854	WT_t0	lsm1_t0	OK	27.8238	24.7269	-0.170236	-0.603448	0.3878	0.696965	no
P1946	XLOC_002023	YER038W-A	V:228450-229205	WT_t0	lsm1_t0	NOTEST	0	0	0	0	1	1	no
P1947	XLOC_002024	GLN3	V:229794-231987	WT_t0	lsm1_t0	OK	13.2277	11.5961	-0.189925	-0.697568	0.3186	0.6373	no
P1948	XLOC_002025	YEN1	V:232460-234740	WT_t0	lsm1_t0	OK	9.41145	9.91257	0.0748428	0.268608	0.6943	0.892415	no
P1949	XLOC_002026	MXR1	V:234936-235491	WT_t0	lsm1_t0	OK	96.4656	73.9567	-0.383334	-1.43286	0.03995	0.199907	no
P195	XLOC_000206	EDS1	II:301943-304703	WT_t0	lsm1_t0	OK	8.15668	6.81389	-0.259504	-0.922496	0.18845	0.48427	no
P1950	XLOC_002027	SPO73	V:243179-243611	WT_t0	lsm1_t0	OK	20.1283	22.818	0.180947	0.48035	0.4864	0.764927	no
P1951	XLOC_002028	YER046W-A	V:243699-246503	WT_t0	lsm1_t0	OK	1.78076	2.91236	0.709696	0.338878	0.7679	0.921277	no
P1952	XLOC_002030	ISD11	V:250717-251002	WT_t0	lsm1_t0	OK	276.246	330.431	0.2584	0.954166	0.16885	0.458113	no
P1953	XLOC_002031	TPA1	V:251727-253662	WT_t0	lsm1_t0	OK	132.755	165.636	0.319253	1.27196	0.0696	0.281546	no
P1954	XLOC_002032	JHD1	V:254655-256134	WT_t0	lsm1_t0	OK	13.3133	14.8869	0.161171	0.569599	0.4096	0.711076	no
P1955	XLOC_002033	PET117	V:271767-272091	WT_t0	lsm1_t0	OK	26.781	46.5421	0.797324	2.01991	0.0049	0.0517267	no
P1956	XLOC_002034	PCL6	V:272623-273886	WT_t0	lsm1_t0	OK	29.7145	22.4345	-0.405444	-1.5036	0.03435	0.182368	no
P1957	XLOC_002035	FCY21	V:274566-276153	WT_t0	lsm1_t0	OK	26.5192	26.5819	0.00340729	0.0128832	0.98475	0.994768	no
P1958	XLOC_002036	FCY22	V:276571-278164	WT_t0	lsm1_t0	OK	9.82551	7.40237	-0.408546	-1.33345	0.06025	0.257491	no
P1959	XLOC_002037	THO1	V:281709-282366	WT_t0	lsm1_t0	OK	121.253	126.96	0.0663514	0.257366	0.71275	0.899893	no
P196	XLOC_000208	CHS2	II:311897-314789	WT_t0	lsm1_t0	OK	30.3951	30.7079	0.0147681	0.057352	0.93685	0.97852	no
P1960	XLOC_002038	RRT13	V:290241-290799	WT_t0	lsm1_t0	OK	6.80929	3.80563	-0.83937	-1.58847	0.0317	0.172773	no
P1961	XLOC_002039	RGI1	V:291702-292563	WT_t0	lsm1_t0	OK	22.9353	17.5243	-0.38821	-0.683049	0.35455	0.669086	no
P1962	XLOC_002040	MOT2	V:293049-294813	WT_t0	lsm1_t0	OK	36.9885	33.3668	-0.148666	-0.576558	0.41325	0.713901	no
P1963	XLOC_002041	ARG5,6	V:295300-298001	WT_t0	lsm1_t0	OK	18.068	20.4838	0.181047	0.69132	0.3232	0.641254	no
P1964	XLOC_002042	RNR1	V:298949-301616	WT_t0	lsm1_t0	OK	190.273	367.705	0.950477	3.82059	5e-05	0.00161294	yes
P1965	XLOC_002043	VTC1	V:302805-303195	WT_t0	lsm1_t0	OK	1640.53	925.783	-0.825414	-3.2743	5e-05	0.00161294	yes
P1966	XLOC_002044	ALD5	V:304029-305592	WT_t0	lsm1_t0	OK	152.742	100.957	-0.597357	-2.35552	0.00055	0.0105917	yes
P1967	XLOC_002045	RPS24A	V:306322-307196	WT_t0	lsm1_t0	OK	3800.38	3613.95	-0.0725695	-0.29293	0.6753	0.884669	no
P1968	XLOC_002046	YOS1	V:307652-308123	WT_t0	lsm1_t0	OK	274.954	301.253	0.131787	0.468434	0.4997	0.775068	no
P1969	XLOC_002047	YER076W-A	V:312589-313737	WT_t0	lsm1_t0	OK	18.7043	16.0457	-0.221188	-0.325478	0.65145	0.871021	no
P197	XLOC_000209	ATP3	II:315574-316510	WT_t0	lsm1_t0	OK	183.593	311.675	0.763537	3.0293	5e-05	0.00161294	yes
P1970	XLOC_002048	YER078W-A	V:318645-318810	WT_t0	lsm1_t0	NOTEST	3.27623	2.8784	-0.186772	0	1	1	no
P1971	XLOC_002049	YER079W	V:318919-319552	WT_t0	lsm1_t0	OK	25.4545	27.3598	0.104135	0.337389	0.6353	0.861013	no
P1972	XLOC_002050	AIM9	V:319901-321846	WT_t0	lsm1_t0	OK	78.5645	77.5158	-0.0193873	-0.0755636	0.91285	0.972182	no
P1973	XLOC_002051	SER3	V:322211-324095	WT_t0	lsm1_t0	OK	31.0845	33.0095	0.0866872	0.250831	0.71885	0.901933	no
P1974	XLOC_002052	YER084W	V:327064-327451	WT_t0	lsm1_t0	OK	2.12074	2.65927	0.326461	0.341414	0.6111	0.848327	no
P1975	XLOC_002053	YER084W-A	V:327597-328140	WT_t0	lsm1_t0	NOTEST	0.130481	0	#NAME?	0	1	1	no
P1976	XLOC_002054	ILV1	V:328476-330207	WT_t0	lsm1_t0	OK	164.005	151.191	-0.117366	-0.467138	0.50185	0.77692	no
P1977	XLOC_002055	AIM10	V:330575-332368	WT_t0	lsm1_t0	OK	8.82747	10.2314	0.212927	0.6371	0.35845	0.67216	no
P1978	XLOC_002056	YER088W-B	V:335695-337340	WT_t0	lsm1_t0	OK	76.9997	69.0948	-0.156276	-0.0405615	0.92985	0.977046	no
P1979	XLOC_002057	TRP2	V:337948-339472	WT_t0	lsm1_t0	OK	108.217	123.64	0.192223	0.747437	0.28275	0.598666	no
P198	XLOC_000210	FIG1	II:316967-317864	WT_t0	lsm1_t0	OK	0.938627	2.24917	1.26077	1.8569	0.01775	0.117993	no
P1980	XLOC_002058	IES5	V:342854-343232	WT_t0	lsm1_t0	OK	92.0628	88.811	-0.0518804	-0.179474	0.8009	0.933209	no
P1981	XLOC_002059	RAD51	V:349979-351182	WT_t0	lsm1_t0	OK	35.8955	51.1278	0.510302	1.95524	0.0054	0.0549072	no
P1982	XLOC_002060	SHC1	V:351697-353236	WT_t0	lsm1_t0	OK	2.54121	3.25109	0.355406	0.881715	0.2125	0.517409	no
P1983	XLOC_002062	YER097W	V:355139-357730	WT_t0	lsm1_t0	OK	14.1596	21.0526	0.572216	0.584725	0.41525	0.715735	no
P1984	XLOC_002062	UBP9	V:355139-357730	WT_t0	lsm1_t0	OK	9.96679	8.97002	-0.152017	-0.51416	0.4651	0.749419	no
P1985	XLOC_002063	UBC6	V:359561-360314	WT_t0	lsm1_t0	OK	88.8606	94.0343	0.081642	0.315843	0.65185	0.87119	no
P1986	XLOC_002064	RPS8B	V:363099-363702	WT_t0	lsm1_t0	OK	1019.7	929.708	-0.133293	-0.53294	0.44665	0.735517	no
P1987	XLOC_002065	SSA4	V:364588-366517	WT_t0	lsm1_t0	OK	15.2068	21.9137	0.527121	1.97044	0.0048	0.0511812	no
P1988	XLOC_002066	RTT105	V:366801-367428	WT_t0	lsm1_t0	OK	13.2655	14.0977	0.0877798	0.244027	0.7298	0.906697	no
P1989	XLOC_002067	MAM1	V:372325-373234	WT_t0	lsm1_t0	OK	0.486302	1.49424	1.61949	1.7222	0.0215	0.134217	no
P199	XLOC_000211	FAT1	II:318265-320275	WT_t0	lsm1_t0	OK	41.9199	34.7778	-0.269468	-1.05277	0.13095	0.400164	no
P1990	XLOC_002068	YER107W-A	V:373447-374714	WT_t0	lsm1_t0	OK	106.057	104.354	-0.0233547	-0.0409938	0.9518	0.982986	no
P1991	XLOC_002069	LSM4	V:387231-387795	WT_t0	lsm1_t0	OK	106.381	112.41	0.0795276	0.303838	0.67315	0.883127	no
P1992	XLOC_002070	RPL23B	V:396768-397653	WT_t0	lsm1_t0	OK	3684.69	3170.15	-0.216993	-0.874098	0.2092	0.513506	no
P1993	XLOC_002071	SCS2	V:400866-401869	WT_t0	lsm1_t0	OK	407.741	420.21	0.0434562	0.166244	0.8082	0.936905	no
P1994	XLOC_002072	YER121W	V:402374-402719	WT_t0	lsm1_t0	OK	5.01037	5.71041	0.188678	0.25319	0.71765	0.901139	no
P1995	XLOC_002073	YCK3	V:404812-406387	WT_t0	lsm1_t0	OK	35.9322	30.9358	-0.215998	-0.832687	0.23545	0.546488	no
P1996	XLOC_002074	RSP5	V:410188-412618	WT_t0	lsm1_t0	OK	135.303	111.499	-0.279168	-1.11293	0.11155	0.37057	no
P1997	XLOC_002075	LCP5	V:414480-415554	WT_t0	lsm1_t0	OK	62.3585	69.1838	0.14985	0.58085	0.40455	0.707811	no
P1998	XLOC_002076	VFA1	V:415858-416470	WT_t0	lsm1_t0	OK	13.0388	14.9445	0.196812	0.5461	0.4428	0.732048	no
P1999	XLOC_002077	SAK1	V:417280-420709	WT_t0	lsm1_t0	OK	31.5263	22.0815	-0.51372	-2.01616	0.0042	0.0465812	yes
P2	XLOC_000001	YAL069W	I:334-792	WT_t0	lsm1_t0	NOTEST	0.710892	0	#NAME?	0	1	1	no
P20	XLOC_000019	CDC19	I:71785-73300	WT_t0	lsm1_t0	OK	4630.47	2651.49	-0.804357	-2.22846	0.0014	0.0212847	yes
P200	XLOC_000212	FMP23	II:331832-332360	WT_t0	lsm1_t0	OK	9.66417	15.0034	0.634574	1.54007	0.03085	0.170184	no
P2000	XLOC_002078	RPS26B	V:423951-424311	WT_t0	lsm1_t0	OK	4269.55	4532.27	0.0861498	0.347009	0.6191	0.852151	no
P2001	XLOC_002080	GLC7	V:432494-433958	WT_t0	lsm1_t0	OK	244.048	261.703	0.100762	0.400079	0.56995	0.821882	no
P2002	XLOC_002081	YER133W-A	V:437190-437803	WT_t0	lsm1_t0	OK	24.7336	18.2241	-0.440625	-0.542744	0.445	0.734539	no
P2003	XLOC_002083	GDI1	V:439615-440971	WT_t0	lsm1_t0	OK	147.691	119.077	-0.310689	-1.23229	0.0817	0.309806	no
P2004	XLOC_002084	YER137W-A	V:441372-441880	WT_t0	lsm1_t0	OK	20.3778	35.5988	0.804828	1.57516	0.03015	0.167193	no
P2005	XLOC_002086	YER138W-A	V:449473-449578	WT_t0	lsm1_t0	OK	4018.02	1823.43	-1.13983	-3.15271	5e-05	0.00161294	yes
P2006	XLOC_002087	YER140W	V:451564-453235	WT_t0	lsm1_t0	OK	17.2338	17.3413	0.00896843	0.0329228	0.96485	0.988066	no
P2007	XLOC_002088	COX15	V:453458-454919	WT_t0	lsm1_t0	OK	51.2294	50.9458	-0.00800771	-0.031156	0.9633	0.9869	no
P2008	XLOC_002089	DDI1	V:456318-457605	WT_t0	lsm1_t0	OK	38.3059	28.4285	-0.430229	-1.63338	0.01995	0.127676	no
P2009	XLOC_002090	LSM5	V:462385-462866	WT_t0	lsm1_t0	OK	463.113	675.986	0.545629	1.90078	0.00685	0.0643961	no
P201	XLOC_000213	RPS11B	II:332830-333812	WT_t0	lsm1_t0	OK	2623.29	1840.27	-0.511461	-2.05635	0.0035	0.0405885	yes
P2010	XLOC_002091	SPT15	V:465202-466025	WT_t0	lsm1_t0	OK	182.288	145.096	-0.329214	-1.22568	0.0806	0.307635	no
P2011	XLOC_002092	YER148W-A	V:466184-467470	WT_t0	lsm1_t0	NOTEST	0.107509	0.654658	2.60629	0	1	1	no
P2012	XLOC_002093	SPI1	V:468369-468816	WT_t0	lsm1_t0	OK	115.422	76.3271	-0.596654	-2.06617	0.0036	0.0414457	yes
P2013	XLOC_002095	YER152W-A	V:472656-474805	WT_t0	lsm1_t0	OK	64.4541	41.8285	-0.623784	-1.28229	0.06905	0.280212	no
P2014	XLOC_002096	OXA1	V:475019-476228	WT_t0	lsm1_t0	OK	81.7607	75.9829	-0.105732	-0.414934	0.554	0.814404	no
P2015	XLOC_002097	COG3	V:484787-487193	WT_t0	lsm1_t0	OK	25.3499	20.7067	-0.291884	-1.12891	0.1109	0.36957	no
P2016	XLOC_002098	YER158W-A	V:491486-491958	WT_t0	lsm1_t0	OK	69.582	104.5	0.586715	0.714529	0.31775	0.637002	no
P2017	XLOC_002099	CHD1	V:505391-509798	WT_t0	lsm1_t0	OK	41.3456	33.108	-0.320552	-1.27151	0.07015	0.282691	no
P2018	XLOC_002100	PAB1	V:510372-512106	WT_t0	lsm1_t0	OK	946.453	652.702	-0.536106	-2.19225	0.0017	0.0246093	yes
P2019	XLOC_002101	DNF1	V:512626-517459	WT_t0	lsm1_t0	OK	46.5883	31.8058	-0.550679	-2.16817	0.002	0.0273333	yes
P202	XLOC_000214	YBR051W	II:337182-338338	WT_t0	lsm1_t0	OK	6.93077	3.0821	-1.1691	-0.952332	0.19555	0.493731	no
P2020	XLOC_002102	BCK2	V:518215-520771	WT_t0	lsm1_t0	OK	31.0626	20.3721	-0.608582	-2.36758	0.0008	0.0138529	yes
P2021	XLOC_002103	RPH1	V:523368-525759	WT_t0	lsm1_t0	OK	22.9807	20.8726	-0.138817	-0.535934	0.4401	0.730336	no
P2022	XLOC_002104	ADK2	V:525973-526651	WT_t0	lsm1_t0	OK	18.0723	16.538	-0.127994	-0.387628	0.586	0.831628	no
P2023	XLOC_002105	RAD3	V:527081-529418	WT_t0	lsm1_t0	OK	29.143	23.7713	-0.293928	-1.1388	0.108	0.36483	no
P2024	XLOC_002106	RAD24	V:536274-538279	WT_t0	lsm1_t0	OK	9.73066	9.21418	-0.0786831	-0.275209	0.7027	0.895176	no
P2025	XLOC_002107	YER175W-A	V:540649-540814	WT_t0	lsm1_t0	OK	68.0358	50.703	-0.424222	-0.585485	0.40145	0.70573	no
P2026	XLOC_002108	ECM32	V:541689-545055	WT_t0	lsm1_t0	OK	27.7327	21.4613	-0.369848	-1.44813	0.03925	0.198436	no
P2027	XLOC_002109	BMH1	V:545610-546414	WT_t0	lsm1_t0	OK	1082.72	1156.03	0.0945134	0.380666	0.5874	0.832509	no
P2028	XLOC_002110	PDA1	V:546816-548079	WT_t0	lsm1_t0	OK	515.651	560.252	0.119681	0.481031	0.5009	0.775638	no
P2029	XLOC_002111	DMC1	V:548420-549517	WT_t0	lsm1_t0	OK	5.72781	5.20941	-0.136863	-0.353563	0.61165	0.848327	no
P203	XLOC_000215	YRO2	II:343100-344135	WT_t0	lsm1_t0	OK	118.762	61.6305	-0.946352	-3.68193	5e-05	0.00161294	yes
P2030	XLOC_002112	FMP10	V:552524-553259	WT_t0	lsm1_t0	OK	33.9451	34.9989	0.0441043	0.156328	0.82095	0.944107	no
P2031	XLOC_002113	PUG1	V:559453-560365	WT_t0	lsm1_t0	OK	2.70588	4.59661	0.764474	1.61874	0.02615	0.153873	no
P2032	XLOC_002114	YER187W	V:566229-566655	WT_t0	lsm1_t0	OK	4.08968	10.4108	1.34802	2.27706	0.004	0.0450709	yes
P2033	XLOC_002115	YER188W	V:568039-568759	WT_t0	lsm1_t0	OK	6.58545	7.59183	0.205166	0.500217	0.47635	0.756801	no
P2034	XLOC_002116	YER189W	V:571154-576525	WT_t0	lsm1_t0	NOTEST	0.243889	0.253705	0.0569286	0	1	1	no
P2035	XLOC_002116	YRF1-2	V:571154-576525	WT_t0	lsm1_t0	NOTEST	0.0947159	0.076241	-0.31304	0	1	1	no
P2036	XLOC_002117	YEL077C	V:263-4097	WT_t0	lsm1_t0	OK	1.70671	1.63702	-0.0601457	-0.168969	0.81105	0.9384	no
P2037	XLOC_002118	YEL076C	V:4184-5713	WT_t0	lsm1_t0	NOTEST	0.203156	0.0938172	-1.11466	0	1	1	no
P2038	XLOC_002118	YEL076C-A	V:4184-5713	WT_t0	lsm1_t0	NOTEST	0	0	0	0	1	1	no
P2039	XLOC_002119	YEL075C	V:4184-5713	WT_t0	lsm1_t0	NOTEST	0	0	0	0	1	1	no
P204	XLOC_000217	YBR056W	II:347878-349384	WT_t0	lsm1_t0	OK	48.6326	49.1134	0.0141941	0.0551027	0.93785	0.97866	no
P2040	XLOC_002120	YEL073C	V:7229-7553	WT_t0	lsm1_t0	OK	19.2463	23.5439	0.290773	0.632624	0.37325	0.684928	no
P2041	XLOC_002121	HXT13	V:21536-23231	WT_t0	lsm1_t0	OK	1.77164	2.96441	0.742655	1.75747	0.0157	0.109883	no
P2042	XLOC_002122	YEL068C	V:25645-25978	WT_t0	lsm1_t0	OK	61.8187	73.1145	0.242112	0.746012	0.29695	0.613497	no
P2043	XLOC_002123	YEL067C	V:26188-27206	WT_t0	lsm1_t0	OK	8.03543	13.9343	0.794195	1.10492	0.12135	0.38675	no
P2044	XLOC_002124	AVT2	V:29796-31239	WT_t0	lsm1_t0	OK	8.50818	7.70433	-0.143181	-0.454535	0.5224	0.790932	no
P2045	XLOC_002125	CAN1	V:31693-33466	WT_t0	lsm1_t0	OK	58.6483	68.6964	0.228146	0.897326	0.20195	0.50428	no
P2046	XLOC_002126	CIN8	V:36534-39537	WT_t0	lsm1_t0	OK	21.9966	15.5896	-0.4967	-1.91805	0.0064	0.0613454	no
P2047	XLOC_002127	PRB1	V:40045-41953	WT_t0	lsm1_t0	OK	101.881	148.065	0.539341	2.13784	0.0025	0.0319668	yes
P2048	XLOC_002128	SOM1	V:42399-42624	WT_t0	lsm1_t0	OK	44.993	51.5092	0.195131	0.385977	0.5843	0.830885	no
P2049	XLOC_002129	YEL057C	V:45019-45721	WT_t0	lsm1_t0	OK	4.6064	4.58423	-0.00696024	-0.0144268	0.9699	0.990461	no
P205	XLOC_000219	YBR056W-A	II:351254-351455	WT_t0	lsm1_t0	OK	93.6387	85.1303	-0.137433	-0.203029	0.77895	0.926379	no
P2050	XLOC_002130	POL5	V:48470-51539	WT_t0	lsm1_t0	OK	97.7708	81.7125	-0.258847	-1.03111	0.13955	0.414799	no
P2051	XLOC_002132	RPL12A	V:52720-53255	WT_t0	lsm1_t0	OK	1342.22	1375.71	0.0355619	0.0928577	0.8928	0.968794	no
P2052	XLOC_002133	MAK10	V:53900-56102	WT_t0	lsm1_t0	OK	29.1969	29.8106	0.0300075	0.116514	0.86625	0.962248	no
P2053	XLOC_002134	RML2	V:59548-60851	WT_t0	lsm1_t0	OK	39.2026	44.6705	0.188374	0.702985	0.3159	0.634496	no
P2054	XLOC_002136	TCA17	V:64708-65167	WT_t0	lsm1_t0	OK	26.9177	32.8662	0.288049	0.854752	0.232	0.542842	no
P2055	XLOC_002137	YEL047C	V:65384-66797	WT_t0	lsm1_t0	OK	89.1203	142.491	0.677042	2.67755	5e-05	0.00161294	yes
P2056	XLOC_002138	GLY1	V:67628-68792	WT_t0	lsm1_t0	OK	446.289	421.119	-0.0837505	-0.335031	0.637	0.861672	no
P2057	XLOC_002139	YEL045C	V:68839-69265	WT_t0	lsm1_t0	OK	4.43002	2.76053	-0.682366	-0.944457	0.1854	0.480311	no
P2058	XLOC_002140	CYC7	V:79635-79977	WT_t0	lsm1_t0	OK	8.7424	47.8859	2.4535	4.91548	5e-05	0.00161294	yes
P2059	XLOC_002141	RAD23	V:81406-82603	WT_t0	lsm1_t0	OK	159.984	179.682	0.167518	0.663964	0.34765	0.66345	no
P206	XLOC_000220	YBR064W	II:366969-368191	WT_t0	lsm1_t0	OK	31.1797	31.3977	0.0100517	0.0195585	0.97365	0.992224	no
P2060	XLOC_002142	ANP1	V:83049-84552	WT_t0	lsm1_t0	OK	65.2107	70.3501	0.109445	0.429817	0.53725	0.803118	no
P2061	XLOC_002143	UTR5	V:85044-85545	WT_t0	lsm1_t0	OK	1.15462	1.39842	0.276375	0.254267	0.6854	0.889078	no
P2062	XLOC_002144	YEL034C-A	V:85612-86598	WT_t0	lsm1_t0	OK	867.512	827.154	-0.068728	-0.123868	0.8586	0.959957	no
P2063	XLOC_002145	YEL032C-A	V:86936-89852	WT_t0	lsm1_t0	OK	460.084	414.69	-0.149863	-0.122177	0.8585	0.959957	no
P2064	XLOC_002146	YEL030C-A	V:94582-96578	WT_t0	lsm1_t0	OK	0.355446	1.0732	1.59422	0.505376	0.51435	0.784917	no
P2065	XLOC_002147	BUD16	V:96857-97796	WT_t0	lsm1_t0	OK	41.4794	39.784	-0.0602044	-0.225406	0.74525	0.913769	no
P2066	XLOC_002148	YEL025C	V:102580-106147	WT_t0	lsm1_t0	OK	17.3733	14.9403	-0.217669	-0.843391	0.2362	0.547829	no
P2067	XLOC_002149	YEL023C	V:108503-110552	WT_t0	lsm1_t0	OK	6.70017	5.98288	-0.163359	-0.535535	0.4496	0.737534	no
P2068	XLOC_002150	YEL020C-B	V:117182-117474	WT_t0	lsm1_t0	OK	93.1394	84.8996	-0.133635	-0.14528	0.8404	0.952174	no
P2069	XLOC_002152	YEL020C	V:118616-120299	WT_t0	lsm1_t0	OK	13.9172	12.1233	-0.199094	-0.710714	0.3077	0.627144	no
P207	XLOC_000221	YBR071W	II:380410-381046	WT_t0	lsm1_t0	OK	56.7134	65.8964	0.21651	0.800499	0.2561	0.57166	no
P2070	XLOC_002153	MMS21	V:120497-121301	WT_t0	lsm1_t0	OK	11.8478	7.83962	-0.595766	-1.6534	0.0208	0.131657	no
P2071	XLOC_002154	YEL018C-A	V:121454-122310	WT_t0	lsm1_t0	NOTEST	0.25978	0.247892	-0.0675746	0	1	1	no
P2072	XLOC_002155	PMP2	V:122797-122929	WT_t0	lsm1_t0	OK	8486.52	6273.8	-0.435833	-1.67177	0.0179	0.118618	no
P2073	XLOC_002156	NPP2	V:124736-126218	WT_t0	lsm1_t0	OK	19.2937	16.5516	-0.221159	-0.803446	0.25175	0.56758	no
P2074	XLOC_002157	YEL014C	V:128302-128608	WT_t0	lsm1_t0	OK	19.131	24.1215	0.334411	0.693341	0.32345	0.64155	no
P2075	XLOC_002160	YEL009C-A	V:136278-136778	WT_t0	lsm1_t0	OK	1.45836	1.19347	-0.289185	-0.215401	0.79645	0.931268	no
P2076	XLOC_002161	GCN4	V:138917-139763	WT_t0	lsm1_t0	OK	1031.03	1065.93	0.0480305	0.19335	0.7824	0.92816	no
P2077	XLOC_002162	YEL008C-A	V:140511-140892	WT_t0	lsm1_t0	OK	31.8067	31.4738	-0.0151798	-0.124313	0.7576	0.918402	no
P2078	XLOC_002163	VAB2	V:145906-146755	WT_t0	lsm1_t0	OK	13.6703	15.619	0.19226	0.599108	0.39625	0.701989	no
P2079	XLOC_002164	WBP1	V:148721-150014	WT_t0	lsm1_t0	OK	184.109	192.531	0.0645309	0.2565	0.7154	0.900218	no
P208	XLOC_000222	HSP26	II:382029-382674	WT_t0	lsm1_t0	OK	17.4572	115.953	2.73165	8.91417	5e-05	0.00161294	yes
P2080	XLOC_002165	IRC22	V:150300-150978	WT_t0	lsm1_t0	OK	206.492	277.318	0.425458	1.68097	0.01655	0.113703	no
P2081	XLOC_002166	PMI40	V:157735-159118	WT_t0	lsm1_t0	OK	238.451	261.014	0.130435	0.519153	0.4594	0.743818	no
P2082	XLOC_002167	YER006C-A	V:164343-166083	WT_t0	lsm1_t0	OK	1.0846	0.721779	-0.587528	-0.228295	0.74125	0.911273	no
P2083	XLOC_002168	TMA20	V:166236-166885	WT_t0	lsm1_t0	OK	211.861	238.299	0.169657	0.664569	0.336	0.652586	no
P2084	XLOC_002170	SEC3	V:167807-171818	WT_t0	lsm1_t0	OK	27.9078	21.5242	-0.374708	-1.47382	0.0355	0.185834	no
P2085	XLOC_002171	YER010C	V:172633-173338	WT_t0	lsm1_t0	OK	44.3846	65.8301	0.56869	2.10056	0.00295	0.0361916	yes
P2086	XLOC_002172	BUD25	V:182599-186775	WT_t0	lsm1_t0	OK	33.4827	42.9484	0.359187	0.615354	0.3795	0.69084	no
P2087	XLOC_002173	AFG3	V:189502-191788	WT_t0	lsm1_t0	OK	40.2096	38.617	-0.0583034	-0.228909	0.7472	0.914777	no
P2088	XLOC_002174	SPC25	V:191958-192624	WT_t0	lsm1_t0	OK	28.0704	28.5754	0.0257253	0.0864778	0.8979	0.970127	no
P2089	XLOC_002175	SBH2	V:194272-194539	WT_t0	lsm1_t0	OK	795.217	617.088	-0.365873	-1.41399	0.04315	0.208531	no
P209	XLOC_000223	RDH54	II:383111-385988	WT_t0	lsm1_t0	OK	46.3831	41.0055	-0.177781	-0.702674	0.3164	0.634898	no
P2090	XLOC_002176	YER023C-A	V:201075-201936	WT_t0	lsm1_t0	OK	1355.25	1007.15	-0.428283	-0.756922	0.28045	0.596392	no
P2091	XLOC_002177	CHO1	V:207643-208474	WT_t0	lsm1_t0	OK	121.896	188.109	0.625914	2.46356	0.00035	0.00766983	yes
P2092	XLOC_002178	GAL83	V:208978-210232	WT_t0	lsm1_t0	OK	51.9149	44.2417	-0.230741	-0.892107	0.2017	0.50428	no
P2093	XLOC_002179	MIG3	V:210691-211876	WT_t0	lsm1_t0	OK	16.5318	8.42764	-0.972039	-3.15119	5e-05	0.00161294	yes
P2094	XLOC_002180	SMB1	V:212586-213177	WT_t0	lsm1_t0	OK	52.3368	69.2105	0.403167	1.4711	0.0359	0.186698	no
P2095	XLOC_002181	YPT31	V:214075-214747	WT_t0	lsm1_t0	OK	103.567	99.5476	-0.0571052	-0.220529	0.7532	0.916741	no
P2096	XLOC_002182	ZRG8	V:218056-221287	WT_t0	lsm1_t0	OK	7.111	6.24719	-0.186847	-0.671635	0.33415	0.651388	no
P2097	XLOC_002183	ARB1	V:223366-225199	WT_t0	lsm1_t0	OK	430.415	463.304	0.106232	0.428605	0.547	0.811245	no
P2098	XLOC_002184	KRE29	V:226857-228252	WT_t0	lsm1_t0	OK	10.1204	11.9227	0.236441	0.793988	0.26335	0.578896	no
P2099	XLOC_002185	HVG1	V:228450-229205	WT_t0	lsm1_t0	OK	8.51383	10.9174	0.358747	0.973098	0.1675	0.4564	no
P21	XLOC_000020	YAL037W	I:74019-74823	WT_t0	lsm1_t0	OK	7.25168	11.0222	0.604022	1.6456	0.02355	0.142806	no
P210	XLOC_000224	YBR074W	II:386285-389216	WT_t0	lsm1_t0	OK	48.2984	43.9191	-0.137126	-0.543055	0.43815	0.730151	no
P2100	XLOC_002186	YER039C-A	V:229262-229481	WT_t0	lsm1_t0	OK	29.4491	28.6347	-0.0404578	-0.0636977	0.94685	0.982527	no
P2101	XLOC_002187	SAH1	V:235769-237119	WT_t0	lsm1_t0	OK	929.654	1069.67	0.202406	0.825297	0.24285	0.55816	no
P2102	XLOC_002188	ERG28	V:237569-238016	WT_t0	lsm1_t0	OK	98.9155	79.9058	-0.307896	-1.10667	0.1154	0.376859	no
P2103	XLOC_002189	MEI4	V:238459-239774	WT_t0	lsm1_t0	OK	3.67674	2.04639	-0.845348	-1.86	0.01165	0.0891997	no
P2104	XLOC_002190	ACA1	V:240031-241501	WT_t0	lsm1_t0	OK	15.3186	16.1778	0.0787305	0.282914	0.6865	0.889221	no
P2105	XLOC_002191	SAP1	V:243699-246503	WT_t0	lsm1_t0	OK	11.0512	9.1223	-0.27673	-1.00876	0.15175	0.436367	no
P2106	XLOC_002192	CAJ1	V:246981-248157	WT_t0	lsm1_t0	OK	111.787	111.002	-0.0101696	-0.0401312	0.9537	0.98373	no
P2107	XLOC_002193	RSM18	V:253970-254387	WT_t0	lsm1_t0	OK	104.221	166.125	0.672626	2.49587	0.00035	0.00766983	yes
P2108	XLOC_002194	HOM3	V:256374-257958	WT_t0	lsm1_t0	OK	99.7016	119.095	0.256429	1.01698	0.1474	0.430481	no
P2109	XLOC_002195	PIC2	V:258736-259639	WT_t0	lsm1_t0	OK	50.0123	37.182	-0.427679	-1.5732	0.0247	0.147388	no
P211	XLOC_000225	ECM8	II:390226-391291	WT_t0	lsm1_t0	OK	3.0445	4.34271	0.512392	1.1688	0.1025	0.355173	no
P2110	XLOC_002196	YER053C-A	V:260932-261046	WT_t0	lsm1_t0	OK	182.845	242.949	0.410029	0.52173	0.47365	0.755913	no
P2111	XLOC_002197	GIP2	V:262051-263698	WT_t0	lsm1_t0	OK	3.79024	4.52082	0.254297	0.709263	0.31815	0.637002	no
P2112	XLOC_002198	HIS1	V:264891-265785	WT_t0	lsm1_t0	OK	394.825	335.47	-0.235031	-0.93027	0.18055	0.474326	no
P2113	XLOC_002199	FCY2	V:266511-268113	WT_t0	lsm1_t0	OK	248.937	253.61	0.0268298	0.106834	0.8811	0.965345	no
P2114	XLOC_002200	RPL34A	V:269422-270185	WT_t0	lsm1_t0	OK	3103.61	3375.92	0.121337	0.487107	0.48755	0.7653	no
P2115	XLOC_002201	HMF1	V:270736-271126	WT_t0	lsm1_t0	OK	329.657	253.513	-0.378906	-1.46814	0.0392	0.198341	no
P2116	XLOC_002202	CEM1	V:278297-279626	WT_t0	lsm1_t0	OK	27.5799	17.1684	-0.683859	-2.48194	0.0007	0.012602	yes
P2117	XLOC_002203	HOR2	V:279929-280682	WT_t0	lsm1_t0	OK	127.459	127.981	0.00589667	0.0230417	0.9738	0.992224	no
P2118	XLOC_002204	YER064C	V:282704-284222	WT_t0	lsm1_t0	OK	60.5428	54.7433	-0.145274	-0.568954	0.42145	0.720359	no
P2119	XLOC_002205	ICL1	V:285240-286914	WT_t0	lsm1_t0	OK	21.0569	25.2096	0.259681	0.98225	0.1588	0.444319	no
P212	XLOC_000226	ECM33	II:393122-394742	WT_t0	lsm1_t0	OK	907.797	874.759	-0.0534851	-0.217278	0.7557	0.917729	no
P2120	XLOC_002207	YER066C-A	V:291702-292563	WT_t0	lsm1_t0	OK	11.9178	11.8281	-0.010896	-0.0116212	0.98585	0.995214	no
P2121	XLOC_002208	YER067C-A	V:291702-292563	WT_t0	lsm1_t0	OK	84.2032	71.6506	-0.232896	-0.555676	0.43535	0.728425	no
P2122	XLOC_002209	YER068C-A	V:295300-298001	WT_t0	lsm1_t0	OK	2.76457	3.03792	0.136028	0.0625943	0.9275	0.976183	no
P2123	XLOC_002210	TDA2	V:301946-302327	WT_t0	lsm1_t0	OK	50.352	62.6326	0.314864	0.998883	0.15925	0.445046	no
P2124	XLOC_002211	PTP3	V:308412-311199	WT_t0	lsm1_t0	OK	16.6016	11.8779	-0.483035	-1.8216	0.00885	0.0756955	no
P2125	XLOC_002213	YER076C	V:312589-313737	WT_t0	lsm1_t0	OK	13.8807	13.5496	-0.0348217	-0.102609	0.88115	0.965345	no
P2126	XLOC_002214	YER077C	V:314533-316600	WT_t0	lsm1_t0	OK	15.118	13.7269	-0.139263	-0.516083	0.459	0.743603	no
P2127	XLOC_002215	ICP55	V:316806-318342	WT_t0	lsm1_t0	OK	28.6227	27.2497	-0.070923	-0.270183	0.69965	0.89449	no
P2128	XLOC_002216	YER079C-A	V:319901-321846	WT_t0	lsm1_t0	OK	34.1951	33.9878	-0.0087718	-0.00642839	0.9927	0.995834	no
P2129	XLOC_002217	UTP7	V:324271-325936	WT_t0	lsm1_t0	OK	68.9236	66.8418	-0.0442472	-0.174145	0.80075	0.933205	no
P213	XLOC_000229	TEC1	II:409168-410629	WT_t0	lsm1_t0	OK	37.0192	34.7391	-0.0917126	-0.351579	0.619	0.852151	no
P2130	XLOC_002218	GET2	V:326173-327031	WT_t0	lsm1_t0	OK	75.1876	87.351	0.216329	0.837976	0.22975	0.539365	no
P2131	XLOC_002219	YER085C	V:327597-328140	WT_t0	lsm1_t0	NOTEST	0.38036	0.646588	0.765482	0	1	1	no
P2132	XLOC_002220	YER087C-A	V:330575-332368	WT_t0	lsm1_t0	OK	18.6193	19.1559	0.0409913	0.0825016	0.9088	0.971787	no
P2133	XLOC_002221	SBH1	V:332581-332830	WT_t0	lsm1_t0	OK	848.598	929.696	0.131678	0.506428	0.4712	0.754207	no
P2134	XLOC_002222	DOT6	V:333175-335188	WT_t0	lsm1_t0	OK	85.6985	53.4009	-0.682408	-2.69475	0.00025	0.00597274	yes
P2135	XLOC_002223	PTC2	V:335695-337340	WT_t0	lsm1_t0	OK	120.235	112.086	-0.101261	-0.384342	0.58065	0.828104	no
P2136	XLOC_002223	YER088C-A	V:335695-337340	WT_t0	lsm1_t0	OK	101.084	96.5677	-0.0659418	-0.0725581	0.9187	0.973056	no
P2137	XLOC_002224	YER090C-A	V:337948-339472	WT_t0	lsm1_t0	OK	3882.1	4714.16	0.280162	0.174752	0.80935	0.937383	no
P2138	XLOC_002225	MET6	V:339863-342167	WT_t0	lsm1_t0	OK	240.477	148.086	-0.699466	-2.79047	0.0001	0.00283705	yes
P2139	XLOC_002226	YER091C-A	V:342389-342611	WT_t0	lsm1_t0	OK	2.01716	3.09637	0.618253	0.372913	0.3722	0.684695	no
P214	XLOC_000230	MIS1	II:411053-413981	WT_t0	lsm1_t0	OK	206.665	167.786	-0.300666	-1.20586	0.0866	0.322026	no
P2140	XLOC_002227	TSC11	V:343319-347612	WT_t0	lsm1_t0	OK	15.9957	14.5548	-0.136184	-0.52984	0.4515	0.738799	no
P2141	XLOC_002228	AIM11	V:347911-348400	WT_t0	lsm1_t0	OK	25.2151	31.378	0.315463	0.878856	0.2103	0.515012	no
P2142	XLOC_002229	PUP3	V:348728-349346	WT_t0	lsm1_t0	OK	239.81	386.797	0.689684	2.72336	0.00015	0.00393905	yes
P2143	XLOC_002230	PRS2	V:358104-359061	WT_t0	lsm1_t0	OK	50.0005	54.0911	0.113451	0.43393	0.53255	0.800148	no
P2144	XLOC_002231	AST2	V:360501-361794	WT_t0	lsm1_t0	OK	9.80024	10.2128	0.059487	0.19121	0.7917	0.930646	no
P2145	XLOC_002232	NUP157	V:367837-372013	WT_t0	lsm1_t0	OK	54.7945	40.2792	-0.443997	-1.76206	0.0138	0.100227	no
P2146	XLOC_002233	GLE2	V:373447-374714	WT_t0	lsm1_t0	OK	52.4593	50.6987	-0.049249	-0.169621	0.80365	0.934699	no
P2147	XLOC_002234	FLO8	V:375214-377614	WT_t0	lsm1_t0	OK	16.9737	12.8802	-0.398146	-1.49948	0.03425	0.182141	no
P2148	XLOC_002235	KAP123	V:378761-382103	WT_t0	lsm1_t0	OK	332.752	267.758	-0.31352	-1.27186	0.0663	0.27271	no
P2149	XLOC_002236	SWI4	V:382594-385876	WT_t0	lsm1_t0	OK	17.415	14.8435	-0.230493	-0.888879	0.2047	0.508077	no
P215	XLOC_000231	AAC3	II:415982-416906	WT_t0	lsm1_t0	OK	13.9338	16.4322	0.237929	0.767696	0.27145	0.587654	no
P2150	XLOC_002237	TMN3	V:387931-390052	WT_t0	lsm1_t0	OK	31.7435	25.542	-0.313591	-1.21079	0.08385	0.315119	no
P2151	XLOC_002238	BOI2	V:390589-393712	WT_t0	lsm1_t0	OK	38.0503	28.9784	-0.392932	-1.54534	0.02845	0.161573	no
P2152	XLOC_002239	SPR6	V:394291-394867	WT_t0	lsm1_t0	OK	32.1943	21.5031	-0.582263	-1.82557	0.01115	0.0878045	no
P2153	XLOC_002240	SLX8	V:395347-396172	WT_t0	lsm1_t0	OK	23.5528	22.3281	-0.0770407	-0.262837	0.7122	0.899629	no
P2154	XLOC_002241	SHO1	V:397951-399055	WT_t0	lsm1_t0	OK	51.4967	43.4778	-0.244199	-0.937907	0.1797	0.47353	no
P2155	XLOC_002242	AVT6	V:399495-400842	WT_t0	lsm1_t0	OK	20.0649	19.3585	-0.0517058	-0.187723	0.79395	0.930646	no
P2156	XLOC_002243	YER119C-A	V:400866-401869	WT_t0	lsm1_t0	OK	113.895	102.103	-0.157668	-0.162867	0.82085	0.944107	no
P2157	XLOC_002244	GLO3	V:402870-404352	WT_t0	lsm1_t0	OK	127.058	132.389	0.0592911	0.23511	0.73565	0.908439	no
P2158	XLOC_002245	DSE1	V:407341-409063	WT_t0	lsm1_t0	OK	160.71	105.438	-0.608065	-2.4128	0.0008	0.0138529	yes
P2159	XLOC_002246	NSA2	V:413393-414179	WT_t0	lsm1_t0	OK	217.811	229.966	0.0783412	0.31072	0.6572	0.874361	no
P216	XLOC_000232	RFC5	II:423764-424829	WT_t0	lsm1_t0	OK	50.8491	74.0361	0.542006	2.09677	0.00325	0.0388228	yes
P2160	XLOC_002247	YER130C	V:421114-422446	WT_t0	lsm1_t0	OK	88.1411	100.386	0.187675	0.739623	0.29005	0.605939	no
P2161	XLOC_002248	PMD1	V:425187-430449	WT_t0	lsm1_t0	OK	26.4556	17.345	-0.609057	-2.40108	0.00065	0.0120782	yes
P2162	XLOC_002252	YER134C	V:437190-437803	WT_t0	lsm1_t0	OK	59.1995	66.9891	0.17834	0.608944	0.38495	0.695908	no
P2163	XLOC_002253	YER135C	V:437951-438344	WT_t0	lsm1_t0	OK	4.96083	4.11749	-0.268817	-0.381343	0.5788	0.82695	no
P2164	XLOC_002254	YER137C	V:441372-441880	WT_t0	lsm1_t0	OK	6.82785	14.0874	1.0449	1.85398	0.01275	0.095325	no
P2165	XLOC_002256	YER138C	V:443755-449024	WT_t0	lsm1_t0	NOTEST	0	0	0	0	1	1	no
P2166	XLOC_002257	RTR1	V:450562-451243	WT_t0	lsm1_t0	OK	17.9808	18.2245	0.0194178	0.0593897	0.9357	0.97852	no
P2167	XLOC_002258	MAG1	V:455145-456036	WT_t0	lsm1_t0	OK	20.6363	13.6665	-0.594536	-1.93952	0.00755	0.0684454	no
P2168	XLOC_002259	UBP5	V:457805-460223	WT_t0	lsm1_t0	OK	24.0976	27.4929	0.190167	0.734733	0.2972	0.613814	no
P2169	XLOC_002260	FTR1	V:460525-461740	WT_t0	lsm1_t0	OK	189.189	290.349	0.617965	2.45781	0.00045	0.00913658	yes
P217	XLOC_000233	YBR089W	II:424989-425782	WT_t0	lsm1_t0	OK	156.578	283.841	0.858199	2.89487	5e-05	0.00161294	yes
P2170	XLOC_002261	YER145C-A	V:462385-462866	WT_t0	lsm1_t0	OK	40.4575	56.3315	0.477534	0.805923	0.2519	0.56758	no
P2171	XLOC_002262	SCC4	V:462967-464842	WT_t0	lsm1_t0	OK	15.9529	15.7069	-0.0224131	-0.0828928	0.90675	0.970478	no
P2172	XLOC_002263	YER147C-A	V:465202-466025	WT_t0	lsm1_t0	OK	55.7057	40.8955	-0.445884	-0.561805	0.4201	0.719948	no
P2173	XLOC_002264	PEA2	V:466184-467470	WT_t0	lsm1_t0	OK	27.0361	28.9927	0.100801	0.375243	0.5973	0.839	no
P2174	XLOC_002265	UBP3	V:469685-472424	WT_t0	lsm1_t0	OK	47.2594	42.8958	-0.139764	-0.5524	0.43155	0.726105	no
P2175	XLOC_002266	YER152C	V:472656-474805	WT_t0	lsm1_t0	OK	39.7664	26.1042	-0.60727	-1.76047	0.0126	0.0946489	no
P2176	XLOC_002267	PET122	V:472656-474805	WT_t0	lsm1_t0	OK	21.7126	15.9327	-0.446549	-0.674662	0.3419	0.658203	no
P2177	XLOC_002268	BEM2	V:476344-482848	WT_t0	lsm1_t0	OK	73.9038	46.3549	-0.672926	-2.68937	5e-05	0.00161294	yes
P2178	XLOC_002269	YER156C	V:483324-484341	WT_t0	lsm1_t0	OK	159.044	186.371	0.228755	0.904056	0.20205	0.504331	no
P2179	XLOC_002271	YER158C	V:488856-490578	WT_t0	lsm1_t0	OK	10.8556	11.2371	0.0498393	0.174139	0.80525	0.93531	no
P218	XLOC_000234	PBY1	II:432035-434297	WT_t0	lsm1_t0	OK	28.238	29.1392	0.0453213	0.176105	0.7988	0.932129	no
P2180	XLOC_002272	BUR6	V:491486-491958	WT_t0	lsm1_t0	OK	75.4045	117.96	0.645573	2.19131	0.0021	0.0282146	yes
P2181	XLOC_002274	YER160C	V:492855-498124	WT_t0	lsm1_t0	NOTEST	0	0	0	0	1	1	no
P2182	XLOC_002275	SPT2	V:499346-500348	WT_t0	lsm1_t0	OK	43.0486	41.3693	-0.0574048	-0.217214	0.75615	0.917924	no
P2183	XLOC_002276	RAD4	V:500629-502894	WT_t0	lsm1_t0	OK	7.203	5.68678	-0.340988	-1.14582	0.10565	0.361336	no
P2184	XLOC_002277	YER163C	V:503083-503782	WT_t0	lsm1_t0	OK	41.1516	35.8195	-0.200205	-0.713698	0.30755	0.627144	no
P2185	XLOC_002278	YER165C-A	V:512626-517459	WT_t0	lsm1_t0	OK	22.5932	12.028	-0.909487	-0.433236	0.6965	0.892415	no
P2186	XLOC_002279	CCA1	V:521028-522669	WT_t0	lsm1_t0	OK	37.2068	43.8336	0.236471	0.918231	0.18435	0.479748	no
P2187	XLOC_002280	BRR2	V:529529-536021	WT_t0	lsm1_t0	OK	28.8817	18.014	-0.681041	-2.69579	5e-05	0.00161294	yes
P2188	XLOC_002281	YER172C-A	V:536274-538279	WT_t0	lsm1_t0	NOTEST	0.512644	0	#NAME?	0	1	1	no
P2189	XLOC_002282	GRX4	V:538433-539168	WT_t0	lsm1_t0	OK	51.191	55.7343	0.122677	0.456197	0.51455	0.784917	no
P219	XLOC_000235	YBR096W	II:436020-436713	WT_t0	lsm1_t0	OK	104.016	140.031	0.428944	1.66809	0.0177	0.117993	no
P2190	XLOC_002283	TMT1	V:539463-540363	WT_t0	lsm1_t0	OK	17.2029	25.8304	0.586417	1.9998	0.0049	0.0517267	no
P2191	XLOC_002284	ISC10	V:549723-550527	WT_t0	lsm1_t0	OK	20.1412	15.4219	-0.385173	-1.23379	0.0819	0.309806	no
P2192	XLOC_002285	SLO1	V:550864-551122	WT_t0	lsm1_t0	OK	63.1435	45.5461	-0.471306	-1.13112	0.11015	0.368035	no
P2193	XLOC_002287	YER181C	V:551472-551796	WT_t0	lsm1_t0	OK	3.76566	3.71965	-0.0177353	-0.0193277	0.9157	0.972755	no
P2194	XLOC_002288	FAU1	V:553333-553969	WT_t0	lsm1_t0	OK	47.8451	57.4815	0.264724	0.961488	0.1683	0.457658	no
P2195	XLOC_002289	YER184C	V:556295-558680	WT_t0	lsm1_t0	OK	9.36294	9.75653	0.0594063	0.213677	0.76265	0.919397	no
P2196	XLOC_002290	YER186C	V:561704-562625	WT_t0	lsm1_t0	OK	46.142	39.3694	-0.229004	-0.857444	0.22055	0.52751	no
P2197	XLOC_002291	YER188C-A	V:569607-569907	WT_t0	lsm1_t0	OK	1.6676	2.88135	0.788971	0.561501	0.53355	0.800148	no
P2198	XLOC_002292	YER190C-A	V:571154-576525	WT_t0	lsm1_t0	NOTEST	0	0	0	0	1	1	no
P2199	XLOC_002293	YER190C-B	V:571154-576525	WT_t0	lsm1_t0	NOTEST	0	0	0	0	1	1	no
P22	XLOC_000021	FUN12	I:76426-79435	WT_t0	lsm1_t0	OK	283.889	286.114	0.0112667	0.0454769	0.94835	0.982527	no
P220	XLOC_000236	VPS15	II:436950-441315	WT_t0	lsm1_t0	OK	13.7499	9.44577	-0.541676	-2.08705	0.0032	0.0385152	yes
P2200	XLOC_002294	YFL068W	VI:52-535	WT_t0	lsm1_t0	NOTEST	0	0	0	0	1	1	no
P2201	XLOC_002295	YFL067W	VI:835-1363	WT_t0	lsm1_t0	OK	1.86786	2.92046	0.644811	0.872082	0.2179	0.524926	no
P2202	XLOC_002296	YFL063W	VI:5065-5521	WT_t0	lsm1_t0	NOTEST	0.160008	0.166448	0.0569286	0	1	1	no
P2203	XLOC_002297	COS4	VI:6425-7565	WT_t0	lsm1_t0	NOTEST	0.0485032	0.744085	3.93931	0	1	1	no
P2204	XLOC_002298	DDI2	VI:9544-10222	WT_t0	lsm1_t0	NOTEST	0.361678	0.690522	0.932979	0	1	1	no
P2205	XLOC_002299	SNZ3	VI:11362-12259	WT_t0	lsm1_t0	OK	2.28443	4.12054	0.851001	1.70331	0.02065	0.130969	no
P2206	XLOC_002300	THI5	VI:12928-13951	WT_t0	lsm1_t0	NOTEST	0.110867	0.246006	1.14987	0	1	1	no
P2207	XLOC_002301	AGP3	VI:17003-18680	WT_t0	lsm1_t0	OK	4.03188	3.83237	-0.0732171	-0.20328	0.7707	0.921864	no
P2208	XLOC_002302	DAK2	VI:23422-25198	WT_t0	lsm1_t0	OK	3.23223	1.95358	-0.72641	-1.7936	0.01275	0.095325	no
P2209	XLOC_002303	YFL052W	VI:28231-29629	WT_t0	lsm1_t0	OK	2.3602	2.149	-0.135239	-0.297665	0.6764	0.885198	no
P221	XLOC_000237	MMS4	II:441514-443590	WT_t0	lsm1_t0	OK	7.96313	6.20359	-0.360232	-1.11791	0.1099	0.367587	no
P2210	XLOC_002304	SWP82	VI:36802-38674	WT_t0	lsm1_t0	OK	17.4693	17.1355	-0.0278303	-0.103845	0.878	0.96451	no
P2211	XLOC_002305	RGD2	VI:40420-42565	WT_t0	lsm1_t0	OK	25.58	28.3425	0.147952	0.572024	0.41765	0.717816	no
P2212	XLOC_002306	FMP32	VI:42814-43438	WT_t0	lsm1_t0	OK	31.3571	46.8401	0.57895	2.00961	0.00375	0.0426319	yes
P2213	XLOC_002307	YFL041W-A	VI:48733-48925	WT_t0	lsm1_t0	OK	25.8598	30.2985	0.228537	0.293131	0.6762	0.885198	no
P2214	XLOC_002308	FET5	VI:49138-51007	WT_t0	lsm1_t0	OK	44.1706	57.4976	0.380414	1.49367	0.03455	0.182819	no
P2215	XLOC_002309	YFL040W	VI:51349-52972	WT_t0	lsm1_t0	OK	2.85301	4.43659	0.636966	1.69515	0.0199	0.127484	no
P2216	XLOC_002310	TUB2	VI:56335-57709	WT_t0	lsm1_t0	OK	363.55	353.681	-0.039705	-0.158871	0.8197	0.943694	no
P2217	XLOC_002311	RPO41	VI:58781-62837	WT_t0	lsm1_t0	OK	35.6136	24.5338	-0.537654	-2.12264	0.00255	0.0325407	yes
P2218	XLOC_002312	YFL034W	VI:65476-68698	WT_t0	lsm1_t0	OK	17.3013	13.5549	-0.352059	-1.35664	0.05275	0.236909	no
P2219	XLOC_002313	YFL032W	VI:74871-76147	WT_t0	lsm1_t0	OK	477.804	453.576	-0.0750759	-0.0708155	0.91465	0.972657	no
P222	XLOC_000238	SIF2	II:447708-449316	WT_t0	lsm1_t0	OK	19.034	15.726	-0.275428	-1.01081	0.15105	0.435377	no
P2220	XLOC_002313	HAC1	VI:74871-76147	WT_t0	lsm1_t0	OK	1712.54	1584.68	-0.111948	-0.430804	0.5356	0.802201	no
P2221	XLOC_002314	AGX1	VI:76830-77988	WT_t0	lsm1_t0	OK	8.26969	10.2399	0.308296	0.94305	0.19065	0.486579	no
P2222	XLOC_002315	STE2	VI:82579-83875	WT_t0	lsm1_t0	OK	340.281	355.788	0.0642912	0.256227	0.7224	0.903668	no
P2223	XLOC_002316	BUD27	VI:90985-93376	WT_t0	lsm1_t0	OK	20.5467	17.8257	-0.204952	-0.782429	0.27025	0.586557	no
P2224	XLOC_002317	GAT1	VI:95760-97498	WT_t0	lsm1_t0	OK	11.2183	10.9339	-0.0370509	-0.125642	0.8607	0.961123	no
P2225	XLOC_002319	SMX2	VI:103698-103932	WT_t0	lsm1_t0	OK	124.163	204.352	0.718829	2.1191	0.00275	0.0344021	yes
P2226	XLOC_002320	YFL015W-A	VI:106414-106963	WT_t0	lsm1_t0	NOTEST	0.346926	0	#NAME?	0	1	1	no
P2227	XLOC_002321	HSP12	VI:107255-107585	WT_t0	lsm1_t0	OK	66.7772	828.089	3.63236	11.5785	5e-05	0.00161294	yes
P2228	XLOC_002322	YFL013W-A	VI:107798-110184	WT_t0	lsm1_t0	OK	1.34812	1.43198	0.08706	0.0445321	0.9502	0.982559	no
P2229	XLOC_002323	YFL012W-A	VI:107798-110184	WT_t0	lsm1_t0	OK	13.456	12.9364	-0.0568198	-0.0489073	0.94445	0.981995	no
P223	XLOC_000239	YMC2	II:449666-450656	WT_t0	lsm1_t0	OK	50.0262	53.2004	0.0887533	0.339703	0.63415	0.861013	no
P2230	XLOC_002324	YFL012W	VI:110646-111093	WT_t0	lsm1_t0	OK	2.65673	2.37455	-0.161996	-0.198556	0.77715	0.925734	no
P2231	XLOC_002325	HXT10	VI:112344-113985	WT_t0	lsm1_t0	NOTEST	0.385891	0.313844	-0.298148	0	1	1	no
P2232	XLOC_002326	AUA1	VI:114989-115743	WT_t0	lsm1_t0	OK	167.557	193.338	0.206468	0.283283	0.68425	0.889078	no
P2233	XLOC_002327	CDC4	VI:116144-118484	WT_t0	lsm1_t0	OK	25.9036	20.6877	-0.324378	-1.25226	0.0732	0.289295	no
P2234	XLOC_002328	SMC1	VI:119428-123106	WT_t0	lsm1_t0	OK	25.1004	19.4526	-0.367749	-1.43984	0.0408	0.202724	no
P2235	XLOC_002329	BLM10	VI:123478-129910	WT_t0	lsm1_t0	OK	56.0296	28.9451	-0.952867	-3.7933	5e-05	0.00161294	yes
P2236	XLOC_002330	SEC4	VI:130333-130981	WT_t0	lsm1_t0	OK	249.418	257.556	0.0463222	0.182946	0.7933	0.930646	no
P2237	XLOC_002331	VTC2	VI:131809-134296	WT_t0	lsm1_t0	OK	134.913	93.4447	-0.529842	-2.10617	0.00285	0.0353056	yes
P2238	XLOC_002332	YFL002W-A	VI:138203-143517	WT_t0	lsm1_t0	NOTEST	0	0	0	0	1	1	no
P2239	XLOC_002333	DEG1	VI:147130-148459	WT_t0	lsm1_t0	OK	34.6396	39.9174	0.204596	0.784893	0.26185	0.577747	no
P224	XLOC_000240	PHO88	II:452657-453224	WT_t0	lsm1_t0	OK	944.679	826.338	-0.193093	-0.770709	0.2715	0.587654	no
P2240	XLOC_002334	LOC1	VI:149109-149724	WT_t0	lsm1_t0	OK	119.847	145.423	0.279063	1.07868	0.1235	0.390433	no
P2241	XLOC_002335	NIC96	VI:150015-152535	WT_t0	lsm1_t0	OK	56.1914	54.2722	-0.0501359	-0.198738	0.77625	0.925133	no
P2242	XLOC_002336	RPN11	VI:153392-154313	WT_t0	lsm1_t0	OK	131.721	192.482	0.547244	2.16086	0.00245	0.0315177	yes
P2243	XLOC_002337	YFR006W	VI:156144-157752	WT_t0	lsm1_t0	OK	68.5527	81.1539	0.243448	0.959655	0.16875	0.458113	no
P2244	XLOC_002338	YFH7	VI:159298-160360	WT_t0	lsm1_t0	OK	14.5008	18.6092	0.359883	1.22148	0.0795	0.305086	no
P2245	XLOC_002339	FAR7	VI:160534-161200	WT_t0	lsm1_t0	OK	14.6676	16.6179	0.180106	0.530103	0.45805	0.743527	no
P2246	XLOC_002341	GCN20	VI:162487-164746	WT_t0	lsm1_t0	OK	153.436	84.099	-0.867478	-3.45227	5e-05	0.00161294	yes
P2247	XLOC_002342	UBP6	VI:165066-166566	WT_t0	lsm1_t0	OK	98.8357	112.796	0.190613	0.755774	0.28485	0.600604	no
P2248	XLOC_002343	YFR010W-A	VI:166727-167258	WT_t0	lsm1_t0	OK	5.29395	20.1406	1.92769	1.19086	0.5076	0.780617	no
P2249	XLOC_002345	DCV1	VI:167887-168496	WT_t0	lsm1_t0	OK	3.92196	2.7403	-0.517241	-0.872311	0.2118	0.516938	no
P225	XLOC_000241	AIM3	II:454821-457665	WT_t0	lsm1_t0	OK	12.694	11.0893	-0.194981	-0.733178	0.291	0.606832	no
P2250	XLOC_002346	YFR012W-A	VI:169223-169310	WT_t0	lsm1_t0	OK	149.376	0	#NAME?	NA	0.0547	0.241906	no
P2251	XLOC_002347	IOC3	VI:169921-172285	WT_t0	lsm1_t0	OK	34.4642	29.8372	-0.207985	-0.811843	0.253	0.568871	no
P2252	XLOC_002348	FAB1	VI:184501-191338	WT_t0	lsm1_t0	OK	16.7489	11.292	-0.568764	-2.23548	0.0008	0.0138529	yes
P2253	XLOC_002349	YFR020W	VI:192736-193435	WT_t0	lsm1_t0	OK	17.2754	15.4808	-0.158235	-0.477187	0.5037	0.778267	no
P2254	XLOC_002350	ATG18	VI:194811-196314	WT_t0	lsm1_t0	OK	28.2512	28.8112	0.0283166	0.107435	0.8789	0.964984	no
P2255	XLOC_002351	ROG3	VI:196832-199034	WT_t0	lsm1_t0	OK	11.9633	11.2327	-0.0909133	-0.330328	0.63385	0.861013	no
P2256	XLOC_002352	PES4	VI:199873-201709	WT_t0	lsm1_t0	NOTEST	0.429468	0.775136	0.8519	0	1	1	no
P2257	XLOC_002353	ECO1	VI:207451-208297	WT_t0	lsm1_t0	OK	6.47052	5.63317	-0.199933	-0.496021	0.48215	0.762015	no
P2258	XLOC_002354	PTR3	VI:210936-212973	WT_t0	lsm1_t0	OK	11.9834	12.7766	0.0924717	0.335077	0.6343	0.861013	no
P2259	XLOC_002355	MET10	VI:213311-216419	WT_t0	lsm1_t0	OK	27.8254	22.3976	-0.313059	-1.2231	0.08125	0.309003	no
P226	XLOC_000242	YBR109W-A	II:458607-458832	WT_t0	lsm1_t0	OK	48.8507	25.3997	-0.943567	-1.64175	0.024	0.144843	no
P2260	XLOC_002357	YFR034W-A	VI:226021-226465	WT_t0	lsm1_t0	OK	2.31708	5.08297	1.13336	0.530637	0.5067	0.779491	no
P2261	XLOC_002358	CDC26	VI:226962-227337	WT_t0	lsm1_t0	OK	46.2372	101.078	1.12834	3.63732	5e-05	0.00161294	yes
P2262	XLOC_002359	YFR036W-A	VI:227450-229186	WT_t0	lsm1_t0	OK	1.16361	0.729814	-0.673003	-0.127914	0.76965	0.921463	no
P2263	XLOC_002360	IRC5	VI:229379-231941	WT_t0	lsm1_t0	OK	25.129	22.6054	-0.152689	-0.591657	0.39375	0.700527	no
P2264	XLOC_002361	SAP155	VI:234241-237250	WT_t0	lsm1_t0	OK	44.9063	30.9218	-0.538294	-2.12405	0.0029	0.0357854	yes
P2265	XLOC_002362	KEG1	VI:238457-239060	WT_t0	lsm1_t0	OK	30.8234	44.3763	0.525763	1.79743	0.0107	0.0858567	no
P2266	XLOC_002363	YFR045W	VI:241997-242999	WT_t0	lsm1_t0	OK	13.0688	16.5908	0.344251	1.10626	0.11725	0.380553	no
P2267	XLOC_002364	RMD8	VI:246145-248134	WT_t0	lsm1_t0	OK	22.0003	19.7826	-0.153291	-0.584395	0.4065	0.709008	no
P2268	XLOC_002365	YMR31	VI:248522-248894	WT_t0	lsm1_t0	OK	104.5	101.573	-0.0409782	-0.144216	0.83555	0.950066	no
P2269	XLOC_002366	RPN12	VI:252504-253329	WT_t0	lsm1_t0	OK	159.59	167.259	0.0677124	0.266692	0.7048	0.89557	no
P227	XLOC_000243	ALG1	II:458871-460221	WT_t0	lsm1_t0	OK	38.3206	35.1621	-0.124097	-0.476589	0.4998	0.775068	no
P2270	XLOC_002367	IRC7	VI:263956-265226	WT_t0	lsm1_t0	OK	159.805	163.11	0.029531	0.113001	0.87255	0.962565	no
P2271	XLOC_002368	YFR057W	VI:269060-269516	WT_t0	lsm1_t0	NOTEST	0	0	0	0	1	1	no
P2272	XLOC_002369	YFL066C	VI:1436-2615	WT_t0	lsm1_t0	NOTEST	0.0413414	0.126919	1.61825	0	1	1	no
P2273	XLOC_002370	YFL065C	VI:3029-3846	WT_t0	lsm1_t0	NOTEST	0	0	0	0	1	1	no
P2274	XLOC_002370	YFL064C	VI:3029-3846	WT_t0	lsm1_t0	NOTEST	0.40853	0.764829	0.904694	0	1	1	no
P2275	XLOC_002371	SNO3	VI:10300-10969	WT_t0	lsm1_t0	OK	0.986497	1.05584	0.097998	0.106967	0.9094	0.971787	no
P2276	XLOC_002372	AAD16	VI:14304-14763	WT_t0	lsm1_t0	OK	13.9615	12.2045	-0.194046	-0.459195	0.51615	0.786005	no
P2277	XLOC_002373	AAD6	VI:14792-15431	WT_t0	lsm1_t0	OK	16.6211	17.7084	0.091422	0.270691	0.6968	0.892415	no
P2278	XLOC_002374	YFL054C	VI:20846-22787	WT_t0	lsm1_t0	OK	7.60091	5.30987	-0.517496	-1.67472	0.01765	0.117945	no
P2279	XLOC_002375	YFL051C	VI:30057-30540	WT_t0	lsm1_t0	OK	3.70569	2.47505	-0.582285	-0.814838	0.25535	0.571391	no
P228	XLOC_000244	SUS1	II:462138-462579	WT_t0	lsm1_t0	OK	125.398	154.795	0.303842	1.01544	0.1466	0.428933	no
P2280	XLOC_002376	ALR2	VI:33271-35848	WT_t0	lsm1_t0	OK	9.24736	8.32842	-0.150999	-0.545037	0.43275	0.726897	no
P2281	XLOC_002377	EMP47	VI:38842-40180	WT_t0	lsm1_t0	OK	83.806	87.7381	0.0661504	0.2601	0.70875	0.897411	no
P2282	XLOC_002378	SEC53	VI:43627-44392	WT_t0	lsm1_t0	OK	838.307	764.001	-0.133903	-0.536219	0.4427	0.732048	no
P2283	XLOC_002379	OTU1	VI:44654-45560	WT_t0	lsm1_t0	OK	46.9819	33.0617	-0.506944	-1.88045	0.0081	0.0716929	no
P2284	XLOC_002380	YFL042C	VI:45719-47744	WT_t0	lsm1_t0	OK	15.0255	10.8914	-0.464224	-1.68883	0.0163	0.112472	no
P2285	XLOC_002381	ACT1	VI:53259-54696	WT_t0	lsm1_t0	OK	2528.52	2078.99	-0.282411	-1.17293	0.0917	0.334148	no
P2286	XLOC_002382	YPT1	VI:55365-55986	WT_t0	lsm1_t0	OK	466.161	631.933	0.438942	1.74626	0.01315	0.0976265	no
P2287	XLOC_002384	MOB2	VI:63015-63993	WT_t0	lsm1_t0	OK	38.0289	45.1705	0.248283	0.919951	0.1914	0.487709	no
P2288	XLOC_002385	RPL22B	VI:64242-64932	WT_t0	lsm1_t0	OK	322.414	356.146	0.143554	0.555065	0.427	0.72375	no
P2289	XLOC_002386	RIM15	VI:69114-74427	WT_t0	lsm1_t0	OK	16.2791	12.1725	-0.419393	-1.63858	0.0204	0.129772	no
P229	XLOC_000245	YBR113W	II:462869-466048	WT_t0	lsm1_t0	OK	74.2511	66.4494	-0.160156	-0.224227	0.74845	0.915396	no
P2290	XLOC_002387	YFL031C-A	VI:74871-76147	WT_t0	lsm1_t0	OK	21610.1	19567.5	-0.14324	-0.10641	0.8833	0.965824	no
P2291	XLOC_002388	CAK1	VI:78054-79161	WT_t0	lsm1_t0	OK	19.339	21.0024	0.119042	0.421747	0.5439	0.808534	no
P2292	XLOC_002389	CAF16	VI:79343-80213	WT_t0	lsm1_t0	OK	44.0344	46.8904	0.0906594	0.339883	0.6244	0.85537	no
P2293	XLOC_002390	GYP8	VI:80418-81912	WT_t0	lsm1_t0	OK	19.9226	19.8256	-0.00704581	-0.0259919	0.97085	0.990572	no
P2294	XLOC_002391	BST1	VI:84144-87234	WT_t0	lsm1_t0	OK	15.8065	13.7398	-0.202161	-0.774637	0.2726	0.588642	no
P2295	XLOC_002392	EPL1	VI:87846-90345	WT_t0	lsm1_t0	OK	26.8269	39.6433	0.563394	2.1994	0.0014	0.0212847	yes
P2296	XLOC_002393	FRS2	VI:93498-95010	WT_t0	lsm1_t0	OK	281.058	285.835	0.0243141	0.0972131	0.8886	0.968397	no
P2297	XLOC_002394	YFL021C-A	VI:95760-97498	WT_t0	lsm1_t0	NOTEST	0.748844	0.570295	-0.392957	0	1	1	no
P2298	XLOC_002395	PAU5	VI:99230-99599	WT_t0	lsm1_t0	OK	4.26933	9.40579	1.13954	1.71079	0.02535	0.150139	no
P2299	XLOC_002396	YFL019C	VI:100251-100605	WT_t0	lsm1_t0	OK	2.27674	3.27366	0.523937	0.500911	0.42675	0.72367	no
P23	XLOC_000022	MTW1	I:79488-80587	WT_t0	lsm1_t0	OK	11.9458	13.4541	0.171539	0.462967	0.5097	0.781618	no
P230	XLOC_000246	RAD16	II:467247-469620	WT_t0	lsm1_t0	OK	20.0545	15.9289	-0.332285	-1.26664	0.072	0.286333	no
P2300	XLOC_002397	LPD1	VI:101627-103127	WT_t0	lsm1_t0	OK	182.081	214.016	0.233139	0.928236	0.18075	0.474655	no
P2301	XLOC_002398	GNA1	VI:103982-104462	WT_t0	lsm1_t0	OK	67.2064	97.4317	0.535793	1.94274	0.0055	0.0554802	no
P2302	XLOC_002399	MDJ1	VI:104700-106236	WT_t0	lsm1_t0	OK	49.6716	54.7013	0.139155	0.543844	0.43765	0.730151	no
P2303	XLOC_002400	YFL015C	VI:106414-106963	WT_t0	lsm1_t0	NOTEST	0.138555	0.144132	0.0569286	0	1	1	no
P2304	XLOC_002401	IES1	VI:107798-110184	WT_t0	lsm1_t0	OK	22.5222	18.7646	-0.263337	-0.967835	0.16675	0.456365	no
P2305	XLOC_002402	WWM1	VI:114989-115743	WT_t0	lsm1_t0	OK	246.331	281.782	0.193983	0.720996	0.2998	0.616779	no
P2306	XLOC_002404	MSH4	VI:134520-137157	WT_t0	lsm1_t0	OK	2.13001	1.81072	-0.234299	-0.618505	0.38255	0.693017	no
P2307	XLOC_002406	SPB4	VI:145113-146934	WT_t0	lsm1_t0	OK	46.5576	55.461	0.252456	0.991203	0.15685	0.442771	no
P2308	XLOC_002407	YPI1	VI:152656-153124	WT_t0	lsm1_t0	OK	71.3623	88.4582	0.309833	1.11552	0.11055	0.368597	no
P2309	XLOC_002408	SAD1	VI:154526-155873	WT_t0	lsm1_t0	OK	37.3001	44.5731	0.256992	0.991015	0.15715	0.442771	no
P231	XLOC_000247	TEF2	II:477670-479047	WT_t0	lsm1_t0	OK	1420.95	1013.19	-0.487945	-1.99932	0.00555	0.0555437	no
P2310	XLOC_002410	AIM13	VI:166727-167258	WT_t0	lsm1_t0	OK	51.6343	92.1708	0.835979	2.99409	5e-05	0.00161294	yes
P2311	XLOC_002411	CMK1	VI:172536-173877	WT_t0	lsm1_t0	OK	31.0324	26.9352	-0.20428	-0.770936	0.2717	0.587654	no
P2312	XLOC_002412	GSY1	VI:174264-176391	WT_t0	lsm1_t0	OK	23.1509	22.9098	-0.0150992	-0.0529164	0.93775	0.97866	no
P2313	XLOC_002413	YFR016C	VI:177041-180743	WT_t0	lsm1_t0	OK	19.1519	17.1397	-0.160144	-0.623558	0.37855	0.690401	no
P2314	XLOC_002415	IGD1	VI:182273-182861	WT_t0	lsm1_t0	OK	16.4654	14.848	-0.149166	-0.418011	0.55455	0.814648	no
P2315	XLOC_002416	YFR018C	VI:183130-184222	WT_t0	lsm1_t0	OK	39.6664	53.4691	0.430787	1.64817	0.02115	0.132553	no
P2316	XLOC_002419	LSB3	VI:201959-203433	WT_t0	lsm1_t0	OK	98.3388	114.803	0.223328	0.884282	0.20665	0.509608	no
P2317	XLOC_002420	HIS2	VI:203742-204750	WT_t0	lsm1_t0	OK	44.1823	56.9243	0.365577	1.39861	0.0478	0.222868	no
P2318	XLOC_002422	ULI1	VI:205747-206257	WT_t0	lsm1_t0	OK	4.49924	4.9043	0.124366	0.216088	0.75995	0.919011	no
P2319	XLOC_002423	CDC14	VI:208412-210068	WT_t0	lsm1_t0	OK	47.8377	46.0246	-0.0557409	-0.21718	0.7549	0.917283	no
P232	XLOC_000248	MUD1	II:479337-480323	WT_t0	lsm1_t0	OK	24.7852	21.9398	-0.175931	-0.612665	0.38605	0.695951	no
P2320	XLOC_002425	SMC2	VI:216593-220106	WT_t0	lsm1_t0	OK	16.8567	13.0826	-0.365671	-1.41299	0.0451	0.214529	no
P2321	XLOC_002426	RPL2A	VI:220506-221418	WT_t0	lsm1_t0	OK	1743.96	1567.49	-0.153915	-0.624748	0.37245	0.684695	no
P2322	XLOC_002427	RRT5	VI:222089-222959	WT_t0	lsm1_t0	OK	1.48383	1.05807	-0.487882	-0.688136	0.3278	0.645737	no
P2323	XLOC_002428	RPL29	VI:223257-223437	WT_t0	lsm1_t0	OK	17004.2	13147	-0.371161	-1.47921	0.0354	0.18577	no
P2324	XLOC_002429	YFR032C-B	VI:223709-223973	WT_t0	lsm1_t0	OK	12.8719	16.5237	0.360311	0.551416	0.43545	0.728425	no
P2325	XLOC_002430	QCR6	VI:224325-224769	WT_t0	lsm1_t0	OK	193.774	231.899	0.259124	0.992726	0.16	0.445323	no
P2326	XLOC_002431	PHO4	VI:225019-225958	WT_t0	lsm1_t0	OK	47.7175	27.9772	-0.770266	-2.83084	5e-05	0.00161294	yes
P2327	XLOC_002432	YFR035C	VI:226021-226465	WT_t0	lsm1_t0	OK	50.615	124.776	1.3017	4.12061	5e-05	0.00161294	yes
P2328	XLOC_002434	RSC8	VI:227450-229186	WT_t0	lsm1_t0	OK	89.9881	137.51	0.611726	2.42167	0.0005	0.00992969	yes
P2329	XLOC_002435	YFR039C	VI:232011-233544	WT_t0	lsm1_t0	OK	27.5196	27.9345	0.0215882	0.0820782	0.9091	0.971787	no
P233	XLOC_000249	YBR124W	II:484741-486866	WT_t0	lsm1_t0	OK	20.0107	17.4224	-0.199829	-0.213903	0.7666	0.920125	no
P2330	XLOC_002436	ERJ5	VI:237367-238255	WT_t0	lsm1_t0	OK	41.2322	51.0825	0.309059	1.16199	0.10005	0.350488	no
P2331	XLOC_002437	IRC6	VI:239113-239827	WT_t0	lsm1_t0	OK	21.7411	22.2814	0.0354156	0.115318	0.87435	0.963386	no
P2332	XLOC_002438	DUG1	VI:239991-241437	WT_t0	lsm1_t0	OK	336.097	334.981	-0.00479729	-0.0192039	0.977	0.992937	no
P2333	XLOC_002439	CNN1	VI:243073-244159	WT_t0	lsm1_t0	OK	12.1862	16.1617	0.407323	1.34554	0.05875	0.253984	no
P2334	XLOC_002440	BNA6	VI:244278-245166	WT_t0	lsm1_t0	OK	77.1485	75.6377	-0.0285341	-0.110099	0.87705	0.964463	no
P2335	XLOC_002441	PRE4	VI:249065-249866	WT_t0	lsm1_t0	OK	177.522	230.342	0.375778	1.48581	0.03345	0.179086	no
P2336	XLOC_002442	RET2	VI:250162-251803	WT_t0	lsm1_t0	OK	118.284	129.765	0.133645	0.530396	0.44945	0.737479	no
P2337	XLOC_002443	HXK1	VI:253428-255049	WT_t0	lsm1_t0	OK	62.1069	133.41	1.10304	4.18817	5e-05	0.00161294	yes
P2338	XLOC_002443	YFR052C-A	VI:253428-255049	WT_t0	lsm1_t0	OK	56.379	107.556	0.931861	0.936116	0.18815	0.483695	no
P2339	XLOC_002444	YFR054C	VI:258854-259433	WT_t0	lsm1_t0	OK	1.70768	4.34803	1.34832	1.97046	0.011	0.0874906	no
P234	XLOC_000250	YBR126W-A	II:490849-491070	WT_t0	lsm1_t0	OK	1117.14	855.516	-0.384941	-1.21569	0.0801	0.306846	no
P2340	XLOC_002445	YFR056C	VI:263956-265226	WT_t0	lsm1_t0	OK	40.4776	41.3114	0.0294149	0.0254124	0.9707	0.990572	no
P2341	XLOC_002446	COS12	VII:2789-3932	WT_t0	lsm1_t0	OK	4.04817	16.1912	1.99987	5.68815	5e-05	0.00161294	yes
P2342	XLOC_002447	YGL262W	VII:5311-5839	WT_t0	lsm1_t0	OK	0.544901	3.38776	2.63627	1.99409	0.01885	0.123243	no
P2343	XLOC_002448	YGL260W	VII:6859-7090	WT_t0	lsm1_t0	NOTEST	0	0	0	0	1	1	no
P2344	XLOC_002449	YPS5	VII:8469-8967	WT_t0	lsm1_t0	OK	2.00657	4.16157	1.0524	1.45872	0.05005	0.230317	no
P2345	XLOC_002450	YGL258W-A	VII:9161-9395	WT_t0	lsm1_t0	OK	7.10368	16.3267	1.20059	1.25455	0.0573	0.248901	no
P2346	XLOC_002451	VEL1	VII:11109-11730	WT_t0	lsm1_t0	OK	4.58248	6.37516	0.476332	0.980438	0.1696	0.458822	no
P2347	XLOC_002452	ADH4	VII:15158-16307	WT_t0	lsm1_t0	OK	52.9633	50.9816	-0.0550175	-0.212353	0.75995	0.919011	no
P2348	XLOC_002453	ZRT1	VII:20977-22108	WT_t0	lsm1_t0	OK	54.4157	90.5767	0.735117	2.84655	5e-05	0.00161294	yes
P2349	XLOC_002454	FZF1	VII:22303-23203	WT_t0	lsm1_t0	OK	21.8045	33.3805	0.614383	2.1773	0.0022	0.029249	yes
P235	XLOC_000250	YBR126W-B	II:490849-491070	WT_t0	lsm1_t0	OK	1929.11	1581.7	-0.286458	-0.59959	0.39645	0.701989	no
P2350	XLOC_002455	HXK2	VII:23934-25395	WT_t0	lsm1_t0	OK	1710.98	1956.03	0.19311	0.803742	0.24985	0.567055	no
P2351	XLOC_002456	RMR1	VII:31909-32635	WT_t0	lsm1_t0	OK	8.41274	11.5076	0.451941	1.217	0.0849	0.31719	no
P2352	XLOC_002457	ZIP2	VII:33097-35212	WT_t0	lsm1_t0	OK	4.59542	4.25164	-0.112178	-0.340814	0.63135	0.860877	no
P2353	XLOC_002458	PDE1	VII:35652-36762	WT_t0	lsm1_t0	OK	33.9581	33.2833	-0.0289554	-0.108259	0.87985	0.964984	no
P2354	XLOC_002459	BRR6	VII:36932-37526	WT_t0	lsm1_t0	OK	27.9398	28.1478	0.0107036	0.0346763	0.9609	0.9869	no
P2355	XLOC_002460	GUS1	VII:39022-41149	WT_t0	lsm1_t0	OK	560.121	486.32	-0.203832	-0.829668	0.23665	0.548472	no
P2356	XLOC_002461	RTF1	VII:41497-43174	WT_t0	lsm1_t0	OK	31.6672	35.2814	0.155918	0.602648	0.3912	0.699211	no
P2357	XLOC_002462	TAD1	VII:43306-44509	WT_t0	lsm1_t0	OK	19.7263	17.7452	-0.152687	-0.543124	0.43035	0.724938	no
P2358	XLOC_002463	KAP114	VII:45444-48459	WT_t0	lsm1_t0	OK	20.121	22.5257	0.162867	0.632981	0.3704	0.683264	no
P2359	XLOC_002464	DOC1	VII:48612-49365	WT_t0	lsm1_t0	OK	16.797	15.8301	-0.0855311	-0.264566	0.7069	0.896762	no
P236	XLOC_000251	CCZ1	II:497162-499277	WT_t0	lsm1_t0	OK	11.6916	9.35361	-0.321877	-1.14361	0.10395	0.358828	no
P2360	XLOC_002465	CSE1	VII:49430-52434	WT_t0	lsm1_t0	OK	99.8427	105.111	0.0741901	0.294521	0.6696	0.881016	no
P2361	XLOC_002466	YGL235W	VII:53786-55815	WT_t0	lsm1_t0	OK	26.6079	23.712	-0.166234	-0.297138	0.6671	0.880827	no
P2362	XLOC_002467	ADE5,7	VII:56481-58890	WT_t0	lsm1_t0	OK	280.923	207.412	-0.437674	-1.73737	0.01405	0.101233	no
P2363	XLOC_002468	SEC15	VII:59121-61854	WT_t0	lsm1_t0	OK	31.2228	26.3707	-0.243664	-0.953246	0.17565	0.467444	no
P2364	XLOC_002469	TAN1	VII:62074-63002	WT_t0	lsm1_t0	OK	77.0635	89.4747	0.215432	0.835425	0.2308	0.540831	no
P2365	XLOC_002470	SHE10	VII:67597-69331	WT_t0	lsm1_t0	OK	78.8272	85.1993	0.112148	0.443279	0.5329	0.800148	no
P2366	XLOC_002471	VID30	VII:69670-72547	WT_t0	lsm1_t0	OK	15.0111	12.2072	-0.298292	-1.13076	0.1101	0.368035	no
P2367	XLOC_002472	MTC3	VII:73339-73711	WT_t0	lsm1_t0	OK	38.7779	58.7385	0.599071	1.79892	0.0113	0.088329	no
P2368	XLOC_002473	VRG4	VII:76893-77907	WT_t0	lsm1_t0	OK	231.212	258.815	0.162702	0.646106	0.35845	0.67216	no
P2369	XLOC_002474	FRA2	VII:82373-82736	WT_t0	lsm1_t0	OK	243.316	239.228	-0.024443	-0.093389	0.8938	0.968794	no
P237	XLOC_000252	YBR134W	II:501803-504644	WT_t0	lsm1_t0	OK	8.45496	9.88766	0.225831	0.12616	0.8576	0.959739	no
P2370	XLOC_002475	YGL218W	VII:82877-84300	WT_t0	lsm1_t0	OK	32.9257	45.7259	0.473797	1.12202	0.1138	0.374104	no
P2371	XLOC_002476	KIP3	VII:84838-87302	WT_t0	lsm1_t0	OK	22.2503	16.3118	-0.447914	-1.69797	0.01465	0.10414	no
P2372	XLOC_002477	CLG1	VII:87980-89339	WT_t0	lsm1_t0	OK	138.923	129.151	-0.10522	-0.417281	0.55855	0.817124	no
P2373	XLOC_002478	YGL214W	VII:90009-91247	WT_t0	lsm1_t0	OK	4.26796	4.78778	0.16581	0.0861124	0.9027	0.970275	no
P2374	XLOC_002479	VAM7	VII:91431-92382	WT_t0	lsm1_t0	OK	13.6602	10.8189	-0.336423	-1.04119	0.1411	0.417796	no
P2375	XLOC_002480	NCS6	VII:92511-93591	WT_t0	lsm1_t0	OK	37.8699	35.3771	-0.0982362	-0.369044	0.60295	0.841957	no
P2376	XLOC_002481	YPT32	VII:93791-94460	WT_t0	lsm1_t0	OK	47.5142	51.483	0.115737	0.422172	0.55385	0.814404	no
P2377	XLOC_002482	MIG2	VII:95857-97006	WT_t0	lsm1_t0	OK	52.0608	52.3787	0.00878274	0.0337262	0.96125	0.9869	no
P2378	XLOC_002483	SIP2	VII:97337-98585	WT_t0	lsm1_t0	OK	14.6074	15.1592	0.0534911	0.185443	0.79515	0.930947	no
P2379	XLOC_002484	SPT16	VII:98968-102076	WT_t0	lsm1_t0	OK	106.66	114.28	0.0995649	0.39737	0.5655	0.821107	no
P238	XLOC_000253	CKS1	II:504853-505306	WT_t0	lsm1_t0	OK	94.5229	146.771	0.634836	2.36733	0.0007	0.012602	yes
P2380	XLOC_002485	POX1	VII:108157-110404	WT_t0	lsm1_t0	OK	4.30348	3.64605	-0.239168	-0.722353	0.3106	0.630023	no
P2381	XLOC_002487	ARO8	VII:116058-117561	WT_t0	lsm1_t0	OK	333.282	344.209	0.0465425	0.186434	0.78995	0.930121	no
P2382	XLOC_002489	YIP4	VII:123571-124298	WT_t0	lsm1_t0	OK	85.5338	92.2311	0.108758	0.415902	0.54815	0.812003	no
P2383	XLOC_002490	MDS3	VII:124697-129161	WT_t0	lsm1_t0	OK	30.6983	23.2967	-0.398034	-1.57246	0.02525	0.149826	no
P2384	XLOC_002491	DSD1	VII:129882-131169	WT_t0	lsm1_t0	OK	46.2785	39.5308	-0.227363	-0.875574	0.21655	0.523182	no
P2385	XLOC_002492	GCN1	VII:131524-139543	WT_t0	lsm1_t0	OK	185.048	93.8999	-0.978705	-3.98268	5e-05	0.00161294	yes
P2386	XLOC_002493	IME4	VII:142245-144048	WT_t0	lsm1_t0	OK	21.0132	21.9317	0.0617259	0.233883	0.7375	0.908473	no
P2387	XLOC_002494	COX13	VII:144807-145197	WT_t0	lsm1_t0	OK	205.242	386.157	0.91186	3.52353	5e-05	0.00161294	yes
P2388	XLOC_002495	GTS1	VII:157905-159096	WT_t0	lsm1_t0	OK	37.5108	51.4418	0.455636	1.74954	0.0132	0.0977692	no
P2389	XLOC_002496	ATG1	VII:160064-162758	WT_t0	lsm1_t0	OK	13.4405	10.0295	-0.42233	-1.57501	0.0269	0.155409	no
P239	XLOC_000254	MEC1	II:505667-512774	WT_t0	lsm1_t0	OK	12.983	8.39999	-0.628161	-2.45108	0.0004	0.00841722	yes
P2390	XLOC_002497	MPT5	VII:167351-170571	WT_t0	lsm1_t0	OK	34.4458	31.6636	-0.121499	-0.468274	0.4998	0.775068	no
P2391	XLOC_002498	YGL177W	VII:167351-170571	WT_t0	lsm1_t0	OK	15.3949	13.0287	-0.240767	-0.151116	0.8296	0.946691	no
P2392	XLOC_002499	BUD13	VII:174544-175345	WT_t0	lsm1_t0	OK	17.2025	21.5247	0.323372	1.05701	0.1354	0.407611	no
P2393	XLOC_002500	NUP49	VII:180699-182118	WT_t0	lsm1_t0	OK	28.7345	29.5591	0.0408223	0.153634	0.82815	0.946691	no
P2394	XLOC_002501	ROK1	VII:182389-184084	WT_t0	lsm1_t0	OK	58.6003	50.7358	-0.207902	-0.816002	0.2487	0.565268	no
P2395	XLOC_002502	SUA5	VII:186058-187339	WT_t0	lsm1_t0	OK	41.6214	46.6858	0.165659	0.639171	0.36575	0.678838	no
P2396	XLOC_002503	HUR1	VII:187463-190468	WT_t0	lsm1_t0	OK	82.8634	83.6144	0.0130163	0.00984698	0.9883	0.995214	no
P2397	XLOC_002504	CUP2	VII:191128-191976	WT_t0	lsm1_t0	OK	20.0101	23.2814	0.218451	0.466108	0.5092	0.781446	no
P2398	XLOC_002505	SUT1	VII:198137-199037	WT_t0	lsm1_t0	OK	24.4625	22.646	-0.111315	-0.388382	0.57915	0.826964	no
P2399	XLOC_002506	AIM14	VII:200560-202273	WT_t0	lsm1_t0	OK	25.0562	24.6638	-0.022776	-0.0868314	0.89865	0.970127	no
P24	XLOC_000023	POP5	I:82705-83227	WT_t0	lsm1_t0	OK	62.512	90.2171	0.529267	1.93323	0.0056	0.0557806	no
P240	XLOC_000255	YBR137W	II:513043-513583	WT_t0	lsm1_t0	OK	66.6052	74.066	0.153177	0.559548	0.42425	0.721633	no
P2400	XLOC_002507	YGL159W	VII:202720-203833	WT_t0	lsm1_t0	OK	26.007	24.6655	-0.076408	-0.278484	0.68935	0.890773	no
P2401	XLOC_002509	RCK1	VII:207032-208571	WT_t0	lsm1_t0	OK	1.93324	3.69157	0.933215	2.21996	0.0033	0.0392725	yes
P2402	XLOC_002510	ARI1	VII:209005-210049	WT_t0	lsm1_t0	OK	71.0812	63.4454	-0.163952	-0.634304	0.36275	0.676431	no
P2403	XLOC_002511	AMS1	VII:210415-213667	WT_t0	lsm1_t0	OK	6.78725	8.89657	0.390422	1.42797	0.04135	0.204021	no
P2404	XLOC_002512	CDC43	VII:214080-215211	WT_t0	lsm1_t0	OK	49.9458	47.8003	-0.063342	-0.244094	0.7321	0.906866	no
P2405	XLOC_002513	PEX14	VII:216272-217369	WT_t0	lsm1_t0	OK	8.56137	10.4052	0.281387	0.59682	0.39515	0.701839	no
P2406	XLOC_002514	NUT1	VII:217523-220922	WT_t0	lsm1_t0	OK	29.0797	26.2849	-0.145778	-0.57272	0.41225	0.712669	no
P2407	XLOC_002515	YGL149W	VII:221103-225877	WT_t0	lsm1_t0	OK	45.1662	28.8485	-0.646745	-0.338997	0.6457	0.867085	no
P2408	XLOC_002516	ARO2	VII:226398-227529	WT_t0	lsm1_t0	OK	438.566	476.713	0.120327	0.481631	0.49305	0.769639	no
P2409	XLOC_002517	TIP20	VII:230242-232348	WT_t0	lsm1_t0	OK	22.9654	20.8657	-0.138326	-0.530766	0.4522	0.739128	no
P241	XLOC_000256	YBR139W	II:515663-517190	WT_t0	lsm1_t0	OK	41.7741	58.5797	0.487792	1.89991	0.00665	0.06317	no
P2410	XLOC_002518	HUL5	VII:238352-241085	WT_t0	lsm1_t0	OK	15.9937	11.7964	-0.439154	-1.66138	0.01985	0.127484	no
P2411	XLOC_002519	FLC3	VII:245715-248124	WT_t0	lsm1_t0	OK	42.4802	40.7583	-0.0596977	-0.234589	0.74215	0.911628	no
P2412	XLOC_002520	SEC27	VII:249868-252738	WT_t0	lsm1_t0	OK	205.51	213.151	0.0526699	0.211414	0.765	0.919708	no
P2413	XLOC_002521	RPL1B	VII:254640-255294	WT_t0	lsm1_t0	OK	847.587	811.285	-0.0631518	-0.252273	0.7155	0.900218	no
P2414	XLOC_002522	PCL10	VII:255662-256964	WT_t0	lsm1_t0	OK	19.1674	19.2858	0.00888284	0.0319887	0.9632	0.9869	no
P2415	XLOC_002523	ITC1	VII:257706-261501	WT_t0	lsm1_t0	OK	19.239	13.8865	-0.470351	-1.82118	0.00945	0.0787087	no
P2416	XLOC_002524	YGL132W	VII:261579-265859	WT_t0	lsm1_t0	OK	3.14106	3.71644	0.242671	0.0845016	0.7357	0.908439	no
P2417	XLOC_002525	CEG1	VII:266144-267524	WT_t0	lsm1_t0	OK	36.3558	45.1632	0.312961	1.20761	0.0878	0.324778	no
P2418	XLOC_002526	SCS3	VII:270996-272139	WT_t0	lsm1_t0	OK	42.9412	42.2676	-0.0228106	-0.0873269	0.9006	0.970275	no
P2419	XLOC_002527	MET13	VII:272519-274322	WT_t0	lsm1_t0	OK	19.4209	28.6029	0.558553	2.12385	0.00335	0.0394245	yes
P242	XLOC_000257	YBR141W-A	II:527024-528038	WT_t0	lsm1_t0	OK	543.96	865.537	0.670094	0.521707	0.47505	0.756385	no
P2420	XLOC_002528	RPS2	VII:277616-278381	WT_t0	lsm1_t0	OK	4700.77	3773.58	-0.316963	-1.16123	0.0983	0.34744	no
P2421	XLOC_002529	COQ8	VII:284441-285947	WT_t0	lsm1_t0	OK	22.7246	23.5489	0.0514067	0.192545	0.7837	0.928662	no
P2422	XLOC_002530	YGL117W	VII:288511-289309	WT_t0	lsm1_t0	OK	12.0097	21.8073	0.860618	2.68715	0.0003	0.00690761	yes
P2423	XLOC_002531	CDC20	VII:289808-291641	WT_t0	lsm1_t0	OK	17.3052	14.4106	-0.264072	-0.964625	0.16725	0.456365	no
P2424	XLOC_002532	SNF4	VII:292032-293001	WT_t0	lsm1_t0	OK	94.1019	110.128	0.226887	0.88956	0.20575	0.508499	no
P2425	XLOC_002533	YGL114W	VII:293459-295637	WT_t0	lsm1_t0	OK	20.3277	16.5187	-0.299349	-1.13819	0.10555	0.361212	no
P2426	XLOC_002534	SLD3	VII:295931-297938	WT_t0	lsm1_t0	OK	16.7283	15.3919	-0.120122	-0.448522	0.5226	0.790932	no
P2427	XLOC_002535	NSA1	VII:299977-301369	WT_t0	lsm1_t0	OK	78.5513	88.2483	0.167933	0.660942	0.34435	0.660628	no
P2428	XLOC_002536	YGL109W	VII:303512-304071	WT_t0	lsm1_t0	OK	21.3573	18.5143	-0.206084	-0.283696	0.6858	0.889078	no
P2429	XLOC_002537	MLC1	VII:306559-307009	WT_t0	lsm1_t0	OK	420.194	551.854	0.393231	1.55464	0.02725	0.156718	no
P243	XLOC_000258	MAK5	II:528316-530638	WT_t0	lsm1_t0	OK	73.5464	69.7062	-0.077368	-0.306804	0.65465	0.873462	no
P2430	XLOC_002538	ARC1	VII:307436-308567	WT_t0	lsm1_t0	OK	557.28	517.421	-0.107063	-0.429481	0.5412	0.80678	no
P2431	XLOC_002539	RPL28	VII:310966-311933	WT_t0	lsm1_t0	OK	900.267	820.701	-0.133496	-0.182607	0.79765	0.931588	no
P2432	XLOC_002540	YGL101W	VII:312192-312840	WT_t0	lsm1_t0	OK	64.7195	72.959	0.172885	0.647565	0.3633	0.676464	no
P2433	XLOC_002541	SEH1	VII:313233-314283	WT_t0	lsm1_t0	OK	72.3384	92.9613	0.361869	1.41245	0.0483	0.22454	no
P2434	XLOC_002542	LSG1	VII:314630-316553	WT_t0	lsm1_t0	OK	89.1856	83.2836	-0.0987778	-0.391772	0.5679	0.821107	no
P2435	XLOC_002544	USE1	VII:317341-318079	WT_t0	lsm1_t0	OK	34.9901	30.6746	-0.189898	-0.669159	0.33525	0.651728	no
P2436	XLOC_002546	SRM1	VII:321781-323230	WT_t0	lsm1_t0	OK	100.139	148.746	0.570843	2.26425	0.0013	0.0200036	yes
P2437	XLOC_002547	TOS8	VII:325330-326161	WT_t0	lsm1_t0	OK	10.7664	10.0728	-0.0960676	-0.273302	0.7045	0.89557	no
P2438	XLOC_002549	SPC105	VII:334885-337639	WT_t0	lsm1_t0	OK	17.9618	14.0352	-0.355876	-1.36265	0.04935	0.227921	no
P2439	XLOC_002550	NUP145	VII:337905-341859	WT_t0	lsm1_t0	OK	59.9803	44.0873	-0.444126	-1.76239	0.01115	0.0878045	no
P244	XLOC_000259	ADH5	II:533761-534817	WT_t0	lsm1_t0	OK	19.0342	14.7179	-0.371021	-1.24175	0.07545	0.295068	no
P2440	XLOC_002551	LIF1	VII:343318-344584	WT_t0	lsm1_t0	OK	11.6579	12.6421	0.116928	0.390686	0.57835	0.82695	no
P2441	XLOC_002552	YGL088W	VII:345835-346230	WT_t0	lsm1_t0	OK	4.21017	6.7391	0.678677	0.0940432	0.7172	0.901139	no
P2442	XLOC_002553	MAD1	VII:347118-349368	WT_t0	lsm1_t0	OK	24.7024	19.0467	-0.37511	-1.44307	0.0432	0.208614	no
P2443	XLOC_002554	LCL3	VII:349615-350440	WT_t0	lsm1_t0	OK	18.2916	17.957	-0.0266285	-0.0868872	0.90345	0.970275	no
P2444	XLOC_002555	SCY1	VII:353057-355472	WT_t0	lsm1_t0	OK	20.2734	18.0304	-0.169154	-0.649331	0.3568	0.671046	no
P2445	XLOC_002556	YGL082W	VII:355826-356972	WT_t0	lsm1_t0	OK	51.6637	56.6701	0.133438	0.515476	0.4601	0.744383	no
P2446	XLOC_002557	YGL081W	VII:357376-358339	WT_t0	lsm1_t0	OK	2.92262	2.26377	-0.368536	-0.729304	0.30135	0.619166	no
P2447	XLOC_002558	FMP37	VII:358635-359028	WT_t0	lsm1_t0	OK	137.042	167.595	0.290355	1.07966	0.1213	0.38675	no
P2448	XLOC_002559	KXD1	VII:359443-360100	WT_t0	lsm1_t0	OK	36.6328	41.3745	0.175608	0.617875	0.37985	0.690883	no
P2449	XLOC_002560	HSF1	VII:368595-371362	WT_t0	lsm1_t0	OK	22.3673	20.1433	-0.151088	-0.540831	0.4395	0.730336	no
P245	XLOC_000260	MRPS9	II:535259-536096	WT_t0	lsm1_t0	OK	73.5398	75.0678	0.0296682	0.114538	0.87095	0.962248	no
P2450	XLOC_002561	AFT1	VII:372011-374084	WT_t0	lsm1_t0	OK	27.5359	26.1088	-0.0767777	-0.297047	0.6764	0.885198	no
P2451	XLOC_002562	MNP1	VII:375049-375671	WT_t0	lsm1_t0	OK	145.349	202.905	0.481285	1.79964	0.0105	0.0847872	no
P2452	XLOC_002563	NPY1	VII:376100-377255	WT_t0	lsm1_t0	OK	59.6725	57.3942	-0.0561632	-0.21761	0.7572	0.918402	no
P2453	XLOC_002564	SGF73	VII:377608-379582	WT_t0	lsm1_t0	OK	16.7923	14.0351	-0.258764	-0.959909	0.17325	0.46391	no
P2454	XLOC_002565	PUS2	VII:383653-384766	WT_t0	lsm1_t0	OK	13.871	13.6181	-0.0265439	-0.0865953	0.90115	0.970275	no
P2455	XLOC_002566	PYC1	VII:385195-388732	WT_t0	lsm1_t0	OK	67.3071	61.805	-0.123034	-0.48783	0.48595	0.764566	no
P2456	XLOC_002567	YBP2	VII:390064-391990	WT_t0	lsm1_t0	OK	21.6224	22.506	0.0577837	0.220543	0.7533	0.916741	no
P2457	XLOC_002568	PKP2	VII:392222-393698	WT_t0	lsm1_t0	OK	11.1603	11.4978	0.0429824	0.146878	0.8333	0.948526	no
P2458	XLOC_002569	RAD6	VII:393985-394504	WT_t0	lsm1_t0	OK	128.98	157.742	0.290417	1.11737	0.10935	0.366132	no
P2459	XLOC_002570	OLE1	VII:398627-400160	WT_t0	lsm1_t0	OK	679.187	613.883	-0.145845	-0.590425	0.3995	0.704446	no
P246	XLOC_000261	RTC2	II:536574-537465	WT_t0	lsm1_t0	OK	1.59225	2.72735	0.776431	1.33145	0.0599	0.256512	no
P2460	XLOC_002571	PRM8	VII:402588-403302	WT_t0	lsm1_t0	OK	19.5628	21.6697	0.147565	0.470509	0.5078	0.780617	no
P2461	XLOC_002572	MST27	VII:403436-404391	WT_t0	lsm1_t0	OK	5.89279	3.41758	-0.785975	-1.34436	0.05765	0.249908	no
P2462	XLOC_002572	YGL052W	VII:403436-404391	WT_t0	lsm1_t0	OK	37.6592	21.6316	-0.79986	-1.60832	0.0267	0.154816	no
P2463	XLOC_002574	TYW3	VII:405775-406597	WT_t0	lsm1_t0	OK	34.5485	33.6324	-0.0387708	-0.140086	0.84055	0.952174	no
P2464	XLOC_002575	ALG13	VII:411551-412160	WT_t0	lsm1_t0	OK	36.6158	32.4063	-0.17619	-0.599029	0.38825	0.697577	no
P2465	XLOC_002576	RIM8	VII:414101-415730	WT_t0	lsm1_t0	OK	11.3512	10.2582	-0.146066	-0.501738	0.47155	0.754207	no
P2466	XLOC_002577	DST1	VII:417482-418593	WT_t0	lsm1_t0	OK	80.6504	98.4343	0.28748	1.00224	0.14765	0.431013	no
P2467	XLOC_002578	YGL041W-A	VII:418703-419289	WT_t0	lsm1_t0	OK	45.9491	65.5902	0.513443	1.43022	0.04205	0.205718	no
P2468	XLOC_002580	YGL039W	VII:423960-425007	WT_t0	lsm1_t0	OK	73.1998	55.5934	-0.396925	-1.5366	0.0294	0.164759	no
P2469	XLOC_002581	YGL036W	VII:428600-431330	WT_t0	lsm1_t0	OK	23.0112	16.2203	-0.504537	-1.9466	0.0064	0.0613454	no
P247	XLOC_000262	YSW1	II:537875-539705	WT_t0	lsm1_t0	OK	1.83224	2.58431	0.496169	1.19352	0.0962	0.343842	no
P2470	XLOC_002582	HOP2	VII:435624-436351	WT_t0	lsm1_t0	OK	1.59155	0.806089	-0.981422	-1.07893	0.1398	0.415348	no
P2471	XLOC_002583	RPL30	VII:439090-439638	WT_t0	lsm1_t0	OK	7545.8	7335.15	-0.0408488	-0.165414	0.8149	0.940212	no
P2472	XLOC_002584	CGR1	VII:440062-440425	WT_t0	lsm1_t0	OK	123.613	142.205	0.202136	0.729989	0.29745	0.614131	no
P2473	XLOC_002585	YGL024W	VII:448763-450123	WT_t0	lsm1_t0	OK	14.9503	23.0436	0.624193	0.716923	0.30615	0.625388	no
P2474	XLOC_002586	STT3	VII:452403-454560	WT_t0	lsm1_t0	OK	183.365	186.985	0.028205	0.112626	0.8731	0.962565	no
P2475	XLOC_002587	ALK1	VII:454784-457067	WT_t0	lsm1_t0	OK	22.2237	19.3159	-0.202307	-0.773611	0.2747	0.591568	no
P2476	XLOC_002588	CKB1	VII:458155-458992	WT_t0	lsm1_t0	OK	130.663	176.912	0.437183	1.72211	0.01365	0.0998225	no
P2477	XLOC_002589	ATE1	VII:459853-461365	WT_t0	lsm1_t0	OK	17.1463	19.8811	0.213503	0.781969	0.26655	0.583308	no
P2478	XLOC_002590	KAP122	VII:461665-464911	WT_t0	lsm1_t0	OK	52.6818	45.0183	-0.226792	-0.899368	0.19905	0.49959	no
P2479	XLOC_002591	PUF4	VII:466140-468807	WT_t0	lsm1_t0	OK	65.8471	56.7402	-0.214748	-0.833533	0.23735	0.549894	no
P248	XLOC_000263	ARA1	II:539986-541021	WT_t0	lsm1_t0	OK	146.439	164.9	0.171296	0.678811	0.3371	0.653713	no
P2480	XLOC_002592	ERG4	VII:472854-474276	WT_t0	lsm1_t0	OK	222.694	306.744	0.46197	1.84362	0.0096	0.0796449	no
P2481	XLOC_002593	YGL010W	VII:475544-476069	WT_t0	lsm1_t0	OK	25.5894	31.8169	0.314246	0.974505	0.16875	0.458113	no
P2482	XLOC_002594	BRP1	VII:483259-483637	WT_t0	lsm1_t0	OK	7.87433	4.23999	-0.893096	-1.36125	0.0603	0.257531	no
P2483	XLOC_002595	YGL006W-A	VII:485422-485533	WT_t0	lsm1_t0	OK	0	44.4914	inf	NA	0.0594	0.255231	no
P2484	XLOC_002596	PMC1	VII:485920-489442	WT_t0	lsm1_t0	OK	31.3241	29.908	-0.0667415	-0.258739	0.7155	0.900218	no
P2485	XLOC_002597	ERP6	VII:494516-495167	WT_t0	lsm1_t0	OK	55.5892	52.6528	-0.0782923	-0.286846	0.68355	0.889011	no
P2486	XLOC_002598	CUL3	VII:500131-502366	WT_t0	lsm1_t0	OK	17.3724	17.557	0.0152478	0.0578651	0.93555	0.97852	no
P2487	XLOC_002599	PEX31	VII:502937-504326	WT_t0	lsm1_t0	OK	17.2122	19.2221	0.159331	0.577165	0.4069	0.709383	no
P2488	XLOC_002600	PRP18	VII:506069-506825	WT_t0	lsm1_t0	OK	19.3901	17.0782	-0.183165	-0.579854	0.40975	0.711076	no
P2489	XLOC_002601	ECT1	VII:506968-507940	WT_t0	lsm1_t0	OK	77.7372	69.1572	-0.168726	-0.654718	0.35475	0.669171	no
P249	XLOC_000264	APD1	II:545027-545978	WT_t0	lsm1_t0	OK	167.947	140.885	-0.25349	-0.999034	0.1521	0.436924	no
P2490	XLOC_002602	NMA2	VII:511544-512823	WT_t0	lsm1_t0	OK	23.57	26.1866	0.151876	0.520595	0.45915	0.743603	no
P2491	XLOC_002602	YGR011W	VII:511544-512823	WT_t0	lsm1_t0	OK	39.7033	33.2048	-0.257869	-0.364883	0.60875	0.846707	no
P2492	XLOC_002603	YGR012W	VII:513158-514340	WT_t0	lsm1_t0	OK	37.0321	41.0587	0.14891	0.568644	0.41675	0.717347	no
P2493	XLOC_002604	SNU71	VII:514553-516416	WT_t0	lsm1_t0	OK	20.8273	21.689	0.0584867	0.222029	0.75	0.916234	no
P2494	XLOC_002605	MSB2	VII:516942-520863	WT_t0	lsm1_t0	OK	76.6513	70.5019	-0.120649	-0.477829	0.4916	0.768541	no
P2495	XLOC_002606	YGR016W	VII:522260-522833	WT_t0	lsm1_t0	OK	10.3725	8.53533	-0.281242	-0.673693	0.34205	0.658203	no
P2496	XLOC_002607	YGR017W	VII:523786-524694	WT_t0	lsm1_t0	OK	68.3102	41.8633	-0.706415	-2.13728	0.0024	0.0309371	yes
P2497	XLOC_002608	UGA1	VII:525228-526644	WT_t0	lsm1_t0	OK	41.1188	46.6231	0.181246	0.699444	0.31395	0.633986	no
P2498	XLOC_002609	YGR021W	VII:527631-528504	WT_t0	lsm1_t0	OK	26.7756	22.9838	-0.220299	-0.770314	0.27195	0.587654	no
P2499	XLOC_002610	MTL1	VII:529256-530919	WT_t0	lsm1_t0	OK	4.99165	4.87245	-0.0348704	-0.100493	0.8882	0.968184	no
P25	XLOC_000024	YAL031W-A	I:84668-87031	WT_t0	lsm1_t0	OK	5.93485	6.10507	0.0407968	0.0218862	0.9666	0.98901	no
P250	XLOC_000265	SPP381	II:546375-547251	WT_t0	lsm1_t0	OK	21.2612	16.1069	-0.400538	-1.32716	0.0621	0.262049	no
P2500	XLOC_002612	YGR025W	VII:532638-532941	WT_t0	lsm1_t0	OK	41.2435	45.1385	0.130193	0.338122	0.6356	0.861013	no
P2501	XLOC_002613	YGR026W	VII:532984-533821	WT_t0	lsm1_t0	OK	140.996	143.393	0.024318	0.0954674	0.893	0.968794	no
P2502	XLOC_002614	YGR027W-B	VII:536056-541325	WT_t0	lsm1_t0	NOTEST	0	0	0	0	1	1	no
P2503	XLOC_002616	MSP1	VII:542202-543291	WT_t0	lsm1_t0	OK	29.1887	31.5447	0.111989	0.41514	0.55375	0.814404	no
P2504	XLOC_002617	ERV1	VII:543552-544205	WT_t0	lsm1_t0	OK	65.6092	90.9665	0.471438	1.75318	0.01345	0.0990437	no
P2505	XLOC_002619	IMO32	VII:546440-547469	WT_t0	lsm1_t0	OK	18.6874	17.2128	-0.118583	-0.331112	0.63155	0.860888	no
P2506	XLOC_002620	GSC2	VII:548263-553951	WT_t0	lsm1_t0	OK	19.1232	69.3508	1.85859	7.35353	5e-05	0.00161294	yes
P2507	XLOC_002621	RPL26B	VII:555811-556672	WT_t0	lsm1_t0	OK	5771.56	4718.93	-0.290501	-1.17885	0.0982	0.34744	no
P2508	XLOC_002622	YGR035W-A	VII:557564-557786	WT_t0	lsm1_t0	OK	83.6371	72.6498	-0.203184	-0.469275	0.5102	0.781659	no
P2509	XLOC_002623	ORM1	VII:560681-561350	WT_t0	lsm1_t0	OK	58.7936	55.6887	-0.0782738	-0.289708	0.68115	0.887706	no
P251	XLOC_000266	RIB7	II:547459-548194	WT_t0	lsm1_t0	OK	28.9993	22.3438	-0.376145	-1.26918	0.0715	0.285058	no
P2510	XLOC_002624	YGR039W	VII:574887-575199	WT_t0	lsm1_t0	OK	13.4882	9.25341	-0.543642	-0.898842	0.2082	0.511842	no
P2511	XLOC_002625	KSS1	VII:575397-576504	WT_t0	lsm1_t0	OK	31.8869	24.0139	-0.409095	-1.49561	0.03345	0.179086	no
P2512	XLOC_002626	BUD9	VII:577486-579130	WT_t0	lsm1_t0	OK	35.1579	30.4931	-0.205364	-0.792142	0.2597	0.57505	no
P2513	XLOC_002627	YGR042W	VII:579475-580291	WT_t0	lsm1_t0	OK	27.8873	23.8364	-0.226444	-0.78505	0.2602	0.575756	no
P2514	XLOC_002628	TAM41	VII:584894-586052	WT_t0	lsm1_t0	OK	29.048	23.2778	-0.319481	-1.17344	0.09645	0.34414	no
P2515	XLOC_002629	UFD1	VII:589825-590911	WT_t0	lsm1_t0	OK	43.1998	46.5302	0.107142	0.40911	0.56555	0.821107	no
P2516	XLOC_002630	SCM4	VII:591313-591877	WT_t0	lsm1_t0	OK	40.1038	37.1205	-0.111525	-0.377774	0.5848	0.830995	no
P2517	XLOC_002631	FMP48	VII:593595-594705	WT_t0	lsm1_t0	OK	14.0528	15.7652	0.165885	0.539297	0.4418	0.731156	no
P2518	XLOC_002632	YGR054W	VII:596692-598621	WT_t0	lsm1_t0	OK	150.792	148.989	-0.0173494	-0.0691188	0.9229	0.974096	no
P2519	XLOC_002633	MUP1	VII:599416-601141	WT_t0	lsm1_t0	OK	97.245	92.9016	-0.0659205	-0.259705	0.715	0.900218	no
P252	XLOC_000267	CNS1	II:549770-550928	WT_t0	lsm1_t0	OK	60.8498	60.0566	-0.0189299	-0.0735006	0.9173	0.972755	no
P2520	XLOC_002634	RSC1	VII:601660-604447	WT_t0	lsm1_t0	OK	23.0701	18.8605	-0.290651	-1.12643	0.10485	0.360564	no
P2521	XLOC_002635	PEF1	VII:606135-607143	WT_t0	lsm1_t0	OK	18.655	18.5859	-0.00535283	-0.0184279	0.9754	0.992937	no
P2522	XLOC_002636	SPR3	VII:607562-609101	WT_t0	lsm1_t0	NOTEST	0.577778	0.798217	0.466264	0	1	1	no
P2523	XLOC_002638	ERG25	VII:610563-611493	WT_t0	lsm1_t0	OK	482.559	572.232	0.245894	0.98346	0.1575	0.442771	no
P2524	XLOC_002639	YGR064W	VII:617515-617989	WT_t0	lsm1_t0	OK	97.7543	150.718	0.624617	1.89005	0.00715	0.0663332	no
P2525	XLOC_002640	YGR068W-A	VII:625323-627418	WT_t0	lsm1_t0	OK	667.207	922.452	0.46734	0.368856	0.5937	0.836392	no
P2526	XLOC_002641	YGR069W	VII:625323-627418	WT_t0	lsm1_t0	OK	1.55142	1.85822	0.260335	0.0940137	0.6939	0.892415	no
P2527	XLOC_002642	ROM1	VII:627805-631273	WT_t0	lsm1_t0	OK	8.95223	7.74451	-0.209074	-0.768775	0.276	0.592761	no
P2528	XLOC_002643	UPF3	VII:634303-635467	WT_t0	lsm1_t0	OK	15.2546	15.5398	0.0267216	0.0916812	0.8943	0.968794	no
P2529	XLOC_002644	SMD1	VII:635614-636875	WT_t0	lsm1_t0	OK	73.3301	83.5903	0.18893	0.492789	0.48195	0.762015	no
P253	XLOC_000268	AMN1	II:556548-558198	WT_t0	lsm1_t0	OK	199.48	179.24	-0.154352	-0.615105	0.37905	0.690401	no
P2530	XLOC_002645	YGR079W	VII:640719-641832	WT_t0	lsm1_t0	OK	46.5113	61.0712	0.392911	1.51354	0.03145	0.172126	no
P2531	XLOC_002646	TWF1	VII:642009-643008	WT_t0	lsm1_t0	OK	41.7962	55.6945	0.414163	1.57967	0.0264	0.154061	no
P2532	XLOC_002647	TOM20	VII:644043-644595	WT_t0	lsm1_t0	OK	172.953	227.702	0.396769	1.5489	0.0299	0.166533	no
P2533	XLOC_002648	CTT1	VII:654633-656322	WT_t0	lsm1_t0	OK	9.12373	27.8527	1.61012	5.51262	5e-05	0.00161294	yes
P2534	XLOC_002649	NNF2	VII:656959-659770	WT_t0	lsm1_t0	OK	30.2359	21.9772	-0.460254	-1.79349	0.0111	0.0878045	no
P2535	XLOC_002651	UTP22	VII:662357-666071	WT_t0	lsm1_t0	OK	90.5941	65.4704	-0.468574	-1.86681	0.0078	0.0696742	no
P2536	XLOC_002652	PRP31	VII:666340-667825	WT_t0	lsm1_t0	OK	18.1863	18.1159	-0.0055949	-0.0204125	0.9743	0.992574	no
P2537	XLOC_002653	DBF2	VII:668188-669907	WT_t0	lsm1_t0	OK	22.8659	20.4349	-0.162162	-0.609858	0.3877	0.696965	no
P2538	XLOC_002654	YGR093W	VII:670387-671911	WT_t0	lsm1_t0	OK	30.2095	25.6279	-0.237283	-0.903371	0.2013	0.503646	no
P2539	XLOC_002655	VAS1	VII:672185-675500	WT_t0	lsm1_t0	OK	447.208	357.911	-0.321345	-1.31532	0.0609	0.259206	no
P254	XLOC_000269	IFA38	II:558684-559728	WT_t0	lsm1_t0	OK	139.524	150.826	0.112377	0.445175	0.52305	0.791048	no
P2540	XLOC_002656	TPC1	VII:676620-677565	WT_t0	lsm1_t0	OK	12.5397	11.3247	-0.147028	-0.452427	0.5315	0.799791	no
P2541	XLOC_002657	ASK10	VII:678694-682135	WT_t0	lsm1_t0	OK	29.1843	23.2949	-0.325177	-1.26934	0.0706	0.283784	no
P2542	XLOC_002658	TEL2	VII:687898-689965	WT_t0	lsm1_t0	OK	14.6257	13.9371	-0.0695682	-0.257365	0.71245	0.899765	no
P2543	XLOC_002659	MDR1	VII:690244-693097	WT_t0	lsm1_t0	OK	24.761	20.4417	-0.276557	-1.07444	0.12775	0.395182	no
P2544	XLOC_002660	PCP1	VII:693362-694403	WT_t0	lsm1_t0	OK	27.0685	26.2927	-0.0419526	-0.152644	0.8296	0.946691	no
P2545	XLOC_002661	NOP7	VII:695416-697234	WT_t0	lsm1_t0	OK	303.493	363.983	0.262209	1.05174	0.13825	0.412866	no
P2546	XLOC_002662	VMA21	VII:698598-698832	WT_t0	lsm1_t0	OK	471.448	450.177	-0.0666046	-0.241889	0.73335	0.90723	no
P2547	XLOC_002664	YGR107W	VII:702666-703116	WT_t0	lsm1_t0	OK	0.697056	1.97962	1.50588	1.08699	0.06445	0.26735	no
P2548	XLOC_002665	CLB1	VII:703635-705051	WT_t0	lsm1_t0	OK	40.5643	52.1667	0.36292	1.40682	0.04455	0.212549	no
P2549	XLOC_002666	YGR109W-B	VII:707609-712254	WT_t0	lsm1_t0	OK	1.46878	2.05741	0.486214	1.44902	0.0415	0.204285	no
P255	XLOC_000270	CDC28	II:560077-560974	WT_t0	lsm1_t0	OK	49.0408	56.6264	0.207492	0.788985	0.2641	0.579743	no
P2550	XLOC_002667	CLD1	VII:713708-715046	WT_t0	lsm1_t0	OK	7.42421	8.75864	0.23847	0.738119	0.30115	0.618955	no
P2551	XLOC_002668	YGR111W	VII:715827-717030	WT_t0	lsm1_t0	OK	37.9405	38.2228	0.0106932	0.0407728	0.952	0.982986	no
P2552	XLOC_002669	SHY1	VII:717357-718527	WT_t0	lsm1_t0	OK	18.0934	18.9614	0.0675972	0.237699	0.7285	0.906303	no
P2553	XLOC_002670	DAM1	VII:718892-719924	WT_t0	lsm1_t0	OK	28.6971	23.6894	-0.276663	-1.00093	0.15095	0.435377	no
P2554	XLOC_002671	SPT6	VII:720264-724764	WT_t0	lsm1_t0	OK	111.723	93.6946	-0.253892	-1.00952	0.1511	0.435377	no
P2555	XLOC_002672	RPS23A	VII:726973-727730	WT_t0	lsm1_t0	OK	3089.99	3020.61	-0.0327611	-0.131987	0.8477	0.954658	no
P2556	XLOC_002674	YGR121W-A	VII:733411-733627	WT_t0	lsm1_t0	OK	17.8495	21.3578	0.258874	0.341416	0.6341	0.861013	no
P2557	XLOC_002675	YGR122W	VII:733934-735143	WT_t0	lsm1_t0	OK	25.1162	20.7603	-0.274792	-1.00176	0.15265	0.436978	no
P2558	XLOC_002678	ASN2	VII:739943-741662	WT_t0	lsm1_t0	OK	600.466	675.906	0.17074	0.693971	0.3289	0.647003	no
P2559	XLOC_002679	YGR125W	VII:742324-745435	WT_t0	lsm1_t0	OK	26.4733	23.134	-0.194525	-0.760372	0.2828	0.598666	no
P256	XLOC_000271	CSH1	II:561633-562764	WT_t0	lsm1_t0	OK	19.4584	17.9829	-0.113769	-0.400398	0.56825	0.821107	no
P2560	XLOC_002680	YGR126W	VII:745834-746527	WT_t0	lsm1_t0	OK	26.0966	26.1773	0.00445189	0.0149148	0.98595	0.995214	no
P2561	XLOC_002681	YGR127W	VII:746797-747736	WT_t0	lsm1_t0	OK	25.3846	22.9304	-0.146693	-0.516706	0.45635	0.742284	no
P2562	XLOC_002682	SYF2	VII:750399-751047	WT_t0	lsm1_t0	OK	22.4286	21.8232	-0.0394772	-0.124841	0.85875	0.959957	no
P2563	XLOC_002683	FHN1	VII:754725-755250	WT_t0	lsm1_t0	OK	7.14732	10.0352	0.489596	1.07463	0.1305	0.399829	no
P2564	XLOC_002684	PEX4	VII:756895-757447	WT_t0	lsm1_t0	OK	26.2557	30.244	0.204016	0.644895	0.3613	0.675499	no
P2565	XLOC_002685	CAF130	VII:757769-761138	WT_t0	lsm1_t0	OK	14.3712	12.0675	-0.25205	-0.966598	0.1691	0.45846	no
P2566	XLOC_002686	PRE9	VII:761391-762168	WT_t0	lsm1_t0	OK	252.778	305.604	0.273792	1.08493	0.11905	0.382102	no
P2567	XLOC_002687	YGR137W	VII:762427-763262	WT_t0	lsm1_t0	OK	116.715	129.685	0.152013	0.280291	0.6941	0.892415	no
P2568	XLOC_002687	LSB1	VII:762427-763262	WT_t0	lsm1_t0	OK	141.057	138.992	-0.0212702	-0.0735441	0.9171	0.972755	no
P2569	XLOC_002688	YGR139W	VII:765725-766064	WT_t0	lsm1_t0	OK	6.26161	7.78697	0.31453	0.469484	0.4968	0.773402	no
P257	XLOC_000272	YSY6	II:565230-565428	WT_t0	lsm1_t0	OK	1119.97	1213.86	0.116139	0.43629	0.53645	0.803095	no
P2570	XLOC_002689	CBF2	VII:767428-770299	WT_t0	lsm1_t0	OK	16.1633	15.5913	-0.0519842	-0.199209	0.77835	0.926067	no
P2571	XLOC_002690	VPS62	VII:770568-771972	WT_t0	lsm1_t0	OK	10.4309	10.6691	0.0325683	0.108806	0.87645	0.964463	no
P2572	XLOC_002691	BTN2	VII:772453-773686	WT_t0	lsm1_t0	OK	76.05	54.0918	-0.491538	-1.82745	0.0105	0.0847872	no
P2573	XLOC_002693	SKN1	VII:775192-777508	WT_t0	lsm1_t0	OK	30.2974	21.3015	-0.50824	-1.96538	0.00495	0.0519955	no
P2574	XLOC_002695	THI4	VII:780398-781379	WT_t0	lsm1_t0	OK	2.33612	4.33049	0.890413	1.86857	0.0115	0.0889082	no
P2575	XLOC_002696	ENP2	VII:781766-783890	WT_t0	lsm1_t0	OK	72.0132	75.6349	0.0707901	0.280283	0.69385	0.892415	no
P2576	XLOC_002697	YGR149W	VII:789030-790329	WT_t0	lsm1_t0	OK	15.6672	11.1982	-0.484475	-1.65442	0.01895	0.123515	no
P2577	XLOC_002699	YGR153W	VII:796091-796745	WT_t0	lsm1_t0	OK	10.8238	18.4454	0.769054	2.1707	0.00365	0.0417941	yes
P2578	XLOC_002700	CYS4	VII:798542-800066	WT_t0	lsm1_t0	OK	744.063	852.861	0.196886	0.802077	0.25945	0.574697	no
P2579	XLOC_002701	PTI1	VII:800545-801823	WT_t0	lsm1_t0	OK	19.4476	20.7471	0.0933161	0.337968	0.63195	0.860888	no
P258	XLOC_000273	EXO5	II:565722-567480	WT_t0	lsm1_t0	OK	22.4432	22.3964	-0.00301096	-0.0114005	0.9887	0.995214	no
P2580	XLOC_002702	CHO2	VII:802439-805049	WT_t0	lsm1_t0	OK	190.191	159.838	-0.250836	-1.00154	0.15705	0.442771	no
P2581	XLOC_002703	YGR160W	VII:806411-807684	WT_t0	lsm1_t0	OK	771.657	793.253	0.0398215	0.108104	0.8787	0.964984	no
P2582	XLOC_002704	YGR161W-C	VII:810226-810505	WT_t0	lsm1_t0	OK	53.0084	55.0529	0.0545975	0.140797	0.83805	0.95166	no
P2583	XLOC_002705	YGR161W-B	VII:811737-817051	WT_t0	lsm1_t0	NOTEST	0	0	0	0	1	1	no
P2584	XLOC_002707	TIF4631	VII:824058-826917	WT_t0	lsm1_t0	OK	316.125	270.747	-0.22355	-0.903073	0.19855	0.498729	no
P2585	XLOC_002708	GTR2	VII:827551-828577	WT_t0	lsm1_t0	OK	33.2363	39.9597	0.265785	0.995209	0.1614	0.448294	no
P2586	XLOC_002709	YGR164W	VII:828624-828960	WT_t0	lsm1_t0	OK	12.9465	10.3816	-0.318537	-0.572134	0.4095	0.711076	no
P2587	XLOC_002710	MRPS35	VII:829115-830153	WT_t0	lsm1_t0	OK	44.3637	42.3315	-0.0676492	-0.257359	0.71425	0.899893	no
P2588	XLOC_002711	TRS65	VII:830514-832197	WT_t0	lsm1_t0	OK	22.1239	20.9939	-0.0756317	-0.284649	0.68725	0.889389	no
P2589	XLOC_002712	CLC1	VII:832455-833157	WT_t0	lsm1_t0	OK	190.093	215.419	0.180439	0.710498	0.3106	0.630023	no
P259	XLOC_000274	UBS1	II:568851-569685	WT_t0	lsm1_t0	OK	27.2655	30.3098	0.152706	0.540489	0.4404	0.730336	no
P2590	XLOC_002713	PSD2	VII:837141-840558	WT_t0	lsm1_t0	OK	24.8769	19.7954	-0.329644	-1.28843	0.0697	0.281771	no
P2591	XLOC_002714	RBG2	VII:843853-844960	WT_t0	lsm1_t0	OK	80.8458	79.3774	-0.0264443	-0.103344	0.883	0.965824	no
P2592	XLOC_002716	YGR174W-A	VII:846654-846741	WT_t0	lsm1_t0	OK	182.417	177.225	-0.0416609	-0.0282759	0.802	0.933867	no
P2593	XLOC_002717	YGR176W	VII:848719-850436	WT_t0	lsm1_t0	OK	11.4231	7.89917	-0.532181	-0.372185	0.6035	0.84254	no
P2594	XLOC_002718	TIM13	VII:858286-858904	WT_t0	lsm1_t0	OK	249.592	272.564	0.127024	0.378474	0.59315	0.836366	no
P2595	XLOC_002719	TFG1	VII:867773-869981	WT_t0	lsm1_t0	OK	59.3425	62.4539	0.0737254	0.292031	0.6748	0.884379	no
P2596	XLOC_002721	HIP1	VII:880295-882231	WT_t0	lsm1_t0	OK	85.1669	93.0868	0.128284	0.494583	0.48065	0.761349	no
P2597	XLOC_002722	SKI6	VII:888881-889622	WT_t0	lsm1_t0	OK	82.0124	92.3801	0.17174	0.662701	0.34475	0.660702	no
P2598	XLOC_002723	YPP1	VII:894692-897146	WT_t0	lsm1_t0	OK	71.0863	57.9618	-0.29447	-1.16672	0.09695	0.34497	no
P2599	XLOC_002724	PMT6	VII:897501-899781	WT_t0	lsm1_t0	OK	14.6011	13.8701	-0.0740986	-0.276888	0.695	0.892415	no
P26	XLOC_000025	SNC1	I:87285-87752	WT_t0	lsm1_t0	OK	138.272	145.665	0.0751391	0.272288	0.70005	0.89449	no
P260	XLOC_000275	PEX32	II:572370-573612	WT_t0	lsm1_t0	OK	14.9878	12.0999	-0.308792	-1.04967	0.13315	0.40474	no
P2600	XLOC_002725	YCH1	VII:905236-905683	WT_t0	lsm1_t0	OK	48.4168	62.3871	0.36574	1.22642	0.08055	0.307629	no
P2601	XLOC_002726	ADE3	VII:905933-908774	WT_t0	lsm1_t0	OK	259.982	204.545	-0.345992	-1.38921	0.05	0.230317	no
P2602	XLOC_002727	TDA10	VII:909212-910085	WT_t0	lsm1_t0	OK	29.7984	34.303	0.2031	0.735101	0.29805	0.614571	no
P2603	XLOC_002728	MVB12	VII:910431-910737	WT_t0	lsm1_t0	OK	95.0333	98.0716	0.0454025	0.143693	0.83845	0.951774	no
P2604	XLOC_002729	SER2	VII:911882-912812	WT_t0	lsm1_t0	OK	93.7534	87.0883	-0.106391	-0.414158	0.5516	0.814078	no
P2605	XLOC_002730	ZPR1	VII:915240-916701	WT_t0	lsm1_t0	OK	161.114	194.888	0.274565	1.09169	0.1187	0.381557	no
P2606	XLOC_002731	SLI1	VII:917039-918446	WT_t0	lsm1_t0	OK	10.1457	9.03324	-0.167552	-0.549241	0.43685	0.729781	no
P2607	XLOC_002732	RPS0A	VII:920574-921788	WT_t0	lsm1_t0	OK	2767.18	2556.78	-0.114086	-0.468323	0.50435	0.778704	no
P2608	XLOC_002733	RSM27	VII:922174-922507	WT_t0	lsm1_t0	OK	77.4037	116.848	0.594159	1.96653	0.00645	0.0616387	no
P2609	XLOC_002734	CCH1	VII:924695-930815	WT_t0	lsm1_t0	OK	14.4306	11.1046	-0.37798	-1.47406	0.03575	0.18633	no
P261	XLOC_000276	SEC66	II:578363-578984	WT_t0	lsm1_t0	OK	109.236	116.333	0.0908112	0.350576	0.6213	0.853953	no
P2610	XLOC_002735	CRM1	VII:932540-935795	WT_t0	lsm1_t0	OK	109.884	83.5345	-0.395536	-1.57726	0.0261	0.153722	no
P2611	XLOC_002736	YGR219W	VII:936034-936883	WT_t0	lsm1_t0	OK	9.10577	10.8564	0.253698	0.162954	0.8243	0.946248	no
P2612	XLOC_002737	PET54	VII:939922-940804	WT_t0	lsm1_t0	OK	23.3504	19.5817	-0.253935	-0.867614	0.21385	0.5197	no
P2613	XLOC_002738	AZR1	VII:942805-944647	WT_t0	lsm1_t0	OK	13.1832	8.54022	-0.626355	-2.18154	0.0018	0.0255906	yes
P2614	XLOC_002739	AMA1	VII:945144-947019	WT_t0	lsm1_t0	OK	0.677273	1.71479	1.34022	2.40814	0.00285	0.0353056	yes
P2615	XLOC_002740	DIE2	VII:947419-948997	WT_t0	lsm1_t0	OK	24.4551	21.2519	-0.202541	-0.759729	0.27755	0.593632	no
P2616	XLOC_002741	YGR228W	VII:949364-950899	WT_t0	lsm1_t0	OK	5.50487	6.09678	0.14734	0.0396722	0.9326	0.97816	no
P2617	XLOC_002742	BNS1	VII:951893-952307	WT_t0	lsm1_t0	OK	22.1431	40.5609	0.873237	2.45273	0.00095	0.0157631	yes
P2618	XLOC_002743	NAS6	VII:953959-954646	WT_t0	lsm1_t0	OK	74.579	91.4597	0.294367	1.12522	0.11415	0.374315	no
P2619	XLOC_002744	YHB1	VII:959903-961103	WT_t0	lsm1_t0	OK	690.455	766.676	0.15107	0.607529	0.3923	0.699674	no
P262	XLOC_000277	SWD3	II:582337-583355	WT_t0	lsm1_t0	OK	34.2964	38.8656	0.180435	0.66578	0.33855	0.654942	no
P2620	XLOC_002745	YGR242W	VII:974874-976723	WT_t0	lsm1_t0	OK	52.336	46.0251	-0.185384	-0.223295	0.75595	0.917857	no
P2621	XLOC_002746	FMP43	VII:977335-977776	WT_t0	lsm1_t0	OK	13.4267	10.7706	-0.318004	-0.704536	0.31525	0.633992	no
P2622	XLOC_002747	CPD1	VII:984965-985685	WT_t0	lsm1_t0	OK	38.6854	43.8423	0.180536	0.652526	0.34705	0.66345	no
P2623	XLOC_002748	SOL4	VII:985971-986739	WT_t0	lsm1_t0	OK	13.8968	26.997	0.958046	2.95323	0.0001	0.00283705	yes
P2624	XLOC_002749	MGA1	VII:988048-989419	WT_t0	lsm1_t0	OK	18.6543	15.9792	-0.223314	-0.771869	0.27195	0.587654	no
P2625	XLOC_002750	NOP19	VII:995638-996229	WT_t0	lsm1_t0	OK	44.2726	44.9676	0.0224722	0.0789847	0.91385	0.972182	no
P2626	XLOC_002751	GCN5	VII:996868-998188	WT_t0	lsm1_t0	OK	29.4839	26.665	-0.144982	-0.545112	0.44085	0.730436	no
P2627	XLOC_002752	ENO1	VII:1000926-1002240	WT_t0	lsm1_t0	OK	657.835	667.538	0.0211256	0.0842136	0.90575	0.970275	no
P2628	XLOC_002754	GND2	VII:1004623-1006102	WT_t0	lsm1_t0	OK	2.43952	4.56873	0.905199	2.27215	0.00215	0.0287647	yes
P2629	XLOC_002755	TNA1	VII:1012480-1014089	WT_t0	lsm1_t0	OK	133.202	90.0602	-0.564652	-2.23733	0.0015	0.0225355	yes
P263	XLOC_000278	ECM31	II:583719-584658	WT_t0	lsm1_t0	OK	23.8917	29.2338	0.291127	1.04013	0.13895	0.41379	no
P2630	XLOC_002756	YGR265W	VII:1019597-1022058	WT_t0	lsm1_t0	OK	288.021	286.42	-0.00803868	-0.00896189	0.98915	0.995258	no
P2631	XLOC_002757	YGR266W	VII:1022655-1024761	WT_t0	lsm1_t0	OK	33.6784	39.1265	0.216322	0.845445	0.2258	0.533796	no
P2632	XLOC_002758	YGR269W	VII:1026056-1026962	WT_t0	lsm1_t0	OK	15.8987	12.3747	-0.361516	-0.335301	0.64345	0.865375	no
P2633	XLOC_002759	YTA7	VII:1027369-1031509	WT_t0	lsm1_t0	OK	44.3408	36.4475	-0.282817	-1.09749	0.1166	0.379413	no
P2634	XLOC_002760	SLH1	VII:1031790-1037694	WT_t0	lsm1_t0	OK	24.8118	17.95	-0.467045	-1.84555	0.00805	0.0713497	no
P2635	XLOC_002761	RTT102	VII:1043275-1043749	WT_t0	lsm1_t0	OK	79.7356	93.49	0.229587	0.838756	0.23515	0.546191	no
P2636	XLOC_002762	CWC22	VII:1046730-1048464	WT_t0	lsm1_t0	OK	12.5992	10.3696	-0.280971	-0.990377	0.1564	0.442771	no
P2637	XLOC_002763	YOR1	VII:1052823-1057257	WT_t0	lsm1_t0	OK	43.1467	31.0371	-0.475254	-1.87828	0.0087	0.0749167	no
P2638	XLOC_002764	MAL13	VII:1070292-1071714	WT_t0	lsm1_t0	OK	8.89003	7.14783	-0.314683	-0.98976	0.16405	0.451706	no
P2639	XLOC_002765	YGR290W	VII:1073962-1075925	WT_t0	lsm1_t0	OK	13.2588	8.50017	-0.641384	-0.907221	0.20085	0.503115	no
P264	XLOC_000279	YBR178W	II:584806-586445	WT_t0	lsm1_t0	OK	30.3315	41.712	0.459648	0.45988	0.51065	0.782048	no
P2640	XLOC_002766	MAL12	VII:1076598-1078353	WT_t0	lsm1_t0	NOTEST	0.63709	0.582866	-0.128333	0	1	1	no
P2641	XLOC_002767	PAU12	VII:1079884-1080668	WT_t0	lsm1_t0	NOTEST	0	0.750787	inf	0	1	1	no
P2642	XLOC_002768	YRF1-3	VII:1084863-1090591	WT_t0	lsm1_t0	NOTEST	0	0	0	0	1	1	no
P2643	XLOC_002769	PAU11	VII:6289-6652	WT_t0	lsm1_t0	NOTEST	0	0.250262	inf	0	1	1	no
P2644	XLOC_002770	MNT2	VII:12480-14157	WT_t0	lsm1_t0	OK	35.295	28.3131	-0.317997	-1.22621	0.084	0.315312	no
P2645	XLOC_002771	RTG2	VII:25717-27484	WT_t0	lsm1_t0	OK	46.2406	59.7648	0.370134	1.44969	0.0393	0.198531	no
P2646	XLOC_002772	HFM1	VII:27920-31636	WT_t0	lsm1_t0	OK	5.67528	6.61685	0.221454	0.79635	0.25575	0.571592	no
P2647	XLOC_002773	RAI1	VII:37616-38780	WT_t0	lsm1_t0	OK	47.1061	48.2312	0.0340548	0.131245	0.85065	0.956454	no
P2648	XLOC_002774	YGL242C	VII:44651-45197	WT_t0	lsm1_t0	OK	76.3313	113.573	0.573269	2.15427	0.00165	0.0241052	yes
P2649	XLOC_002775	YGL239C	VII:49430-52434	WT_t0	lsm1_t0	OK	21.9211	19.1102	-0.19798	-0.0721083	0.8416	0.952514	no
P265	XLOC_000280	DTR1	II:589740-591459	WT_t0	lsm1_t0	OK	2.81168	1.94136	-0.534361	-1.28701	0.07115	0.285058	no
P2650	XLOC_002776	HAP2	VII:52730-53528	WT_t0	lsm1_t0	OK	22.0584	22.4771	0.027126	0.0911315	0.89935	0.970127	no
P2651	XLOC_002777	MTO1	VII:53786-55815	WT_t0	lsm1_t0	OK	15.6184	14.0605	-0.151604	-0.498018	0.47435	0.756385	no
P2652	XLOC_002778	EMC4	VII:63047-63620	WT_t0	lsm1_t0	OK	140.684	146.941	0.0627872	0.243289	0.72515	0.904658	no
P2653	XLOC_002779	YGL230C	VII:63771-64215	WT_t0	lsm1_t0	OK	3.99161	3.89201	-0.0364554	-0.0539449	0.94345	0.981484	no
P2654	XLOC_002780	SAP4	VII:64502-66959	WT_t0	lsm1_t0	OK	8.26753	5.74182	-0.525948	-1.80346	0.01085	0.0866228	no
P2655	XLOC_002781	OST5	VII:72748-73158	WT_t0	lsm1_t0	OK	373.504	378.621	0.0196337	0.0722541	0.91725	0.972755	no
P2656	XLOC_002783	SDT1	VII:78014-78857	WT_t0	lsm1_t0	OK	42.6137	41.0772	-0.0529803	-0.196341	0.7791	0.926379	no
P2657	XLOC_002784	COG1	VII:79111-80365	WT_t0	lsm1_t0	OK	30.6565	31.2409	0.0272403	0.102751	0.8906	0.968794	no
P2658	XLOC_002785	EDC1	VII:80658-81186	WT_t0	lsm1_t0	OK	40.5743	50.6615	0.320323	1.09406	0.11785	0.381106	no
P2659	XLOC_002786	NIF3	VII:81425-82292	WT_t0	lsm1_t0	OK	134.679	163.384	0.278747	1.0976	0.11835	0.381557	no
P266	XLOC_000281	YPC1	II:596114-597065	WT_t0	lsm1_t0	OK	17.613	13.0602	-0.431469	-1.39255	0.05515	0.243388	no
P2660	XLOC_002787	MDM34	VII:82877-84300	WT_t0	lsm1_t0	OK	19.5769	28.6708	0.550435	1.65557	0.0181	0.119569	no
P2661	XLOC_002788	YGL217C	VII:84838-87302	WT_t0	lsm1_t0	OK	5.5514	6.71997	0.275604	0.14612	0.8234	0.945556	no
P2662	XLOC_002789	SKI8	VII:90009-91247	WT_t0	lsm1_t0	OK	59.3767	81.0374	0.448692	1.73577	0.0138	0.100227	no
P2663	XLOC_002790	CHC1	VII:102542-107504	WT_t0	lsm1_t0	OK	206.722	136.908	-0.594488	-2.40614	0.00085	0.01456	yes
P2664	XLOC_002792	YGL204C	VII:111699-112005	WT_t0	lsm1_t0	OK	58.212	47.4843	-0.293864	-0.80678	0.2551	0.571233	no
P2665	XLOC_002793	KEX1	VII:112474-114664	WT_t0	lsm1_t0	OK	39.4448	36.2043	-0.123676	-0.483792	0.48895	0.766251	no
P2666	XLOC_002794	MCM6	VII:117853-120907	WT_t0	lsm1_t0	OK	32.3099	31.6646	-0.0291056	-0.113937	0.87215	0.962519	no
P2667	XLOC_002795	EMP24	VII:122693-123305	WT_t0	lsm1_t0	OK	454.454	508.328	0.161624	0.641835	0.3568	0.671046	no
P2668	XLOC_002796	YGL199C	VII:123571-124298	WT_t0	lsm1_t0	OK	1.56737	1.06381	-0.559111	-0.184455	0.70695	0.896762	no
P2669	XLOC_002797	YGL194C-A	VII:139718-139961	WT_t0	lsm1_t0	OK	79.6541	77.6677	-0.0364339	-0.0931534	0.89785	0.970127	no
P267	XLOC_000282	YBR184W	II:597362-598934	WT_t0	lsm1_t0	OK	3.44941	3.0837	-0.161688	-0.419603	0.55135	0.813898	no
P2670	XLOC_002798	HOS2	VII:140367-141726	WT_t0	lsm1_t0	OK	27.5468	22.1342	-0.315605	-1.17394	0.09645	0.34414	no
P2671	XLOC_002799	YGL193C	VII:141915-142227	WT_t0	lsm1_t0	OK	41.6995	45.0746	0.112284	0.296856	0.6692	0.881016	no
P2672	XLOC_002800	CDC55	VII:145808-147389	WT_t0	lsm1_t0	OK	50.6872	43.2847	-0.227764	-0.887451	0.2122	0.517075	no
P2673	XLOC_002801	RPS26A	VII:148228-148588	WT_t0	lsm1_t0	OK	9721.34	8142.42	-0.255698	-1.04749	0.1365	0.409178	no
P2674	XLOC_002802	YGL188C-A	VII:148823-148964	WT_t0	lsm1_t0	OK	212.011	193.918	-0.128691	-0.233653	0.7434	0.911852	no
P2675	XLOC_002803	YGL188C	VII:149342-149516	WT_t0	lsm1_t0	OK	43.2735	38.6229	-0.164028	-0.215192	0.7606	0.919011	no
P2676	XLOC_002804	COX4	VII:149703-150171	WT_t0	lsm1_t0	OK	118.227	123.327	0.0609302	0.228304	0.74755	0.914777	no
P2677	XLOC_002805	TPN1	VII:151036-152776	WT_t0	lsm1_t0	OK	35.2267	26.376	-0.41744	-1.60824	0.0225	0.138688	no
P2678	XLOC_002806	YGL185C	VII:153166-154306	WT_t0	lsm1_t0	OK	17.1916	22.5007	0.388266	1.37544	0.05205	0.234594	no
P2679	XLOC_002807	STR3	VII:154614-156012	WT_t0	lsm1_t0	OK	3.87148	2.56013	-0.596667	-1.46144	0.04145	0.204285	no
P268	XLOC_000283	PCH2	II:600552-602360	WT_t0	lsm1_t0	OK	4.60183	3.32794	-0.467579	-1.29584	0.06955	0.281546	no
P2680	XLOC_002808	MND1	VII:156542-157596	WT_t0	lsm1_t0	OK	1.29352	1.9784	0.613024	0.770619	0.2776	0.593632	no
P2681	XLOC_002808	YGL182C	VII:156542-157596	WT_t0	lsm1_t0	OK	4.22198	1.67092	-1.33728	-1.04738	0.157	0.442771	no
P2682	XLOC_002809	TOS3	VII:163408-165091	WT_t0	lsm1_t0	OK	22.3428	24.7099	0.14528	0.534329	0.4458	0.735287	no
P2683	XLOC_002810	YGL176C	VII:171414-173079	WT_t0	lsm1_t0	OK	17.2392	15.5835	-0.145677	-0.53342	0.44635	0.735487	no
P2684	XLOC_002811	SAE2	VII:173284-174322	WT_t0	lsm1_t0	OK	10.5429	9.43259	-0.160541	-0.485859	0.4871	0.7653	no
P2685	XLOC_002812	XRN1	VII:175526-180113	WT_t0	lsm1_t0	OK	164.68	78.9367	-1.06089	-4.25725	5e-05	0.00161294	yes
P2686	XLOC_002813	SPO74	VII:184152-185394	WT_t0	lsm1_t0	OK	3.0211	1.5705	-0.943852	-1.91653	0.0108	0.0864408	no
P2687	XLOC_002815	PMR1	VII:187463-190468	WT_t0	lsm1_t0	OK	98.6741	84.4786	-0.224085	-0.872877	0.21025	0.515012	no
P2688	XLOC_002816	YGL165C	VII:191128-191976	WT_t0	lsm1_t0	OK	44.235	54.0667	0.289552	0.849897	0.22695	0.535363	no
P2689	XLOC_002817	YRB30	VII:191977-193300	WT_t0	lsm1_t0	OK	12.4244	9.17493	-0.437411	-1.43814	0.04415	0.211275	no
P269	XLOC_000284	GDT1	II:602633-603476	WT_t0	lsm1_t0	OK	170.932	141.422	-0.273418	-1.07586	0.12235	0.388308	no
P2690	XLOC_002818	RAD54	VII:193706-196403	WT_t0	lsm1_t0	OK	13.635	13.491	-0.0153141	-0.0578765	0.93115	0.977499	no
P2691	XLOC_002819	YIP5	VII:199209-200142	WT_t0	lsm1_t0	OK	57.5721	68.2827	0.246151	0.947645	0.17615	0.468186	no
P2692	XLOC_002820	LYS5	VII:215277-216096	WT_t0	lsm1_t0	OK	21.2257	17.0912	-0.312561	-1.02219	0.15	0.435075	no
P2693	XLOC_002821	YGL152C	VII:216272-217369	WT_t0	lsm1_t0	OK	25.2844	29.8219	0.238127	0.671673	0.33065	0.648543	no
P2694	XLOC_002822	INO80	VII:221103-225877	WT_t0	lsm1_t0	OK	42.8513	30.5643	-0.48749	-1.91191	0.00575	0.0569178	no
P2695	XLOC_002823	RPL9A	VII:227753-228329	WT_t0	lsm1_t0	OK	4329.22	3415.7	-0.341926	-1.40021	0.0474	0.22149	no
P2696	XLOC_002824	RRT6	VII:228750-229686	WT_t0	lsm1_t0	OK	4.77288	5.565	0.221519	0.54232	0.4479	0.736457	no
P2697	XLOC_002825	ROG1	VII:232449-234507	WT_t0	lsm1_t0	OK	16.4997	13.7776	-0.260117	-0.965961	0.16995	0.458822	no
P2698	XLOC_002826	MRF1	VII:234716-235958	WT_t0	lsm1_t0	OK	21.9051	23.4107	0.095896	0.350173	0.61575	0.850808	no
P2699	XLOC_002827	GPI10	VII:236268-238119	WT_t0	lsm1_t0	OK	28.7266	25.7979	-0.155136	-0.597081	0.3983	0.703892	no
P27	XLOC_000026	FRT2	I:92899-94486	WT_t0	lsm1_t0	OK	8.27353	6.35785	-0.379965	-1.19404	0.08895	0.327123	no
P270	XLOC_000285	RPS9B	II:604507-605508	WT_t0	lsm1_t0	OK	4740.28	3765.53	-0.332117	-1.36772	0.05265	0.236627	no
P2700	XLOC_002828	YGL140C	VII:241352-245012	WT_t0	lsm1_t0	OK	39.9297	29.3527	-0.443969	-1.75216	0.01335	0.0986503	no
P2701	XLOC_002829	YGL138C	VII:248493-249531	WT_t0	lsm1_t0	NOTEST	0.302199	0.198657	-0.60522	0	1	1	no
P2702	XLOC_002830	MRM2	VII:252896-253859	WT_t0	lsm1_t0	OK	32.3489	27.8861	-0.214172	-0.780084	0.27015	0.58654	no
P2703	XLOC_002831	SNT2	VII:261579-265859	WT_t0	lsm1_t0	OK	15.6401	11.986	-0.383897	-1.48151	0.0347	0.183155	no
P2704	XLOC_002832	RSM23	VII:267722-269075	WT_t0	lsm1_t0	OK	33.4116	31.8331	-0.0698211	-0.265976	0.709	0.897497	no
P2705	XLOC_002833	CWC23	VII:269292-270144	WT_t0	lsm1_t0	OK	11.7172	16.3611	0.481648	1.48103	0.0367	0.189925	no
P2706	XLOC_002834	SOH1	VII:270391-270775	WT_t0	lsm1_t0	OK	66.122	97.2234	0.556173	1.89497	0.00755	0.0684454	no
P2707	XLOC_002835	MON1	VII:274779-276714	WT_t0	lsm1_t0	OK	13.8097	9.7373	-0.504083	-1.80474	0.01025	0.0832976	no
P2708	XLOC_002836	YGL123C-A	VII:277616-278381	WT_t0	lsm1_t0	OK	18099.7	15475.4	-0.225986	-0.470525	0.50035	0.775353	no
P2709	XLOC_002837	NAB2	VII:278945-280523	WT_t0	lsm1_t0	OK	79.8224	84.7585	0.086563	0.342069	0.625	0.855454	no
P271	XLOC_000286	YBR190W	II:605965-607140	WT_t0	lsm1_t0	OK	19.7778	27.3258	0.466378	0.0861094	0.8136	0.939224	no
P2710	XLOC_002838	GPG1	VII:280776-281157	WT_t0	lsm1_t0	OK	14.232	19.2338	0.434509	0.981992	0.16605	0.455634	no
P2711	XLOC_002839	PRP43	VII:281633-283937	WT_t0	lsm1_t0	OK	127.666	133.356	0.0629077	0.250739	0.71965	0.902182	no
P2712	XLOC_002841	YGL118C	VII:288013-288451	WT_t0	lsm1_t0	NOTEST	0.36641	0.529037	0.529908	0	1	1	no
P2713	XLOC_002842	TAF6	VII:298177-299728	WT_t0	lsm1_t0	OK	49.4655	57.6179	0.220095	0.858915	0.2235	0.531723	no
P2714	XLOC_002843	CUE3	VII:301536-303411	WT_t0	lsm1_t0	OK	19.1104	20.7927	0.121717	0.458684	0.51155	0.782784	no
P2715	XLOC_002844	YGL108C	VII:303512-304071	WT_t0	lsm1_t0	OK	44.9067	52.5749	0.227444	0.683507	0.3298	0.647676	no
P2716	XLOC_002845	RMD9	VII:304332-306273	WT_t0	lsm1_t0	OK	26.0655	28.3656	0.122006	0.470552	0.50065	0.775629	no
P2717	XLOC_002846	VPS73	VII:308712-310173	WT_t0	lsm1_t0	OK	7.43889	7.10258	-0.0667455	-0.20624	0.77195	0.922652	no
P2718	XLOC_002847	YGL102C	VII:310966-311933	WT_t0	lsm1_t0	OK	7929.26	7280.58	-0.123132	-0.480107	0.48555	0.764566	no
P2719	XLOC_002848	VPS45	VII:328873-330607	WT_t0	lsm1_t0	OK	26.964	26.0463	-0.0499543	-0.190895	0.7883	0.929628	no
P272	XLOC_000286	RPL21A	II:605965-607140	WT_t0	lsm1_t0	OK	4607.28	4203.32	-0.132388	-0.539434	0.43775	0.730151	no
P2720	XLOC_002849	PAN2	VII:331117-334465	WT_t0	lsm1_t0	OK	36.8205	29.1826	-0.335401	-1.32181	0.05995	0.256554	no
P2721	XLOC_002850	NBP35	VII:342055-343042	WT_t0	lsm1_t0	OK	37.1187	41.5703	0.163406	0.613435	0.3823	0.692943	no
P2722	XLOC_002851	MF(ALPHA)2	VII:344790-345153	WT_t0	lsm1_t0	OK	14.3279	15.9524	0.154942	0.325903	0.63845	0.861925	no
P2723	XLOC_002852	MMS2	VII:346405-346904	WT_t0	lsm1_t0	OK	103.482	154.766	0.580711	2.14662	0.00185	0.0259531	yes
P2724	XLOC_002853	GUP1	VII:350615-352298	WT_t0	lsm1_t0	OK	42.5629	48.67	0.193435	0.754195	0.27915	0.594902	no
P2725	XLOC_002854	DBP3	VII:360287-361859	WT_t0	lsm1_t0	OK	162.735	191.718	0.236464	0.940359	0.1793	0.472801	no
P2726	XLOC_002855	HNM1	VII:362224-363916	WT_t0	lsm1_t0	OK	95.0729	152.092	0.677839	2.68034	5e-05	0.00161294	yes
P2727	XLOC_002856	RPL7A	VII:364334-365996	WT_t0	lsm1_t0	OK	1531.25	1278.45	-0.260307	-1.04823	0.1307	0.400096	no
P2728	XLOC_002859	MPS2	VII:366924-368088	WT_t0	lsm1_t0	OK	10.6245	11.3723	0.098123	0.314644	0.65715	0.874361	no
P2729	XLOC_002860	YGL074C	VII:368595-371362	WT_t0	lsm1_t0	OK	17.1515	13.8025	-0.313412	-0.21985	0.746	0.914159	no
P273	XLOC_000287	YBR191W-A	II:607148-607223	WT_t0	lsm1_t0	OK	1365.95	1006.81	-0.440111	-0.497533	0.4978	0.773743	no
P2730	XLOC_002861	YGL072C	VII:368595-371362	WT_t0	lsm1_t0	OK	45.2151	38.9305	-0.215904	-0.282644	0.6856	0.889078	no
P2731	XLOC_002862	RPB9	VII:374458-374827	WT_t0	lsm1_t0	OK	143.403	173.265	0.2729	1.00774	0.15255	0.436978	no
P2732	XLOC_002863	YGL069C	VII:375049-375671	WT_t0	lsm1_t0	OK	18.4119	27.0024	0.552449	0.605276	0.38405	0.694942	no
P2733	XLOC_002864	ALG2	VII:379759-381271	WT_t0	lsm1_t0	OK	31.7475	25.9733	-0.289611	-1.10169	0.1181	0.381332	no
P2734	XLOC_002865	MRH4	VII:381522-383208	WT_t0	lsm1_t0	OK	14.9537	17.5998	0.235053	0.860857	0.2258	0.533796	no
P2735	XLOC_002866	YGL063C-A	VII:383653-384766	WT_t0	lsm1_t0	OK	94.7585	72.0999	-0.394258	-0.30581	0.6693	0.881016	no
P2736	XLOC_002867	DUO1	VII:388967-389711	WT_t0	lsm1_t0	OK	25.4819	37.6297	0.562398	1.96153	0.00535	0.0546612	no
P2737	XLOC_002868	GEP7	VII:394965-395829	WT_t0	lsm1_t0	OK	19.6934	21.2967	0.112918	0.381675	0.5877	0.832509	no
P2738	XLOC_002869	SDS23	VII:396034-397618	WT_t0	lsm1_t0	OK	44.5344	47.2301	0.0847839	0.329692	0.63775	0.861925	no
P2739	XLOC_002870	ERV14	VII:400870-401287	WT_t0	lsm1_t0	OK	334.183	373.48	0.160392	0.626961	0.37535	0.686431	no
P274	XLOC_000288	RIM2	II:607651-608785	WT_t0	lsm1_t0	OK	26.5247	22.3467	-0.247274	-0.897633	0.1974	0.496823	no
P2740	XLOC_002872	TIF4632	VII:406859-409604	WT_t0	lsm1_t0	OK	56.4452	56.7414	0.0075503	0.0299298	0.9657	0.988459	no
P2741	XLOC_002873	RPT6	VII:410068-411286	WT_t0	lsm1_t0	OK	183.706	201.719	0.134945	0.535708	0.4401	0.730336	no
P2742	XLOC_002875	RNA15	VII:416145-417036	WT_t0	lsm1_t0	OK	28.3925	31.433	0.146769	0.529011	0.44575	0.735287	no
P2743	XLOC_002876	YGL042C	VII:417482-418593	WT_t0	lsm1_t0	OK	145.533	185.745	0.351982	0.627779	0.3705	0.683264	no
P2744	XLOC_002877	YGL041C-B	VII:418703-419289	WT_t0	lsm1_t0	OK	70.9277	86.5882	0.287822	0.26179	0.70835	0.897411	no
P2745	XLOC_002878	YGL041C	VII:418703-419289	WT_t0	lsm1_t0	OK	206.13	369.573	0.842304	1.70426	0.01665	0.114143	no
P2746	XLOC_002879	HEM2	VII:419526-420555	WT_t0	lsm1_t0	OK	94.1087	88.5581	-0.0877035	-0.343727	0.62135	0.853953	no
P2747	XLOC_002880	OCH1	VII:425361-426804	WT_t0	lsm1_t0	OK	42.4992	36.9773	-0.200795	-0.776228	0.26875	0.584825	no
P2748	XLOC_002881	PNC1	VII:427296-427947	WT_t0	lsm1_t0	OK	271.049	290.909	0.102012	0.39967	0.5702	0.822056	no
P2749	XLOC_002882	MIG1	VII:431547-433062	WT_t0	lsm1_t0	OK	35.7655	28.258	-0.33991	-1.30297	0.06665	0.273795	no
P275	XLOC_000289	AIM4	II:610037-610409	WT_t0	lsm1_t0	OK	35.2444	34.2813	-0.0399705	-0.111422	0.8771	0.964463	no
P2750	XLOC_002883	YGL034C	VII:433213-433579	WT_t0	lsm1_t0	OK	1.3357	4.54894	1.76794	1.43591	0.10515	0.361212	no
P2751	XLOC_002884	AGA2	VII:436569-436833	WT_t0	lsm1_t0	OK	291.071	491.537	0.755927	2.77439	5e-05	0.00161294	yes
P2752	XLOC_002885	RPL24A	VII:437466-437934	WT_t0	lsm1_t0	OK	4797.84	4370.93	-0.134445	-0.547828	0.43375	0.727447	no
P2753	XLOC_002887	SCW11	VII:441280-442909	WT_t0	lsm1_t0	OK	113.16	102.673	-0.140304	-0.555871	0.4273	0.72375	no
P2754	XLOC_002888	CWH41	VII:443641-446143	WT_t0	lsm1_t0	OK	67.5078	66.1577	-0.0291453	-0.115506	0.8714	0.962248	no
P2755	XLOC_002889	TRP5	VII:446411-448535	WT_t0	lsm1_t0	OK	195.821	241.481	0.30237	1.2105	0.08685	0.322578	no
P2756	XLOC_002890	PGD1	VII:448763-450123	WT_t0	lsm1_t0	OK	18.109	20.0666	0.148089	0.502591	0.4678	0.752134	no
P2757	XLOC_002891	PIB2	VII:450196-452104	WT_t0	lsm1_t0	OK	30.8556	39.4062	0.352891	1.37138	0.0525	0.236287	no
P2758	XLOC_002892	GET1	VII:457162-457870	WT_t0	lsm1_t0	OK	82.273	98.3836	0.257999	0.994097	0.15835	0.44331	no
P2759	XLOC_002893	JAC1	VII:459109-459664	WT_t0	lsm1_t0	OK	28.7468	43.3767	0.593518	1.96545	0.00625	0.060732	no
P276	XLOC_000290	KTR4	II:618908-620303	WT_t0	lsm1_t0	OK	81.4602	82.2995	0.0147893	0.0581767	0.9355	0.97852	no
P2760	XLOC_002894	YGL015C	VII:465042-465435	WT_t0	lsm1_t0	OK	1.57355	1.08753	-0.532962	-0.355867	0.61505	0.850808	no
P2761	XLOC_002895	YGL014C-A	VII:466140-468807	WT_t0	lsm1_t0	OK	545.413	469.344	-0.216704	-0.174979	0.80745	0.936548	no
P2762	XLOC_002896	PDR1	VII:469091-472298	WT_t0	lsm1_t0	OK	30.5582	25.1173	-0.28288	-1.11139	0.11325	0.374008	no
P2763	XLOC_002897	SCL1	VII:474488-475247	WT_t0	lsm1_t0	OK	216.736	275.162	0.344346	1.36467	0.0568	0.247575	no
P2764	XLOC_002898	LEU1	VII:476312-478652	WT_t0	lsm1_t0	OK	267.211	142.264	-0.909407	-3.62703	5e-05	0.00161294	yes
P2765	XLOC_002899	PMA1	VII:479909-482666	WT_t0	lsm1_t0	OK	4099.2	3623.97	-0.177771	-0.768711	0.2768	0.593632	no
P2766	XLOC_002900	YGL007C-A	VII:482940-483027	WT_t0	lsm1_t0	OK	0	133.479	inf	NA	0.0594	0.255231	no
P2767	XLOC_002901	COG7	VII:489707-490547	WT_t0	lsm1_t0	OK	44.821	54.3612	0.278404	1.04689	0.1379	0.412208	no
P2768	XLOC_002902	RPN14	VII:490702-491956	WT_t0	lsm1_t0	OK	18.9543	17.079	-0.150303	-0.534099	0.4479	0.736457	no
P2769	XLOC_002903	CDH1	VII:492473-494174	WT_t0	lsm1_t0	OK	21.6421	16.6344	-0.37967	-1.41159	0.0422	0.205818	no
P277	XLOC_000291	BEM1	II:620871-622527	WT_t0	lsm1_t0	OK	30.6801	31.6053	0.0428653	0.165075	0.81115	0.9384	no
P2770	XLOC_002904	ERG26	VII:495452-496502	WT_t0	lsm1_t0	OK	89.6253	92.9264	0.0521822	0.204401	0.76825	0.921349	no
P2771	XLOC_002905	YGR001C	VII:497132-498034	WT_t0	lsm1_t0	OK	124.582	160.78	0.367984	1.44073	0.0419	0.2053	no
P2772	XLOC_002906	SWC4	VII:498475-499906	WT_t0	lsm1_t0	OK	25.0176	24.2767	-0.0433726	-0.162605	0.8234	0.945556	no
P2773	XLOC_002907	TFG2	VII:504656-505859	WT_t0	lsm1_t0	OK	45.3425	52.1976	0.20312	0.784561	0.2633	0.578896	no
P2774	XLOC_002908	STF2	VII:508109-508364	WT_t0	lsm1_t0	OK	441.574	443.769	0.00715278	0.026052	0.97015	0.990461	no
P2775	XLOC_002909	SEC9	VII:509046-511002	WT_t0	lsm1_t0	OK	25.2575	33.2833	0.398088	1.53918	0.0281	0.160445	no
P2776	XLOC_002910	YGR015C	VII:521089-522076	WT_t0	lsm1_t0	OK	12.2913	11.0907	-0.148277	-0.460444	0.5243	0.792335	no
P2777	XLOC_002911	YGR018C	VII:523786-524694	WT_t0	lsm1_t0	OK	246.568	146.213	-0.753914	-1.8382	0.00905	0.076786	no
P2778	XLOC_002912	VMA7	VII:526972-527329	WT_t0	lsm1_t0	OK	583.281	597.348	0.0343789	0.135084	0.8444	0.953926	no
P2779	XLOC_002913	YGR022C	VII:529256-530919	WT_t0	lsm1_t0	NOTEST	0.356153	0	#NAME?	0	1	1	no
P278	XLOC_000292	YBR200W-A	II:622982-623147	WT_t0	lsm1_t0	NOTEST	3.27623	2.8784	-0.186772	0	1	1	no
P2780	XLOC_002914	THG1	VII:531882-532596	WT_t0	lsm1_t0	OK	73.4446	69.9247	-0.0708543	-0.269395	0.70025	0.89449	no
P2781	XLOC_002915	RPS25A	VII:534131-534458	WT_t0	lsm1_t0	OK	7364.36	7180.05	-0.0365672	-0.148213	0.83815	0.95166	no
P2782	XLOC_002917	POP6	VII:545680-546157	WT_t0	lsm1_t0	OK	45.7414	44.6647	-0.0343658	-0.113681	0.87075	0.962248	no
P2783	XLOC_002918	NAG1	VII:546440-547469	WT_t0	lsm1_t0	OK	41.4625	35.2936	-0.232404	-0.55921	0.42545	0.722622	no
P2784	XLOC_002919	TIM21	VII:554247-554967	WT_t0	lsm1_t0	OK	82.8131	89.8591	0.117805	0.453426	0.5194	0.788794	no
P2785	XLOC_002920	YGR035C	VII:557071-557422	WT_t0	lsm1_t0	OK	83.5716	50.5538	-0.725192	-2.25322	0.0017	0.0246093	yes
P2786	XLOC_002921	CAX4	VII:558148-558868	WT_t0	lsm1_t0	OK	30.0646	25.6299	-0.230241	-0.784564	0.26705	0.583743	no
P2787	XLOC_002922	ACB1	VII:559730-559994	WT_t0	lsm1_t0	OK	2018.48	1290.89	-0.644905	-2.54386	0.00025	0.00597274	yes
P2788	XLOC_002924	YGR038C-B	VII:562198-567467	WT_t0	lsm1_t0	NOTEST	0.151272	0.0815653	-0.891117	0	1	1	no
P2789	XLOC_002925	NQM1	VII:580434-581436	WT_t0	lsm1_t0	OK	5.44574	14.4438	1.40725	4.00604	5e-05	0.00161294	yes
P279	XLOC_000293	DER1	II:623575-624211	WT_t0	lsm1_t0	OK	24.65	20.2347	-0.284758	-0.895709	0.2087	0.512674	no
P2790	XLOC_002926	RME1	VII:582989-583892	WT_t0	lsm1_t0	OK	57.9242	39.6957	-0.545184	-2.05542	0.00415	0.0461878	yes
P2791	XLOC_002927	YGR045C	VII:583933-584296	WT_t0	lsm1_t0	OK	3.19463	3.31754	0.0544677	0.0625304	0.9179	0.972858	no
P2792	XLOC_002928	TFC4	VII:586391-589469	WT_t0	lsm1_t0	OK	18.3576	18.331	-0.00208841	-0.00809185	0.9926	0.995834	no
P2793	XLOC_002929	YGR050C	VII:592085-592442	WT_t0	lsm1_t0	OK	17.933	38.7883	1.11301	2.72663	0.0004	0.00841722	yes
P2794	XLOC_002930	YGR051C	VII:592905-593229	WT_t0	lsm1_t0	OK	6.91125	21.8394	1.65991	2.80143	0.00105	0.0171536	yes
P2795	XLOC_002931	YGR053C	VII:594985-595837	WT_t0	lsm1_t0	OK	5.00275	6.02613	0.268511	0.646888	0.36505	0.67853	no
P2796	XLOC_002932	LST7	VII:604772-605501	WT_t0	lsm1_t0	OK	35.0064	31.7481	-0.140952	-0.49664	0.47495	0.756385	no
P2797	XLOC_002933	ADE6	VII:611888-615965	WT_t0	lsm1_t0	OK	262.924	161.099	-0.7067	-2.84151	0.0001	0.00283705	yes
P2798	XLOC_002934	COX18	VII:616327-617278	WT_t0	lsm1_t0	OK	20.8274	19.1022	-0.124746	-0.428366	0.5406	0.806648	no
[truncated: 4,644 more rows]

## Sheet: WT-lsm1 t1
test_id	gene_id	gene	locus	sample_1	sample_2	status	value_1	value_2	log2(fold_change)	test_stat	p_value	q_value	significant
P1	XLOC_000001	YAL068W-A	I:334-792	WT_t1	lsm1_t1	NOTEST	0	0	0	0	1	1	no
P10	XLOC_000009	ECM1	I:36495-37147	WT_t1	lsm1_t1	OK	89.8044	133.447	0.57141	1.90955	0.0063	0.0502115	no
P100	XLOC_000104	SYN8	I:128251-129019	WT_t1	lsm1_t1	OK	63.4829	53.5563	-0.245311	-0.831091	0.23975	0.507109	no
P1000	XLOC_001026	TCP1	IV:887231-888911	WT_t1	lsm1_t1	OK	214.24	301.098	0.491005	1.71361	0.01555	0.0928063	no
P1001	XLOC_001027	UPC2	IV:889750-892492	WT_t1	lsm1_t1	OK	25.1344	24.3756	-0.0442262	-0.148572	0.83075	0.932424	no
P1002	XLOC_001028	AHA1	IV:892874-893927	WT_t1	lsm1_t1	OK	173.144	230.384	0.412066	1.38869	0.04525	0.185172	no
P1003	XLOC_001029	ADR1	IV:895034-899006	WT_t1	lsm1_t1	OK	50.5113	28.0194	-0.850178	-2.8419	5e-05	0.00114143	yes
P1004	XLOC_001030	GTB1	IV:907329-909438	WT_t1	lsm1_t1	OK	36.7956	34.0961	-0.109926	-0.368228	0.59805	0.812138	no
P1005	XLOC_001031	YDR222W	IV:910053-911301	WT_t1	lsm1_t1	OK	18.0468	18.6355	0.0463089	0.146817	0.832	0.93247	no
P1006	XLOC_001032	CRF1	IV:912098-913502	WT_t1	lsm1_t1	OK	10.4588	7.49047	-0.481591	-1.38764	0.04995	0.197452	no
P1007	XLOC_001033	HTA1	IV:915529-915928	WT_t1	lsm1_t1	OK	364.149	346.55	-0.0714661	-0.238501	0.73895	0.890865	no
P1008	XLOC_001034	ADK1	IV:916485-917154	WT_t1	lsm1_t1	OK	795.946	806.802	0.0195451	0.0681888	0.92325	0.969989	no
P1009	XLOC_001035	SIR4	IV:917570-921647	WT_t1	lsm1_t1	OK	15.2091	11.8618	-0.358618	-1.2219	0.0846	0.277314	no
P101	XLOC_000105	MDM10	I:134183-135665	WT_t1	lsm1_t1	OK	19.9078	18.8041	-0.0822899	-0.272787	0.69785	0.87344	no
P1010	XLOC_001036	IVY1	IV:924784-926146	WT_t1	lsm1_t1	OK	30.0604	22.3917	-0.4249	-1.43377	0.0433	0.17984	no
P1011	XLOC_001037	YDR230W	IV:926222-926910	WT_t1	lsm1_t1	OK	19.0017	26.0613	0.45578	0.479817	0.4978	0.74327	no
P1012	XLOC_001038	HEM1	IV:927451-929098	WT_t1	lsm1_t1	OK	131.88	129.217	-0.0294282	-0.0992236	0.88535	0.955026	no
P1013	XLOC_001039	LYS4	IV:931128-933210	WT_t1	lsm1_t1	OK	62.2703	67.1445	0.108726	0.35938	0.6087	0.820154	no
P1014	XLOC_001040	PRP42	IV:933503-935138	WT_t1	lsm1_t1	OK	23.9382	24.4933	0.0330728	0.112955	0.87125	0.948248	no
P1015	XLOC_001041	MRPL7	IV:936614-937493	WT_t1	lsm1_t1	OK	55.0951	80.0887	0.539674	1.83617	0.0085	0.0618815	no
P1016	XLOC_001042	BUD26	IV:943673-945438	WT_t1	lsm1_t1	OK	14.55	11.7461	-0.30883	-0.192999	0.79255	0.913727	no
P1017	XLOC_001044	AMD2	IV:946806-948456	WT_t1	lsm1_t1	OK	16.8851	14.6615	-0.203723	-0.669634	0.3414	0.610162	no
P1018	XLOC_001045	PEX5	IV:950562-952401	WT_t1	lsm1_t1	OK	27.8803	24.4213	-0.191108	-0.656502	0.3511	0.620125	no
P1019	XLOC_001046	MNN10	IV:952799-953981	WT_t1	lsm1_t1	OK	80.2635	75.8625	-0.0813569	-0.268793	0.70225	0.87586	no
P102	XLOC_000106	ERP2	I:137697-138345	WT_t1	lsm1_t1	OK	238.529	328.125	0.460082	1.53191	0.03015	0.143606	no
P1020	XLOC_001047	TRS23	IV:954287-954947	WT_t1	lsm1_t1	OK	33.9058	36.5979	0.11023	0.347	0.6199	0.828422	no
P1021	XLOC_001048	YDR246W-A	IV:955132-955333	WT_t1	lsm1_t1	OK	19.8615	16.4064	-0.275717	-0.291991	0.68515	0.866962	no
P1022	XLOC_001049	VHS1	IV:956012-957398	WT_t1	lsm1_t1	OK	19.7423	12.717	-0.634525	-2.00386	0.0049	0.0413749	yes
P1023	XLOC_001050	PAM1	IV:960613-963106	WT_t1	lsm1_t1	OK	54.2109	38.7008	-0.486218	-1.61549	0.02295	0.119362	no
P1024	XLOC_001051	BTT1	IV:963411-963861	WT_t1	lsm1_t1	OK	18.9701	17.2087	-0.140591	-0.327362	0.64285	0.841321	no
P1025	XLOC_001052	CHL4	IV:965112-966489	WT_t1	lsm1_t1	OK	17.5546	17.0441	-0.0425743	-0.137394	0.85015	0.939191	no
P1026	XLOC_001053	YDR261W-B	IV:981461-986775	WT_t1	lsm1_t1	OK	10.4995	2.04474	-2.36033	-7.29835	5e-05	0.00114143	yes
P1027	XLOC_001055	YDR262W	IV:993133-993952	WT_t1	lsm1_t1	OK	79.2183	68.7437	-0.204607	-0.701536	0.317	0.587834	no
P1028	XLOC_001056	PEX10	IV:998863-999877	WT_t1	lsm1_t1	OK	22.9105	23.3313	0.026254	0.0839976	0.9007	0.96056	no
P1029	XLOC_001057	MSW1	IV:1004003-1005143	WT_t1	lsm1_t1	OK	27.8985	34.4576	0.304634	1.02388	0.1422	0.378411	no
P103	XLOC_000107	SSA1	I:139502-141431	WT_t1	lsm1_t1	OK	684.285	817.494	0.256609	0.767752	0.2689	0.540676	no
P1030	XLOC_001058	CCC2	IV:1005664-1008766	WT_t1	lsm1_t1	OK	20.9294	13.7463	-0.606491	-1.9131	0.0068	0.0529423	no
P1031	XLOC_001059	GLO2	IV:1009009-1009834	WT_t1	lsm1_t1	OK	77.0956	100.366	0.380546	1.28975	0.06955	0.24698	no
P1032	XLOC_001060	DON1	IV:1010175-1011273	WT_t1	lsm1_t1	OK	6.72816	5.77489	-0.220418	-0.544648	0.44305	0.698908	no
P1033	XLOC_001061	BSC2	IV:1012251-1012959	WT_t1	lsm1_t1	OK	44.1356	41.1058	-0.102603	-0.334771	0.627	0.832619	no
P1034	XLOC_001062	RNH202	IV:1019367-1020420	WT_t1	lsm1_t1	OK	37.897	36.5978	-0.0503275	-0.170474	0.80445	0.919536	no
P1035	XLOC_001063	RRP45	IV:1020746-1021664	WT_t1	lsm1_t1	OK	66.0059	69.523	0.0748951	0.25391	0.71255	0.87927	no
P1036	XLOC_001064	ZIP1	IV:1032435-1035063	WT_t1	lsm1_t1	OK	6.91837	4.82407	-0.520182	-1.57845	0.0261	0.130337	no
P1037	XLOC_001065	INM2	IV:1035994-1036873	WT_t1	lsm1_t1	OK	35.0408	37.6311	0.102889	0.340974	0.62635	0.832528	no
P1038	XLOC_001066	NSE3	IV:1037194-1038106	WT_t1	lsm1_t1	OK	26.4313	22.7111	-0.218849	-0.692282	0.3202	0.590854	no
P1039	XLOC_001067	YDR290W	IV:1038279-1039699	WT_t1	lsm1_t1	OK	19.9808	20.0707	0.00647581	0.00603845	0.989	0.994015	no
P104	XLOC_000108	TFC3	I:147593-151166	WT_t1	lsm1_t1	OK	20.6298	18.7143	-0.140592	-0.471878	0.5016	0.746551	no
P1040	XLOC_001068	HRQ1	IV:1039727-1042961	WT_t1	lsm1_t1	OK	19.3678	17.9168	-0.112343	-0.380047	0.5894	0.805318	no
P1041	XLOC_001069	MHR1	IV:1055211-1055892	WT_t1	lsm1_t1	OK	77.1207	114.027	0.564181	1.92211	0.0072	0.0551166	no
P1042	XLOC_001070	SUR2	IV:1056550-1057600	WT_t1	lsm1_t1	OK	92.3404	93.5823	0.019273	0.0641074	0.92895	0.972088	no
P1043	XLOC_001071	BFR2	IV:1059626-1061231	WT_t1	lsm1_t1	OK	58.6388	49.3706	-0.248204	-0.806077	0.25565	0.52527	no
P1044	XLOC_001072	CFT1	IV:1063351-1067425	WT_t1	lsm1_t1	OK	30.1087	22.4015	-0.426587	-1.41772	0.04665	0.189085	no
P1045	XLOC_001073	GPI11	IV:1067730-1068390	WT_t1	lsm1_t1	OK	48.5241	61.2088	0.335039	1.10947	0.1141	0.333483	no
P1046	XLOC_001074	YDR307W	IV:1075864-1077853	WT_t1	lsm1_t1	OK	31.9788	37.0759	0.213367	0.717244	0.30625	0.577202	no
P1047	XLOC_001075	TFB1	IV:1085064-1086993	WT_t1	lsm1_t1	OK	26.0313	24.8649	-0.0661332	-0.227581	0.74065	0.891738	no
P1048	XLOC_001076	SSF2	IV:1087580-1088942	WT_t1	lsm1_t1	OK	42.1977	45.5388	0.10993	0.370495	0.59395	0.808012	no
P1049	XLOC_001077	OMS1	IV:1093762-1095178	WT_t1	lsm1_t1	OK	17.8008	21.7243	0.287369	0.945639	0.17885	0.428729	no
P105	XLOC_000109	ERP1	I:154064-154724	WT_t1	lsm1_t1	OK	369.776	424.508	0.199141	0.671685	0.33685	0.605837	no
P1050	XLOC_001078	YDR316W-B	IV:1096063-1101332	WT_t1	lsm1_t1	HIDATA	0	0	0	0	1	1	no
P1051	XLOC_001079	HIM1	IV:1102183-1103428	WT_t1	lsm1_t1	OK	12.645	10.4238	-0.278686	-0.825922	0.23775	0.504548	no
P1052	XLOC_001080	MCM21	IV:1103757-1104947	WT_t1	lsm1_t1	OK	19.7609	18.374	-0.104985	-0.332282	0.63115	0.835088	no
P1053	XLOC_001081	YDR320W-B	IV:1108279-1108621	WT_t1	lsm1_t1	OK	45.9979	71.8033	0.642483	0.295071	0.70735	0.876994	no
P1054	XLOC_001082	ASP1	IV:1108701-1109847	WT_t1	lsm1_t1	OK	158.339	187.116	0.240921	0.809491	0.25175	0.521278	no
P1055	XLOC_001083	MRPL35	IV:1110588-1111692	WT_t1	lsm1_t1	OK	46.5683	75.8207	0.703242	2.38444	0.00075	0.0104902	yes
P1056	XLOC_001084	YCG1	IV:1117125-1120233	WT_t1	lsm1_t1	OK	25.7446	22.5063	-0.193941	-0.647128	0.35155	0.620234	no
P1057	XLOC_001085	YDR327W	IV:1125301-1126018	WT_t1	lsm1_t1	OK	202.944	265.63	0.388337	0.559625	0.42915	0.688363	no
P1058	XLOC_001086	UBX5	IV:1127871-1129374	WT_t1	lsm1_t1	OK	48.6625	37.2	-0.387507	-1.31413	0.06585	0.237402	no
P1059	XLOC_001087	GPI8	IV:1129587-1130823	WT_t1	lsm1_t1	OK	48.8256	59.3918	0.282626	0.954259	0.17245	0.421208	no
P106	XLOC_000110	RFA1	I:156753-158619	WT_t1	lsm1_t1	OK	84.7077	127.98	0.595355	2.00787	0.00515	0.0427517	yes
P1060	XLOC_001088	IRC3	IV:1131000-1133070	WT_t1	lsm1_t1	OK	14.8714	11.3252	-0.392999	-1.29654	0.06225	0.227763	no
P1061	XLOC_001089	SWR1	IV:1135931-1140476	WT_t1	lsm1_t1	OK	34.602	20.6959	-0.741512	-2.45977	0.00085	0.0115846	yes
P1062	XLOC_001090	MSN5	IV:1141167-1144842	WT_t1	lsm1_t1	OK	40.1579	26.2256	-0.614708	-2.04296	0.00455	0.0393553	yes
P1063	XLOC_001091	YDR336W	IV:1145091-1146036	WT_t1	lsm1_t1	OK	21.2854	19.3329	-0.138802	-0.431001	0.53565	0.770102	no
P1064	XLOC_001092	MRPS28	IV:1146318-1147179	WT_t1	lsm1_t1	OK	51.8984	77.8747	0.585463	1.99575	0.00455	0.0393553	yes
P1065	XLOC_001093	YDR340W	IV:1150841-1151183	WT_t1	lsm1_t1	OK	663.151	240.705	-1.46207	-4.83065	5e-05	0.00114143	yes
P1066	XLOC_001094	MRP1	IV:1169177-1170143	WT_t1	lsm1_t1	OK	70.8925	91.9982	0.375971	1.26509	0.0692	0.24601	no
P1067	XLOC_001096	SBE2	IV:1178665-1181260	WT_t1	lsm1_t1	OK	28.87	19.9149	-0.535723	-1.80601	0.01015	0.0705972	no
P1068	XLOC_001097	YDR352W	IV:1181800-1182754	WT_t1	lsm1_t1	OK	39.5831	32.3849	-0.289562	-0.965752	0.1636	0.409253	no
P1069	XLOC_001098	TRR1	IV:1183298-1184258	WT_t1	lsm1_t1	OK	767.02	1366.15	0.832784	2.99767	5e-05	0.00114143	yes
P107	XLOC_000111	YAR009C	I:160596-164187	WT_t1	lsm1_t1	OK	5.76475	1.77514	-1.69932	-4.77515	5e-05	0.00114143	yes
P1070	XLOC_001099	TRP4	IV:1184746-1185889	WT_t1	lsm1_t1	OK	63.9766	64.3625	0.00867712	0.0276198	0.96815	0.985836	no
P1071	XLOC_001100	SPC110	IV:1186066-1188941	WT_t1	lsm1_t1	OK	24.7185	21.0705	-0.230368	-0.769944	0.2724	0.54473	no
P1072	XLOC_001101	GGA1	IV:1190058-1191732	WT_t1	lsm1_t1	OK	26.8181	33.0427	0.301124	1.01541	0.15055	0.389444	no
P1073	XLOC_001102	OPI7	IV:1191935-1195032	WT_t1	lsm1_t1	OK	31.5554	25.7215	-0.294911	-0.302167	0.66565	0.855372	no
P1074	XLOC_001103	ESC2	IV:1199182-1200553	WT_t1	lsm1_t1	OK	17.1559	14.4223	-0.25041	-0.798851	0.25395	0.524136	no
P1075	XLOC_001105	SEM1	IV:1202127-1202397	WT_t1	lsm1_t1	OK	590.446	624.286	0.080403	0.275083	0.69315	0.869771	no
P1076	XLOC_001106	YDR365W-B	IV:1206996-1212265	WT_t1	lsm1_t1	HIDATA	0	1.68175	0	0	1	1	no
P1077	XLOC_001107	KEI1	IV:1212847-1213614	WT_t1	lsm1_t1	OK	57.0397	71.2202	0.32032	1.07719	0.12445	0.350279	no
P1078	XLOC_001108	YPR1	IV:1213903-1214842	WT_t1	lsm1_t1	OK	169.915	140.717	-0.27202	-0.902017	0.2031	0.46036	no
P1079	XLOC_001109	CTS2	IV:1219412-1220948	WT_t1	lsm1_t1	OK	19.4376	17.8759	-0.120833	-0.395906	0.5796	0.798518	no
P108	XLOC_000112	YAR010C	I:164543-165866	WT_t1	lsm1_t1	NOTEST	0	0	0	0	1	1	no
P1080	XLOC_001110	FRQ1	IV:1222758-1223331	WT_t1	lsm1_t1	OK	104.261	112.76	0.113057	0.387145	0.57375	0.794466	no
P1081	XLOC_001111	YDR374W-A	IV:1224756-1225026	WT_t1	lsm1_t1	OK	117.131	94.5049	-0.309661	-0.826417	0.2465	0.515416	no
P1082	XLOC_001112	ARH1	IV:1226821-1228303	WT_t1	lsm1_t1	OK	40.1581	36.138	-0.152176	-0.520567	0.4549	0.709105	no
P1083	XLOC_001113	ATP17	IV:1228610-1228916	WT_t1	lsm1_t1	OK	374.069	673.051	0.847412	2.84954	5e-05	0.00114143	yes
P1084	XLOC_001114	RGA2	IV:1230166-1233196	WT_t1	lsm1_t1	OK	20.1071	14.1559	-0.506295	-1.72319	0.0143	0.0874695	no
P1085	XLOC_001115	ARO10	IV:1234217-1236125	WT_t1	lsm1_t1	OK	91.8696	194.14	1.07944	3.64693	5e-05	0.00114143	yes
P1086	XLOC_001116	YRA1	IV:1236557-1238004	WT_t1	lsm1_t1	OK	375.392	495.984	0.401897	1.36171	0.05175	0.201699	no
P1087	XLOC_001117	RPP2B	IV:1239491-1239824	WT_t1	lsm1_t1	OK	3391.77	3993.75	0.235705	0.833314	0.2301	0.494719	no
P1088	XLOC_001118	EFT2	IV:1243229-1245758	WT_t1	lsm1_t1	OK	129.577	105.598	-0.295227	-1.00976	0.15035	0.389399	no
P1089	XLOC_001119	MUS81	IV:1246083-1247982	WT_t1	lsm1_t1	OK	12.5947	11.0166	-0.193131	-0.623121	0.37945	0.64558	no
P109	XLOC_000113	BUD14	I:166741-168871	WT_t1	lsm1_t1	OK	48.6493	43.0407	-0.176719	-0.583909	0.3971	0.662035	no
P1090	XLOC_001120	RVS167	IV:1250185-1251634	WT_t1	lsm1_t1	OK	164.886	174.291	0.0800321	0.272093	0.699	0.873715	no
P1091	XLOC_001121	SAC7	IV:1252536-1254501	WT_t1	lsm1_t1	OK	52.3693	38.4794	-0.444636	-1.47269	0.0362	0.161473	no
P1092	XLOC_001122	SPT3	IV:1258695-1259709	WT_t1	lsm1_t1	OK	31.2069	34.0922	0.127579	0.425802	0.5466	0.777106	no
P1093	XLOC_001123	SHE9	IV:1259900-1261271	WT_t1	lsm1_t1	OK	24.3011	20.9112	-0.216742	-0.722561	0.30315	0.573804	no
P1094	XLOC_001124	RPT3	IV:1261680-1262967	WT_t1	lsm1_t1	OK	221.197	229.088	0.0505731	0.172512	0.80875	0.921435	no
P1095	XLOC_001125	SXM1	IV:1263323-1266158	WT_t1	lsm1_t1	OK	104.666	64.8587	-0.690426	-2.33983	0.00105	0.0134771	yes
P1096	XLOC_001126	YDR396W	IV:1266294-1266898	WT_t1	lsm1_t1	OK	14.8958	17.1718	0.20514	0.252355	0.71645	0.881021	no
P1097	XLOC_001127	UTP5	IV:1267470-1269402	WT_t1	lsm1_t1	OK	87.0911	78.0607	-0.157929	-0.514968	0.45765	0.710792	no
P1098	XLOC_001128	HPT1	IV:1270067-1270733	WT_t1	lsm1_t1	OK	205.176	167.79	-0.290203	-0.923271	0.18475	0.436043	no
P1099	XLOC_001129	URH1	IV:1271062-1272085	WT_t1	lsm1_t1	OK	85.4571	121.658	0.509553	1.68438	0.0175	0.101322	no
P11	XLOC_000010	CNE1	I:37463-39046	WT_t1	lsm1_t1	OK	26.2619	22.2939	-0.236325	-0.739189	0.2871	0.559154	no
P110	XLOC_000114	KIN3	I:170395-171703	WT_t1	lsm1_t1	OK	7.41854	6.53016	-0.184018	-0.493893	0.4857	0.733502	no
P1100	XLOC_001130	YDR401W	IV:1272222-1273703	WT_t1	lsm1_t1	NOTEST	0	0.32391	inf	0	1	1	no
P1101	XLOC_001131	DIT1	IV:1274601-1276212	WT_t1	lsm1_t1	OK	3.87206	4.92374	0.346653	0.874489	0.2189	0.478035	no
P1102	XLOC_001132	MRP20	IV:1277645-1278437	WT_t1	lsm1_t1	OK	42.717	49.4239	0.210399	0.699461	0.31975	0.590365	no
P1103	XLOC_001133	PDR15	IV:1279209-1284044	WT_t1	lsm1_t1	OK	16.5302	23.306	0.495595	1.63603	0.02005	0.109258	no
P1104	XLOC_001133	YDR406W-A	IV:1279209-1284044	WT_t1	lsm1_t1	OK	13.0592	7.61936	-0.777324	-0.196967	0.7523	0.897393	no
P1105	XLOC_001134	SIZ1	IV:1289405-1292120	WT_t1	lsm1_t1	OK	14.1843	11.5728	-0.293557	-0.988967	0.1555	0.39806	no
P1106	XLOC_001135	RRP17	IV:1294692-1295411	WT_t1	lsm1_t1	OK	15.7276	16.2271	0.045105	0.0718144	0.9177	0.968237	no
P1107	XLOC_001136	SYF1	IV:1298431-1301011	WT_t1	lsm1_t1	OK	20.2533	14.6632	-0.465963	-1.58919	0.02345	0.120979	no
P1108	XLOC_001137	RPL12B	IV:1301554-1302113	WT_t1	lsm1_t1	OK	2002.6	2518.69	0.330804	1.13475	0.10275	0.31186	no
P1109	XLOC_001138	RAD30	IV:1303173-1305072	WT_t1	lsm1_t1	OK	17.4716	16.7283	-0.0627163	-0.21072	0.7656	0.902899	no
P111	XLOC_000115	CDC15	I:172210-175330	WT_t1	lsm1_t1	OK	9.63698	9.56563	-0.0107213	-0.0348997	0.96005	0.98394	no
P1110	XLOC_001140	HKR1	IV:1306266-1311675	WT_t1	lsm1_t1	OK	17.5837	9.92642	-0.82489	-2.76247	0.00025	0.00442659	yes
P1111	XLOC_001141	ARO80	IV:1312039-1314892	WT_t1	lsm1_t1	OK	13.7675	13.5047	-0.0278056	-0.0949245	0.8933	0.957996	no
P1112	XLOC_001142	SNX41	IV:1320063-1322006	WT_t1	lsm1_t1	OK	14.5264	14.0675	-0.0463186	-0.141578	0.8445	0.936696	no
P1113	XLOC_001143	RPN9	IV:1322204-1323386	WT_t1	lsm1_t1	OK	180.471	208.98	0.211599	0.714896	0.3052	0.575978	no
P1114	XLOC_001144	YDR431W	IV:1325500-1328701	WT_t1	lsm1_t1	OK	23.7995	18.1116	-0.394017	-0.186848	0.82985	0.931961	no
P1115	XLOC_001145	YDR433W	IV:1328782-1330040	WT_t1	lsm1_t1	OK	149.3	164.288	0.138015	0.144931	0.83495	0.933695	no
P1116	XLOC_001145	NPL3	IV:1328782-1330040	WT_t1	lsm1_t1	OK	327.176	340.101	0.0558981	0.185704	0.78935	0.912639	no
P1117	XLOC_001146	GPI17	IV:1331236-1332841	WT_t1	lsm1_t1	OK	55.9766	55.9273	-0.00127136	-0.00423372	0.99665	0.997274	no
P1118	XLOC_001147	PPZ2	IV:1334820-1336953	WT_t1	lsm1_t1	OK	15.9861	12.2404	-0.385164	-1.28435	0.06555	0.236721	no
P1119	XLOC_001148	GPI19	IV:1337351-1337774	WT_t1	lsm1_t1	OK	15.6019	16.9609	0.120493	0.262061	0.70925	0.87774	no
P112	XLOC_000116	PAU7	I:176855-177023	WT_t1	lsm1_t1	OK	29.6666	31.3345	0.0789133	0.0780586	0.92855	0.972043	no
P1120	XLOC_001149	THI74	IV:1338273-1339386	WT_t1	lsm1_t1	OK	13.7088	11.2782	-0.281569	-0.823423	0.24775	0.517184	no
P1121	XLOC_001150	LRS4	IV:1339675-1340719	WT_t1	lsm1_t1	OK	6.56692	5.00149	-0.39286	-0.933627	0.1826	0.432728	no
P1122	XLOC_001151	DOT1	IV:1342492-1344241	WT_t1	lsm1_t1	OK	25.8755	24.2045	-0.096308	-0.32971	0.64245	0.841321	no
P1123	XLOC_001152	YDR442W	IV:1345646-1349938	WT_t1	lsm1_t1	OK	3.39203	2.63852	-0.362418	-0.109355	0.85315	0.941152	no
P1124	XLOC_001153	YDR444W	IV:1350289-1352589	WT_t1	lsm1_t1	OK	15.6193	12.5783	-0.31239	-0.991124	0.1567	0.400234	no
P1125	XLOC_001154	ECM11	IV:1353724-1354633	WT_t1	lsm1_t1	NOTEST	0.630085	0.437661	-0.525732	0	1	1	no
P1126	XLOC_001155	ADA2	IV:1356064-1357369	WT_t1	lsm1_t1	OK	34.8169	28.2325	-0.302429	-1.02649	0.1441	0.381219	no
P1127	XLOC_001156	RPS18A	IV:1359922-1360798	WT_t1	lsm1_t1	OK	2729.27	3834.19	0.49041	1.76146	0.0119	0.0789873	no
P1128	XLOC_001157	PPN1	IV:1362877-1364902	WT_t1	lsm1_t1	OK	103.669	74.5578	-0.475548	-1.59725	0.02375	0.122034	no
P1129	XLOC_001158	NHX1	IV:1367372-1369386	WT_t1	lsm1_t1	OK	50.234	54.7948	0.125374	0.408116	0.55645	0.781892	no
P113	XLOC_000117	YAR023C	I:179280-179820	WT_t1	lsm1_t1	OK	12.8187	11.9035	-0.106865	-0.243371	0.73065	0.886208	no
P1130	XLOC_001159	TOM1	IV:1369789-1379596	WT_t1	lsm1_t1	OK	65.2104	31.4122	-1.05378	-3.69539	5e-05	0.00114143	yes
P1131	XLOC_001160	TFB3	IV:1383810-1384776	WT_t1	lsm1_t1	OK	37.6418	30.4747	-0.304726	-1.01225	0.14715	0.385643	no
P1132	XLOC_001161	MFA1	IV:1385175-1385286	WT_t1	lsm1_t1	OK	8091.52	5267.67	-0.619246	-1.95559	0.0055	0.0451877	yes
P1133	XLOC_001162	MRPL28	IV:1386072-1386516	WT_t1	lsm1_t1	OK	66.0319	112.088	0.763404	2.46029	0.0006	0.00881655	yes
P1134	XLOC_001163	STP1	IV:1386815-1388375	WT_t1	lsm1_t1	OK	40.6631	52.8144	0.377211	1.26794	0.07305	0.252808	no
P1135	XLOC_001164	SPP41	IV:1388871-1393179	WT_t1	lsm1_t1	OK	23.785	15.2031	-0.645692	-2.11482	0.0021	0.0228675	yes
P1136	XLOC_001165	PKH3	IV:1395120-1397909	WT_t1	lsm1_t1	OK	22.1554	17.6682	-0.326506	-1.02669	0.1427	0.37906	no
P1137	XLOC_001166	SDC1	IV:1399014-1399542	WT_t1	lsm1_t1	OK	57.2958	66.3504	0.211675	0.683264	0.32415	0.594539	no
P1138	XLOC_001167	RPL27B	IV:1401769-1402564	WT_t1	lsm1_t1	OK	1733.52	2632.5	0.602726	2.11666	0.00315	0.0304611	yes
P1139	XLOC_001169	TRS31	IV:1403321-1404173	WT_t1	lsm1_t1	OK	47.9382	55.189	0.203205	0.691434	0.31875	0.589121	no
P114	XLOC_000119	YAR030C	I:186320-187732	WT_t1	lsm1_t1	OK	9.8895	8.86933	-0.157073	-0.167678	0.81265	0.922917	no
P1140	XLOC_001170	SNF1	IV:1412372-1414274	WT_t1	lsm1_t1	OK	57.9153	60.6735	0.067121	0.221497	0.75495	0.897961	no
P1141	XLOC_001171	SNM1	IV:1414574-1415171	WT_t1	lsm1_t1	OK	19.3568	20.7305	0.0989145	0.264598	0.71415	0.880009	no
P1142	XLOC_001172	DIG2	IV:1417398-1418370	WT_t1	lsm1_t1	OK	22.454	21.1328	-0.0874878	-0.275087	0.6908	0.868698	no
P1143	XLOC_001173	KRE2	IV:1421156-1422485	WT_t1	lsm1_t1	OK	230.931	187.42	-0.301185	-1.02772	0.14115	0.3764	no
P1144	XLOC_001174	VPS52	IV:1422762-1424688	WT_t1	lsm1_t1	OK	19.4591	18.0022	-0.112269	-0.380767	0.5842	0.801504	no
P1145	XLOC_001175	SLD5	IV:1431011-1431896	WT_t1	lsm1_t1	OK	34.7299	36.3862	0.0672127	0.220253	0.75385	0.897462	no
P1146	XLOC_001176	IZH1	IV:1434499-1435874	WT_t1	lsm1_t1	OK	112.838	80.3081	-0.49063	-1.5011	0.03455	0.157072	no
P1147	XLOC_001177	MZM1	IV:1436216-1436588	WT_t1	lsm1_t1	OK	81.3446	108.812	0.419717	1.31025	0.0633	0.230681	no
P1148	XLOC_001178	RSM28	IV:1436929-1438015	WT_t1	lsm1_t1	OK	39.8555	57.2689	0.522974	1.78477	0.0113	0.0765144	no
P1149	XLOC_001179	LCD1	IV:1447829-1450073	WT_t1	lsm1_t1	OK	14.5725	11.3821	-0.356481	-1.18779	0.0886	0.28416	no
P115	XLOC_000120	YAR035C-A	I:192336-192417	WT_t1	lsm1_t1	OK	125.896	120.439	-0.0639281	-1.4066	0.7977	0.915915	no
P1150	XLOC_001180	PLM2	IV:1451352-1452918	WT_t1	lsm1_t1	OK	65.7375	74.2341	0.175365	0.579431	0.4088	0.672055	no
P1151	XLOC_001181	YDR509W	IV:1466452-1468573	WT_t1	lsm1_t1	OK	194.937	294.399	0.594766	0.612587	0.37685	0.643457	no
P1152	XLOC_001182	SMT3	IV:1469399-1469811	WT_t1	lsm1_t1	OK	1170.76	1383.59	0.240977	0.775073	0.2686	0.540413	no
P1153	XLOC_001183	ACN9	IV:1470016-1470418	WT_t1	lsm1_t1	OK	69.9521	157.903	1.1746	3.7702	5e-05	0.00114143	yes
P1154	XLOC_001184	GRX2	IV:1470499-1471448	WT_t1	lsm1_t1	OK	481.613	799.297	0.730858	2.26354	0.0013	0.0158883	yes
P1155	XLOC_001185	SLF1	IV:1473428-1474772	WT_t1	lsm1_t1	OK	29.8539	31.1765	0.0625371	0.21319	0.7618	0.900412	no
P1156	XLOC_001186	GRH1	IV:1477238-1478357	WT_t1	lsm1_t1	OK	91.9928	100.904	0.133397	0.440345	0.53795	0.771154	no
P1157	XLOC_001187	EUG1	IV:1478607-1480161	WT_t1	lsm1_t1	OK	61.2033	86.4146	0.497665	1.6533	0.01815	0.103677	no
P1158	XLOC_001188	FPR2	IV:1480424-1480832	WT_t1	lsm1_t1	OK	221.502	233.394	0.075447	0.257922	0.7131	0.879779	no
P1159	XLOC_001189	YDR521W	IV:1481084-1483476	WT_t1	lsm1_t1	OK	31.2149	21.4546	-0.540948	-0.660241	0.3498	0.618855	no
P116	XLOC_000121	YAR047C	I:201466-201787	WT_t1	lsm1_t1	OK	20.1178	15.875	-0.341714	-0.626826	0.37785	0.643457	no
P1160	XLOC_001190	YDR524W-C	IV:1489402-1489492	WT_t1	lsm1_t1	OK	87562.5	118307	0.43415	1.4398	0.04055	0.172338	no
P1161	XLOC_001191	API2	IV:1489870-1490234	WT_t1	lsm1_t1	OK	2.81541	1.22407	-1.20166	-0.789907	0.25005	0.519948	no
P1162	XLOC_001192	SNA2	IV:1490595-1490835	WT_t1	lsm1_t1	OK	216.738	414.946	0.936972	2.88176	5e-05	0.00114143	yes
P1163	XLOC_001193	RBA50	IV:1491074-1492413	WT_t1	lsm1_t1	OK	66.6934	49.4633	-0.431185	-1.41349	0.04475	0.184361	no
P1164	XLOC_001194	HLR1	IV:1494585-1495857	WT_t1	lsm1_t1	OK	35.9228	53.4808	0.574119	1.95323	0.006	0.0483632	yes
P1165	XLOC_001195	CAB1	IV:1498231-1499335	WT_t1	lsm1_t1	OK	69.0223	71.4256	0.0493788	0.165505	0.81265	0.922917	no
P1166	XLOC_001196	STL1	IV:1508004-1509714	WT_t1	lsm1_t1	OK	5.24044	5.95081	0.183399	0.500442	0.485	0.733116	no
P1167	XLOC_001197	PAD1	IV:1510855-1511630	WT_t1	lsm1_t1	OK	25.6013	23.6976	-0.111473	-0.326023	0.6388	0.839196	no
P1168	XLOC_001198	FDC1	IV:1512093-1513605	WT_t1	lsm1_t1	OK	45.6943	45.0612	-0.0201279	-0.067746	0.9217	0.969476	no
P1169	XLOC_001199	PAU10	IV:1523248-1523611	WT_t1	lsm1_t1	NOTEST	0.247166	0.731495	1.56537	0	1	1	no
P117	XLOC_000122	YAR060C	I:217156-217492	WT_t1	lsm1_t1	NOTEST	0	0	0	0	1	1	no
P1170	XLOC_001200	YRF1-1	IV:1526320-1531711	WT_t1	lsm1_t1	NOTEST	0	0	0	0	1	1	no
P1171	XLOC_001201	SOR2	IV:8682-9756	WT_t1	lsm1_t1	NOTEST	0.374732	0.177323	-1.07948	0	1	1	no
P1172	XLOC_001202	HXT15	IV:11656-13360	WT_t1	lsm1_t1	OK	0.510546	0.850203	0.735767	1.01312	0.15905	0.403112	no
P1173	XLOC_001203	AAD4	IV:17576-18566	WT_t1	lsm1_t1	OK	8.57982	7.91694	-0.116005	-0.296821	0.6777	0.863436	no
P1174	XLOC_001204	YDL240C-A	IV:22470-22608	WT_t1	lsm1_t1	OK	17.6405	21.7026	0.298974	0.225872	0.83425	0.933407	no
P1175	XLOC_001205	ADY3	IV:26402-28775	WT_t1	lsm1_t1	OK	10.9213	7.83296	-0.479514	-1.52602	0.031	0.145379	no
P1176	XLOC_001206	GUD1	IV:28984-30454	WT_t1	lsm1_t1	OK	16.752	13.6317	-0.297375	-0.942274	0.1813	0.431889	no
P1177	XLOC_001207	YPD1	IV:33414-33918	WT_t1	lsm1_t1	OK	118.226	156.017	0.400157	1.37297	0.05205	0.202498	no
P1178	XLOC_001208	GYP7	IV:34236-36477	WT_t1	lsm1_t1	OK	33.7706	25.9306	-0.38111	-1.27953	0.07265	0.252079	no
P1179	XLOC_001209	BRE4	IV:38866-42244	WT_t1	lsm1_t1	OK	29.3019	24.5016	-0.258119	-0.855336	0.22375	0.483777	no
P118	XLOC_000123	YAR069C	I:224010-224304	WT_t1	lsm1_t1	NOTEST	0	0	0	0	1	1	no
P1180	XLOC_001210	YDL228C	IV:44064-45918	WT_t1	lsm1_t1	OK	1778.73	1300.7	-0.451555	-1.09968	0.10985	0.325225	no
P1181	XLOC_001211	HO	IV:46270-48031	WT_t1	lsm1_t1	OK	13.9949	40.3016	1.52594	5.04987	5e-05	0.00114143	yes
P1182	XLOC_001212	GCS1	IV:51114-52173	WT_t1	lsm1_t1	OK	133.741	172.485	0.367032	1.22411	0.0781	0.263995	no
P1183	XLOC_001213	WHI4	IV:54396-56346	WT_t1	lsm1_t1	OK	39.3841	26.7894	-0.555951	-1.87999	0.00955	0.0676009	no
P1184	XLOC_001214	HBT1	IV:57264-60405	WT_t1	lsm1_t1	OK	33.1422	56.9945	0.782154	2.60247	0.00035	0.00585654	yes
P1185	XLOC_001215	FMP45	IV:60871-61801	WT_t1	lsm1_t1	OK	14.9828	29.7988	0.991944	3.03253	5e-05	0.00114143	yes
P1186	XLOC_001216	CDC13	IV:62010-65018	WT_t1	lsm1_t1	OK	15.1375	12.3991	-0.287892	-0.931996	0.17995	0.43064	no
P1187	XLOC_001217	TIM22	IV:67982-68606	WT_t1	lsm1_t1	OK	52.2885	45.9107	-0.187664	-0.608078	0.375	0.6428	no
P1188	XLOC_001218	RRI1	IV:68996-70319	WT_t1	lsm1_t1	OK	9.88604	8.70785	-0.183076	-0.524611	0.4532	0.707741	no
P1189	XLOC_001219	GDH2	IV:70639-73918	WT_t1	lsm1_t1	OK	51.4954	29.5176	-0.80287	-2.67326	0.0003	0.00512727	yes
P119	XLOC_000124	YAR070C	I:224562-224862	WT_t1	lsm1_t1	NOTEST	0	0.39553	inf	0	1	1	no
P1190	XLOC_001220	PRR2	IV:74445-76545	WT_t1	lsm1_t1	OK	4.00655	4.56768	0.1891	0.511302	0.4731	0.723112	no
P1191	XLOC_001221	NOP6	IV:77288-77966	WT_t1	lsm1_t1	OK	87.5142	86.463	-0.017435	-0.0594328	0.93195	0.973363	no
P1192	XLOC_001222	YDL211C	IV:79293-80412	WT_t1	lsm1_t1	OK	11.3353	11.5272	0.0242202	0.0695846	0.92155	0.969476	no
P1193	XLOC_001223	CWC2	IV:86206-87226	WT_t1	lsm1_t1	OK	23.1961	16.4892	-0.492363	-1.52723	0.029	0.140006	no
P1194	XLOC_001224	HEM3	IV:92761-93745	WT_t1	lsm1_t1	OK	87.6061	87.0069	-0.00990161	-0.0331202	0.9625	0.984368	no
P1195	XLOC_001225	ACK1	IV:96081-97953	WT_t1	lsm1_t1	OK	21.9705	17.8607	-0.298781	-1.01453	0.149	0.387158	no
P1196	XLOC_001226	MGT1	IV:100500-101067	WT_t1	lsm1_t1	OK	32.0921	32.7971	0.0313494	0.092386	0.89835	0.959655	no
P1197	XLOC_001227	YDL199C	IV:101289-103353	WT_t1	lsm1_t1	OK	8.73869	8.5243	-0.0358367	-0.111735	0.87645	0.950131	no
P1198	XLOC_001228	GGC1	IV:103648-104551	WT_t1	lsm1_t1	OK	81.7768	58.4233	-0.485148	-1.65027	0.0204	0.110132	no
P1199	XLOC_001229	ASF2	IV:104916-106494	WT_t1	lsm1_t1	OK	26.0777	23.6146	-0.143138	-0.487454	0.48415	0.73247	no
P12	XLOC_000011	GPB2	I:39258-41901	WT_t1	lsm1_t1	OK	32.7599	28.2818	-0.212058	-0.708066	0.3172	0.587956	no
P120	XLOC_000125	YBL113W-A	II:279-5009	WT_t1	lsm1_t1	NOTEST	0	0	0	0	1	1	no
P1200	XLOC_001230	UFD2	IV:118706-121592	WT_t1	lsm1_t1	OK	62.2376	46.1201	-0.43239	-1.44848	0.03765	0.165288	no
P1201	XLOC_001231	PPH22	IV:123864-124998	WT_t1	lsm1_t1	OK	79.2876	107.796	0.443139	1.46603	0.03905	0.16854	no
P1202	XLOC_001232	YDL187C	IV:125508-126449	WT_t1	lsm1_t1	OK	1.90537	3.2797	0.783491	0.346394	0.67365	0.861017	no
P1203	XLOC_001233	YDL185C-A	IV:126607-130002	WT_t1	lsm1_t1	OK	856.037	536.996	-0.672761	-0.343764	0.5478	0.777601	no
P1204	XLOC_001234	RPL41A	IV:130406-130484	WT_t1	lsm1_t1	OK	35543.5	53413.4	0.587616	1.91753	0.00635	0.0503588	no
P1205	XLOC_001235	YDL183C	IV:130870-131833	WT_t1	lsm1_t1	OK	11.9008	11.1078	-0.0994814	-0.27492	0.6916	0.868993	no
P1206	XLOC_001236	YDL177C	IV:141208-141721	WT_t1	lsm1_t1	OK	27.1923	28.0054	0.0425058	0.116729	0.8727	0.94869	no
P1207	XLOC_001237	AIR2	IV:144483-145518	WT_t1	lsm1_t1	OK	28.1718	27.6527	-0.0268315	-0.0883686	0.8992	0.959867	no
P1208	XLOC_001238	DLD1	IV:145825-147589	WT_t1	lsm1_t1	OK	57.8293	46.5758	-0.31222	-1.03801	0.1387	0.37204	no
P1209	XLOC_001239	YDL172C	IV:148190-149086	WT_t1	lsm1_t1	OK	149.219	249.376	0.740896	1.81044	0.0106	0.0724655	no
P121	XLOC_000126	YBL109W	II:5789-6125	WT_t1	lsm1_t1	OK	3.12091	1.45447	-1.10148	-0.875281	0.25675	0.526684	no
P1210	XLOC_001240	GLT1	IV:149202-155640	WT_t1	lsm1_t1	OK	89.9791	47.5851	-0.91908	-3.20325	5e-05	0.00114143	yes
P1211	XLOC_001241	UGX2	IV:158063-158735	WT_t1	lsm1_t1	OK	18.3017	21.5938	0.238645	0.668343	0.34765	0.616758	no
P1212	XLOC_001242	NRP1	IV:160994-163154	WT_t1	lsm1_t1	OK	48.055	36.0927	-0.41298	-1.36034	0.05355	0.206517	no
P1213	XLOC_001243	FAP7	IV:163448-164042	WT_t1	lsm1_t1	OK	58.9449	89.1564	0.596972	1.99481	0.00505	0.0423617	yes
P1214	XLOC_001244	CDC9	IV:164986-167258	WT_t1	lsm1_t1	OK	37.9258	49.718	0.390589	1.21867	0.07915	0.265774	no
P1215	XLOC_001245	YDL162C	IV:167358-169078	WT_t1	lsm1_t1	OK	1.83884	1.75296	-0.0690024	-0.0134616	0.92405	0.970511	no
P1216	XLOC_001246	YDL160C-A	IV:169365-169608	WT_t1	lsm1_t1	OK	81.8195	101.139	0.305817	0.728534	0.30275	0.573216	no
P1217	XLOC_001247	DHH1	IV:170409-171930	WT_t1	lsm1_t1	OK	190.239	168.124	-0.178283	-0.608122	0.37705	0.643457	no
P1218	XLOC_001248	YDL159C-B	IV:172480-174174	WT_t1	lsm1_t1	OK	140.824	141.268	0.00454117	0.00366329	0.98835	0.993792	no
P1219	XLOC_001249	YDL158C	IV:172480-174174	WT_t1	lsm1_t1	OK	96.8488	113.172	0.224705	0.396033	0.5779	0.79731	no
P122	XLOC_000127	YBL108W	II:8176-8482	WT_t1	lsm1_t1	OK	1.56061	2.59271	0.732355	0.479901	0.51895	0.758129	no
P1220	XLOC_001250	YDL157C	IV:174231-174588	WT_t1	lsm1_t1	OK	216.777	233.404	0.10662	0.363801	0.6055	0.817836	no
P1221	XLOC_001251	SAS10	IV:181185-183187	WT_t1	lsm1_t1	OK	30.9422	20.7851	-0.574025	-1.81546	0.00985	0.0689608	no
P1222	XLOC_001252	BUD30	IV:183317-184611	WT_t1	lsm1_t1	OK	1.37804	2.1393	0.634519	0.218059	0.78225	0.909622	no
P1223	XLOC_001253	NOP14	IV:188153-190586	WT_t1	lsm1_t1	OK	69.7056	53.6565	-0.377522	-1.24142	0.07715	0.262589	no
P1224	XLOC_001254	COP1	IV:194570-198176	WT_t1	lsm1_t1	OK	225.49	179.422	-0.329704	-1.17872	0.09035	0.287751	no
P1225	XLOC_001255	YDL144C	IV:198661-199732	WT_t1	lsm1_t1	OK	60.8487	74.5438	0.292861	0.98859	0.162	0.406558	no
P1226	XLOC_001256	CRD1	IV:201718-202570	WT_t1	lsm1_t1	OK	25.8972	30.6028	0.240871	0.768112	0.27045	0.542349	no
P1227	XLOC_001257	RPO21	IV:205359-210561	WT_t1	lsm1_t1	OK	159.953	97.6911	-0.711347	-2.53505	0.0003	0.00512727	yes
P1228	XLOC_001258	SCM3	IV:211374-212046	WT_t1	lsm1_t1	OK	16.7126	17.5308	0.0689588	0.186419	0.79245	0.913727	no
P1229	XLOC_001259	RDI1	IV:218679-219288	WT_t1	lsm1_t1	OK	170.108	170.602	0.00418428	0.0140063	0.9844	0.992474	no
P123	XLOC_000128	YBL107W-A	II:9267-9372	WT_t1	lsm1_t1	OK	275.339	277.527	0.0114232	0.0130745	0.93725	0.975024	no
P1230	XLOC_001260	PPH21	IV:219661-220771	WT_t1	lsm1_t1	OK	98.0706	79.624	-0.300616	-0.999583	0.1539	0.394755	no
P1231	XLOC_001261	RPL41B	IV:221723-221801	WT_t1	lsm1_t1	OK	28589.8	27015.9	-0.0816903	-0.249531	0.7229	0.882818	no
P1232	XLOC_001262	CDC48	IV:236156-238664	WT_t1	lsm1_t1	OK	724.603	547.007	-0.405632	-1.49227	0.0369	0.163336	no
P1233	XLOC_001263	HNT1	IV:239018-239606	WT_t1	lsm1_t1	OK	349.32	608.021	0.799571	2.65491	0.0002	0.00365257	yes
P1234	XLOC_001264	YDL121C	IV:245132-245582	WT_t1	lsm1_t1	OK	169.577	217.985	0.362284	1.23705	0.0775	0.262971	no
P1235	XLOC_001265	YDL119C	IV:246688-247682	WT_t1	lsm1_t1	OK	8.7438	9.86216	0.173644	0.391591	0.5721	0.79273	no
P1236	XLOC_001266	IWR1	IV:253994-255126	WT_t1	lsm1_t1	OK	31.0136	22.6826	-0.451315	-1.45947	0.03675	0.163016	no
P1237	XLOC_001267	ATG20	IV:256632-258555	WT_t1	lsm1_t1	OK	23.9375	19.0198	-0.331773	-1.12939	0.108	0.320937	no
P1238	XLOC_001268	RRP42	IV:263312-264110	WT_t1	lsm1_t1	OK	107.544	131.716	0.292509	0.974789	0.16815	0.415554	no
P1239	XLOC_001269	TMA17	IV:264511-264964	WT_t1	lsm1_t1	OK	117.029	158.417	0.436852	1.48199	0.0336	0.153848	no
P124	XLOC_000130	SFT2	II:24097-24745	WT_t1	lsm1_t1	OK	134.108	199.735	0.574694	1.91342	0.0073	0.0554835	no
P1240	XLOC_001270	YDL109C	IV:265257-267201	WT_t1	lsm1_t1	OK	10.0519	8.40906	-0.257456	-0.805509	0.24795	0.517239	no
P1241	XLOC_001271	PHO2	IV:270221-271901	WT_t1	lsm1_t1	OK	23.0508	15.3767	-0.584068	-1.93902	0.00605	0.0486435	yes
P1242	XLOC_001272	QRI7	IV:273652-274876	WT_t1	lsm1_t1	OK	11.8865	12.2392	0.0421783	0.125508	0.8585	0.943476	no
P1243	XLOC_001273	QRI1	IV:275147-276581	WT_t1	lsm1_t1	OK	88.5372	121.174	0.452728	1.50814	0.03175	0.14792	no
P1244	XLOC_001274	DUN1	IV:280306-281848	WT_t1	lsm1_t1	OK	60.808	63.9908	0.0736036	0.244332	0.7301	0.885709	no
P1245	XLOC_001275	GET3	IV:282111-283176	WT_t1	lsm1_t1	OK	474.333	499.653	0.0750257	0.263937	0.70155	0.875391	no
P1246	XLOC_001276	SNU23	IV:284580-285165	WT_t1	lsm1_t1	OK	30.8064	35.2797	0.195606	0.583536	0.4067	0.669834	no
P1247	XLOC_001277	RPN6	IV:285390-286695	WT_t1	lsm1_t1	OK	218.64	216.791	-0.0122538	-0.0418039	0.9522	0.981213	no
P1248	XLOC_001278	OPI6	IV:286997-289512	WT_t1	lsm1_t1	OK	81.2053	112.287	0.467549	0.220912	0.5799	0.798518	no
P1249	XLOC_001279	YDL094C	IV:289571-292140	WT_t1	lsm1_t1	OK	9.7634	16.5354	0.7601	0.575124	0.41355	0.67641	no
P125	XLOC_000131	YBL100W-C	II:28426-28546	WT_t1	lsm1_t1	OK	199.054	146.349	-0.443749	-0.518336	0.46535	0.715775	no
P1250	XLOC_001280	UBX3	IV:293391-294759	WT_t1	lsm1_t1	OK	21.7152	22.5343	0.0534183	0.177552	0.7972	0.915834	no
P1251	XLOC_001281	RAM1	IV:295033-296329	WT_t1	lsm1_t1	OK	26.5072	31.3295	0.24114	0.816486	0.2432	0.511129	no
P1252	XLOC_001282	ASM4	IV:298416-300003	WT_t1	lsm1_t1	OK	38.4225	36.4752	-0.0750362	-0.25542	0.7213	0.882818	no
P1253	XLOC_001283	LUC7	IV:300213-300999	WT_t1	lsm1_t1	OK	22.2587	19.7176	-0.174883	-0.520032	0.456	0.710395	no
P1254	XLOC_001284	YDL086C-A	IV:301412-302234	WT_t1	lsm1_t1	OK	181.365	231.861	0.354368	0.878073	0.2105	0.46851	no
P1255	XLOC_001285	YDL085C-A	IV:302463-302670	WT_t1	lsm1_t1	OK	773.168	918.506	0.248506	0.828855	0.23525	0.501452	no
P1256	XLOC_001286	RPS16B	IV:306925-307789	WT_t1	lsm1_t1	OK	2106.27	2345.57	0.155254	0.549883	0.4352	0.691804	no
P1257	XLOC_001287	RPP1A	IV:309801-310122	WT_t1	lsm1_t1	OK	3027.55	3484.15	0.202657	0.708611	0.31305	0.583557	no
P1258	XLOC_001288	THI3	IV:310641-312471	WT_t1	lsm1_t1	OK	20.3768	18.6593	-0.127037	-0.430045	0.5319	0.766953	no
P1259	XLOC_001289	MRK1	IV:312950-314748	WT_t1	lsm1_t1	OK	11.3065	12.0273	0.0891546	0.277983	0.6886	0.867864	no
P126	XLOC_000132	YBL100W-B	II:29934-35248	WT_t1	lsm1_t1	OK	4.34181	1.63791	-1.40644	-4.15347	5e-05	0.00114143	yes
P1260	XLOC_001290	MDH3	IV:315356-316388	WT_t1	lsm1_t1	OK	161.768	211.266	0.385131	1.29063	0.06715	0.241136	no
P1261	XLOC_001291	VAM6	IV:316970-320120	WT_t1	lsm1_t1	OK	20.9509	13.8463	-0.59751	-2.02939	0.0037	0.0342759	yes
P1262	XLOC_001292	RXT3	IV:320667-321552	WT_t1	lsm1_t1	OK	34.8413	37.8234	0.118481	0.392838	0.5749	0.795128	no
P1263	XLOC_001294	BRE1	IV:324046-326149	WT_t1	lsm1_t1	OK	54.3449	48.3756	-0.167866	-0.554401	0.42225	0.681743	no
P1264	XLOC_001295	YET3	IV:329835-330447	WT_t1	lsm1_t1	OK	216.841	393.687	0.860409	2.86449	5e-05	0.00114143	yes
P1265	XLOC_001296	YDL071C	IV:330665-332940	WT_t1	lsm1_t1	OK	22.458	20.727	-0.115713	-0.0575908	0.9178	0.968237	no
P1266	XLOC_001297	CBS1	IV:333120-333829	WT_t1	lsm1_t1	OK	7.26291	9.89715	0.446464	0.824761	0.23635	0.502411	no
P1267	XLOC_001298	COX9	IV:334216-334396	WT_t1	lsm1_t1	OK	628.38	1637.33	1.38164	4.35757	5e-05	0.00114143	yes
P1268	XLOC_001299	PEX19	IV:336248-337277	WT_t1	lsm1_t1	OK	39.6332	50.8567	0.359727	1.22517	0.08395	0.275749	no
P1269	XLOC_001300	YDL063C	IV:338271-340282	WT_t1	lsm1_t1	OK	61.2749	48.0859	-0.349681	-1.02687	0.13795	0.370339	no
P127	XLOC_000134	ATP1	II:36988-38690	WT_t1	lsm1_t1	OK	396.695	495.464	0.32075	1.12918	0.10885	0.322863	no
P1270	XLOC_001301	RPS29B	IV:340627-340798	WT_t1	lsm1_t1	OK	6292.71	7169.05	0.188101	0.623477	0.37545	0.643053	no
P1271	XLOC_001302	RAD59	IV:344236-344953	WT_t1	lsm1_t1	OK	18.4585	13.5682	-0.444053	-1.19357	0.09315	0.292875	no
P1272	XLOC_001303	PSA1	IV:355673-356759	WT_t1	lsm1_t1	OK	1960.42	2385.29	0.283002	1.05329	0.13355	0.36512	no
P1273	XLOC_001304	MCH1	IV:359824-361285	WT_t1	lsm1_t1	OK	29.6667	25.3074	-0.229283	-0.780753	0.2654	0.537187	no
P1274	XLOC_001305	PBP4	IV:361698-362256	WT_t1	lsm1_t1	OK	109.731	131.849	0.264907	0.909179	0.20045	0.456783	no
P1275	XLOC_001306	SLC1	IV:362671-363583	WT_t1	lsm1_t1	OK	117.139	128.472	0.133237	0.441554	0.51975	0.758129	no
P1276	XLOC_001307	YDL050C	IV:363951-364817	WT_t1	lsm1_t1	OK	228.454	254.723	0.157027	0.279955	0.6889	0.867864	no
P1277	XLOC_001308	KNH1	IV:365067-365874	WT_t1	lsm1_t1	OK	23.5816	17.3999	-0.438581	-1.29312	0.0654	0.236312	no
P1278	XLOC_001309	STP4	IV:366738-368211	WT_t1	lsm1_t1	OK	56.7022	47.1517	-0.266095	-0.878031	0.21325	0.471333	no
P1279	XLOC_001310	FAD1	IV:372687-373608	WT_t1	lsm1_t1	OK	38.8323	31.2872	-0.311686	-1.0335	0.1377	0.370134	no
P128	XLOC_000135	BNA4	II:39144-40527	WT_t1	lsm1_t1	OK	18.4417	20.2769	0.136861	0.449429	0.5162	0.757098	no
P1280	XLOC_001311	MTF2	IV:373966-375289	WT_t1	lsm1_t1	OK	15.207	14.5632	-0.0624107	-0.196802	0.77695	0.907743	no
P1281	XLOC_001312	PRP11	IV:375679-376480	WT_t1	lsm1_t1	OK	24.4085	21.5657	-0.178648	-0.543644	0.4406	0.69639	no
P1282	XLOC_001313	SIR2	IV:376756-378455	WT_t1	lsm1_t1	OK	19.2888	14.9809	-0.364641	-1.0812	0.12615	0.353973	no
P1283	XLOC_001314	NAT1	IV:378873-381438	WT_t1	lsm1_t1	OK	114.824	115.819	0.0124461	0.0426827	0.94825	0.979036	no
P1284	XLOC_001315	PRM7	IV:381984-384081	WT_t1	lsm1_t1	OK	39.767	8.81914	-2.17286	-6.80464	5e-05	0.00114143	yes
P1285	XLOC_001316	BSC1	IV:384600-385587	WT_t1	lsm1_t1	OK	47.6586	9.66933	-2.30125	-6.60095	5e-05	0.00114143	yes
P1286	XLOC_001317	PUS9	IV:387512-388901	WT_t1	lsm1_t1	OK	30.6184	24.9347	-0.296241	-1.00322	0.1522	0.391652	no
P1287	XLOC_001318	GPR1	IV:389171-392127	WT_t1	lsm1_t1	OK	25.6195	17.0234	-0.589726	-1.89812	0.00765	0.0573257	no
P1288	XLOC_001319	SLM3	IV:392658-394001	WT_t1	lsm1_t1	OK	20.2929	20.0702	-0.015922	-0.0489053	0.9427	0.977252	no
P1289	XLOC_001320	MPS1	IV:400996-403291	WT_t1	lsm1_t1	OK	19.3999	15.2943	-0.343058	-1.16705	0.09955	0.305778	no
P129	XLOC_000136	BRN1	II:40830-43095	WT_t1	lsm1_t1	OK	13.0653	8.71874	-0.583545	-1.90043	0.0082	0.0605947	no
P1290	XLOC_001321	YDL027C	IV:403694-405060	WT_t1	lsm1_t1	OK	28.9587	33.2067	0.197477	0.605936	0.3828	0.650584	no
P1291	XLOC_001322	RTK1	IV:405343-407206	WT_t1	lsm1_t1	OK	25.7809	36.0508	0.483732	1.6057	0.02215	0.116338	no
P1292	XLOC_001323	YDL022C-A	IV:408450-410056	WT_t1	lsm1_t1	OK	6.30476	6.65445	0.0778771	0.046805	0.93995	0.975875	no
P1293	XLOC_001323	DIA3	IV:408450-410056	WT_t1	lsm1_t1	OK	5.10346	6.21785	0.28494	0.728759	0.29315	0.564402	no
P1294	XLOC_001324	YDL023C	IV:411760-413000	WT_t1	lsm1_t1	OK	119.451	185.043	0.631436	0.325105	0.66275	0.853554	no
P1295	XLOC_001325	RPN4	IV:415112-416708	WT_t1	lsm1_t1	OK	68.1314	77.2396	0.181022	0.598403	0.3908	0.656242	no
P1296	XLOC_001326	OSH2	IV:417662-421514	WT_t1	lsm1_t1	OK	42.7219	35.6437	-0.261327	-0.874776	0.2111	0.46885	no
P1297	XLOC_001327	ERP3	IV:422832-423510	WT_t1	lsm1_t1	OK	89.2845	118.916	0.413458	1.40734	0.0446	0.183925	no
P1298	XLOC_001328	YDL016C	IV:424208-425872	WT_t1	lsm1_t1	OK	67.2384	81.1718	0.271694	0.413901	0.55555	0.781643	no
P1299	XLOC_001329	TSC13	IV:426001-426934	WT_t1	lsm1_t1	OK	207.172	254.845	0.298794	1.00415	0.15245	0.391979	no
P13	XLOC_000012	PEX22	I:42176-42719	WT_t1	lsm1_t1	OK	21.3559	26.428	0.307429	0.825783	0.2418	0.509698	no
P130	XLOC_000137	YBL095W	II:43173-44097	WT_t1	lsm1_t1	OK	20.3387	11.954	-0.766728	-1.86079	0.0085	0.0618815	no
P1300	XLOC_001330	YDL012C	IV:431107-431517	WT_t1	lsm1_t1	OK	205.139	335.659	0.7104	2.39829	0.00085	0.0115846	yes
P1301	XLOC_001331	YDL011C	IV:432307-433248	WT_t1	lsm1_t1	OK	5.72454	7.32001	0.354686	0.177508	0.78385	0.909653	no
P1302	XLOC_001332	YDL009C	IV:432307-433248	WT_t1	lsm1_t1	OK	63.935	73.6833	0.204732	0.331414	0.63915	0.839418	no
P1303	XLOC_001334	YDL007C-A	IV:436566-436824	WT_t1	lsm1_t1	OK	1.28554	1.77551	0.465859	0.289864	0.7582	0.898816	no
P1304	XLOC_001335	MED2	IV:441013-442309	WT_t1	lsm1_t1	OK	36.5264	35.4021	-0.0451046	-0.154564	0.82365	0.92804	no
P1305	XLOC_001336	NHP10	IV:446966-447578	WT_t1	lsm1_t1	OK	49.783	57.4937	0.207752	0.677049	0.3296	0.598014	no
P1306	XLOC_001337	NTH1	IV:450219-452475	WT_t1	lsm1_t1	OK	140.872	130.325	-0.112271	-0.384858	0.58255	0.800752	no
P1307	XLOC_001338	MAF1	IV:456835-458103	WT_t1	lsm1_t1	OK	37.9512	35.7452	-0.0863941	-0.294238	0.6699	0.858525	no
P1308	XLOC_001339	SOK1	IV:458541-461247	WT_t1	lsm1_t1	OK	45.2473	34.214	-0.403247	-1.32389	0.05975	0.221077	no
P1309	XLOC_001340	YDR008C	IV:461841-462602	WT_t1	lsm1_t1	OK	103.125	126.779	0.297915	0.615678	0.37765	0.643457	no
P131	XLOC_000138	RPL32	II:45977-46370	WT_t1	lsm1_t1	OK	4699.41	5459.43	0.216271	0.78514	0.2671	0.539193	no
P1310	XLOC_001341	YDR010C	IV:465050-465383	WT_t1	lsm1_t1	OK	5.95997	5.90514	-0.0133351	-0.0167725	0.94615	0.977864	no
P1311	XLOC_001342	YDR015C	IV:477796-478285	WT_t1	lsm1_t1	OK	16.4992	9.70166	-0.766089	-0.702427	0.28885	0.560853	no
P1312	XLOC_001343	DAD1	IV:478473-478758	WT_t1	lsm1_t1	OK	106.121	96.7636	-0.133174	-0.364884	0.60485	0.817619	no
P1313	XLOC_001344	KCS1	IV:479114-482267	WT_t1	lsm1_t1	OK	53.3943	38.3962	-0.475723	-1.57328	0.02485	0.126265	no
P1314	XLOC_001345	YDR018C	IV:482669-483860	WT_t1	lsm1_t1	OK	6.48883	6.82293	0.0724338	0.186573	0.79665	0.915834	no
P1315	XLOC_001346	GCV1	IV:484162-485365	WT_t1	lsm1_t1	OK	28.782	21.9528	-0.390762	-1.28685	0.07015	0.248283	no
P1316	XLOC_001347	DAS2	IV:485745-486444	WT_t1	lsm1_t1	OK	25.2748	21.5672	-0.228861	-0.67117	0.33605	0.60551	no
P1317	XLOC_001348	CIS1	IV:488071-488662	WT_t1	lsm1_t1	OK	28.7946	29.1267	0.0165422	0.0479451	0.94625	0.977864	no
P1318	XLOC_001350	YDR026C	IV:492555-494268	WT_t1	lsm1_t1	OK	30.4726	26.4797	-0.202623	-0.696509	0.32415	0.594539	no
P1319	XLOC_001351	VPS54	IV:494648-497318	WT_t1	lsm1_t1	OK	26.1319	21.6846	-0.269141	-0.907382	0.20215	0.459184	no
P132	XLOC_000139	MRP21	II:48824-49358	WT_t1	lsm1_t1	OK	72.2649	147.415	1.02852	3.45646	5e-05	0.00114143	yes
P1320	XLOC_001352	REG1	IV:497834-500879	WT_t1	lsm1_t1	OK	70.9534	43.9097	-0.692333	-2.32649	0.0008	0.0110684	yes
P1321	XLOC_001353	RAD28	IV:501752-503273	WT_t1	lsm1_t1	OK	8.13081	7.69677	-0.0791473	-0.228083	0.7474	0.894808	no
P1322	XLOC_001354	PST2	IV:504098-504695	WT_t1	lsm1_t1	OK	459.355	409.392	-0.166124	-0.556721	0.42055	0.680201	no
P1323	XLOC_001355	LYS14	IV:509736-512109	WT_t1	lsm1_t1	OK	26.9998	19.3209	-0.482786	-1.64459	0.0206	0.110744	no
P1324	XLOC_001356	YDR034C-D	IV:514042-519356	WT_t1	lsm1_t1	OK	5.88229	1.949	-1.59364	-4.83601	5e-05	0.00114143	yes
P1325	XLOC_001357	YDR034C-A	IV:520515-520692	WT_t1	lsm1_t1	OK	28371.9	10705.5	-1.40611	-4.86414	5e-05	0.00114143	yes
P1326	XLOC_001358	EHD3	IV:523210-524713	WT_t1	lsm1_t1	OK	41.5406	48.353	0.219085	0.738078	0.29235	0.564221	no
P1327	XLOC_001359	ENA5	IV:527421-530697	WT_t1	lsm1_t1	OK	3.1744	2.48843	-0.35125	-0.963904	0.177	0.427099	no
P1328	XLOC_001360	ENA2	IV:531306-534582	WT_t1	lsm1_t1	NOTEST	0	0	0	0	1	1	no
P1329	XLOC_001361	ENA1	IV:535191-538467	WT_t1	lsm1_t1	OK	3.90643	8.61409	1.14085	3.56988	5e-05	0.00114143	yes
P133	XLOC_000140	AVT5	II:49573-50953	WT_t1	lsm1_t1	OK	19.8284	20.7652	0.0665997	0.219626	0.7488	0.895933	no
P1330	XLOC_001362	YDR042C	IV:540600-541203	WT_t1	lsm1_t1	OK	5.47397	8.03078	0.552953	1.08609	0.12665	0.354753	no
P1331	XLOC_001364	NRG1	IV:542673-543369	WT_t1	lsm1_t1	OK	18.4491	18.7868	0.0261643	0.0726994	0.9182	0.968237	no
P1332	XLOC_001365	RPC11	IV:547977-548310	WT_t1	lsm1_t1	OK	141.821	176.711	0.317318	1.02879	0.13965	0.373713	no
P1333	XLOC_001366	BAP3	IV:548761-550576	WT_t1	lsm1_t1	OK	102.19	138.029	0.433715	1.46461	0.0358	0.16036	no
P1334	XLOC_001367	YDR048C	IV:553083-555152	WT_t1	lsm1_t1	OK	12.06	18.7597	0.637409	0.384568	0.57045	0.792161	no
P1335	XLOC_001368	TPI1	IV:555725-556472	WT_t1	lsm1_t1	OK	7500.25	9227.54	0.299008	1.16051	0.09535	0.297016	no
P1336	XLOC_001369	DET1	IV:557055-558060	WT_t1	lsm1_t1	OK	39.3105	49.2505	0.325222	1.10807	0.1103	0.325954	no
P1337	XLOC_001370	DBF4	IV:558510-560644	WT_t1	lsm1_t1	OK	25.6124	19.1319	-0.42086	-1.26828	0.0687	0.244641	no
P1338	XLOC_001371	CDC34	IV:561439-562327	WT_t1	lsm1_t1	OK	113.936	109.873	-0.0523787	-0.174424	0.8052	0.920229	no
P1339	XLOC_001372	YDR056C	IV:565022-565640	WT_t1	lsm1_t1	OK	124.795	150.382	0.269071	0.910723	0.19765	0.452824	no
P134	XLOC_000141	BOI1	II:63875-66818	WT_t1	lsm1_t1	OK	39.5397	26.1956	-0.593979	-1.9772	0.00475	0.0404288	yes
P1340	XLOC_001373	TGL2	IV:567722-568703	WT_t1	lsm1_t1	OK	19.9833	24.2239	0.277636	0.877964	0.2098	0.467914	no
P1341	XLOC_001374	UBC5	IV:569233-569770	WT_t1	lsm1_t1	OK	65.4142	85.3924	0.384504	1.22474	0.0799	0.267253	no
P1342	XLOC_001375	RTR2	IV:581907-582498	WT_t1	lsm1_t1	OK	24.9328	21.924	-0.185538	-0.516433	0.4594	0.71159	no
P1343	XLOC_001376	OCA6	IV:582790-583465	WT_t1	lsm1_t1	OK	34.921	36.5987	0.0676983	0.213636	0.75425	0.897462	no
P1344	XLOC_001377	DOA4	IV:584938-587719	WT_t1	lsm1_t1	OK	18.23	18.9516	0.0560054	0.191186	0.78535	0.910237	no
P1345	XLOC_001378	FMP16	IV:588097-588379	WT_t1	lsm1_t1	OK	30.3057	174.173	2.52286	5.9368	5e-05	0.00114143	yes
P1346	XLOC_001379	PAA1	IV:588826-589402	WT_t1	lsm1_t1	OK	238.386	376.646	0.659906	2.19439	0.00225	0.0238113	yes
P1347	XLOC_001380	IPT1	IV:589760-591344	WT_t1	lsm1_t1	OK	79.5715	63.6427	-0.322256	-1.05729	0.13075	0.361798	no
P1348	XLOC_001381	SHU2	IV:602197-602869	WT_t1	lsm1_t1	OK	13.1536	18.0253	0.454563	1.2005	0.0927	0.292179	no
P1349	XLOC_001382	TFB5	IV:603592-603811	WT_t1	lsm1_t1	OK	106.194	126.723	0.254975	0.591152	0.39785	0.662587	no
P135	XLOC_000142	YBL081W	II:71865-72972	WT_t1	lsm1_t1	OK	32.7893	26.8031	-0.290825	-0.955136	0.17305	0.422028	no
P1350	XLOC_001383	PDC2	IV:607303-610081	WT_t1	lsm1_t1	OK	24.6065	18.9697	-0.375342	-1.26638	0.07085	0.249654	no
P1351	XLOC_001384	TVP23	IV:613404-614004	WT_t1	lsm1_t1	OK	67.9922	102.42	0.591053	1.99953	0.0047	0.0402174	yes
P1352	XLOC_001385	AFR1	IV:614287-616150	WT_t1	lsm1_t1	OK	14.6209	10.3883	-0.493075	-1.5973	0.02225	0.116671	no
P1353	XLOC_001386	SSS1	IV:616927-617170	WT_t1	lsm1_t1	OK	1179.71	1613.91	0.452125	1.50707	0.03335	0.153142	no
P1354	XLOC_001387	RRP1	IV:617469-618306	WT_t1	lsm1_t1	OK	93.5019	111.004	0.247541	0.824337	0.23705	0.503397	no
P1355	XLOC_001388	SLU7	IV:618496-619645	WT_t1	lsm1_t1	OK	28.7163	24.1264	-0.251262	-0.833896	0.23275	0.498713	no
P1356	XLOC_001390	YDR090C	IV:625065-625998	WT_t1	lsm1_t1	OK	28.7735	29.672	0.044361	0.144608	0.8344	0.933407	no
P1357	XLOC_001391	RLI1	IV:626707-628534	WT_t1	lsm1_t1	OK	120.613	151.994	0.333625	1.12728	0.10935	0.323895	no
P1358	XLOC_001392	YDR095C	IV:631281-636527	WT_t1	lsm1_t1	OK	2.15698	1.87222	-0.204265	-0.0319943	0.9177	0.968237	no
P1359	XLOC_001393	MSH6	IV:640108-643837	WT_t1	lsm1_t1	OK	60.4074	40.7105	-0.569325	-1.92149	0.00645	0.0508993	no
P136	XLOC_000143	NUP170	II:75258-79767	WT_t1	lsm1_t1	OK	59.2933	45.4563	-0.383388	-1.30299	0.06085	0.22328	no
P1360	XLOC_001394	GRX3	IV:644177-645035	WT_t1	lsm1_t1	OK	169.878	205.778	0.276589	0.921751	0.1922	0.44577	no
P1361	XLOC_001396	YDR098C-B	IV:645857-651126	WT_t1	lsm1_t1	HIDATA	0	0.206092	0	0	1	1	no
P1362	XLOC_001397	ARX1	IV:655685-657467	WT_t1	lsm1_t1	OK	110.623	134.1	0.277649	0.919515	0.1904	0.443365	no
P1363	XLOC_001398	YDR102C	IV:657647-657980	WT_t1	lsm1_t1	OK	11.5176	10.9022	-0.0792213	-0.126689	0.8569	0.942523	no
P1364	XLOC_001399	SPO71	IV:661172-664910	WT_t1	lsm1_t1	OK	15.4435	9.38915	-0.71793	-2.43352	0.00075	0.0104902	yes
P1365	XLOC_001400	TMS1	IV:665348-666770	WT_t1	lsm1_t1	OK	42.1314	44.914	0.0922674	0.313212	0.65415	0.848958	no
P1366	XLOC_001402	TMN2	IV:669015-671034	WT_t1	lsm1_t1	OK	25.4299	24.7348	-0.0399838	-0.137663	0.8451	0.936696	no
P1367	XLOC_001403	YDR109C	IV:673519-675667	WT_t1	lsm1_t1	OK	16.7023	15.5882	-0.0995866	-0.336072	0.6279	0.83275	no
P1368	XLOC_001404	ALT2	IV:678240-679852	WT_t1	lsm1_t1	OK	27.178	30.7388	0.177624	0.556728	0.4205	0.680201	no
P1369	XLOC_001405	PDS1	IV:680495-681617	WT_t1	lsm1_t1	OK	27.9739	26.8675	-0.0582192	-0.193129	0.781	0.909152	no
P137	XLOC_000144	YBL077W	II:80896-84261	WT_t1	lsm1_t1	OK	93.0894	85.7019	-0.119289	-0.0556256	0.2512	0.520983	no
P1370	XLOC_001406	YDR114C	IV:681923-682492	WT_t1	lsm1_t1	OK	28.2386	52.2578	0.887981	0.935769	0.1868	0.438791	no
P1371	XLOC_001407	MRPL1	IV:682723-683581	WT_t1	lsm1_t1	OK	48.5397	81.2427	0.743073	2.51888	0.0005	0.00771981	yes
P1372	XLOC_001408	TMA64	IV:683945-685643	WT_t1	lsm1_t1	OK	38.7985	40.7236	0.0698647	0.235713	0.73495	0.889196	no
P1373	XLOC_001409	TRM1	IV:691548-693261	WT_t1	lsm1_t1	OK	62.5781	62.663	0.00195679	0.00642854	0.99305	0.99528	no
P1374	XLOC_001410	INO2	IV:698553-699468	WT_t1	lsm1_t1	OK	21.6303	26.3419	0.284305	0.888229	0.2047	0.463165	no
P1375	XLOC_001411	ECM18	IV:701396-702758	WT_t1	lsm1_t1	OK	9.4796	8.01185	-0.242691	-0.694175	0.32775	0.59686	no
P1376	XLOC_001412	SAC6	IV:713339-715379	WT_t1	lsm1_t1	OK	229.554	254.009	0.146045	0.513306	0.4602	0.712079	no
P1377	XLOC_001413	FIN1	IV:715746-716622	WT_t1	lsm1_t1	OK	23.2562	18.9376	-0.296363	-0.908146	0.19885	0.454596	no
P1378	XLOC_001414	YDR131C	IV:716789-718460	WT_t1	lsm1_t1	OK	13.6245	13.0127	-0.0662821	-0.21313	0.76055	0.900003	no
P1379	XLOC_001415	YDR132C	IV:718815-720303	WT_t1	lsm1_t1	OK	15.3858	14.6405	-0.0716401	-0.229729	0.73805	0.890525	no
P138	XLOC_000145	YBL073W	II:86721-87957	WT_t1	lsm1_t1	OK	23.238	13.8805	-0.743432	-0.776112	0.28	0.551374	no
P1380	XLOC_001416	YDR133C	IV:720961-721481	WT_t1	lsm1_t1	OK	252.289	335.662	0.411931	0.592945	0.4025	0.666261	no
P1381	XLOC_001417	YCF1	IV:723003-727551	WT_t1	lsm1_t1	OK	114.743	82.8923	-0.469099	-1.64433	0.0207	0.111002	no
P1382	XLOC_001418	VPS61	IV:727710-730250	WT_t1	lsm1_t1	OK	4.40071	4.50713	0.0344715	0.0207304	0.97895	0.989577	no
P1383	XLOC_001419	RUB1	IV:733617-733924	WT_t1	lsm1_t1	OK	465.286	631.059	0.439657	1.45831	0.03735	0.164422	no
P1384	XLOC_001420	DOP1	IV:734900-739997	WT_t1	lsm1_t1	OK	36.5424	24.3744	-0.584205	-1.95483	0.00575	0.047	yes
P1385	XLOC_001421	PEX7	IV:740472-741600	WT_t1	lsm1_t1	OK	21.1826	20.9628	-0.015048	-0.048417	0.94565	0.977864	no
P1386	XLOC_001422	SAN1	IV:742041-743874	WT_t1	lsm1_t1	OK	44.0729	44.2895	0.00707267	0.0235912	0.97365	0.987408	no
P1387	XLOC_001423	MKC7	IV:744310-746101	WT_t1	lsm1_t1	OK	65.2361	82.749	0.34307	1.13932	0.1069	0.319003	no
P1388	XLOC_001424	SWI5	IV:748612-750742	WT_t1	lsm1_t1	OK	12.1646	7.71489	-0.656965	-2.09904	0.0027	0.0276134	yes
P1389	XLOC_001425	KGD2	IV:753674-755066	WT_t1	lsm1_t1	OK	118.575	151.873	0.357062	1.19811	0.0911	0.288845	no
P139	XLOC_000147	KTI11	II:89977-90531	WT_t1	lsm1_t1	OK	161.814	158.68	-0.0282148	-0.0619716	0.9294	0.972136	no
P1390	XLOC_001426	YDR149C	IV:755554-763874	WT_t1	lsm1_t1	OK	8.3675	3.52414	-1.24752	-0.478425	0.657	0.850627	no
P1391	XLOC_001427	CTH1	IV:764177-765155	WT_t1	lsm1_t1	OK	37.3538	34.042	-0.133941	-0.445759	0.5253	0.762675	no
P1392	XLOC_001428	ENT5	IV:766735-767971	WT_t1	lsm1_t1	OK	69.7676	52.6763	-0.405405	-1.34973	0.05445	0.208535	no
P1393	XLOC_001429	CPR1	IV:768402-769000	WT_t1	lsm1_t1	OK	4048.35	3090.39	-0.389545	-1.20839	0.0791	0.265774	no
P1394	XLOC_001429	YDR154C	IV:768402-769000	WT_t1	lsm1_t1	OK	3094.43	2385.99	-0.375085	-0.734373	0.29135	0.563335	no
P1395	XLOC_001430	NBP2	IV:780389-781100	WT_t1	lsm1_t1	OK	29.8126	28.8643	-0.0466367	-0.144834	0.8344	0.933407	no
P1396	XLOC_001431	SEC1	IV:782040-784215	WT_t1	lsm1_t1	OK	33.8118	31.5785	-0.0985851	-0.330703	0.64045	0.84009	no
P1397	XLOC_001432	SEC5	IV:786305-789221	WT_t1	lsm1_t1	OK	23.2781	20.554	-0.179555	-0.604085	0.39235	0.657207	no
P1398	XLOC_001433	STB3	IV:792347-793889	WT_t1	lsm1_t1	OK	32.2575	27.9087	-0.20892	-0.71575	0.30655	0.577503	no
P1399	XLOC_001434	YDR169C-A	IV:794573-794723	WT_t1	lsm1_t1	OK	20.676	31.6685	0.61509	0.418987	0.5127	0.754589	no
P14	XLOC_000013	FLC2	I:45898-48250	WT_t1	lsm1_t1	OK	74.6118	73.1665	-0.0282194	-0.0944918	0.89475	0.958372	no
P140	XLOC_000148	AST1	II:90604-92030	WT_t1	lsm1_t1	OK	38.073	32.4521	-0.230455	-0.766792	0.2762	0.548212	no
P1400	XLOC_001435	SEC7	IV:796192-802222	WT_t1	lsm1_t1	OK	100.437	62.2631	-0.689847	-2.42831	0.0006	0.00881655	yes
P1401	XLOC_001437	ARG82	IV:810564-811632	WT_t1	lsm1_t1	OK	18.667	16.0754	-0.215633	-0.660813	0.3404	0.609307	no
P1402	XLOC_001438	RSM24	IV:813192-814152	WT_t1	lsm1_t1	OK	40.3571	51.1715	0.34252	1.16527	0.09215	0.290875	no
P1403	XLOC_001439	CSN9	IV:818707-819196	WT_t1	lsm1_t1	OK	16.8651	31.6193	0.906766	2.32238	0.0018	0.0205091	yes
P1404	XLOC_001440	SAS4	IV:825909-827355	WT_t1	lsm1_t1	OK	20.0431	17.78	-0.172851	-0.569721	0.41415	0.676872	no
P1405	XLOC_001441	YDR183C-A	IV:830396-831513	WT_t1	lsm1_t1	OK	93.3936	59.1921	-0.657918	-0.654385	0.3655	0.63434	no
P1406	XLOC_001441	ATC1	IV:830396-831513	WT_t1	lsm1_t1	OK	65.078	51.7875	-0.329568	-1.01374	0.15105	0.389791	no
P1407	XLOC_001442	UPS3	IV:831933-832473	WT_t1	lsm1_t1	OK	27.9503	30.8005	0.140092	0.398901	0.57495	0.795128	no
P1408	XLOC_001443	YDR186C	IV:832858-835492	WT_t1	lsm1_t1	OK	89.816	65.9616	-0.445347	-1.50172	0.03175	0.14792	no
P1409	XLOC_001444	YDR187C	IV:836227-838061	WT_t1	lsm1_t1	OK	24.5729	25.0068	0.0252545	0.0120923	0.67975	0.863873	no
P141	XLOC_000149	PRS4	II:92413-93394	WT_t1	lsm1_t1	OK	69.4961	64.7128	-0.102882	-0.34902	0.6182	0.826642	no
P1410	XLOC_001445	RVB1	IV:840603-841995	WT_t1	lsm1_t1	OK	114.016	130.566	0.195547	0.654598	0.3469	0.615769	no
P1411	XLOC_001446	NUP42	IV:843568-844952	WT_t1	lsm1_t1	OK	18.9472	22.5389	0.250433	0.720074	0.29835	0.569195	no
P1412	XLOC_001447	MSS116	IV:845951-847946	WT_t1	lsm1_t1	OK	122.907	132.7	0.110596	0.376107	0.58555	0.802253	no
P1413	XLOC_001448	CAB5	IV:850273-850999	WT_t1	lsm1_t1	OK	46.8352	56.0479	0.259068	0.865141	0.21655	0.475449	no
P1414	XLOC_001449	RKM2	IV:852532-853972	WT_t1	lsm1_t1	OK	22.0541	17.7515	-0.313111	-1.03368	0.1401	0.374202	no
P1415	XLOC_001450	VPS64	IV:854174-856093	WT_t1	lsm1_t1	OK	23.3871	25.7166	0.136986	0.453548	0.5236	0.761759	no
P1416	XLOC_001451	RAV2	IV:856897-857999	WT_t1	lsm1_t1	OK	26.6678	33.578	0.332418	0.969656	0.16235	0.407083	no
P1417	XLOC_001452	UME6	IV:865011-867522	WT_t1	lsm1_t1	OK	14.4582	13.2304	-0.128035	-0.433633	0.53655	0.770357	no
P1418	XLOC_001453	YDR209C	IV:871035-871449	WT_t1	lsm1_t1	OK	117.127	133.893	0.193002	0.419243	0.55195	0.7802	no
P1419	XLOC_001454	YDR210C-D	IV:878658-883927	WT_t1	lsm1_t1	HIDATA	0	0.981293	0	0	1	1	no
P142	XLOC_000150	YBL065W	II:96668-100307	WT_t1	lsm1_t1	OK	12.8652	13.3666	0.0551546	0.0410421	0.95545	0.982238	no
P1420	XLOC_001455	YDR215C	IV:894088-894502	WT_t1	lsm1_t1	OK	8.16072	11.0228	0.433718	0.775565	0.2727	0.544889	no
P1421	XLOC_001456	RAD9	IV:899550-903480	WT_t1	lsm1_t1	OK	26.8796	22.7678	-0.239519	-0.793031	0.26465	0.536689	no
P1422	XLOC_001457	SPR28	IV:903780-905052	WT_t1	lsm1_t1	OK	0.725226	2.59339	1.83834	2.74602	0.00155	0.0182125	yes
P1423	XLOC_001458	MFB1	IV:905454-906852	WT_t1	lsm1_t1	OK	20.1889	17.6343	-0.195174	-0.640099	0.36205	0.630922	no
P1424	XLOC_001459	YDR220C	IV:906999-907293	WT_t1	lsm1_t1	OK	4.72785	6.17421	0.38507	0.396075	0.56815	0.790685	no
P1425	XLOC_001460	HTB1	IV:914316-914712	WT_t1	lsm1_t1	OK	534.051	1138.07	1.09154	3.65963	5e-05	0.00114143	yes
P1426	XLOC_001461	PCF11	IV:921925-923806	WT_t1	lsm1_t1	OK	21.4442	24.9542	0.218692	0.749671	0.29285	0.564402	no
P1427	XLOC_001462	COX20	IV:926222-926910	WT_t1	lsm1_t1	OK	50.6884	83.1323	0.713753	2.26009	0.00105	0.0134771	yes
P1428	XLOC_001463	RTN1	IV:929469-930357	WT_t1	lsm1_t1	OK	468.176	462.505	-0.0175827	-0.0607201	0.9266	0.971219	no
P1429	XLOC_001464	FMN1	IV:935235-935892	WT_t1	lsm1_t1	OK	35.4686	49.2502	0.473587	1.51763	0.0315	0.147292	no
P143	XLOC_000151	KIP1	II:101885-105221	WT_t1	lsm1_t1	OK	15.5391	11.325	-0.456391	-1.56195	0.02545	0.128092	no
P1430	XLOC_001465	SEC26	IV:937894-940816	WT_t1	lsm1_t1	OK	200.543	209.911	0.0658674	0.234237	0.7408	0.891741	no
P1431	XLOC_001466	YDR239C	IV:941056-943420	WT_t1	lsm1_t1	OK	17.2029	15.6984	-0.132038	-0.450644	0.5205	0.758731	no
P1432	XLOC_001467	SNU56	IV:943673-945438	WT_t1	lsm1_t1	OK	20.863	19.5451	-0.0941372	-0.303997	0.6663	0.855734	no
P1433	XLOC_001468	PRP28	IV:948517-950284	WT_t1	lsm1_t1	OK	18.6145	15.5283	-0.261525	-0.868723	0.2155	0.475164	no
P1434	XLOC_001469	YDR248C	IV:957757-958339	WT_t1	lsm1_t1	OK	59.2678	53.7903	-0.139903	-0.451619	0.5197	0.758129	no
P1435	XLOC_001470	YDR249C	IV:958680-959802	WT_t1	lsm1_t1	OK	17.6049	16.2655	-0.114159	-0.357044	0.61695	0.8257	no
P1436	XLOC_001471	YDR250C	IV:960085-960361	WT_t1	lsm1_t1	OK	1.49562	1.93005	0.367895	0.256896	0.79265	0.913727	no
P1437	XLOC_001472	MET32	IV:963989-964565	WT_t1	lsm1_t1	OK	18.2022	19.2969	0.0842501	0.219203	0.7585	0.898838	no
P1438	XLOC_001473	RMD5	IV:966556-967822	WT_t1	lsm1_t1	OK	25.4588	22.0997	-0.204136	-0.669551	0.33435	0.604402	no
P1439	XLOC_001474	CTA1	IV:968132-969680	WT_t1	lsm1_t1	OK	13.8527	13.6823	-0.0178573	-0.0570521	0.93375	0.973763	no
P144	XLOC_000152	YBL062W	II:105307-107406	WT_t1	lsm1_t1	NOTEST	0.22241	0	#NAME?	0	1	1	no
P1440	XLOC_001475	RKM4	IV:969989-971474	WT_t1	lsm1_t1	OK	39.6087	35.0766	-0.17531	-0.598973	0.394	0.65859	no
P1441	XLOC_001476	HSP78	IV:971807-974243	WT_t1	lsm1_t1	OK	70.3612	151.97	1.11094	3.74455	5e-05	0.00114143	yes
P1442	XLOC_001477	YAP6	IV:974630-975782	WT_t1	lsm1_t1	OK	9.80931	7.13224	-0.459796	-1.22984	0.07995	0.267281	no
P1443	XLOC_001478	SWM1	IV:976716-977229	WT_t1	lsm1_t1	OK	45.5445	53.5025	0.232328	0.723058	0.3001	0.57049	no
P1444	XLOC_001479	EXG2	IV:977520-979209	WT_t1	lsm1_t1	OK	55.4282	32.4792	-0.771103	-2.60118	0.00045	0.00715522	yes
P1445	XLOC_001481	YDR261C-D	IV:987533-992349	WT_t1	lsm1_t1	HIDATA	0	1.20917	0	0	1	1	no
P1446	XLOC_001482	DIN7	IV:994241-995534	WT_t1	lsm1_t1	OK	25.0345	18.6433	-0.425263	-1.39223	0.04685	0.189535	no
P1447	XLOC_001483	AKR1	IV:996028-998323	WT_t1	lsm1_t1	OK	120.151	105.456	-0.188204	-0.641451	0.3534	0.621527	no
P1448	XLOC_001484	YDR266C	IV:1000103-1002023	WT_t1	lsm1_t1	OK	44.646	43.5374	-0.0362746	-0.120926	0.86275	0.944355	no
P1449	XLOC_001485	CIA1	IV:1002509-1003502	WT_t1	lsm1_t1	OK	42.7596	41.3098	-0.0497661	-0.169191	0.80885	0.921435	no
P145	XLOC_000153	YEL1	II:107931-109995	WT_t1	lsm1_t1	OK	16.2699	12.7654	-0.349972	-1.1695	0.09225	0.291047	no
P1450	XLOC_001486	YDR269C	IV:1005664-1008766	WT_t1	lsm1_t1	NOTEST	1.02381	0.633283	-0.693026	0	1	1	no
P1451	XLOC_001487	YDR271C	IV:1005664-1008766	WT_t1	lsm1_t1	OK	49.2429	31.0139	-0.666998	-0.764839	0.27685	0.549061	no
P1452	XLOC_001488	YDR274C	IV:1011588-1011960	WT_t1	lsm1_t1	OK	75.0123	40.8183	-0.877912	-2.43896	0.0008	0.0110684	yes
P1453	XLOC_001489	PMP3	IV:1013475-1013643	WT_t1	lsm1_t1	OK	4181.46	4900.03	0.228784	0.763058	0.27075	0.542349	no
P1454	XLOC_001490	MTH1	IV:1014400-1015702	WT_t1	lsm1_t1	OK	46.0637	10.156	-2.1813	-6.60272	5e-05	0.00114143	yes
P1455	XLOC_001491	YDR278C	IV:1017000-1017318	WT_t1	lsm1_t1	NOTEST	0.715524	0	#NAME?	0	1	1	no
P1456	XLOC_001492	PHM6	IV:1022006-1022321	WT_t1	lsm1_t1	OK	140.027	15.6444	-3.16199	-6.79983	5e-05	0.00114143	yes
P1457	XLOC_001493	YDR282C	IV:1023510-1024755	WT_t1	lsm1_t1	OK	16.5567	16.348	-0.0182971	-0.0579609	0.9366	0.975024	no
P1458	XLOC_001494	GCN2	IV:1025069-1030049	WT_t1	lsm1_t1	OK	35.2404	20.9821	-0.74807	-2.48641	0.0004	0.00653913	yes
P1459	XLOC_001495	DPP1	IV:1030549-1031419	WT_t1	lsm1_t1	OK	82.5258	86.546	0.0686215	0.231983	0.7419	0.892066	no
P146	XLOC_000154	YBL059W	II:110593-111244	WT_t1	lsm1_t1	OK	22.2034	25.3799	0.192907	0.537781	0.44425	0.699937	no
P1460	XLOC_001496	YDR286C	IV:1035230-1035575	WT_t1	lsm1_t1	OK	49.2391	72.2549	0.553293	1.50638	0.03245	0.150196	no
P1461	XLOC_001497	RTT103	IV:1038279-1039699	WT_t1	lsm1_t1	OK	27.8948	22.0603	-0.338544	-1.06269	0.1283	0.357495	no
P1462	XLOC_001498	SRP101	IV:1043145-1045011	WT_t1	lsm1_t1	OK	60.2279	50.2422	-0.261533	-0.863208	0.2229	0.482975	no
P1463	XLOC_001499	SSD1	IV:1045639-1049392	WT_t1	lsm1_t1	OK	90.4962	68.7923	-0.395611	-1.35727	0.05475	0.208933	no
P1464	XLOC_001500	DPL1	IV:1050458-1052228	WT_t1	lsm1_t1	OK	87.0734	79.6291	-0.128938	-0.430394	0.535	0.769514	no
P1465	XLOC_001501	HDA2	IV:1052622-1054647	WT_t1	lsm1_t1	OK	20.5544	17.2271	-0.254764	-0.868089	0.2164	0.475449	no
P1466	XLOC_001502	ATP5	IV:1058175-1058814	WT_t1	lsm1_t1	OK	212.956	349.208	0.71353	2.37093	0.00105	0.0134771	yes
P1467	XLOC_001503	PRO1	IV:1061504-1062791	WT_t1	lsm1_t1	OK	78.2669	106.303	0.44171	1.46741	0.0376	0.165182	no
P1468	XLOC_001504	RSC3	IV:1068728-1071386	WT_t1	lsm1_t1	OK	33.9355	31.4286	-0.11072	-0.368514	0.59685	0.811026	no
P1469	XLOC_001505	CPR5	IV:1071879-1072557	WT_t1	lsm1_t1	OK	336.213	347.373	0.0471115	0.158276	0.82125	0.926479	no
P147	XLOC_000155	SHP1	II:111436-112708	WT_t1	lsm1_t1	OK	178.591	197.206	0.143039	0.484639	0.48735	0.734605	no
P1470	XLOC_001506	HNT2	IV:1072745-1073488	WT_t1	lsm1_t1	OK	31.3383	52.2036	0.736221	2.34251	0.0013	0.0158883	yes
P1471	XLOC_001507	YDR306C	IV:1073734-1075171	WT_t1	lsm1_t1	OK	25.3172	22.262	-0.185532	-0.622662	0.37115	0.639286	no
P1472	XLOC_001509	SRB7	IV:1078026-1078449	WT_t1	lsm1_t1	OK	72.6444	121.298	0.739635	2.39375	0.0007	0.00996526	yes
P1473	XLOC_001510	GIC2	IV:1079047-1080199	WT_t1	lsm1_t1	OK	65.4514	88.6025	0.436924	1.4552	0.0396	0.169881	no
P1474	XLOC_001511	SUM1	IV:1081127-1084316	WT_t1	lsm1_t1	OK	44.0592	34.2486	-0.363399	-1.20621	0.0871	0.28161	no
P1475	XLOC_001512	PIB1	IV:1089218-1090079	WT_t1	lsm1_t1	OK	32.8606	27.7985	-0.241352	-0.778152	0.26645	0.538971	no
P1476	XLOC_001513	RAD34	IV:1090432-1092511	WT_t1	lsm1_t1	OK	12.7531	11.3874	-0.163404	-0.535129	0.44195	0.697596	no
P1477	XLOC_001514	IPK1	IV:1092740-1093586	WT_t1	lsm1_t1	OK	17.611	17.2335	-0.0312577	-0.0907277	0.8968	0.959067	no
P1478	XLOC_001516	YDR319C	IV:1105002-1105827	WT_t1	lsm1_t1	OK	26.4594	27.0987	0.0344428	0.108005	0.873	0.948855	no
P1479	XLOC_001517	SWA2	IV:1106094-1108101	WT_t1	lsm1_t1	OK	30.741	31.1641	0.0197205	0.0665894	0.92895	0.972088	no
P148	XLOC_000156	PTC3	II:113761-115168	WT_t1	lsm1_t1	OK	146.883	177.547	0.273528	0.925764	0.18345	0.434216	no
P1480	XLOC_001518	DAD4	IV:1108279-1108621	WT_t1	lsm1_t1	OK	226.484	371.483	0.713885	2.03848	0.00435	0.0381416	yes
P1481	XLOC_001519	TIM11	IV:1112002-1112293	WT_t1	lsm1_t1	OK	157.582	278.155	0.819787	2.62451	5e-05	0.00114143	yes
P1482	XLOC_001520	PEP7	IV:1112479-1114027	WT_t1	lsm1_t1	OK	9.48286	9.11837	-0.0565463	-0.168774	0.80745	0.921317	no
P1483	XLOC_001521	UTP4	IV:1114432-1116763	WT_t1	lsm1_t1	OK	60.9943	56.0451	-0.122085	-0.400315	0.56575	0.78889	no
P1484	XLOC_001522	YSP2	IV:1120608-1124925	WT_t1	lsm1_t1	OK	36.1545	25.5736	-0.499523	-1.65647	0.0175	0.101322	no
P1485	XLOC_001523	SKP1	IV:1125301-1126018	WT_t1	lsm1_t1	OK	299.187	350.701	0.229195	0.692074	0.3148	0.584865	no
P1486	XLOC_001524	PEX3	IV:1126269-1127595	WT_t1	lsm1_t1	OK	41.8073	49.3654	0.239745	0.81755	0.23845	0.505195	no
P1487	XLOC_001525	YDR333C	IV:1133259-1135431	WT_t1	lsm1_t1	OK	43.6182	42.3017	-0.0442148	-0.147123	0.8299	0.931961	no
P1488	XLOC_001526	YDR338C	IV:1147378-1149466	WT_t1	lsm1_t1	OK	16.397	12.199	-0.426676	-1.42391	0.0419	0.176948	no
P1489	XLOC_001527	FCF1	IV:1149950-1150520	WT_t1	lsm1_t1	OK	104.465	131.074	0.327365	1.12243	0.10705	0.319302	no
P149	XLOC_000157	TOD6	II:117588-119166	WT_t1	lsm1_t1	OK	46.2902	30.9934	-0.578746	-1.8312	0.01075	0.073334	no
P1490	XLOC_001529	YDR341C	IV:1151802-1153626	WT_t1	lsm1_t1	OK	218.646	214.101	-0.0303081	-0.105276	0.88335	0.953726	no
P1491	XLOC_001530	HXT7	IV:1154215-1155928	WT_t1	lsm1_t1	OK	4.37757	40.3102	3.20294	9.2527	5e-05	0.00114143	yes
P1492	XLOC_001531	HXT6	IV:1159607-1161320	WT_t1	lsm1_t1	OK	0.459616	1.55371	1.75722	2.51071	0.004	0.0362667	yes
P1493	XLOC_001532	YDR344C	IV:1162005-1162449	WT_t1	lsm1_t1	OK	14.0271	10.1313	-0.469395	-0.951919	0.17475	0.424232	no
P1494	XLOC_001533	HXT3	IV:1162956-1164660	WT_t1	lsm1_t1	OK	793.831	423.518	-0.906408	-3.16484	5e-05	0.00114143	yes
P1495	XLOC_001534	SVF1	IV:1167213-1168659	WT_t1	lsm1_t1	OK	159.691	140.061	-0.189233	-0.63685	0.3595	0.628107	no
P1496	XLOC_001535	YDR348C	IV:1170325-1171825	WT_t1	lsm1_t1	OK	56.4851	44.9021	-0.331086	-1.09862	0.12125	0.345996	no
P1497	XLOC_001536	YPS7	IV:1172385-1174176	WT_t1	lsm1_t1	OK	55.8212	45.9603	-0.280426	-0.933186	0.1826	0.432728	no
P1498	XLOC_001537	ATP22	IV:1176119-1178174	WT_t1	lsm1_t1	OK	21.1302	18.3538	-0.203222	-0.694467	0.3199	0.590471	no
P1499	XLOC_001538	YDR354C-A	IV:1184746-1185889	WT_t1	lsm1_t1	OK	759.594	800.715	0.0760592	0.0765172	0.9111	0.964409	no
P15	XLOC_000014	OAF1	I:48563-51707	WT_t1	lsm1_t1	OK	22.9604	15.7969	-0.53951	-1.82843	0.00945	0.0669672	no
P150	XLOC_000158	YBL053W	II:119334-121874	WT_t1	lsm1_t1	OK	7.31141	4.05529	-0.850344	-0.415148	0.4872	0.734605	no
P1500	XLOC_001539	YDR355C	IV:1186066-1188941	WT_t1	lsm1_t1	OK	6.74998	7.23125	0.0993611	0.0362155	0.91125	0.964409	no
P1501	XLOC_001540	CNL1	IV:1189198-1189567	WT_t1	lsm1_t1	OK	74.0999	62.1086	-0.254679	-0.74282	0.2931	0.564402	no
P1502	XLOC_001541	EAF1	IV:1191935-1195032	WT_t1	lsm1_t1	OK	25.4983	18.6787	-0.449006	-1.42948	0.0398	0.170368	no
P1503	XLOC_001542	BCP1	IV:1195411-1196263	WT_t1	lsm1_t1	OK	78.303	91.49	0.224548	0.749532	0.28625	0.558179	no
P1504	XLOC_001543	TFC6	IV:1196678-1198697	WT_t1	lsm1_t1	OK	22.5885	19.5692	-0.207007	-0.709663	0.3143	0.584183	no
P1505	XLOC_001544	CDC40	IV:1202842-1204210	WT_t1	lsm1_t1	OK	23.0254	22.2104	-0.051993	-0.173106	0.8013	0.917691	no
P1506	XLOC_001545	ESF1	IV:1204496-1206383	WT_t1	lsm1_t1	OK	134.17	108.979	-0.300013	-1.01511	0.14935	0.38728	no
P1507	XLOC_001546	YDR366C	IV:1212437-1212836	WT_t1	lsm1_t1	OK	4306.53	1571	-1.45484	-5.12259	5e-05	0.00114143	yes
P1508	XLOC_001547	XRS2	IV:1215015-1217580	WT_t1	lsm1_t1	OK	12.7336	9.98785	-0.35039	-1.16489	0.10135	0.308931	no
P1509	XLOC_001548	YDR370C	IV:1217781-1219110	WT_t1	lsm1_t1	OK	26.9104	26.9822	0.00384222	0.0129266	0.98435	0.992474	no
P151	XLOC_000159	SEC17	II:125124-126119	WT_t1	lsm1_t1	OK	95.5574	143.662	0.588242	1.95458	0.0073	0.0554835	no
P1510	XLOC_001549	YDR371C-A	IV:1219412-1220948	WT_t1	lsm1_t1	OK	386.847	347.904	-0.153075	-0.0824672	0.91265	0.965411	no
P1511	XLOC_001550	VPS74	IV:1221111-1222149	WT_t1	lsm1_t1	OK	138.203	161.987	0.229088	0.762859	0.27755	0.550108	no
P1512	XLOC_001551	YDR374C	IV:1223473-1224394	WT_t1	lsm1_t1	NOTEST	0.619538	0.540379	-0.19722	0	1	1	no
P1513	XLOC_001552	BCS1	IV:1225165-1226536	WT_t1	lsm1_t1	OK	28.567	27.5953	-0.0499251	-0.169449	0.81205	0.922917	no
P1514	XLOC_001553	LSM6	IV:1229348-1229609	WT_t1	lsm1_t1	OK	377.978	507.351	0.424683	1.42507	0.04205	0.176948	no
P1515	XLOC_001554	YDR379C-A	IV:1233277-1233517	WT_t1	lsm1_t1	OK	106.12	267.413	1.33337	3.61575	5e-05	0.00114143	yes
P1516	XLOC_001555	YDR381C-A	IV:1238311-1238850	WT_t1	lsm1_t1	OK	50.1353	64.6666	0.367194	0.986325	0.164	0.409808	no
P1517	XLOC_001556	NKP1	IV:1239959-1240676	WT_t1	lsm1_t1	OK	23.0775	25.0117	0.116118	0.345305	0.6301	0.834349	no
P1518	XLOC_001557	ATO3	IV:1241203-1242031	WT_t1	lsm1_t1	OK	94.6474	110.615	0.224913	0.749822	0.28445	0.556877	no
P1519	XLOC_001558	YDR387C	IV:1248153-1249821	WT_t1	lsm1_t1	OK	18.2136	15.6628	-0.217673	-0.718394	0.29285	0.564402	no
P152	XLOC_000160	MOH1	II:126827-127244	WT_t1	lsm1_t1	OK	22.4741	26.1934	0.220941	0.536651	0.44725	0.702398	no
P1520	XLOC_001559	UBA2	IV:1254936-1256847	WT_t1	lsm1_t1	OK	34.7798	32.5715	-0.0946378	-0.319691	0.65245	0.848172	no
P1521	XLOC_001561	YDR391C	IV:1257357-1258056	WT_t1	lsm1_t1	OK	55.8401	99.8711	0.838765	2.80949	0.00015	0.00287066	yes
P1522	XLOC_001562	NCB2	IV:1266294-1266898	WT_t1	lsm1_t1	OK	112.731	145.79	0.370997	1.17472	0.09085	0.288768	no
P1523	XLOC_001563	DIT2	IV:1272222-1273703	WT_t1	lsm1_t1	OK	3.79025	3.1993	-0.244539	-0.563714	0.4188	0.679727	no
P1524	XLOC_001564	RPB7	IV:1276653-1277169	WT_t1	lsm1_t1	OK	102.812	135.377	0.396967	1.35449	0.05305	0.20514	no
P1525	XLOC_001565	TRS120	IV:1284068-1287938	WT_t1	lsm1_t1	OK	35.2635	25.6423	-0.459652	-1.52468	0.03005	0.14345	no
P1526	XLOC_001566	ADE8	IV:1288214-1288859	WT_t1	lsm1_t1	OK	92.103	95.4416	0.0513703	0.17642	0.7972	0.915834	no
P1527	XLOC_001567	STE14	IV:1292371-1293091	WT_t1	lsm1_t1	OK	59.5851	46.1331	-0.36915	-1.23263	0.07765	0.263031	no
P1528	XLOC_001568	DFM1	IV:1293368-1294394	WT_t1	lsm1_t1	OK	51.8122	74.2901	0.519877	1.76461	0.01235	0.0808824	no
P1529	XLOC_001569	YDR413C	IV:1294692-1295411	WT_t1	lsm1_t1	OK	74.0995	77.0555	0.0564325	0.16837	0.8072	0.921197	no
P153	XLOC_000161	RRT1	II:127298-127610	WT_t1	lsm1_t1	OK	17.2462	21.2411	0.300582	0.553592	0.43405	0.690677	no
P1530	XLOC_001570	ERD1	IV:1295597-1296686	WT_t1	lsm1_t1	OK	25.6766	21.6192	-0.248135	-0.805689	0.2459	0.514708	no
P1531	XLOC_001571	YDR415C	IV:1297036-1298161	WT_t1	lsm1_t1	OK	27.3409	34.6193	0.340517	1.14201	0.1069	0.319003	no
P1532	XLOC_001572	YDR417C	IV:1301554-1302113	WT_t1	lsm1_t1	OK	322.981	383.638	0.248295	0.253911	0.7211	0.882818	no
P1533	XLOC_001573	SIP1	IV:1315325-1317773	WT_t1	lsm1_t1	OK	33.6804	28.521	-0.239888	-0.802121	0.2597	0.530861	no
P1534	XLOC_001574	CAD1	IV:1318045-1319275	WT_t1	lsm1_t1	OK	37.9218	33.6516	-0.172354	-0.587335	0.40045	0.664161	no
P1535	XLOC_001575	DYN2	IV:1319386-1319841	WT_t1	lsm1_t1	OK	193.134	257.318	0.413944	1.32225	0.0588	0.218644	no
P1536	XLOC_001576	YDR426C	IV:1320063-1322006	WT_t1	lsm1_t1	OK	28.7854	28.5025	-0.014249	-0.0197941	0.9746	0.987408	no
P1537	XLOC_001577	BNA7	IV:1323453-1324239	WT_t1	lsm1_t1	OK	34.354	29.2184	-0.233602	-0.746844	0.28235	0.554124	no
P1538	XLOC_001578	TIF35	IV:1324476-1325301	WT_t1	lsm1_t1	OK	312.711	436.033	0.479605	1.62972	0.02025	0.109879	no
P1539	XLOC_001579	CYM1	IV:1325500-1328701	WT_t1	lsm1_t1	OK	46.6813	34.0129	-0.456762	-1.49878	0.0327	0.151134	no
P154	XLOC_000162	PSY4	II:132423-133749	WT_t1	lsm1_t1	OK	21.3935	20.2675	-0.0780045	-0.256691	0.71375	0.880009	no
P1540	XLOC_001580	PPM1	IV:1332982-1333969	WT_t1	lsm1_t1	OK	28.1382	43.1342	0.616301	2.05152	0.00355	0.033321	yes
P1541	XLOC_001581	APT2	IV:1344516-1345062	WT_t1	lsm1_t1	OK	102.783	69.8536	-0.557189	-1.86548	0.0083	0.0609811	no
P1542	XLOC_001582	SSN2	IV:1345646-1349938	WT_t1	lsm1_t1	OK	21.7803	12.8134	-0.765374	-2.55587	0.00015	0.00287066	yes
P1543	XLOC_001583	YDR445C	IV:1350289-1352589	WT_t1	lsm1_t1	OK	12.134	15.1109	0.31654	0.306378	0.6507	0.847578	no
P1544	XLOC_001584	RPS17B	IV:1354828-1355553	WT_t1	lsm1_t1	OK	1239.09	2482.34	1.00242	3.48973	5e-05	0.00114143	yes
P1545	XLOC_001585	UTP6	IV:1357579-1358902	WT_t1	lsm1_t1	OK	54.8209	45.9525	-0.25458	-0.842605	0.2308	0.49589	no
P1546	XLOC_001586	YHP1	IV:1361119-1362181	WT_t1	lsm1_t1	OK	36.4463	34.5579	-0.0767572	-0.259045	0.70995	0.878065	no
P1547	XLOC_001587	TSA2	IV:1365071-1365662	WT_t1	lsm1_t1	OK	94.4436	103.854	0.137038	0.465323	0.5054	0.74934	no
P1548	XLOC_001588	GUK1	IV:1366263-1366827	WT_t1	lsm1_t1	OK	319.19	322.404	0.0144548	0.0481805	0.9468	0.978171	no
P1549	XLOC_001589	YDR455C	IV:1367372-1369386	WT_t1	lsm1_t1	OK	18.0787	19.4194	0.103205	0.048988	0.9385	0.975793	no
P155	XLOC_000163	YBL044W	II:135997-136366	WT_t1	lsm1_t1	OK	0.251507	2.33356	3.21386	1.71788	0.2448	0.513205	no
P1550	XLOC_001590	HEH2	IV:1380054-1382046	WT_t1	lsm1_t1	OK	33.3154	35.078	0.0743775	0.25025	0.721	0.882818	no
P1551	XLOC_001591	PFA5	IV:1382318-1383443	WT_t1	lsm1_t1	OK	18.5979	16.4542	-0.176687	-0.555099	0.43235	0.68994	no
P1552	XLOC_001592	YDR461C-A	IV:1385523-1385766	WT_t1	lsm1_t1	OK	107.584	176.782	0.716503	1.87619	0.0085	0.0618815	no
P1553	XLOC_001593	YDR464C-A	IV:1388871-1393179	WT_t1	lsm1_t1	OK	122.327	71.5768	-0.773184	-0.421473	0.5456	0.776548	no
P1554	XLOC_001594	RMT2	IV:1393335-1394574	WT_t1	lsm1_t1	OK	71.1294	65.3583	-0.122076	-0.397803	0.5695	0.791357	no
P1555	XLOC_001595	YDR467C	IV:1395120-1397909	WT_t1	lsm1_t1	OK	70.1572	49.3237	-0.508308	-0.592911	0.39795	0.662587	no
P1556	XLOC_001596	TLG1	IV:1398025-1398700	WT_t1	lsm1_t1	OK	57.0282	56.2008	-0.0210837	-0.0703641	0.9206	0.969116	no
P1557	XLOC_001597	UGO1	IV:1399705-1401214	WT_t1	lsm1_t1	OK	27.3128	29.459	0.10913	0.373553	0.5908	0.806233	no
P1558	XLOC_001598	PRP3	IV:1404444-1405854	WT_t1	lsm1_t1	OK	13.1863	11.0441	-0.255764	-0.789324	0.26075	0.532156	no
P1559	XLOC_001599	JIP4	IV:1407463-1410094	WT_t1	lsm1_t1	OK	21.4156	18.3984	-0.219082	-0.741361	0.28735	0.559324	no
P156	XLOC_000164	ECM13	II:136687-137461	WT_t1	lsm1_t1	OK	10.7989	4.39374	-1.29736	-2.82377	0.00045	0.00715522	yes
P1560	XLOC_001600	YDR476C	IV:1410452-1411127	WT_t1	lsm1_t1	OK	113.131	122.164	0.110823	0.374645	0.5864	0.802524	no
P1561	XLOC_001601	PEX29	IV:1415209-1416874	WT_t1	lsm1_t1	OK	26.4143	26.0412	-0.020522	-0.0700826	0.9196	0.968753	no
P1562	XLOC_001602	PHO8	IV:1418549-1420250	WT_t1	lsm1_t1	OK	226.845	87.4751	-1.37476	-4.67014	5e-05	0.00114143	yes
P1563	XLOC_001603	CWC21	IV:1420430-1420838	WT_t1	lsm1_t1	OK	32.3909	67.8892	1.06759	2.96659	5e-05	0.00114143	yes
P1564	XLOC_001604	VPS72	IV:1424819-1427207	WT_t1	lsm1_t1	OK	18.6298	15.8016	-0.237535	-0.812843	0.2441	0.512073	no
P1565	XLOC_001605	VPS60	IV:1427430-1428120	WT_t1	lsm1_t1	OK	72.8823	104.63	0.521656	1.77925	0.01205	0.0797346	no
P1566	XLOC_001606	RIB3	IV:1428353-1428980	WT_t1	lsm1_t1	OK	311.661	350.533	0.169574	0.566125	0.4166	0.678906	no
P1567	XLOC_001607	PAC11	IV:1429187-1430789	WT_t1	lsm1_t1	OK	30.8612	22.9977	-0.424305	-1.44535	0.0378	0.165719	no
P1568	XLOC_001608	PKH1	IV:1431967-1434268	WT_t1	lsm1_t1	OK	32.5364	33.0056	0.0206568	0.0688889	0.92585	0.971219	no
P1569	XLOC_001609	YDR491C	IV:1434499-1435874	WT_t1	lsm1_t1	OK	42.4541	35.9667	-0.23924	-0.278819	0.68125	0.865028	no
P157	XLOC_000165	PRE7	II:141246-141972	WT_t1	lsm1_t1	OK	306.872	516.703	0.751701	2.55014	0.0002	0.00365257	yes
P1570	XLOC_001610	VPS3	IV:1438114-1441150	WT_t1	lsm1_t1	OK	14.8626	10.9067	-0.446473	-1.52063	0.02915	0.140518	no
P1571	XLOC_001611	PUF6	IV:1441432-1443403	WT_t1	lsm1_t1	OK	130.631	138.517	0.084569	0.283578	0.68885	0.867864	no
P1572	XLOC_001612	ITR1	IV:1443712-1445467	WT_t1	lsm1_t1	OK	170.03	207.653	0.288383	0.991425	0.15865	0.402864	no
P1573	XLOC_001613	SEC20	IV:1445842-1446994	WT_t1	lsm1_t1	OK	32.7892	35.8647	0.129346	0.439329	0.53125	0.76678	no
P1574	XLOC_001614	RPL37B	IV:1450197-1450853	WT_t1	lsm1_t1	OK	3282.99	3691.5	0.169197	0.578105	0.4032	0.666991	no
P1575	XLOC_001615	SAM2	IV:1453309-1454464	WT_t1	lsm1_t1	OK	297.754	271.39	-0.133752	-0.45823	0.51455	0.756093	no
P1576	XLOC_001616	LPP1	IV:1455041-1455866	WT_t1	lsm1_t1	OK	49.0074	73.0187	0.575264	1.95579	0.00445	0.0386999	yes
P1577	XLOC_001617	SPG3	IV:1456310-1456694	WT_t1	lsm1_t1	OK	31.6877	34.4746	0.121608	0.307421	0.66405	0.854218	no
P1578	XLOC_001618	PSP1	IV:1456694-1459220	WT_t1	lsm1_t1	OK	50.3172	37.7715	-0.413754	-1.3755	0.05165	0.201627	no
P1579	XLOC_001619	YDR506C	IV:1459727-1461554	WT_t1	lsm1_t1	OK	17.113	14.8451	-0.205112	-0.683627	0.32575	0.594872	no
P158	XLOC_000166	YBL039W-B	II:143392-143572	WT_t1	lsm1_t1	OK	124.739	177.526	0.509117	1.02724	0.14865	0.387035	no
P1580	XLOC_001621	GIN4	IV:1462357-1465786	WT_t1	lsm1_t1	OK	68.0076	58.1661	-0.225517	-0.764207	0.27075	0.542349	no
P1581	XLOC_001622	GNP1	IV:1466452-1468573	WT_t1	lsm1_t1	OK	168.918	247.577	0.551556	1.84293	0.00745	0.0562224	no
P1582	XLOC_001623	YDR510C-A	IV:1469399-1469811	WT_t1	lsm1_t1	OK	2650.79	3429.22	0.371462	0.334687	0.6334	0.836161	no
P1583	XLOC_001624	EMI1	IV:1470499-1471448	WT_t1	lsm1_t1	OK	56.7438	87.1412	0.618892	0.802399	0.2514	0.521033	no
P1584	XLOC_001625	YDR514C	IV:1471547-1472999	WT_t1	lsm1_t1	OK	19.3038	16.8849	-0.193159	-0.62575	0.36445	0.63355	no
P1585	XLOC_001626	EMI2	IV:1474973-1476476	WT_t1	lsm1_t1	OK	121.527	166.865	0.457408	1.54201	0.02865	0.139263	no
P1586	XLOC_001627	URC2	IV:1481084-1483476	WT_t1	lsm1_t1	OK	10.1101	8.54624	-0.242443	-0.735716	0.29755	0.568762	no
P1587	XLOC_001628	SPS2	IV:1483794-1485303	WT_t1	lsm1_t1	OK	4.28381	4.1608	-0.0420305	-0.103937	0.88565	0.955026	no
P1588	XLOC_001629	SPS1	IV:1485565-1487038	WT_t1	lsm1_t1	OK	2.42938	1.88006	-0.369811	-0.733729	0.30015	0.57049	no
P1589	XLOC_001630	AGE1	IV:1487541-1488990	WT_t1	lsm1_t1	OK	33.8206	25.602	-0.401647	-1.36993	0.04845	0.193679	no
P159	XLOC_000167	MRPL16	II:146186-146885	WT_t1	lsm1_t1	OK	63.9402	76.0738	0.250676	0.853907	0.2205	0.479563	no
P1590	XLOC_001631	YDR524C-B	IV:1489597-1489798	WT_t1	lsm1_t1	OK	15236.6	20148.3	0.403118	1.42706	0.0427	0.178859	no
P1591	XLOC_001632	YDR524C-A	IV:1489870-1490234	WT_t1	lsm1_t1	NOTEST	10.0112	0	#NAME?	0	1	1	no
P1592	XLOC_001633	YDR526C	IV:1491074-1492413	WT_t1	lsm1_t1	OK	1.47585	1.16255	-0.344253	-0.0789628	0.83915	0.935772	no
P1593	XLOC_001635	QCR7	IV:1496164-1496548	WT_t1	lsm1_t1	OK	258.592	796.413	1.62284	5.5006	5e-05	0.00114143	yes
P1594	XLOC_001636	APA2	IV:1496790-1497768	WT_t1	lsm1_t1	OK	37.9171	26.7424	-0.503722	-1.6627	0.018	0.103189	no
P1595	XLOC_001637	KRE28	IV:1499395-1500553	WT_t1	lsm1_t1	OK	14.046	13.8581	-0.0194329	-0.0590138	0.92845	0.972043	no
P1596	XLOC_001638	HSP31	IV:1501446-1502160	WT_t1	lsm1_t1	OK	101.209	126.084	0.317052	1.07183	0.1282	0.357372	no
P1597	XLOC_001639	FIT1	IV:1503313-1504900	WT_t1	lsm1_t1	OK	4.85365	10.7295	1.14444	3.08986	0.0001	0.00206194	yes
P1598	XLOC_001640	YDR535C	IV:1506605-1507362	WT_t1	lsm1_t1	OK	3.40467	3.13523	-0.118945	-0.164039	0.81725	0.924911	no
P1599	XLOC_001641	YDR537C	IV:1510855-1511630	WT_t1	lsm1_t1	OK	2.50431	2.47406	-0.0175333	-0.012863	0.975	0.987408	no
P16	XLOC_000015	YAL047W-A	I:52800-54913	WT_t1	lsm1_t1	OK	10.7971	6.89656	-0.646697	-0.401715	0.587	0.803104	no
P160	XLOC_000168	APL3	II:147208-150286	WT_t1	lsm1_t1	OK	25.0041	19.4201	-0.364612	-1.22139	0.0839	0.275727	no
P1600	XLOC_001642	IRC4	IV:1517135-1517675	WT_t1	lsm1_t1	OK	11.6007	15.2146	0.391243	0.907838	0.1974	0.45269	no
P1601	XLOC_001643	YDR541C	IV:1519663-1520698	WT_t1	lsm1_t1	OK	35.9444	36.1521	0.00831351	0.0279529	0.9695	0.985836	no
P1602	XLOC_001644	YDR543C	IV:1524633-1524933	WT_t1	lsm1_t1	NOTEST	0.833526	0.773372	-0.108063	0	1	1	no
P1603	XLOC_001645	YDR544C	IV:1525094-1525523	WT_t1	lsm1_t1	OK	1.81914	0.685907	-1.40717	-0.951347	0.18355	0.434216	no
P1604	XLOC_001646	YDR545C-A	IV:1526320-1531711	WT_t1	lsm1_t1	NOTEST	0	0	0	0	1	1	no
P1605	XLOC_001647	YIL177W-A	IX:482-6147	WT_t1	lsm1_t1	NOTEST	0	0	0	0	1	1	no
P1606	XLOC_001649	VTH1	IX:11491-16141	WT_t1	lsm1_t1	NOTEST	0.199307	0.268687	0.430935	0	1	1	no
P1607	XLOC_001650	YIL171W-A	IX:16783-18712	WT_t1	lsm1_t1	NOTEST	0	0	0	0	1	1	no
P1608	XLOC_001655	SUC2	IX:37384-38983	WT_t1	lsm1_t1	OK	56.5299	54.6135	-0.049757	-0.165759	0.8195	0.925976	no
P1609	XLOC_001656	YIL161W	IX:39432-40140	WT_t1	lsm1_t1	OK	25.1313	25.8289	0.0395033	0.118834	0.86565	0.94569	no
P161	XLOC_000169	HEK2	II:160183-161329	WT_t1	lsm1_t1	OK	100.982	128.739	0.350353	1.1616	0.09555	0.297349	no
P1610	XLOC_001657	BNR1	IX:41824-45952	WT_t1	lsm1_t1	OK	12.3387	9.07453	-0.443292	-1.50262	0.0351	0.158558	no
P1611	XLOC_001658	AIM20	IX:46200-46815	WT_t1	lsm1_t1	OK	36.0284	38.0239	0.0777719	0.238717	0.7298	0.885709	no
P1612	XLOC_001659	YIL156W-B	IX:46948-47973	WT_t1	lsm1_t1	OK	285.794	502.786	0.814965	1.3889	0.0486	0.193794	no
P1613	XLOC_001659	YIL156W-A	IX:46948-47973	WT_t1	lsm1_t1	OK	63.0048	107.298	0.768087	1.34319	0.0579	0.216304	no
P1614	XLOC_001660	UBP7	IX:48090-51306	WT_t1	lsm1_t1	OK	21.2844	17.4203	-0.289028	-0.974712	0.16935	0.41602	no
P1615	XLOC_001661	RRD1	IX:55197-56379	WT_t1	lsm1_t1	OK	41.5978	52.6402	0.339659	1.15829	0.0993	0.305303	no
P1616	XLOC_001662	YIL152W	IX:56544-57252	WT_t1	lsm1_t1	OK	23.4552	23.4477	-0.000461631	-0.00135631	0.99085	0.994835	no
P1617	XLOC_001663	RPL40A	IX:68707-69528	WT_t1	lsm1_t1	OK	2479.33	2953.02	0.252246	0.893301	0.2064	0.464607	no
P1618	XLOC_001664	TID3	IX:78073-80149	WT_t1	lsm1_t1	OK	21.4171	15.6894	-0.448976	-1.52477	0.0262	0.13053	no
P1619	XLOC_001665	CCT2	IX:83207-84885	WT_t1	lsm1_t1	OK	231.928	276.464	0.253414	0.87402	0.2153	0.475042	no
P162	XLOC_000170	SHE1	II:161698-162715	WT_t1	lsm1_t1	OK	18.439	17.9458	-0.039112	-0.121271	0.86355	0.944419	no
P1620	XLOC_001666	AXL2	IX:85052-87837	WT_t1	lsm1_t1	OK	28.4104	49.4319	0.799025	2.60464	0.0001	0.00206194	yes
P1621	XLOC_001666	YIL141W	IX:85052-87837	WT_t1	lsm1_t1	OK	15.5147	26.8958	0.793747	0.54697	0.39865	0.662979	no
P1622	XLOC_001667	OM45	IX:93618-94800	WT_t1	lsm1_t1	OK	32.5733	44.3534	0.445356	1.51957	0.031	0.145379	no
P1623	XLOC_001669	FLX1	IX:97394-98330	WT_t1	lsm1_t1	OK	21.6577	24.3256	0.167596	0.529399	0.4542	0.70836	no
P1624	XLOC_001670	ASG1	IX:102781-105676	WT_t1	lsm1_t1	OK	31.8299	22.0251	-0.531233	-1.76872	0.0124	0.0811267	no
P1625	XLOC_001671	MET18	IX:113805-116904	WT_t1	lsm1_t1	OK	31.9476	36.1189	0.177047	0.58479	0.4001	0.663919	no
P1626	XLOC_001672	STH1	IX:117991-122071	WT_t1	lsm1_t1	OK	54.6242	39.8157	-0.456203	-1.53802	0.0308	0.145379	no
P1627	XLOC_001673	KGD1	IX:122688-125733	WT_t1	lsm1_t1	OK	115.738	122.449	0.0813109	0.281802	0.6856	0.867106	no
P1628	XLOC_001674	AYR1	IX:126203-127097	WT_t1	lsm1_t1	OK	134.998	204.577	0.599708	1.98238	0.00525	0.0433566	yes
P1629	XLOC_001675	SIM1	IX:128150-129581	WT_t1	lsm1_t1	OK	363.279	301.666	-0.268124	-0.940453	0.1838	0.434647	no
P163	XLOC_000171	YBL029W	II:166133-167264	WT_t1	lsm1_t1	OK	8.64619	5.90022	-0.551297	-1.42407	0.0431	0.179242	no
P1630	XLOC_001676	POG1	IX:130609-131665	WT_t1	lsm1_t1	OK	25.1358	17.9769	-0.483602	-1.51639	0.02955	0.142018	no
P1631	XLOC_001677	QDR2	IX:132243-133872	WT_t1	lsm1_t1	OK	47.1387	75.6313	0.682073	2.27126	0.00115	0.0145273	yes
P1632	XLOC_001678	QDR1	IX:134416-136108	WT_t1	lsm1_t1	OK	11.6427	9.89978	-0.233954	-0.730477	0.29145	0.563335	no
P1633	XLOC_001679	RHO3	IX:139751-140447	WT_t1	lsm1_t1	OK	101.431	119.196	0.232833	0.787836	0.2611	0.532633	no
P1634	XLOC_001680	HIS5	IX:142927-144085	WT_t1	lsm1_t1	OK	70.6518	68.8017	-0.0382816	-0.128159	0.8566	0.942523	no
P1635	XLOC_001681	YIL115W-A	IX:144267-148709	WT_t1	lsm1_t1	OK	15.6342	9.11786	-0.777943	-0.27161	0.7726	0.906743	no
P1636	XLOC_001682	SDP1	IX:150558-151188	WT_t1	lsm1_t1	OK	10.1557	21.173	1.05994	2.63054	0.0006	0.00881655	yes
P1637	XLOC_001683	HOS4	IX:151594-154846	WT_t1	lsm1_t1	OK	22.0377	15.62	-0.496577	-1.6753	0.0178	0.102134	no
P1638	XLOC_001684	COX5B	IX:155221-155765	WT_t1	lsm1_t1	OK	132.675	151.159	0.188166	0.633567	0.36125	0.630388	no
P1639	XLOC_001685	HPM1	IX:156044-157178	WT_t1	lsm1_t1	OK	51.438	64.1768	0.319215	1.07663	0.12365	0.349219	no
P164	XLOC_000172	RPL19B	II:168422-169376	WT_t1	lsm1_t1	OK	2507.88	2807.34	0.162735	0.590577	0.40105	0.664804	no
P1640	XLOC_001686	YIL108W	IX:160886-162977	WT_t1	lsm1_t1	OK	51.5299	65.0821	0.336851	1.11519	0.1164	0.336954	no
P1641	XLOC_001687	MOB1	IX:166414-167444	WT_t1	lsm1_t1	OK	35.3063	35.1131	-0.0079187	-0.0264138	0.96995	0.985836	no
P1642	XLOC_001688	YIL105W-A	IX:167580-169641	WT_t1	lsm1_t1	OK	287.884	289.394	0.00754562	0.00489495	0.98935	0.994015	no
P1643	XLOC_001689	DPH1	IX:171750-173028	WT_t1	lsm1_t1	OK	42.1122	44.0561	0.065103	0.221734	0.75415	0.897462	no
P1644	XLOC_001691	YIL100W	IX:177342-177726	WT_t1	lsm1_t1	OK	1.35136	1.03622	-0.38308	-0.226325	0.75985	0.899733	no
P1645	XLOC_001692	SGA1	IX:178003-179653	WT_t1	lsm1_t1	OK	3.7524	4.58	0.287534	0.719163	0.3113	0.581992	no
P1646	XLOC_001693	FYV10	IX:180426-181977	WT_t1	lsm1_t1	OK	13.5063	14.0991	0.0619733	0.197645	0.7773	0.907821	no
P1647	XLOC_001694	PRK1	IX:183936-186369	WT_t1	lsm1_t1	OK	17.3261	15.131	-0.195431	-0.667475	0.33625	0.605558	no
P1648	XLOC_001695	YIL092W	IX:189065-190967	WT_t1	lsm1_t1	OK	10.6733	9.10663	-0.229021	-0.719903	0.30585	0.577035	no
P1649	XLOC_001696	ICE2	IX:193594-195070	WT_t1	lsm1_t1	OK	42.394	37.2962	-0.18483	-0.628187	0.36965	0.638768	no
P165	XLOC_000173	LSM2	II:170622-171038	WT_t1	lsm1_t1	OK	311.027	421.928	0.439957	1.49149	0.0359	0.16047	no
P1650	XLOC_001697	YIL089W	IX:195598-196216	WT_t1	lsm1_t1	OK	11.8461	10.9688	-0.111007	-0.262421	0.7073	0.876994	no
P1651	XLOC_001699	YIL082W-A	IX:205634-210357	WT_t1	lsm1_t1	OK	3.72234	3.26859	-0.187542	-0.587146	0.4015	0.665212	no
P1652	XLOC_001701	THS1	IX:212498-214703	WT_t1	lsm1_t1	OK	344.479	386.327	0.165409	0.592282	0.40255	0.666261	no
P1653	XLOC_001702	SEC28	IX:216657-217548	WT_t1	lsm1_t1	OK	170.612	227.494	0.415104	1.38709	0.04945	0.196326	no
P1654	XLOC_001703	HOP1	IX:226601-228419	WT_t1	lsm1_t1	OK	4.85711	4.71684	-0.0422772	-0.113232	0.87155	0.948248	no
P1655	XLOC_001704	YIL071W-A	IX:228549-229994	WT_t1	lsm1_t1	OK	7.25593	4.95682	-0.549745	-0.563172	0.41995	0.679919	no
P1656	XLOC_001705	YIL068W-A	IX:233012-235474	WT_t1	lsm1_t1	OK	2.93739	3.00801	0.0342738	0.0111056	0.8779	0.950464	no
P1657	XLOC_001706	YIL066W-A	IX:235723-237809	WT_t1	lsm1_t1	OK	30.7268	21.9832	-0.483093	-0.605207	0.3993	0.663804	no
P1658	XLOC_001707	SEE1	IX:241942-242716	WT_t1	lsm1_t1	OK	69.5921	67.3295	-0.0476844	-0.163411	0.8157	0.924296	no
P1659	XLOC_001708	YIL060W	IX:246391-247198	WT_t1	lsm1_t1	OK	4.93748	5.52321	0.161732	0.160519	0.81765	0.92503	no
P166	XLOC_000174	RRN10	II:171480-171918	WT_t1	lsm1_t1	OK	26.2954	25.3313	-0.0538903	-0.136664	0.8448	0.936696	no
P1660	XLOC_001709	YIL058W	IX:246391-247198	WT_t1	lsm1_t1	OK	25.8479	27.1774	0.0723625	0.10051	0.8851	0.955026	no
P1661	XLOC_001711	VHR1	IX:249990-251913	WT_t1	lsm1_t1	OK	24.1875	20.4638	-0.241187	-0.827177	0.2361	0.502411	no
P1662	XLOC_001712	YIL054W	IX:254542-254860	WT_t1	lsm1_t1	OK	1.3749	4.61684	1.74757	1.24035	0.11025	0.325954	no
P1663	XLOC_001713	RHR2	IX:255114-255867	WT_t1	lsm1_t1	OK	2133.02	3880.7	0.863421	3.18641	5e-05	0.00114143	yes
P1664	XLOC_001714	PCL7	IX:258912-259770	WT_t1	lsm1_t1	OK	31.4112	27.6281	-0.185143	-0.594665	0.393	0.657606	no
P1665	XLOC_001715	DFG10	IX:260157-260919	WT_t1	lsm1_t1	OK	26.2785	19.8663	-0.403561	-1.20599	0.0869	0.28139	no
P1666	XLOC_001716	NEO1	IX:261436-264892	WT_t1	lsm1_t1	OK	35.3938	28.405	-0.317352	-1.0506	0.13415	0.365646	no
P1667	XLOC_001717	YIL046W-A	IX:268308-268473	WT_t1	lsm1_t1	OK	14.9985	25.1126	0.743595	0.905264	0.4193	0.679728	no
P1668	XLOC_001718	MET30	IX:268650-270573	WT_t1	lsm1_t1	OK	32.8659	27.1146	-0.277522	-0.940319	0.1751	0.42488	no
P1669	XLOC_001719	PIG2	IX:271160-272777	WT_t1	lsm1_t1	OK	9.55387	8.96143	-0.0923551	-0.277286	0.6956	0.871819	no
P167	XLOC_000175	NCL1	II:172533-174588	WT_t1	lsm1_t1	OK	94.7762	130.923	0.466123	1.5752	0.026	0.129939	no
P1670	XLOC_001720	GVP36	IX:276524-277505	WT_t1	lsm1_t1	OK	310.577	395.414	0.348416	1.19699	0.08665	0.281313	no
P1671	XLOC_001721	APQ12	IX:277722-278139	WT_t1	lsm1_t1	OK	83.4438	141.688	0.763838	2.49987	0.00025	0.00442659	yes
P1672	XLOC_001722	TED1	IX:278425-279847	WT_t1	lsm1_t1	OK	86.0246	82.8389	-0.0544401	-0.179677	0.7985	0.916504	no
P1673	XLOC_001723	CST6	IX:285665-287429	WT_t1	lsm1_t1	OK	41.8033	34.1797	-0.290479	-0.978216	0.1607	0.405525	no
P1674	XLOC_001724	YIL030W-A	IX:292632-295903	WT_t1	lsm1_t1	OK	34.1722	25.1894	-0.440003	-0.35644	0.608	0.819902	no
P1675	XLOC_001724	ULP2	IX:292632-295903	WT_t1	lsm1_t1	OK	23.4089	19.2766	-0.280209	-0.910457	0.1954	0.449927	no
P1676	XLOC_001725	YIL029W-A	IX:296049-300106	WT_t1	lsm1_t1	OK	118.701	80.4116	-0.561861	-0.495679	0.4802	0.728564	no
P1677	XLOC_001726	YIL028W	IX:302099-302498	WT_t1	lsm1_t1	OK	6.04844	7.92092	0.389104	0.607194	0.3918	0.656797	no
P1678	XLOC_001727	TIM44	IX:311164-312460	WT_t1	lsm1_t1	OK	113.721	114.275	0.00700564	0.0232978	0.97405	0.987408	no
P1679	XLOC_001728	RPB3	IX:312904-314820	WT_t1	lsm1_t1	OK	55.9247	64.0282	0.195221	0.442732	0.5259	0.762675	no
P168	XLOC_000176	RFT1	II:182400-184125	WT_t1	lsm1_t1	OK	39.8329	46.126	0.211621	0.710623	0.30695	0.578086	no
P1680	XLOC_001729	FAF1	IX:315092-316133	WT_t1	lsm1_t1	OK	31.3516	28.0038	-0.162919	-0.53081	0.4459	0.701578	no
P1681	XLOC_001730	RPL2B	IX:316767-317932	WT_t1	lsm1_t1	OK	1611.05	1960.99	0.283576	1.02848	0.14385	0.380873	no
P1682	XLOC_001731	SNL1	IX:321453-321933	WT_t1	lsm1_t1	OK	105.085	136.307	0.375311	1.27429	0.0717	0.250578	no
P1683	XLOC_001732	BAR1	IX:322341-324105	WT_t1	lsm1_t1	OK	113.45	104.189	-0.122859	-0.413102	0.55185	0.7802	no
P1684	XLOC_001734	MNT3	IX:326102-327995	WT_t1	lsm1_t1	OK	33.1026	30.7124	-0.108122	-0.367029	0.5939	0.808012	no
P1685	XLOC_001735	YIL012W	IX:333010-333352	WT_t1	lsm1_t1	OK	6.39356	6.31413	-0.0180372	-0.0235725	0.94635	0.977864	no
P1686	XLOC_001736	TIR3	IX:333726-334536	WT_t1	lsm1_t1	OK	21.5254	48.8548	1.18246	3.74299	5e-05	0.00114143	yes
P1687	XLOC_001737	DOT5	IX:334881-335529	WT_t1	lsm1_t1	OK	100.287	95.5169	-0.0703141	-0.241808	0.72535	0.883084	no
P1688	XLOC_001738	FAA3	IX:339343-341428	WT_t1	lsm1_t1	OK	37.6198	28.9971	-0.375584	-1.26356	0.07125	0.250374	no
P1689	XLOC_001739	URM1	IX:342535-342835	WT_t1	lsm1_t1	OK	151.686	168.129	0.148479	0.466308	0.50975	0.752847	no
P169	XLOC_000177	APN2	II:184352-185915	WT_t1	lsm1_t1	OK	13.5465	13.0964	-0.0487568	-0.155434	0.8192	0.9258	no
P1690	XLOC_001740	YIA6	IX:344061-345183	WT_t1	lsm1_t1	OK	14.4134	14.1944	-0.0220878	-0.0668103	0.9244	0.970719	no
P1691	XLOC_001741	EPS1	IX:345691-347797	WT_t1	lsm1_t1	OK	43.9532	36.5053	-0.267861	-0.89106	0.203	0.460297	no
P1692	XLOC_001742	CFD1	IX:349121-350003	WT_t1	lsm1_t1	OK	38.2939	37.5504	-0.0282852	-0.0941796	0.8926	0.957888	no
P1693	XLOC_001743	YIL002W-A	IX:350300-350510	WT_t1	lsm1_t1	OK	377.512	368.472	-0.0349677	-0.104151	0.8875	0.955785	no
P1694	XLOC_001744	YIL001W	IX:353939-355481	WT_t1	lsm1_t1	OK	12.863	15.3191	0.252109	0.805123	0.24945	0.519545	no
P1695	XLOC_001745	AIM21	IX:360884-362924	WT_t1	lsm1_t1	OK	32.0905	41.6916	0.377614	1.26556	0.0749	0.257675	no
P1696	XLOC_001746	DJP1	IX:363220-364519	WT_t1	lsm1_t1	OK	53.3176	65.826	0.304047	1.01965	0.1428	0.37906	no
P1697	XLOC_001747	IST3	IX:364888-365335	WT_t1	lsm1_t1	OK	23.3661	34.6728	0.569391	1.48409	0.0394	0.169251	no
P1698	XLOC_001749	YIR007W	IX:370703-372998	WT_t1	lsm1_t1	OK	22.5728	21.9218	-0.0422229	-0.143329	0.8354	0.933871	no
P1699	XLOC_001750	MSL1	IX:374524-374860	WT_t1	lsm1_t1	OK	39.9208	37.131	-0.104515	-0.252788	0.7238	0.882818	no
P17	XLOC_000016	YAL044W-A	I:57487-57850	WT_t1	lsm1_t1	OK	163.173	186.949	0.196244	0.636354	0.365	0.633817	no
P170	XLOC_000178	FUS3	II:192450-193512	WT_t1	lsm1_t1	OK	59.0763	38.3152	-0.624663	-2.10502	0.0023	0.0241406	yes
P1700	XLOC_001751	DSN1	IX:375430-377161	WT_t1	lsm1_t1	OK	19.5763	21.2244	0.116617	0.393605	0.57985	0.798518	no
P1701	XLOC_001752	SQT1	IX:378485-379781	WT_t1	lsm1_t1	OK	120.962	136.354	0.172804	0.573504	0.41135	0.674447	no
P1702	XLOC_001753	YIR014W	IX:381085-381814	WT_t1	lsm1_t1	OK	9.74928	10.2386	0.0706499	0.171833	0.8095	0.921588	no
P1703	XLOC_001754	RPR2	IX:381947-382382	WT_t1	lsm1_t1	OK	39.6379	31.4232	-0.33505	-0.912467	0.19955	0.455772	no
P1704	XLOC_001755	YIR016W	IX:382627-383425	WT_t1	lsm1_t1	OK	27.2396	27.6079	0.0193755	0.0608056	0.9328	0.973564	no
P1705	XLOC_001756	YIR017W-A	IX:383555-384165	WT_t1	lsm1_t1	OK	7.90816	9.83164	0.31409	0.671965	0.3342	0.604302	no
P1706	XLOC_001757	YAP5	IX:384608-385346	WT_t1	lsm1_t1	OK	26.3867	24.0246	-0.1353	-0.411575	0.55185	0.7802	no
P1707	XLOC_001758	YIR020W-A	IX:393883-397082	WT_t1	lsm1_t1	OK	22.8289	18.683	-0.289136	-0.204698	0.78365	0.909653	no
P1708	XLOC_001760	MRS1	IX:397214-398385	WT_t1	lsm1_t1	OK	27.7436	28.3844	0.0329406	0.107428	0.87545	0.949741	no
P1709	XLOC_001761	YIR021W-A	IX:398513-398726	WT_t1	lsm1_t1	OK	4.59761	0	#NAME?	NA	0.01455	0.0887439	no
P171	XLOC_000179	ACH1	II:194121-195702	WT_t1	lsm1_t1	OK	46.3638	57.0037	0.298058	0.992744	0.1614	0.406329	no
P1710	XLOC_001762	SEC11	IX:398732-399236	WT_t1	lsm1_t1	OK	117.542	156.809	0.415827	1.42149	0.0445	0.183749	no
P1711	XLOC_001763	DAL81	IX:399776-402706	WT_t1	lsm1_t1	OK	21.7074	21.0151	-0.0467614	-0.145767	0.83365	0.933407	no
P1712	XLOC_001764	MND2	IX:403658-404765	WT_t1	lsm1_t1	OK	12.7725	9.65325	-0.403953	-1.14675	0.1057	0.317497	no
P1713	XLOC_001765	DAL4	IX:408467-410375	WT_t1	lsm1_t1	OK	3.64655	3.03166	-0.266422	-0.658892	0.3549	0.622795	no
P1714	XLOC_001766	DAL2	IX:410806-411838	WT_t1	lsm1_t1	OK	9.45012	7.96831	-0.24606	-0.649369	0.35955	0.628107	no
P1715	XLOC_001767	YIR030W-A	IX:412898-414679	WT_t1	lsm1_t1	OK	2.69734	2.33125	-0.210434	-0.103967	0.88705	0.955676	no
P1716	XLOC_001768	MGA2	IX:416123-419465	WT_t1	lsm1_t1	OK	64.9389	42.2829	-0.619006	-2.08462	0.00325	0.0311454	yes
P1717	XLOC_001769	YIR036W-A	IX:422073-423036	WT_t1	lsm1_t1	OK	77.3776	64.4155	-0.264509	-0.458961	0.5182	0.757625	no
P1718	XLOC_001770	HYR1	IX:423127-423619	WT_t1	lsm1_t1	OK	449.379	400.841	-0.164904	-0.547902	0.436	0.691951	no
P1719	XLOC_001771	PAU15	IX:433928-434303	WT_t1	lsm1_t1	NOTEST	0	0.220141	inf	0	1	1	no
P172	XLOC_000181	FMT1	II:202055-203261	WT_t1	lsm1_t1	OK	8.11663	8.0488	-0.0121071	-0.0328055	0.9672	0.985836	no
P1720	XLOC_001772	YIL177C	IX:482-6147	WT_t1	lsm1_t1	NOTEST	0	0	0	0	1	1	no
P1721	XLOC_001773	PAU14	IX:8792-9155	WT_t1	lsm1_t1	NOTEST	0	0	0	0	1	1	no
P1722	XLOC_001774	IMA3	IX:16783-18712	WT_t1	lsm1_t1	NOTEST	0	0	0	0	1	1	no
P1723	XLOC_001775	YIL169C	IX:23118-26106	WT_t1	lsm1_t1	OK	61.5358	51.1638	-0.266304	-0.887067	0.20525	0.463917	no
P1724	XLOC_001776	YIL166C	IX:30937-32566	WT_t1	lsm1_t1	OK	7.15365	5.46808	-0.387646	-1.07063	0.1279	0.356847	no
P1725	XLOC_001777	YIL165C	IX:33717-34077	WT_t1	lsm1_t1	OK	37.3169	20.8933	-0.836789	-1.91884	0.00865	0.0627591	no
P1726	XLOC_001778	NIT1	IX:34086-34686	WT_t1	lsm1_t1	OK	21.9727	14.9342	-0.557093	-1.45849	0.0399	0.170368	no
P1727	XLOC_001779	YIL163C	IX:36898-37252	WT_t1	lsm1_t1	OK	12.7143	9.73281	-0.385529	-0.647809	0.35495	0.622795	no
P1728	XLOC_001780	POT1	IX:40190-41444	WT_t1	lsm1_t1	OK	7.17476	8.00215	0.157457	0.425209	0.55235	0.78042	no
P1729	XLOC_001781	COA1	IX:46948-47973	WT_t1	lsm1_t1	OK	54.4527	85.7129	0.654509	1.47372	0.0353	0.158788	no
P173	XLOC_000182	SCT1	II:203405-205817	WT_t1	lsm1_t1	OK	63.6002	54.1092	-0.233155	-0.766934	0.27265	0.544889	no
P1730	XLOC_001782	GUT2	IX:51758-53708	WT_t1	lsm1_t1	OK	44.3611	42.257	-0.0701072	-0.233275	0.7392	0.890951	no
P1731	XLOC_001783	IMP2'	IX:53980-55021	WT_t1	lsm1_t1	OK	64.0099	67.5439	0.0775287	0.261696	0.70755	0.876994	no
P1732	XLOC_001784	YIL151C	IX:57337-60694	WT_t1	lsm1_t1	OK	30.3277	21.5272	-0.494474	-1.64253	0.0174	0.100926	no
P1733	XLOC_001785	MCM10	IX:61012-62728	WT_t1	lsm1_t1	OK	18.8775	13.3236	-0.50269	-1.65523	0.02065	0.11092	no
P1734	XLOC_001786	MLP2	IX:63027-68067	WT_t1	lsm1_t1	OK	37.3129	22.8668	-0.706421	-2.36311	0.0013	0.0158883	yes
P1735	XLOC_001787	SLN1	IX:69790-73453	WT_t1	lsm1_t1	OK	44.0008	33.8855	-0.376864	-1.25649	0.07385	0.254749	no
P1736	XLOC_001788	ATG32	IX:74183-75773	WT_t1	lsm1_t1	OK	12.8202	11.6594	-0.136931	-0.433448	0.5359	0.770288	no
P1737	XLOC_001789	PAN6	IX:76353-77283	WT_t1	lsm1_t1	OK	76.1198	60.5169	-0.330934	-1.12689	0.1093	0.323895	no
P1738	XLOC_001790	SSL2	IX:80509-83041	WT_t1	lsm1_t1	OK	45.7049	47.9102	0.0679851	0.225453	0.75045	0.8969	no
P1739	XLOC_001791	YIL142C-A	IX:83207-84885	WT_t1	lsm1_t1	OK	38.436	49.6231	0.368552	0.16224	0.7299	0.885709	no
P174	XLOC_000183	ALK2	II:207193-209224	WT_t1	lsm1_t1	OK	24.5961	25.5352	0.0540591	0.185538	0.79045	0.912838	no
P1740	XLOC_001792	REV7	IX:87978-88716	WT_t1	lsm1_t1	OK	19.2278	14.0061	-0.457142	-1.26293	0.07715	0.262589	no
P1741	XLOC_001793	TPM2	IX:89229-89715	WT_t1	lsm1_t1	OK	251.29	286.419	0.18877	0.624661	0.36605	0.634606	no
P1742	XLOC_001794	TMA108	IX:89947-92788	WT_t1	lsm1_t1	OK	65.1432	54.1014	-0.267948	-0.898461	0.20215	0.459184	no
P1743	XLOC_001795	VHS2	IX:95064-96375	WT_t1	lsm1_t1	OK	30.4198	28.5429	-0.0918812	-0.311662	0.6539	0.848958	no
P1744	XLOC_001796	YIL134C-A	IX:96521-96725	WT_t1	lsm1_t1	OK	6.65229	5.0945	-0.38491	-0.222388	0.76265	0.90125	no
P1745	XLOC_001797	RPL16A	IX:98526-99416	WT_t1	lsm1_t1	OK	1137.49	1604.08	0.495894	1.7564	0.01215	0.0800647	no
P1746	XLOC_001798	CSM2	IX:99859-100501	WT_t1	lsm1_t1	OK	8.20421	8.89668	0.116901	0.259639	0.71015	0.878065	no
P1747	XLOC_001799	FKH1	IX:100780-102235	WT_t1	lsm1_t1	OK	36.1894	36.9025	0.0281528	0.0968926	0.8915	0.957565	no
P1748	XLOC_001800	TAO3	IX:106106-113237	WT_t1	lsm1_t1	OK	38.9595	24.6555	-0.660067	-2.23863	0.00135	0.0164053	yes
P1749	XLOC_001801	RRT14	IX:117023-117644	WT_t1	lsm1_t1	OK	78.3998	94.6796	0.272203	0.909584	0.1952	0.44979	no
P175	XLOC_000184	YBL008W-A	II:209408-209648	WT_t1	lsm1_t1	OK	6.31952	11.9957	0.924637	0.877595	0.21575	0.475164	no
P1750	XLOC_001802	RPI1	IX:136653-137877	WT_t1	lsm1_t1	OK	18.7253	14.2151	-0.397564	-1.25292	0.07145	0.250464	no
P1751	XLOC_001803	PRM5	IX:140612-141569	WT_t1	lsm1_t1	OK	53.434	40.8766	-0.386485	-1.31539	0.0598	0.221077	no
P1752	XLOC_001804	NUP159	IX:144267-148709	WT_t1	lsm1_t1	OK	57.4664	34.5754	-0.732973	-2.46112	0.00055	0.00829151	yes
P1753	XLOC_001805	POR2	IX:149142-149988	WT_t1	lsm1_t1	OK	50.1447	60.4973	0.270774	0.922321	0.1907	0.443579	no
P1754	XLOC_001806	SEC24	IX:157384-160165	WT_t1	lsm1_t1	OK	139.47	144.631	0.0524198	0.182339	0.79605	0.915566	no
P1755	XLOC_001807	PFK26	IX:163277-165761	WT_t1	lsm1_t1	OK	28.4958	25.6485	-0.151874	-0.506956	0.47135	0.721645	no
P1756	XLOC_001808	SLM1	IX:167580-169641	WT_t1	lsm1_t1	OK	27.2644	25.6383	-0.0887179	-0.293644	0.67395	0.861017	no
P1757	XLOC_001809	SHQ1	IX:169981-171505	WT_t1	lsm1_t1	OK	30.0247	23.9954	-0.323394	-1.08919	0.11695	0.337476	no
P1758	XLOC_001810	YIL102C-A	IX:173364-173592	WT_t1	lsm1_t1	OK	88.2385	79.5682	-0.149216	-0.328013	0.63835	0.839196	no
P1759	XLOC_001811	YIL102C	IX:174581-174887	WT_t1	lsm1_t1	OK	16.5646	9.48627	-0.804187	-1.22703	0.0812	0.270047	no
P176	XLOC_000185	HIR1	II:209652-212175	WT_t1	lsm1_t1	OK	19.7399	18.2432	-0.113754	-0.389932	0.57435	0.794814	no
P1760	XLOC_001812	XBP1	IX:175306-177250	WT_t1	lsm1_t1	OK	10.3272	6.39607	-0.69119	-2.08658	0.0046	0.0397341	yes
P1761	XLOC_001813	YIL100C-A	IX:177342-177726	WT_t1	lsm1_t1	NOTEST	0.305496	0.276967	-0.141442	0	1	1	no
P1762	XLOC_001814	FMC1	IX:179771-180239	WT_t1	lsm1_t1	OK	51.8516	99.3547	0.938199	2.99009	0.0001	0.00206194	yes
P1763	XLOC_001815	YIL096C	IX:182116-183127	WT_t1	lsm1_t1	OK	38.089	39.0207	0.0348638	0.117026	0.868	0.946478	no
P1764	XLOC_001817	LYS12	IX:186516-187632	WT_t1	lsm1_t1	OK	200.536	244.586	0.286479	0.970024	0.1635	0.409253	no
P1765	XLOC_001818	RSM25	IX:187989-188784	WT_t1	lsm1_t1	OK	48.6163	63.0705	0.375525	1.27418	0.07225	0.251474	no
P1766	XLOC_001819	UTP25	IX:191029-193195	WT_t1	lsm1_t1	OK	50.8517	37.6795	-0.432515	-1.3962	0.0463	0.188143	no
P1767	XLOC_001820	AVT7	IX:197930-199403	WT_t1	lsm1_t1	OK	62.5328	51.2422	-0.287279	-0.959396	0.1727	0.421657	no
P1768	XLOC_001821	AIM19	IX:199645-200119	WT_t1	lsm1_t1	OK	42.0165	86.5461	1.04251	3.2237	5e-05	0.00114143	yes
P1769	XLOC_001822	YIL086C	IX:200152-200461	WT_t1	lsm1_t1	OK	6.75408	2.14499	-1.65479	-1.45545	0.07015	0.248283	no
P177	XLOC_000186	YBL006W-A	II:216586-217129	WT_t1	lsm1_t1	OK	610.666	1092.36	0.838996	1.24628	0.08275	0.273212	no
P1770	XLOC_001823	KTR7	IX:200489-202043	WT_t1	lsm1_t1	OK	50.463	37.9647	-0.410568	-1.38297	0.0497	0.196951	no
P1771	XLOC_001824	SDS3	IX:202275-203259	WT_t1	lsm1_t1	OK	26.6452	21.844	-0.286636	-0.920487	0.18935	0.442047	no
P1772	XLOC_001825	CAB2	IX:203555-204653	WT_t1	lsm1_t1	OK	50.8501	51.7869	0.0263376	0.0904482	0.89905	0.959867	no
P1773	XLOC_001826	AIR1	IX:210922-212005	WT_t1	lsm1_t1	OK	40.7817	37.5522	-0.119025	-0.398774	0.569	0.790835	no
P1774	XLOC_001827	YIL077C	IX:214990-215953	WT_t1	lsm1_t1	OK	24.3461	21.0475	-0.210044	-0.663737	0.33645	0.605558	no
P1775	XLOC_001828	RPN2	IX:217862-220700	WT_t1	lsm1_t1	OK	216.975	192.63	-0.171694	-0.609864	0.38565	0.652481	no
P1776	XLOC_001829	SER33	IX:221080-222490	WT_t1	lsm1_t1	OK	127.74	90.2808	-0.500725	-1.67032	0.017	0.099146	no
P1777	XLOC_001830	SPO22	IX:222936-225954	WT_t1	lsm1_t1	OK	5.34922	6.92599	0.372692	1.16886	0.0921	0.290861	no
P1778	XLOC_001831	PCI8	IX:228549-229994	WT_t1	lsm1_t1	OK	12.7899	10.3326	-0.307796	-0.893839	0.2023	0.459361	no
P1779	XLOC_001832	MAM33	IX:230271-231072	WT_t1	lsm1_t1	OK	73.3239	120.33	0.714641	2.4135	0.00065	0.00937878	yes
P178	XLOC_000187	PDR3	II:217469-220400	WT_t1	lsm1_t1	OK	18.8921	15.1773	-0.315868	-1.07865	0.1238	0.349219	no
P1780	XLOC_001833	RPS24B	IX:231552-232369	WT_t1	lsm1_t1	OK	870.665	1143.12	0.392787	1.33079	0.0607	0.222985	no
P1781	XLOC_001834	SEC6	IX:233012-235474	WT_t1	lsm1_t1	OK	27.8517	24.0151	-0.21382	-0.718636	0.30095	0.571671	no
P1782	XLOC_001835	YIL067C	IX:235723-237809	WT_t1	lsm1_t1	OK	21.2034	17.6132	-0.267638	-0.839118	0.23175	0.497263	no
P1783	XLOC_001836	RNR3	IX:238098-240708	WT_t1	lsm1_t1	OK	94.6167	167.817	0.826726	2.83802	5e-05	0.00114143	yes
P1784	XLOC_001837	FIS1	IX:241307-241775	WT_t1	lsm1_t1	OK	129.272	149.157	0.206422	0.705493	0.3141	0.584183	no
P1785	XLOC_001838	YRB2	IX:242760-243744	WT_t1	lsm1_t1	OK	75.3149	72.2599	-0.0597402	-0.20188	0.772	0.906743	no
P1786	XLOC_001839	ARC15	IX:243997-244462	WT_t1	lsm1_t1	OK	210.537	248.048	0.236544	0.795956	0.26025	0.531475	no
P1787	XLOC_001840	SNP1	IX:244656-245559	WT_t1	lsm1_t1	OK	23.7038	23.2082	-0.0304824	-0.0960392	0.8917	0.957565	no
P1788	XLOC_001841	YIL059C	IX:246391-247198	WT_t1	lsm1_t1	OK	40.4923	30.6228	-0.40304	-0.876351	0.21795	0.476938	no
P1789	XLOC_001842	RGI2	IX:247901-248396	WT_t1	lsm1_t1	OK	1.67722	1.83174	0.127143	0.130334	0.8457	0.936866	no
P179	XLOC_000188	YBL005W-B	II:221329-226598	WT_t1	lsm1_t1	OK	37.638	11.5543	-1.70376	-5.7449	5e-05	0.00114143	yes
P1790	XLOC_001843	YIL055C	IX:252041-253925	WT_t1	lsm1_t1	OK	12.2005	10.5599	-0.20835	-0.668834	0.3381	0.607383	no
P1791	XLOC_001844	RPL34B	IX:256225-257063	WT_t1	lsm1_t1	OK	1807.98	2280.65	0.335067	1.16129	0.09655	0.299732	no
P1792	XLOC_001845	MMF1	IX:257842-258280	WT_t1	lsm1_t1	OK	1471	1368.56	-0.104137	-0.360313	0.6034	0.816725	no
P1793	XLOC_001846	SYG1	IX:265098-267823	WT_t1	lsm1_t1	OK	70.3027	74.7664	0.0888089	0.290491	0.674	0.861017	no
P1794	XLOC_001846	YIL047C-A	IX:265098-267823	WT_t1	lsm1_t1	OK	81.7653	71.9424	-0.184646	-0.151704	0.82515	0.929131	no
P1795	XLOC_001847	AGE2	IX:272949-273846	WT_t1	lsm1_t1	OK	71.1319	99.7257	0.487468	1.64665	0.0195	0.107359	no
P1796	XLOC_001848	CBR1	IX:274071-274926	WT_t1	lsm1_t1	OK	295.382	287.636	-0.0383371	-0.129532	0.854	0.941222	no
P1797	XLOC_001849	PKP1	IX:275107-276292	WT_t1	lsm1_t1	OK	23.3937	21.1707	-0.144048	-0.469261	0.50345	0.747515	no
P1798	XLOC_001850	NOT3	IX:280141-282652	WT_t1	lsm1_t1	OK	44.34	32.984	-0.426841	-1.41526	0.04335	0.179905	no
P1799	XLOC_001851	PRM2	IX:283028-284999	WT_t1	lsm1_t1	OK	4.17776	3.40172	-0.296467	-0.763886	0.2852	0.557251	no
P18	XLOC_000017	ERV46	I:61230-62563	WT_t1	lsm1_t1	OK	223.306	241.156	0.110946	0.374791	0.5864	0.802524	no
P180	XLOC_000190	UTP20	II:227635-235117	WT_t1	lsm1_t1	OK	63.9249	41.4454	-0.625165	-2.16436	0.0026	0.026762	yes
P1800	XLOC_001852	CKA1	IX:287789-288908	WT_t1	lsm1_t1	OK	53.9617	57.6833	0.0962182	0.328057	0.6453	0.843229	no
P1801	XLOC_001853	CAP2	IX:289225-290089	WT_t1	lsm1_t1	OK	148.101	192.926	0.381462	1.26459	0.07605	0.26065	no
P1802	XLOC_001854	BCY1	IX:290418-291669	WT_t1	lsm1_t1	OK	132.366	153.756	0.216114	0.723232	0.2995	0.569933	no
P1803	XLOC_001855	YIL032C	IX:291960-292317	WT_t1	lsm1_t1	OK	1.59638	2.52393	0.660864	0.540448	0.4577	0.710792	no
P1804	XLOC_001856	SSM4	IX:296049-300106	WT_t1	lsm1_t1	OK	72.0315	49.7247	-0.534666	-1.76197	0.0102	0.0707909	no
P1805	XLOC_001858	YIL029C	IX:300828-301257	WT_t1	lsm1_t1	OK	11.5671	10.8804	-0.0882953	-0.170072	0.81375	0.923068	no
P1806	XLOC_001859	KRE27	IX:303678-304104	WT_t1	lsm1_t1	OK	101.874	159.007	0.642302	2.14629	0.0021	0.0228675	yes
P1807	XLOC_001860	IRR1	IX:304476-307929	WT_t1	lsm1_t1	OK	54.1772	41.1813	-0.395696	-1.32666	0.0605	0.222634	no
P1808	XLOC_001861	YIL025C	IX:308200-308575	WT_t1	lsm1_t1	OK	0.242817	1.35176	2.4769	1.24834	0.2673	0.539256	no
P1809	XLOC_001862	YIL024C	IX:308601-309171	WT_t1	lsm1_t1	OK	17.3886	37.0013	1.08943	3.01858	0.00015	0.00287066	yes
P181	XLOC_000191	HTB2	II:236491-236887	WT_t1	lsm1_t1	OK	253.738	677.898	1.41773	4.77933	5e-05	0.00114143	yes
P1810	XLOC_001863	YKE4	IX:309385-310426	WT_t1	lsm1_t1	OK	35.1384	31.7485	-0.146359	-0.490068	0.48665	0.734167	no
P1811	XLOC_001864	YIL021C-A	IX:312904-314820	WT_t1	lsm1_t1	OK	198.188	248.029	0.323642	0.443406	0.52795	0.764362	no
P1812	XLOC_001865	YIL020C-A	IX:312904-314820	WT_t1	lsm1_t1	OK	97.1411	115.118	0.244962	0.309765	0.65835	0.851512	no
P1813	XLOC_001865	HIS6	IX:312904-314820	WT_t1	lsm1_t1	OK	23.9626	39.2724	0.712731	1.01586	0.15455	0.396104	no
P1814	XLOC_001866	VID28	IX:318199-320965	WT_t1	lsm1_t1	OK	19.1682	14.5227	-0.400404	-1.34723	0.056	0.211681	no
P1815	XLOC_001868	YIL014C-A	IX:325211-325526	WT_t1	lsm1_t1	OK	54.8163	47.7901	-0.197895	-0.492013	0.48475	0.733107	no
P1816	XLOC_001869	PDR11	IX:328206-332442	WT_t1	lsm1_t1	OK	8.02918	7.36984	-0.12362	-0.41619	0.5453	0.776466	no
P1817	XLOC_001870	EST3	IX:335665-336212	WT_t1	lsm1_t1	OK	37.5821	38.0256	0.0169256	0.0510415	0.94175	0.976743	no
P1818	XLOC_001872	NAS2	IX:342993-343656	WT_t1	lsm1_t1	OK	32.8353	54.6285	0.734407	2.35856	0.00065	0.00937878	yes
P1819	XLOC_001873	BET1	IX:347945-348505	WT_t1	lsm1_t1	OK	64.2869	110.706	0.784141	2.50721	0.0005	0.00771981	yes
P182	XLOC_000192	COQ1	II:242808-244230	WT_t1	lsm1_t1	OK	48.2002	62.7112	0.379684	1.27228	0.07215	0.251463	no
P1820	XLOC_001874	INP51	IX:350590-353431	WT_t1	lsm1_t1	OK	21.3515	16.9124	-0.33626	-1.14381	0.1062	0.31855	no
P1821	XLOC_001875	SGN1	IX:356142-356895	WT_t1	lsm1_t1	OK	40.7844	43.5397	0.0943126	0.310829	0.66005	0.852718	no
P1822	XLOC_001876	MPH1	IX:357414-360396	WT_t1	lsm1_t1	OK	19.9094	16.4862	-0.272183	-0.928463	0.18185	0.432113	no
P1823	XLOC_001877	PAN1	IX:365465-369908	WT_t1	lsm1_t1	OK	91.2372	96.0298	0.0738609	0.258725	0.7137	0.880009	no
P1824	XLOC_001878	PRI1	IX:373076-374306	WT_t1	lsm1_t1	OK	36.1718	41.5069	0.198488	0.681115	0.33075	0.59976	no
P1825	XLOC_001879	STS1	IX:377286-378246	WT_t1	lsm1_t1	OK	60.8236	62.5407	0.0401624	0.13766	0.8448	0.936696	no
P1826	XLOC_001880	GAT4	IX:380018-380384	WT_t1	lsm1_t1	OK	2.74987	3.53679	0.363073	0.378793	0.5911	0.806298	no
P1827	XLOC_001881	MET28	IX:383555-384165	WT_t1	lsm1_t1	NOTEST	0.668761	0.214307	-1.64182	0	1	1	no
P1828	XLOC_001882	YIR018C-A	IX:385563-385701	WT_t1	lsm1_t1	OK	173.901	155.982	-0.156887	-0.22943	0.7437	0.893535	no
P1829	XLOC_001883	MUC1	IX:389571-393675	WT_t1	lsm1_t1	OK	1.45626	1.19035	-0.290881	-0.692313	0.32525	0.594849	no
P183	XLOC_000193	RCR1	II:245905-246547	WT_t1	lsm1_t1	OK	68.2233	55.6606	-0.293609	-0.968381	0.16545	0.412463	no
P1830	XLOC_001884	YIR020C	IX:393883-397082	WT_t1	lsm1_t1	OK	12.9832	15.114	0.219234	0.19343	0.7845	0.909747	no
P1831	XLOC_001885	YIR020C-B	IX:397214-398385	WT_t1	lsm1_t1	OK	1.6732	1.75034	0.0650213	0.0344492	0.9622	0.984368	no
P1832	XLOC_001886	YIR023C-A	IX:399776-402706	WT_t1	lsm1_t1	OK	81.5781	63.8602	-0.353265	-0.42063	0.53835	0.771209	no
P1833	XLOC_001887	YIR024C	IX:402840-403491	WT_t1	lsm1_t1	OK	22.3888	30.8887	0.464303	1.37017	0.0543	0.208401	no
P1834	XLOC_001888	YVH1	IX:404872-405967	WT_t1	lsm1_t1	OK	66.0388	64.8113	-0.0270675	-0.0901802	0.8934	0.957996	no
P1835	XLOC_001889	DAL1	IX:406259-407642	WT_t1	lsm1_t1	OK	5.55438	2.88754	-0.943783	-2.19588	0.0036	0.0337408	yes
P1836	XLOC_001890	DCG1	IX:412035-412770	WT_t1	lsm1_t1	OK	9.96453	11.8052	0.244547	0.606894	0.3895	0.654663	no
P1837	XLOC_001891	DAL7	IX:412898-414679	WT_t1	lsm1_t1	OK	11.3787	9.63296	-0.240281	-0.740395	0.2853	0.557251	no
P1838	XLOC_001892	DAL3	IX:415029-415617	WT_t1	lsm1_t1	OK	8.86793	10.3399	0.221551	0.488702	0.48195	0.730525	no
P1839	XLOC_001893	LYS1	IX:419614-420736	WT_t1	lsm1_t1	OK	69.4146	100.253	0.530337	1.75291	0.01225	0.0803922	no
P184	XLOC_000194	UGA2	II:247009-248503	WT_t1	lsm1_t1	OK	38.0265	55.3299	0.541054	1.79604	0.0111	0.0755604	no
P1840	XLOC_001894	YIR035C	IX:421025-421790	WT_t1	lsm1_t1	OK	51.6556	61.1381	0.243147	0.818071	0.24055	0.508464	no
P1841	XLOC_001895	IRC24	IX:422073-423036	WT_t1	lsm1_t1	OK	66.3852	60.7039	-0.129074	-0.373533	0.59145	0.806431	no
P1842	XLOC_001896	GTT1	IX:423808-424513	WT_t1	lsm1_t1	OK	207.297	164.097	-0.337154	-1.11143	0.10755	0.320195	no
P1843	XLOC_001897	YPS6	IX:430497-432111	WT_t1	lsm1_t1	OK	10.7071	10.5251	-0.0247256	-0.0764628	0.9153	0.967304	no
P1844	XLOC_001898	YIR040C	IX:433388-433721	WT_t1	lsm1_t1	NOTEST	0	0.289166	inf	0	1	1	no
P1845	XLOC_001899	YIR042C	IX:435272-435983	WT_t1	lsm1_t1	OK	5.91323	9.03412	0.611437	1.34473	0.05785	0.216244	no
P1846	XLOC_001903	Q0010	Mito:3951-4415	WT_t1	lsm1_t1	OK	1.33343	1.47499	0.14556	0.121873	0.90045	0.96056	no
P1847	XLOC_001903	Q0017	Mito:3951-4415	WT_t1	lsm1_t1	OK	6.67126	18.234	1.4506	0.41304	0.3232	0.593989	no
P1848	XLOC_001906	Q0032	Mito:11666-11957	WT_t1	lsm1_t1	NOTEST	0	0.429812	inf	0	1	1	no
P1849	XLOC_001907	AI4	Mito:13817-26701	WT_t1	lsm1_t1	OK	58.7591	46.158	-0.348231	-0.174815	0.79615	0.915566	no
P185	XLOC_000195	HHT1	II:256330-256741	WT_t1	lsm1_t1	OK	371.33	1294.2	1.80129	6.07202	5e-05	0.00114143	yes
P1850	XLOC_001907	AI5_ALPHA	Mito:13817-26701	WT_t1	lsm1_t1	OK	6.01175	5.88278	-0.0312873	-0.00570533	0.98615	0.992985	no
P1851	XLOC_001907	AI3	Mito:13817-26701	WT_t1	lsm1_t1	OK	40.4527	44.3752	0.133518	0.0509427	0.83225	0.93247	no
P1852	XLOC_001907	COX1	Mito:13817-26701	WT_t1	lsm1_t1	OK	584.396	599.087	0.0358181	0.0584695	0.9349	0.974538	no
P1853	XLOC_001907	AI1	Mito:13817-26701	WT_t1	lsm1_t1	OK	948.415	949.735	0.0020063	0.00537534	0.9937	0.995725	no
P1854	XLOC_001907	AI2	Mito:13817-26701	WT_t1	lsm1_t1	OK	535.846	586.546	0.130426	0.269945	0.70565	0.876994	no
P1855	XLOC_001907	AI5_BETA	Mito:13817-26701	WT_t1	lsm1_t1	OK	14.1048	17.3138	0.295735	0.0624025	0.8829	0.953726	no
P1856	XLOC_001908	ATP8	Mito:27665-27812	WT_t1	lsm1_t1	OK	13.5157	22.1509	0.712736	0.528749	0.5927	0.807446	no
P1857	XLOC_001909	ATP6	Mito:28486-29266	WT_t1	lsm1_t1	OK	280.292	292.039	0.0592302	0.19873	0.77245	0.906743	no
P1858	XLOC_001910	Q0092	Mito:30873-31014	WT_t1	lsm1_t1	NOTEST	0	0	0	0	1	1	no
P1859	XLOC_001912	COB	Mito:36539-43647	WT_t1	lsm1_t1	OK	748.529	836.654	0.160573	0.551009	0.42585	0.684616	no
P186	XLOC_000196	YBR012W-B	II:259868-265140	WT_t1	lsm1_t1	OK	5.40708	1.53148	-1.81992	-5.38111	5e-05	0.00114143	yes
P1860	XLOC_001912	BI4	Mito:36539-43647	WT_t1	lsm1_t1	OK	36.0637	33.3015	-0.114961	-0.106121	0.87685	0.950131	no
P1861	XLOC_001912	BI2	Mito:36539-43647	WT_t1	lsm1_t1	OK	13.0293	12.3638	-0.0756391	-0.0347029	0.7301	0.885709	no
P1862	XLOC_001912	BI3	Mito:36539-43647	WT_t1	lsm1_t1	OK	1.5358	1.69536	0.142606	0.0261625	0.9398	0.975875	no
P1863	XLOC_001913	OLI1	Mito:46722-46953	WT_t1	lsm1_t1	OK	9464.43	9764.58	0.0450422	0.158384	0.8192	0.9258	no
P1864	XLOC_001915	VAR1	Mito:48900-50097	WT_t1	lsm1_t1	OK	2.19912	4.80891	1.12879	2.32613	0.0021	0.0228675	yes
P1865	XLOC_001916	Q0142	Mito:51051-51228	WT_t1	lsm1_t1	OK	4.62023	4.18876	-0.141442	-0.265095	0.8036	0.919222	no
P1866	XLOC_001917	Q0143	Mito:51276-51429	WT_t1	lsm1_t1	OK	7.99643	11.3836	0.509523	1.68731	0.75495	0.897961	no
P1867	XLOC_001918	Q0144	Mito:54108-54438	WT_t1	lsm1_t1	NOTEST	0	0	0	0	1	1	no
P1868	XLOC_001920	SCEI	Mito:58008-62447	WT_t1	lsm1_t1	OK	54.1263	114.025	1.07495	1.84612	0.00965	0.0680826	no
P1869	XLOC_001924	Q0182	Mito:65769-66179	WT_t1	lsm1_t1	OK	7.10969	10.6305	0.580354	0.98811	0.1667	0.41425	no
P187	XLOC_000198	YBR016W	II:270246-270633	WT_t1	lsm1_t1	OK	196.169	338.628	0.787604	2.66672	0.0003	0.00512727	yes
P1870	XLOC_001937	COX2	Mito:73757-75984	WT_t1	lsm1_t1	OK	625.276	636.253	0.0251078	0.0862189	0.9037	0.961406	no
P1871	XLOC_001937	Q0255	Mito:73757-75984	WT_t1	lsm1_t1	OK	4.8641	7.48813	0.622432	0.30812	0.50175	0.746551	no
P1872	XLOC_001940	COX3	Mito:79212-80022	WT_t1	lsm1_t1	OK	435.626	580.853	0.415082	1.43078	0.0437	0.181031	no
P1873	XLOC_001942	Q0297	Mito:85294-85777	WT_t1	lsm1_t1	OK	460.824	722.479	0.64874	1.36356	0.0557	0.211296	no
P1874	XLOC_001944	YEL077W-A	V:263-4097	WT_t1	lsm1_t1	NOTEST	0	0	0	0	1	1	no
P1875	XLOC_001945	YEL075W-A	V:4184-5713	WT_t1	lsm1_t1	NOTEST	0.0965667	0.193411	1.00207	0	1	1	no
P1876	XLOC_001946	YEL074W	V:6125-6464	WT_t1	lsm1_t1	OK	30.3118	20.6594	-0.553081	-1.17273	0.09695	0.300536	no
P1877	XLOC_001947	RMD6	V:13719-14415	WT_t1	lsm1_t1	OK	15.4117	9.7034	-0.667466	-1.67662	0.01935	0.107178	no
P1878	XLOC_001948	DLD3	V:16354-17845	WT_t1	lsm1_t1	OK	405.029	515.471	0.347866	1.23576	0.0766	0.261693	no
P1879	XLOC_001949	DSF1	V:19588-21097	WT_t1	lsm1_t1	OK	0.521473	2.18282	2.06553	2.95807	0.00095	0.0125723	yes
P188	XLOC_000199	GAL1	II:279020-280607	WT_t1	lsm1_t1	OK	6.22552	4.81718	-0.370006	-0.988496	0.16315	0.408802	no
P1880	XLOC_001950	HPA3	V:26188-27206	WT_t1	lsm1_t1	OK	80.7738	82.6646	0.0333814	0.102968	0.88555	0.955026	no
P1881	XLOC_001951	SIT1	V:27656-29543	WT_t1	lsm1_t1	OK	164.866	271.908	0.721827	2.50239	0.00035	0.00585654	yes
P1882	XLOC_001952	NPR2	V:34406-36254	WT_t1	lsm1_t1	OK	16.7079	14.1186	-0.242935	-0.806837	0.2548	0.524807	no
P1883	XLOC_001953	HHY1	V:42651-42960	WT_t1	lsm1_t1	OK	8.98528	2.51066	-1.8395	-1.714	0.0421	0.177042	no
P1884	XLOC_001954	PCM1	V:43251-44925	WT_t1	lsm1_t1	OK	98.783	105.193	0.0907057	0.303675	0.661	0.852718	no
P1885	XLOC_001955	HAT2	V:47167-48373	WT_t1	lsm1_t1	OK	37.5163	34.9889	-0.100621	-0.34447	0.62765	0.83275	no
P1886	XLOC_001956	YEL053W-A	V:52720-53255	WT_t1	lsm1_t1	OK	1711.26	2072.43	0.276265	0.733156	0.29615	0.567443	no
P1887	XLOC_001957	AFG1	V:56570-58100	WT_t1	lsm1_t1	OK	47.733	42.2304	-0.176702	-0.594547	0.3962	0.660885	no
P1888	XLOC_001958	VMA8	V:58377-59148	WT_t1	lsm1_t1	OK	316.906	345.402	0.124222	0.419402	0.5503	0.779419	no
P1889	XLOC_001959	YEL050W-A	V:59548-60851	WT_t1	lsm1_t1	OK	165.202	153.195	-0.10886	-0.0816156	0.90685	0.962249	no
P189	XLOC_000200	FUR4	II:281442-283344	WT_t1	lsm1_t1	OK	17.9853	13.871	-0.374746	-1.23348	0.07755	0.262971	no
P1890	XLOC_001962	PAU2	V:63727-64090	WT_t1	lsm1_t1	OK	9.08897	4.55901	-0.995396	-1.3569	0.0658	0.237355	no
P1891	XLOC_001963	IES6	V:69756-70257	WT_t1	lsm1_t1	OK	75.5433	81.7466	0.113854	0.375253	0.5927	0.807446	no
P1892	XLOC_001964	YEL043W	V:70477-73348	WT_t1	lsm1_t1	OK	34.4614	26.8463	-0.360256	-1.19782	0.0889	0.284836	no
P1893	XLOC_001965	GDA1	V:73770-75327	WT_t1	lsm1_t1	OK	118.925	106.32	-0.161641	-0.537963	0.43815	0.693918	no
P1894	XLOC_001966	YEF1	V:75943-77431	WT_t1	lsm1_t1	OK	7.45859	7.14439	-0.062092	-0.17462	0.80425	0.919472	no
P1895	XLOC_001967	UTR2	V:78052-79456	WT_t1	lsm1_t1	OK	263.963	501.075	0.924693	3.23045	5e-05	0.00114143	yes
P1896	XLOC_001968	UTR4	V:80461-81145	WT_t1	lsm1_t1	OK	104.899	136.548	0.380401	1.28344	0.06865	0.244599	no
P1897	XLOC_001969	HYP2	V:85612-86598	WT_t1	lsm1_t1	OK	3195.5	4259.95	0.414794	1.29052	0.0673	0.241404	no
P1898	XLOC_001970	MTC7	V:85612-86598	WT_t1	lsm1_t1	OK	487.886	654.513	0.423878	0.439059	0.5169	0.757486	no
P1899	XLOC_001972	MCM3	V:86936-89852	WT_t1	lsm1_t1	OK	43.0983	29.9337	-0.52586	-1.69882	0.0166	0.0976147	no
P19	XLOC_000018	CDC24	I:62839-65404	WT_t1	lsm1_t1	OK	38.5565	30.1663	-0.354037	-1.17419	0.09745	0.301501	no
P190	XLOC_000201	POA1	II:283737-284271	WT_t1	lsm1_t1	OK	51.499	70.2263	0.447467	1.44688	0.0372	0.164101	no
P1900	XLOC_001973	SPF1	V:90257-93905	WT_t1	lsm1_t1	OK	170.489	186.012	0.125718	0.447547	0.51985	0.758129	no
P1901	XLOC_001974	ECM10	V:94582-96578	WT_t1	lsm1_t1	OK	6.49178	5.50343	-0.238282	-0.680425	0.32795	0.596884	no
P1902	XLOC_001975	YEL028W	V:98667-99129	WT_t1	lsm1_t1	OK	11.3005	11.9082	0.0755618	0.155528	0.8252	0.929131	no
P1903	XLOC_001977	VMA3	V:100768-101251	WT_t1	lsm1_t1	OK	1704.29	1854.82	0.122108	0.43241	0.53615	0.770301	no
P1904	XLOC_001978	SNU13	V:101942-102323	WT_t1	lsm1_t1	OK	687.971	773.413	0.168891	0.560847	0.41715	0.678906	no
P1905	XLOC_001979	RIP1	V:107259-107907	WT_t1	lsm1_t1	OK	78.5062	184.423	1.23214	4.14817	5e-05	0.00114143	yes
P1906	XLOC_001980	GEA2	V:111420-115800	WT_t1	lsm1_t1	OK	52.2743	36.3329	-0.524825	-1.77405	0.0117	0.0782285	no
P1907	XLOC_001981	URA3	V:116166-116970	WT_t1	lsm1_t1	NOTEST	0	0	0	0	1	1	no
P1908	XLOC_001982	TIM9	V:117182-117474	WT_t1	lsm1_t1	OK	244.186	395.529	0.695803	2.14698	0.00205	0.0226314	yes
P1909	XLOC_001983	EAF5	V:121454-122310	WT_t1	lsm1_t1	OK	18.8686	21.6004	0.195071	0.581848	0.40535	0.668292	no
P191	XLOC_000202	SCO2	II:289444-290350	WT_t1	lsm1_t1	OK	29.0602	41.7414	0.522431	1.72183	0.0139	0.0858442	no
P1910	XLOC_001984	GTT3	V:123656-124670	WT_t1	lsm1_t1	OK	38.3864	56.4504	0.556389	1.87706	0.00825	0.0606835	no
P1911	XLOC_001985	EDC3	V:126628-128284	WT_t1	lsm1_t1	OK	51.7187	53.9647	0.0613301	0.204223	0.76935	0.905151	no
P1912	XLOC_001986	VAC8	V:128824-130561	WT_t1	lsm1_t1	OK	107.936	116.29	0.107549	0.361205	0.6098	0.821184	no
P1913	XLOC_001987	UBC8	V:131771-132551	WT_t1	lsm1_t1	OK	42.6412	45.9274	0.107107	0.343654	0.6274	0.832712	no
P1914	XLOC_001988	GLC3	V:133119-135234	WT_t1	lsm1_t1	OK	30.7887	48.6939	0.661343	2.18062	0.00215	0.0230971	yes
P1915	XLOC_001989	YEL010W	V:136278-136778	WT_t1	lsm1_t1	OK	1.09657	0.789545	-0.473908	-0.196697	0.7575	0.898653	no
P1916	XLOC_001991	YEL008W	V:140511-140892	WT_t1	lsm1_t1	OK	6.86873	6.73531	-0.0282989	-0.0408391	0.9625	0.984368	no
P1917	XLOC_001992	MIT1	V:141891-143892	WT_t1	lsm1_t1	OK	39.8655	31.3375	-0.347253	-1.13991	0.1052	0.316442	no
P1918	XLOC_001993	YEA6	V:144326-145334	WT_t1	lsm1_t1	OK	31.7443	25.7135	-0.303974	-0.996691	0.1598	0.404371	no
P1919	XLOC_001994	YEA4	V:146950-147979	WT_t1	lsm1_t1	OK	16.4626	15.3195	-0.103824	-0.313006	0.658	0.851404	no
P192	XLOC_000203	RKM3	II:298291-299950	WT_t1	lsm1_t1	OK	28.0221	22.1379	-0.340048	-1.15384	0.0987	0.30419	no
P1920	XLOC_001995	GIM4	V:148175-148599	WT_t1	lsm1_t1	OK	176.805	318.866	0.850794	2.86705	5e-05	0.00114143	yes
P1921	XLOC_001996	MNN1	V:153519-155808	WT_t1	lsm1_t1	OK	82.4981	59.664	-0.4675	-1.5627	0.02855	0.139232	no
P1922	XLOC_001997	NOP16	V:156802-157498	WT_t1	lsm1_t1	OK	90.0693	99.7445	0.147202	0.490214	0.48635	0.734061	no
P1923	XLOC_001998	FMP52	V:159579-160275	WT_t1	lsm1_t1	OK	215.463	169.916	-0.342613	-1.13737	0.1011	0.308764	no
P1924	XLOC_001999	YND1	V:160549-162442	WT_t1	lsm1_t1	OK	35.9826	28.9701	-0.312735	-1.05721	0.134	0.365646	no
P1925	XLOC_002000	NUG1	V:162722-164285	WT_t1	lsm1_t1	OK	142.16	134.977	-0.0747996	-0.249328	0.71815	0.881647	no
P1926	XLOC_002001	PAC2	V:164343-166083	WT_t1	lsm1_t1	OK	9.41515	8.66518	-0.119754	-0.351176	0.6154	0.824489	no
P1927	XLOC_002002	NTF2	V:172114-172492	WT_t1	lsm1_t1	OK	744.494	1043.45	0.487036	1.63266	0.0191	0.106906	no
P1928	XLOC_002003	TIR1	V:175247-176012	WT_t1	lsm1_t1	OK	72.7551	144.274	0.987687	3.18527	5e-05	0.00114143	yes
P1929	XLOC_002005	PRE1	V:177834-178431	WT_t1	lsm1_t1	OK	397.298	559.978	0.495146	1.67395	0.01485	0.0897176	no
P193	XLOC_000204	RPL4A	II:300165-301254	WT_t1	lsm1_t1	OK	545.249	553.746	0.0223091	0.0787927	0.9083	0.963037	no
P1930	XLOC_002006	PRP22	V:178840-182278	WT_t1	lsm1_t1	OK	17.7023	14.1235	-0.325841	-1.10992	0.11325	0.331909	no
P1931	XLOC_002007	HEM14	V:182599-186775	WT_t1	lsm1_t1	OK	28.183	30.1834	0.0989313	0.250835	0.71835	0.881662	no
P1932	XLOC_002008	FAA2	V:182599-186775	WT_t1	lsm1_t1	OK	6.95182	5.02443	-0.468429	-0.650136	0.3565	0.624657	no
P1933	XLOC_002009	BIM1	V:188276-189311	WT_t1	lsm1_t1	OK	45.8857	66.0034	0.524498	1.78568	0.0114	0.0768658	no
P1934	XLOC_002010	ISC1	V:192796-194230	WT_t1	lsm1_t1	OK	61.3701	55.602	-0.142401	-0.475741	0.49755	0.74307	no
P1935	XLOC_002011	GPA2	V:195167-196517	WT_t1	lsm1_t1	OK	55.2616	44.4469	-0.314194	-1.05171	0.13795	0.370339	no
P1936	XLOC_002012	RPN3	V:196947-198519	WT_t1	lsm1_t1	OK	201.56	212.48	0.0761193	0.261887	0.70715	0.876994	no
P1937	XLOC_002013	SRB4	V:198811-200875	WT_t1	lsm1_t1	OK	26.6815	29.6319	0.151311	0.514329	0.46085	0.712395	no
P1938	XLOC_002014	PRO3	V:201075-201936	WT_t1	lsm1_t1	OK	239.334	228.006	-0.0699496	-0.209799	0.76335	0.901813	no
P1939	XLOC_002015	YAT2	V:202191-204963	WT_t1	lsm1_t1	OK	10.177	7.25502	-0.488263	-1.59304	0.0222	0.116504	no
P194	XLOC_000205	YBR032W	II:301518-301821	WT_t1	lsm1_t1	OK	12.6247	10.2089	-0.306419	-0.451448	0.5177	0.757486	no
P1940	XLOC_002016	GCD11	V:205250-206834	WT_t1	lsm1_t1	OK	225.848	269.365	0.254215	0.877672	0.2159	0.475164	no
P1941	XLOC_002018	CHZ1	V:213436-213898	WT_t1	lsm1_t1	OK	238.176	274.389	0.204196	0.683971	0.3261	0.594872	no
P1942	XLOC_002019	FIR1	V:215062-217693	WT_t1	lsm1_t1	OK	14.4161	11.4886	-0.327476	-1.10589	0.11485	0.33414	no
P1943	XLOC_002020	YER034W	V:221845-222403	WT_t1	lsm1_t1	OK	41.7687	41.6465	-0.0042278	-0.0131166	0.98245	0.991643	no
P1944	XLOC_002021	EDC2	V:222638-223076	WT_t1	lsm1_t1	OK	117.932	104.613	-0.172892	-0.570205	0.41325	0.676093	no
P1945	XLOC_002022	PHM8	V:225888-226854	WT_t1	lsm1_t1	OK	69.1677	49.1592	-0.492639	-1.66181	0.01925	0.107178	no
P1946	XLOC_002023	YER038W-A	V:228450-229205	WT_t1	lsm1_t1	NOTEST	0	0.4355	inf	0	1	1	no
P1947	XLOC_002024	GLN3	V:229794-231987	WT_t1	lsm1_t1	OK	16.3222	14.5858	-0.162267	-0.548238	0.4342	0.690743	no
P1948	XLOC_002025	YEN1	V:232460-234740	WT_t1	lsm1_t1	OK	14.0024	10.7908	-0.375881	-1.24874	0.0743	0.256163	no
P1949	XLOC_002026	MXR1	V:234936-235491	WT_t1	lsm1_t1	OK	112.453	87.0403	-0.36957	-1.25611	0.0737	0.254541	no
P195	XLOC_000206	EDS1	II:301943-304703	WT_t1	lsm1_t1	OK	8.26634	6.87654	-0.265567	-0.853811	0.22675	0.488832	no
P1950	XLOC_002027	SPO73	V:243179-243611	WT_t1	lsm1_t1	OK	24.6441	33.9321	0.461408	1.18522	0.0971	0.300709	no
P1951	XLOC_002028	YER046W-A	V:243699-246503	WT_t1	lsm1_t1	OK	5.06394	1.49203	-1.76298	-0.637136	0.3685	0.637643	no
P1952	XLOC_002030	ISD11	V:250717-251002	WT_t1	lsm1_t1	OK	269.346	367.838	0.449608	1.49277	0.0312	0.14621	no
P1953	XLOC_002031	TPA1	V:251727-253662	WT_t1	lsm1_t1	OK	110.766	118.657	0.0992846	0.335624	0.6291	0.833584	no
P1954	XLOC_002032	JHD1	V:254655-256134	WT_t1	lsm1_t1	OK	14.7721	17.4556	0.24081	0.780156	0.2642	0.535946	no
P1955	XLOC_002033	PET117	V:271767-272091	WT_t1	lsm1_t1	OK	57.937	82.8297	0.515662	1.40587	0.04825	0.193121	no
P1956	XLOC_002034	PCL6	V:272623-273886	WT_t1	lsm1_t1	OK	30.362	23.2948	-0.382256	-1.27955	0.0682	0.243403	no
P1957	XLOC_002035	FCY21	V:274566-276153	WT_t1	lsm1_t1	OK	25.4221	27.6484	0.121115	0.413113	0.55465	0.781643	no
P1958	XLOC_002036	FCY22	V:276571-278164	WT_t1	lsm1_t1	OK	8.74102	8.15277	-0.100512	-0.296151	0.6688	0.857695	no
P1959	XLOC_002037	THO1	V:281709-282366	WT_t1	lsm1_t1	OK	98.1403	114.06	0.216872	0.741491	0.2947	0.565682	no
P196	XLOC_000208	CHS2	II:311897-314789	WT_t1	lsm1_t1	OK	13.4558	9.58864	-0.488826	-1.64208	0.019	0.106533	no
P1960	XLOC_002038	RRT13	V:290241-290799	WT_t1	lsm1_t1	OK	8.02461	5.6814	-0.498186	-0.950487	0.18115	0.431889	no
P1961	XLOC_002039	RGI1	V:291702-292563	WT_t1	lsm1_t1	OK	10.1823	85.2956	3.06641	4.36019	5e-05	0.00114143	yes
P1962	XLOC_002040	MOT2	V:293049-294813	WT_t1	lsm1_t1	OK	41.4444	40.1701	-0.045057	-0.151037	0.8287	0.931961	no
P1963	XLOC_002041	ARG5,6	V:295300-298001	WT_t1	lsm1_t1	OK	46.0334	23.9455	-0.942931	-3.10263	5e-05	0.00114143	yes
P1964	XLOC_002042	RNR1	V:298949-301616	WT_t1	lsm1_t1	OK	803.093	1165.51	0.537318	2.01534	0.00495	0.0416321	yes
P1965	XLOC_002043	VTC1	V:302805-303195	WT_t1	lsm1_t1	OK	1921.9	987.149	-0.961192	-3.28773	5e-05	0.00114143	yes
P1966	XLOC_002044	ALD5	V:304029-305592	WT_t1	lsm1_t1	OK	235.939	113.526	-1.05538	-3.59759	5e-05	0.00114143	yes
P1967	XLOC_002045	RPS24A	V:306322-307196	WT_t1	lsm1_t1	OK	1814.95	2711.88	0.579362	2.04007	0.0037	0.0342759	yes
P1968	XLOC_002046	YOS1	V:307652-308123	WT_t1	lsm1_t1	OK	237.928	349.382	0.55428	1.76419	0.0118	0.0787324	no
P1969	XLOC_002047	YER076W-A	V:312589-313737	WT_t1	lsm1_t1	OK	22.5078	17.561	-0.358054	-0.492921	0.47585	0.725062	no
P197	XLOC_000209	ATP3	II:315574-316510	WT_t1	lsm1_t1	OK	212.442	443.674	1.06243	3.62192	5e-05	0.00114143	yes
P1970	XLOC_002048	YER078W-A	V:318645-318810	WT_t1	lsm1_t1	NOTEST	0	2.71956	inf	0	1	1	no
P1971	XLOC_002049	YER079W	V:318919-319552	WT_t1	lsm1_t1	OK	33.075	55.0042	0.733802	2.29491	0.00135	0.0164053	yes
P1972	XLOC_002050	AIM9	V:319901-321846	WT_t1	lsm1_t1	OK	98.1827	98.7897	0.00889204	0.0294122	0.9664	0.985836	no
P1973	XLOC_002051	SER3	V:322211-324095	WT_t1	lsm1_t1	OK	29.7497	34.4668	0.212333	0.551994	0.43015	0.688535	no
P1974	XLOC_002052	YER084W	V:327064-327451	WT_t1	lsm1_t1	OK	6.20343	6.74173	0.120053	0.177996	0.802	0.918049	no
P1975	XLOC_002053	YER084W-A	V:327597-328140	WT_t1	lsm1_t1	NOTEST	0	0	0	0	1	1	no
P1976	XLOC_002054	ILV1	V:328476-330207	WT_t1	lsm1_t1	OK	150.44	137.125	-0.133694	-0.455231	0.51335	0.755024	no
P1977	XLOC_002055	AIM10	V:330575-332368	WT_t1	lsm1_t1	OK	11.675	14.0861	0.270859	0.746287	0.2788	0.551147	no
P1978	XLOC_002056	YER088W-B	V:335695-337340	WT_t1	lsm1_t1	OK	81.8914	64.0755	-0.35394	-0.0800413	0.87775	0.950464	no
P1979	XLOC_002057	TRP2	V:337948-339472	WT_t1	lsm1_t1	OK	130.139	122.22	-0.0905762	-0.298522	0.6722	0.860029	no
P198	XLOC_000210	FIG1	II:316967-317864	WT_t1	lsm1_t1	OK	1.05461	2.51339	1.25293	1.74849	0.0211	0.112299	no
P1980	XLOC_002058	IES5	V:342854-343232	WT_t1	lsm1_t1	OK	87.1333	119.487	0.45556	1.44608	0.0405	0.172338	no
P1981	XLOC_002059	RAD51	V:349979-351182	WT_t1	lsm1_t1	OK	145.963	137.954	-0.0814219	-0.271452	0.7042	0.8768	no
P1982	XLOC_002060	SHC1	V:351697-353236	WT_t1	lsm1_t1	OK	7.17689	7.05053	-0.025627	-0.0719089	0.9192	0.968753	no
P1983	XLOC_002062	YER097W	V:355139-357730	WT_t1	lsm1_t1	OK	19.0367	16.9294	-0.16925	-0.154406	0.83215	0.93247	no
P1984	XLOC_002062	UBP9	V:355139-357730	WT_t1	lsm1_t1	OK	15.182	11.3421	-0.420673	-1.35379	0.05485	0.20894	no
P1985	XLOC_002063	UBC6	V:359561-360314	WT_t1	lsm1_t1	OK	104.773	121.452	0.213128	0.716283	0.30485	0.575752	no
P1986	XLOC_002064	RPS8B	V:363099-363702	WT_t1	lsm1_t1	OK	471.304	599.092	0.34612	1.17418	0.092	0.290833	no
P1987	XLOC_002065	SSA4	V:364588-366517	WT_t1	lsm1_t1	OK	38.9747	54.0544	0.471873	1.56152	0.02825	0.138265	no
P1988	XLOC_002066	RTT105	V:366801-367428	WT_t1	lsm1_t1	OK	20.4406	19.5188	-0.0665766	-0.182649	0.8	0.917402	no
P1989	XLOC_002067	MAM1	V:372325-373234	WT_t1	lsm1_t1	OK	1.53956	2.2802	0.566643	0.869215	0.2164	0.475449	no
P199	XLOC_000211	FAT1	II:318265-320275	WT_t1	lsm1_t1	OK	51.8248	50.5749	-0.0352194	-0.116248	0.8645	0.944757	no
P1990	XLOC_002068	YER107W-A	V:373447-374714	WT_t1	lsm1_t1	OK	94.3213	109.903	0.220573	0.331237	0.6362	0.837781	no
P1991	XLOC_002069	LSM4	V:387231-387795	WT_t1	lsm1_t1	OK	107.368	114.909	0.0979379	0.336155	0.6306	0.834706	no
P1992	XLOC_002070	RPL23B	V:396768-397653	WT_t1	lsm1_t1	OK	1729.68	2170.6	0.327593	1.14848	0.105	0.316138	no
P1993	XLOC_002071	SCS2	V:400866-401869	WT_t1	lsm1_t1	OK	332.006	370.452	0.158077	0.517589	0.45705	0.710792	no
P1994	XLOC_002072	YER121W	V:402374-402719	WT_t1	lsm1_t1	OK	11.1836	17.0363	0.607235	1.07782	0.13265	0.363749	no
P1995	XLOC_002073	YCK3	V:404812-406387	WT_t1	lsm1_t1	OK	43.2216	34.7163	-0.316139	-1.07281	0.129	0.358196	no
P1996	XLOC_002074	RSP5	V:410188-412618	WT_t1	lsm1_t1	OK	157.915	122.629	-0.364848	-1.2596	0.07845	0.264898	no
P1997	XLOC_002075	LCP5	V:414480-415554	WT_t1	lsm1_t1	OK	75.7053	73.4897	-0.0428517	-0.140241	0.83805	0.934872	no
P1998	XLOC_002076	VFA1	V:415858-416470	WT_t1	lsm1_t1	OK	21.0158	23.0065	0.130563	0.362728	0.61095	0.821761	no
P1999	XLOC_002077	SAK1	V:417280-420709	WT_t1	lsm1_t1	OK	35.3718	22.5737	-0.647959	-2.15644	0.0017	0.0195088	yes
P2	XLOC_000001	YAL069W	I:334-792	WT_t1	lsm1_t1	OK	3.27976	0	#NAME?	NA	0.00015	0.00287066	yes
P20	XLOC_000019	CDC19	I:71785-73300	WT_t1	lsm1_t1	OK	4563.53	3038.75	-0.586672	-1.52823	0.0256	0.128442	no
P200	XLOC_000212	FMP23	II:331832-332360	WT_t1	lsm1_t1	OK	24.9518	19.1175	-0.384248	-0.989754	0.1641	0.409897	no
P2000	XLOC_002078	RPS26B	V:423951-424311	WT_t1	lsm1_t1	OK	1924.85	2762.22	0.521082	1.81454	0.00935	0.0664058	no
P2001	XLOC_002080	GLC7	V:432494-433958	WT_t1	lsm1_t1	OK	254.352	324.155	0.349854	1.1866	0.0915	0.289539	no
P2002	XLOC_002081	YER133W-A	V:437190-437803	WT_t1	lsm1_t1	OK	19.6363	26.1512	0.413353	0.464364	0.51025	0.753411	no
P2003	XLOC_002083	GDI1	V:439615-440971	WT_t1	lsm1_t1	OK	210.576	171.132	-0.299226	-1.01682	0.14895	0.387158	no
P2004	XLOC_002084	YER137W-A	V:441372-441880	WT_t1	lsm1_t1	OK	19.3111	32.9945	0.772794	1.32856	0.067	0.240733	no
P2005	XLOC_002086	YER138W-A	V:449473-449578	WT_t1	lsm1_t1	OK	4975.94	2581.14	-0.946959	-2.53085	0.0006	0.00881655	yes
P2006	XLOC_002087	YER140W	V:451564-453235	WT_t1	lsm1_t1	OK	17.567	16.4992	-0.0904723	-0.299345	0.66995	0.858525	no
P2007	XLOC_002088	COX15	V:453458-454919	WT_t1	lsm1_t1	OK	66.2364	76.4399	0.206702	0.684995	0.32455	0.59476	no
P2008	XLOC_002089	DDI1	V:456318-457605	WT_t1	lsm1_t1	OK	66.5757	47.3604	-0.491314	-1.65816	0.01775	0.102122	no
P2009	XLOC_002090	LSM5	V:462385-462866	WT_t1	lsm1_t1	OK	390.935	654.574	0.743628	2.29145	0.0012	0.01504	yes
P201	XLOC_000213	RPS11B	II:332830-333812	WT_t1	lsm1_t1	OK	1231.27	1221.05	-0.0120296	-0.0416582	0.9519	0.981062	no
P2010	XLOC_002091	SPT15	V:465202-466025	WT_t1	lsm1_t1	OK	151.897	128.113	-0.245682	-0.766705	0.2738	0.545851	no
P2011	XLOC_002092	YER148W-A	V:466184-467470	WT_t1	lsm1_t1	NOTEST	0.224846	0.413934	0.880465	0	1	1	no
P2012	XLOC_002093	SPI1	V:468369-468816	WT_t1	lsm1_t1	OK	50.2988	72.5864	0.529176	1.62636	0.0197	0.107991	no
P2013	XLOC_002095	YER152W-A	V:472656-474805	WT_t1	lsm1_t1	OK	64.643	48.0945	-0.426623	-0.751081	0.27585	0.548099	no
P2014	XLOC_002096	OXA1	V:475019-476228	WT_t1	lsm1_t1	OK	86.5874	76.0578	-0.187061	-0.621613	0.3776	0.643457	no
P2015	XLOC_002097	COG3	V:484787-487193	WT_t1	lsm1_t1	OK	21.7986	22.3535	0.0362689	0.123305	0.86595	0.945857	no
P2016	XLOC_002098	YER158W-A	V:491486-491958	WT_t1	lsm1_t1	OK	101.244	115.632	0.191694	0.208217	0.77405	0.906743	no
P2017	XLOC_002099	CHD1	V:505391-509798	WT_t1	lsm1_t1	OK	43.1286	27.7072	-0.638383	-2.13913	0.00225	0.0238113	yes
P2018	XLOC_002100	PAB1	V:510372-512106	WT_t1	lsm1_t1	OK	617.092	447.384	-0.463971	-1.66804	0.0194	0.107178	no
P2019	XLOC_002101	DNF1	V:512626-517459	WT_t1	lsm1_t1	OK	58.0884	33.8128	-0.780681	-2.61973	0.0003	0.00512727	yes
P202	XLOC_000214	YBR051W	II:337182-338338	WT_t1	lsm1_t1	OK	9.6869	7.31333	-0.405506	-0.448455	0.52445	0.762319	no
P2020	XLOC_002102	BCK2	V:518215-520771	WT_t1	lsm1_t1	OK	35.9834	21.2702	-0.758495	-2.54632	0.0002	0.00365257	yes
P2021	XLOC_002103	RPH1	V:523368-525759	WT_t1	lsm1_t1	OK	36.7995	24.7656	-0.571347	-1.867	0.0084	0.0615038	no
P2022	XLOC_002104	ADK2	V:525973-526651	WT_t1	lsm1_t1	OK	21.0433	24.1481	0.198551	0.573907	0.4122	0.67472	no
P2023	XLOC_002105	RAD3	V:527081-529418	WT_t1	lsm1_t1	OK	32.0145	24.078	-0.411008	-1.38463	0.04585	0.187028	no
P2024	XLOC_002106	RAD24	V:536274-538279	WT_t1	lsm1_t1	OK	12.5623	10.7561	-0.223944	-0.721658	0.3063	0.577202	no
P2025	XLOC_002107	YER175W-A	V:540649-540814	WT_t1	lsm1_t1	OK	88.5787	53.1994	-0.73555	-0.982344	0.17445	0.424148	no
P2026	XLOC_002108	ECM32	V:541689-545055	WT_t1	lsm1_t1	OK	29.5522	25.0047	-0.241068	-0.798911	0.2527	0.522672	no
P2027	XLOC_002109	BMH1	V:545610-546414	WT_t1	lsm1_t1	OK	1324.37	1747.1	0.399656	1.44578	0.03895	0.168336	no
P2028	XLOC_002110	PDA1	V:546816-548079	WT_t1	lsm1_t1	OK	623.259	666.697	0.0972009	0.347097	0.62075	0.828704	no
P2029	XLOC_002111	DMC1	V:548420-549517	WT_t1	lsm1_t1	OK	11.3038	10.2997	-0.134214	-0.367762	0.6101	0.821338	no
P203	XLOC_000215	YRO2	II:343100-344135	WT_t1	lsm1_t1	OK	65.5129	45.4027	-0.529001	-1.76216	0.0132	0.0837048	no
P2030	XLOC_002112	FMP10	V:552524-553259	WT_t1	lsm1_t1	OK	33.027	48.0767	0.541691	1.76095	0.01355	0.0846643	no
P2031	XLOC_002113	PUG1	V:559453-560365	WT_t1	lsm1_t1	OK	2.87422	3.43571	0.257438	0.47766	0.50205	0.746551	no
P2032	XLOC_002114	YER187W	V:566229-566655	WT_t1	lsm1_t1	OK	7.07977	8.67377	0.292956	0.500147	0.47405	0.723582	no
P2033	XLOC_002115	YER188W	V:568039-568759	WT_t1	lsm1_t1	OK	9.24064	10.5108	0.185804	0.445667	0.5219	0.759905	no
P2034	XLOC_002116	YER189W	V:571154-576525	WT_t1	lsm1_t1	NOTEST	0	0	0	0	1	1	no
P2035	XLOC_002116	YRF1-2	V:571154-576525	WT_t1	lsm1_t1	NOTEST	0.184802	0.110772	-0.73839	0	1	1	no
P2036	XLOC_002117	YEL077C	V:263-4097	WT_t1	lsm1_t1	OK	2.41754	2.21523	-0.126088	-0.344322	0.62905	0.833584	no
P2037	XLOC_002118	YEL076C	V:4184-5713	WT_t1	lsm1_t1	NOTEST	0.0881391	0	#NAME?	0	1	1	no
P2038	XLOC_002118	YEL076C-A	V:4184-5713	WT_t1	lsm1_t1	NOTEST	0	0	0	0	1	1	no
P2039	XLOC_002119	YEL075C	V:4184-5713	WT_t1	lsm1_t1	NOTEST	0	0	0	0	1	1	no
P204	XLOC_000217	YBR056W	II:347878-349384	WT_t1	lsm1_t1	OK	96.3511	94.3623	-0.0300916	-0.0998957	0.88605	0.95519	no
P2040	XLOC_002120	YEL073C	V:7229-7553	WT_t1	lsm1_t1	OK	26.8931	30.9729	0.203773	0.442376	0.5173	0.757486	no
P2041	XLOC_002121	HXT13	V:21536-23231	WT_t1	lsm1_t1	OK	4.05018	3.49953	-0.210825	-0.523565	0.4531	0.707741	no
P2042	XLOC_002122	YEL068C	V:25645-25978	WT_t1	lsm1_t1	OK	64.4046	87.3749	0.440055	1.24556	0.0763	0.261087	no
P2043	XLOC_002123	YEL067C	V:26188-27206	WT_t1	lsm1_t1	OK	12.1109	13.9733	0.206361	0.251174	0.71485	0.880409	no
P2044	XLOC_002124	AVT2	V:29796-31239	WT_t1	lsm1_t1	OK	14.5833	12.4797	-0.224731	-0.709576	0.3074	0.578194	no
P2045	XLOC_002125	CAN1	V:31693-33466	WT_t1	lsm1_t1	OK	88.6338	82.2318	-0.108162	-0.360851	0.61105	0.821761	no
P2046	XLOC_002126	CIN8	V:36534-39537	WT_t1	lsm1_t1	OK	24.8143	19.3207	-0.361029	-1.21566	0.0835	0.274836	no
P2047	XLOC_002127	PRB1	V:40045-41953	WT_t1	lsm1_t1	OK	247.667	269.022	0.119322	0.418484	0.55125	0.780183	no
P2048	XLOC_002128	SOM1	V:42399-42624	WT_t1	lsm1_t1	OK	101.093	72.9207	-0.471275	-1.02671	0.14725	0.385747	no
P2049	XLOC_002129	YEL057C	V:45019-45721	WT_t1	lsm1_t1	OK	6.14727	6.25067	0.024065	0.049751	0.93485	0.974538	no
P205	XLOC_000219	YBR056W-A	II:351254-351455	WT_t1	lsm1_t1	OK	62.1985	35.1541	-0.823188	-1.04435	0.14195	0.377903	no
P2050	XLOC_002130	POL5	V:48470-51539	WT_t1	lsm1_t1	OK	82.6322	64.4165	-0.359274	-1.21616	0.08485	0.277707	no
P2051	XLOC_002132	RPL12A	V:52720-53255	WT_t1	lsm1_t1	OK	662.94	756.032	0.18957	0.43874	0.52825	0.764623	no
P2052	XLOC_002133	MAK10	V:53900-56102	WT_t1	lsm1_t1	OK	30.1502	25.6847	-0.231258	-0.780711	0.2677	0.539451	no
P2053	XLOC_002134	RML2	V:59548-60851	WT_t1	lsm1_t1	OK	51.8179	62.5	0.270406	0.877357	0.21275	0.470879	no
P2054	XLOC_002136	TCA17	V:64708-65167	WT_t1	lsm1_t1	OK	27.7002	23.9532	-0.20968	-0.539777	0.4511	0.70655	no
P2055	XLOC_002137	YEL047C	V:65384-66797	WT_t1	lsm1_t1	OK	291.761	305.67	0.0671884	0.233834	0.7351	0.889196	no
P2056	XLOC_002138	GLY1	V:67628-68792	WT_t1	lsm1_t1	OK	547.549	411.051	-0.413669	-1.44738	0.0399	0.170368	no
P2057	XLOC_002139	YEL045C	V:68839-69265	WT_t1	lsm1_t1	OK	3.1255	2.26329	-0.465666	-0.515134	0.4706	0.720842	no
P2058	XLOC_002140	CYC7	V:79635-79977	WT_t1	lsm1_t1	OK	33.2896	254.842	2.93646	8.03355	5e-05	0.00114143	yes
P2059	XLOC_002141	RAD23	V:81406-82603	WT_t1	lsm1_t1	OK	195.53	206.754	0.080523	0.272393	0.6983	0.873648	no
P206	XLOC_000220	YBR064W	II:366969-368191	WT_t1	lsm1_t1	OK	33.0089	28.88	-0.192785	-0.336115	0.6431	0.841321	no
P2060	XLOC_002142	ANP1	V:83049-84552	WT_t1	lsm1_t1	OK	79.523	74.9572	-0.0853056	-0.279938	0.6901	0.868474	no
P2061	XLOC_002143	UTR5	V:85044-85545	WT_t1	lsm1_t1	OK	1.51798	1.81849	0.26059	0.265924	0.7119	0.878977	no
P2062	XLOC_002144	YEL034C-A	V:85612-86598	WT_t1	lsm1_t1	OK	598.967	746.973	0.318581	0.506938	0.47075	0.720899	no
P2063	XLOC_002145	YEL032C-A	V:86936-89852	WT_t1	lsm1_t1	OK	478.566	317.5	-0.591959	-0.431257	0.5416	0.773092	no
P2064	XLOC_002146	YEL030C-A	V:94582-96578	WT_t1	lsm1_t1	OK	1.44702	1.02806	-0.493153	-0.155103	0.5688	0.790835	no
P2065	XLOC_002147	BUD16	V:96857-97796	WT_t1	lsm1_t1	OK	32.409	40.4589	0.320061	1.06903	0.12855	0.357568	no
P2066	XLOC_002148	YEL025C	V:102580-106147	WT_t1	lsm1_t1	OK	18.1938	14.9613	-0.282214	-0.952666	0.17175	0.420102	no
P2067	XLOC_002149	YEL023C	V:108503-110552	WT_t1	lsm1_t1	OK	9.02795	7.37423	-0.291907	-0.90214	0.19985	0.455903	no
P2068	XLOC_002150	YEL020C-B	V:117182-117474	WT_t1	lsm1_t1	OK	55.2741	147.356	1.41462	1.41123	0.0602	0.221786	no
P2069	XLOC_002152	YEL020C	V:118616-120299	WT_t1	lsm1_t1	OK	16.2923	13.8745	-0.231759	-0.758749	0.2804	0.551992	no
P207	XLOC_000221	YBR071W	II:380410-381046	WT_t1	lsm1_t1	OK	44.8416	56.3589	0.329804	1.07208	0.12325	0.348732	no
P2070	XLOC_002153	MMS21	V:120497-121301	WT_t1	lsm1_t1	OK	10.1352	8.55704	-0.244189	-0.605507	0.3925	0.657286	no
P2071	XLOC_002154	YEL018C-A	V:121454-122310	WT_t1	lsm1_t1	NOTEST	0	0	0	0	1	1	no
P2072	XLOC_002155	PMP2	V:122797-122929	WT_t1	lsm1_t1	OK	5331.31	3922.57	-0.442691	-1.47311	0.0381	0.166349	no
P2073	XLOC_002156	NPP2	V:124736-126218	WT_t1	lsm1_t1	OK	19.704	17.2754	-0.189766	-0.624999	0.37775	0.643457	no
P2074	XLOC_002157	YEL014C	V:128302-128608	WT_t1	lsm1_t1	OK	23.5976	21.6324	-0.125451	-0.239473	0.73965	0.891205	no
P2075	XLOC_002160	YEL009C-A	V:136278-136778	WT_t1	lsm1_t1	OK	2.01679	3.56268	0.820902	0.837018	0.26825	0.540049	no
P2076	XLOC_002161	GCN4	V:138917-139763	WT_t1	lsm1_t1	OK	926.845	875.32	-0.0825166	-0.293526	0.6684	0.857695	no
P2077	XLOC_002162	YEL008C-A	V:140511-140892	WT_t1	lsm1_t1	OK	253.822	152.861	-0.731596	-0.440012	0.56015	0.784505	no
P2078	XLOC_002163	VAB2	V:145906-146755	WT_t1	lsm1_t1	OK	17.414	22.5471	0.37269	1.10909	0.11675	0.337219	no
P2079	XLOC_002164	WBP1	V:148721-150014	WT_t1	lsm1_t1	OK	201.699	207.973	0.0441895	0.150562	0.82585	0.929485	no
P208	XLOC_000222	HSP26	II:382029-382674	WT_t1	lsm1_t1	OK	83.2048	401.771	2.27163	7.71859	5e-05	0.00114143	yes
P2080	XLOC_002165	IRC22	V:150300-150978	WT_t1	lsm1_t1	OK	218.765	282.655	0.369657	1.22815	0.08	0.267308	no
P2081	XLOC_002166	PMI40	V:157735-159118	WT_t1	lsm1_t1	OK	307.152	347.886	0.179661	0.625248	0.3736	0.641432	no
P2082	XLOC_002167	YER006C-A	V:164343-166083	WT_t1	lsm1_t1	OK	1.03586	2.68591	1.37459	0.43769	0.612	0.82179	no
P2083	XLOC_002168	TMA20	V:166236-166885	WT_t1	lsm1_t1	OK	187.202	213.062	0.186674	0.625049	0.3714	0.639372	no
P2084	XLOC_002170	SEC3	V:167807-171818	WT_t1	lsm1_t1	OK	28.9023	22.1471	-0.384064	-1.27398	0.07055	0.249147	no
P2085	XLOC_002171	YER010C	V:172633-173338	WT_t1	lsm1_t1	OK	67.3145	98.7026	0.552171	1.8832	0.00855	0.0621747	no
P2086	XLOC_002172	BUD25	V:182599-186775	WT_t1	lsm1_t1	OK	58.0215	60.004	0.0484714	0.0749722	0.9157	0.967304	no
P2087	XLOC_002173	AFG3	V:189502-191788	WT_t1	lsm1_t1	OK	59.1855	54.4541	-0.120203	-0.400542	0.5651	0.788882	no
P2088	XLOC_002174	SPC25	V:191958-192624	WT_t1	lsm1_t1	OK	33.323	31.9504	-0.0606843	-0.188471	0.78885	0.912309	no
P2089	XLOC_002175	SBH2	V:194272-194539	WT_t1	lsm1_t1	OK	595.205	590.464	-0.0115388	-0.0396654	0.9554	0.982238	no
P209	XLOC_000223	RDH54	II:383111-385988	WT_t1	lsm1_t1	OK	76.5186	62.5698	-0.290343	-0.980537	0.16505	0.411627	no
P2090	XLOC_002176	YER023C-A	V:201075-201936	WT_t1	lsm1_t1	OK	1223.68	1205.54	-0.0215411	-0.0336493	0.96305	0.984556	no
P2091	XLOC_002177	CHO1	V:207643-208474	WT_t1	lsm1_t1	OK	160.032	290.12	0.85829	2.8585	0.00015	0.00287066	yes
P2092	XLOC_002178	GAL83	V:208978-210232	WT_t1	lsm1_t1	OK	76.558	72.5235	-0.0781043	-0.260197	0.71535	0.880516	no
P2093	XLOC_002179	MIG3	V:210691-211876	WT_t1	lsm1_t1	OK	48.3371	19.4414	-1.314	-4.30937	5e-05	0.00114143	yes
P2094	XLOC_002180	SMB1	V:212586-213177	WT_t1	lsm1_t1	OK	58.8873	79.1665	0.426935	1.41863	0.0423	0.177532	no
P2095	XLOC_002181	YPT31	V:214075-214747	WT_t1	lsm1_t1	OK	108.625	103.032	-0.0762669	-0.260711	0.7066	0.876994	no
P2096	XLOC_002182	ZRG8	V:218056-221287	WT_t1	lsm1_t1	OK	10.7962	8.65872	-0.3183	-1.06667	0.13365	0.365238	no
P2097	XLOC_002183	ARB1	V:223366-225199	WT_t1	lsm1_t1	OK	314.582	351.586	0.160443	0.565768	0.41835	0.679708	no
P2098	XLOC_002184	KRE29	V:226857-228252	WT_t1	lsm1_t1	OK	15.2539	13.1651	-0.212451	-0.671362	0.3353	0.605472	no
P2099	XLOC_002185	HVG1	V:228450-229205	WT_t1	lsm1_t1	OK	9.07366	11.9014	0.391378	0.963752	0.1687	0.4158	no
P21	XLOC_000020	YAL037W	I:74019-74823	WT_t1	lsm1_t1	OK	9.15755	11.2158	0.292497	0.735181	0.3046	0.575526	no
P210	XLOC_000224	YBR074W	II:386285-389216	WT_t1	lsm1_t1	OK	45.926	37.9337	-0.275831	-0.915175	0.18435	0.435582	no
P2100	XLOC_002186	YER039C-A	V:229262-229481	WT_t1	lsm1_t1	OK	30.8321	33.2652	0.109581	0.164478	0.8132	0.923068	no
P2101	XLOC_002187	SAH1	V:235769-237119	WT_t1	lsm1_t1	OK	728.534	848.78	0.220394	0.79535	0.25575	0.525307	no
P2102	XLOC_002188	ERG28	V:237569-238016	WT_t1	lsm1_t1	OK	152.97	159.361	0.0590535	0.199844	0.7779	0.908024	no
P2103	XLOC_002189	MEI4	V:238459-239774	WT_t1	lsm1_t1	OK	3.37933	3.4016	0.00947485	0.0204057	0.98045	0.990523	no
P2104	XLOC_002190	ACA1	V:240031-241501	WT_t1	lsm1_t1	OK	21.9755	16.9821	-0.371883	-1.22876	0.0814	0.270507	no
P2105	XLOC_002191	SAP1	V:243699-246503	WT_t1	lsm1_t1	OK	13.126	8.60732	-0.608786	-2.01217	0.0044	0.0384219	yes
P2106	XLOC_002192	CAJ1	V:246981-248157	WT_t1	lsm1_t1	OK	128.341	123.441	-0.0561639	-0.187262	0.7858	0.910263	no
P2107	XLOC_002193	RSM18	V:253970-254387	WT_t1	lsm1_t1	OK	117.058	247.697	1.08135	3.63027	5e-05	0.00114143	yes
P2108	XLOC_002194	HOM3	V:256374-257958	WT_t1	lsm1_t1	OK	166.622	133.664	-0.317974	-1.07707	0.12165	0.346982	no
P2109	XLOC_002195	PIC2	V:258736-259639	WT_t1	lsm1_t1	OK	56.1934	69.0139	0.296485	1.00647	0.14875	0.387138	no
P211	XLOC_000225	ECM8	II:390226-391291	WT_t1	lsm1_t1	OK	2.12706	3.03165	0.511245	0.940876	0.1806	0.43155	no
P2110	XLOC_002196	YER053C-A	V:260932-261046	WT_t1	lsm1_t1	OK	77.3084	624.894	3.01491	2.93725	0.00745	0.0562224	no
P2111	XLOC_002197	GIP2	V:262051-263698	WT_t1	lsm1_t1	OK	6.391	9.15094	0.517878	1.49147	0.03525	0.158675	no
P2112	XLOC_002198	HIS1	V:264891-265785	WT_t1	lsm1_t1	OK	363.606	223.863	-0.699763	-2.36868	0.00055	0.00829151	yes
P2113	XLOC_002199	FCY2	V:266511-268113	WT_t1	lsm1_t1	OK	247.945	173.357	-0.516274	-1.74236	0.01405	0.0866033	no
P2114	XLOC_002200	RPL34A	V:269422-270185	WT_t1	lsm1_t1	OK	1717.37	2361.69	0.459616	1.59322	0.02325	0.12053	no
P2115	XLOC_002201	HMF1	V:270736-271126	WT_t1	lsm1_t1	OK	349.767	277.815	-0.332269	-1.1226	0.10855	0.322122	no
P2116	XLOC_002202	CEM1	V:278297-279626	WT_t1	lsm1_t1	OK	20.6477	17.417	-0.245483	-0.799118	0.25295	0.522916	no
P2117	XLOC_002203	HOR2	V:279929-280682	WT_t1	lsm1_t1	OK	639.862	704.093	0.138007	0.479626	0.50255	0.747046	no
P2118	XLOC_002204	YER064C	V:282704-284222	WT_t1	lsm1_t1	OK	84.2114	66.0376	-0.350729	-1.14853	0.10045	0.307655	no
P2119	XLOC_002205	ICL1	V:285240-286914	WT_t1	lsm1_t1	OK	19.85	23.219	0.226172	0.765999	0.2697	0.541603	no
P212	XLOC_000226	ECM33	II:393122-394742	WT_t1	lsm1_t1	OK	1090.26	866.413	-0.331548	-1.2056	0.08155	0.270507	no
P2120	XLOC_002207	YER066C-A	V:291702-292563	WT_t1	lsm1_t1	OK	8.48196	33.9566	2.00122	2.37057	0.00125	0.0155146	yes
P2121	XLOC_002208	YER067C-A	V:291702-292563	WT_t1	lsm1_t1	OK	43.1491	381.926	3.14589	6.6175	5e-05	0.00114143	yes
P2122	XLOC_002209	YER068C-A	V:295300-298001	WT_t1	lsm1_t1	OK	9.00967	3.23454	-1.47791	-0.599796	0.54495	0.776141	no
P2123	XLOC_002210	TDA2	V:301946-302327	WT_t1	lsm1_t1	OK	31.8726	58.4503	0.874893	2.3222	0.0014	0.0167581	yes
P2124	XLOC_002211	PTP3	V:308412-311199	WT_t1	lsm1_t1	OK	20.8142	12.4616	-0.740079	-2.49758	0.0003	0.00512727	yes
P2125	XLOC_002213	YER076C	V:312589-313737	WT_t1	lsm1_t1	OK	14.3147	12.9035	-0.149736	-0.38651	0.5798	0.798518	no
P2126	XLOC_002214	YER077C	V:314533-316600	WT_t1	lsm1_t1	OK	15.7577	12.8193	-0.297733	-0.988005	0.1611	0.406213	no
P2127	XLOC_002215	ICP55	V:316806-318342	WT_t1	lsm1_t1	OK	32.9897	33.8684	0.0379224	0.130227	0.84875	0.938348	no
P2128	XLOC_002216	YER079C-A	V:319901-321846	WT_t1	lsm1_t1	OK	37.8551	39.1167	0.0472965	0.0264713	0.97105	0.986483	no
P2129	XLOC_002217	UTP7	V:324271-325936	WT_t1	lsm1_t1	OK	63.1143	57.4353	-0.13603	-0.445143	0.52595	0.762675	no
P213	XLOC_000229	TEC1	II:409168-410629	WT_t1	lsm1_t1	OK	34.9606	24.2384	-0.528437	-1.78406	0.0104	0.0716345	no
P2130	XLOC_002218	GET2	V:326173-327031	WT_t1	lsm1_t1	OK	89.952	111.498	0.309795	1.03882	0.14245	0.378761	no
P2131	XLOC_002219	YER085C	V:327597-328140	WT_t1	lsm1_t1	OK	1.56212	0.976036	-0.678498	-0.586016	0.37935	0.64558	no
P2132	XLOC_002220	YER087C-A	V:330575-332368	WT_t1	lsm1_t1	OK	25.0239	29.8584	0.254829	0.488446	0.4936	0.739243	no
P2133	XLOC_002221	SBH1	V:332581-332830	WT_t1	lsm1_t1	OK	787.471	1052.39	0.418372	1.42296	0.0429	0.179059	no
P2134	XLOC_002222	DOT6	V:333175-335188	WT_t1	lsm1_t1	OK	70.9974	52.2557	-0.442177	-1.46661	0.037	0.163444	no
P2135	XLOC_002223	PTC2	V:335695-337340	WT_t1	lsm1_t1	OK	121.548	98.8646	-0.298	-0.951487	0.16665	0.41425	no
P2136	XLOC_002223	YER088C-A	V:335695-337340	WT_t1	lsm1_t1	OK	106.1	94.0867	-0.173359	-0.168462	0.81245	0.922917	no
P2137	XLOC_002224	YER090C-A	V:337948-339472	WT_t1	lsm1_t1	OK	3998.2	4916.52	0.298288	0.158324	0.814	0.923144	no
P2138	XLOC_002225	MET6	V:339863-342167	WT_t1	lsm1_t1	OK	360.078	260.838	-0.465154	-1.65622	0.01915	0.107093	no
P2139	XLOC_002226	YER091C-A	V:342389-342611	WT_t1	lsm1_t1	OK	3.12024	2.87299	-0.119104	-0.080097	0.848	0.938341	no
P214	XLOC_000230	MIS1	II:411053-413981	WT_t1	lsm1_t1	OK	121.43	106.243	-0.192765	-0.661533	0.34145	0.610162	no
P2140	XLOC_002227	TSC11	V:343319-347612	WT_t1	lsm1_t1	OK	17.6799	15.1803	-0.219905	-0.735785	0.29125	0.563335	no
P2141	XLOC_002228	AIM11	V:347911-348400	WT_t1	lsm1_t1	OK	27.9128	44.7335	0.68043	1.8046	0.01125	0.0762566	no
P2142	XLOC_002229	PUP3	V:348728-349346	WT_t1	lsm1_t1	OK	333.976	579.752	0.795691	2.68605	0.0001	0.00206194	yes
P2143	XLOC_002230	PRS2	V:358104-359061	WT_t1	lsm1_t1	OK	48.5764	45.9031	-0.081664	-0.278626	0.6929	0.869628	no
P2144	XLOC_002231	AST2	V:360501-361794	WT_t1	lsm1_t1	OK	13.4319	14.6141	0.121697	0.379635	0.58165	0.800066	no
P2145	XLOC_002232	NUP157	V:367837-372013	WT_t1	lsm1_t1	OK	59.8835	44.2093	-0.437809	-1.4835	0.0347	0.157418	no
P2146	XLOC_002233	GLE2	V:373447-374714	WT_t1	lsm1_t1	OK	53.431	51.7685	-0.0456026	-0.136866	0.8444	0.936696	no
P2147	XLOC_002234	FLO8	V:375214-377614	WT_t1	lsm1_t1	OK	17.2326	13.117	-0.393703	-1.33636	0.0586	0.218154	no
P2148	XLOC_002235	KAP123	V:378761-382103	WT_t1	lsm1_t1	OK	171.767	138.54	-0.310156	-1.08856	0.12085	0.345008	no
P2149	XLOC_002236	SWI4	V:382594-385876	WT_t1	lsm1_t1	OK	26.6141	22.1542	-0.264608	-0.873332	0.20885	0.466609	no
P215	XLOC_000231	AAC3	II:415982-416906	WT_t1	lsm1_t1	OK	9.14793	11.5241	0.333133	0.885411	0.21595	0.475164	no
P2150	XLOC_002237	TMN3	V:387931-390052	WT_t1	lsm1_t1	OK	36.4242	29.0892	-0.324416	-1.09068	0.1165	0.336954	no
P2151	XLOC_002238	BOI2	V:390589-393712	WT_t1	lsm1_t1	OK	35.4836	24.8545	-0.513648	-1.69965	0.0149	0.0899347	no
P2152	XLOC_002239	SPR6	V:394291-394867	WT_t1	lsm1_t1	OK	30.7508	20.3782	-0.593594	-1.65705	0.01985	0.108353	no
P2153	XLOC_002240	SLX8	V:395347-396172	WT_t1	lsm1_t1	OK	29.4095	25.8317	-0.187138	-0.592635	0.4002	0.663919	no
P2154	XLOC_002241	SHO1	V:397951-399055	WT_t1	lsm1_t1	OK	62.2311	52.5204	-0.24476	-0.830172	0.23835	0.505195	no
P2155	XLOC_002242	AVT6	V:399495-400842	WT_t1	lsm1_t1	OK	36.2834	35.4305	-0.0343157	-0.117674	0.86715	0.945983	no
P2156	XLOC_002243	YER119C-A	V:400866-401869	WT_t1	lsm1_t1	OK	79.4676	79.7301	0.00475667	0.00415231	0.9953	0.996547	no
P2157	XLOC_002244	GLO3	V:402870-404352	WT_t1	lsm1_t1	OK	139.53	149.428	0.0988815	0.333568	0.6322	0.835613	no
P2158	XLOC_002245	DSE1	V:407341-409063	WT_t1	lsm1_t1	OK	85.6174	77.9211	-0.13589	-0.451172	0.5163	0.757098	no
P2159	XLOC_002246	NSA2	V:413393-414179	WT_t1	lsm1_t1	OK	181.378	178.158	-0.0258464	-0.0846784	0.9039	0.961406	no
P216	XLOC_000232	RFC5	II:423764-424829	WT_t1	lsm1_t1	OK	51.0793	79.9667	0.64666	2.19477	0.00215	0.0230971	yes
P2160	XLOC_002247	YER130C	V:421114-422446	WT_t1	lsm1_t1	OK	45.3959	48.4033	0.0925431	0.292272	0.67335	0.860811	no
P2161	XLOC_002248	PMD1	V:425187-430449	WT_t1	lsm1_t1	OK	28.6921	18.4825	-0.634498	-2.10633	0.0031	0.0302985	yes
P2162	XLOC_002252	YER134C	V:437190-437803	WT_t1	lsm1_t1	OK	62.2203	64.5491	0.0530113	0.162887	0.81355	0.923068	no
P2163	XLOC_002253	YER135C	V:437951-438344	WT_t1	lsm1_t1	OK	3.70397	4.09013	0.143077	0.171093	0.81185	0.922917	no
P2164	XLOC_002254	YER137C	V:441372-441880	WT_t1	lsm1_t1	OK	7.6567	11.114	0.53758	0.854069	0.2218	0.481735	no
P2165	XLOC_002256	YER138C	V:443755-449024	WT_t1	lsm1_t1	HIDATA	0	0	0	0	1	1	no
P2166	XLOC_002257	RTR1	V:450562-451243	WT_t1	lsm1_t1	OK	22.9205	20.7432	-0.144004	-0.413976	0.55355	0.78108	no
P2167	XLOC_002258	MAG1	V:455145-456036	WT_t1	lsm1_t1	OK	49.1248	28.9596	-0.762411	-2.52369	0.00055	0.00829151	yes
P2168	XLOC_002259	UBP5	V:457805-460223	WT_t1	lsm1_t1	OK	29.531	26.341	-0.164918	-0.553271	0.4263	0.684995	no
P2169	XLOC_002260	FTR1	V:460525-461740	WT_t1	lsm1_t1	OK	200.956	253.634	0.335868	1.14281	0.10125	0.308921	no
P217	XLOC_000233	YBR089W	II:424989-425782	WT_t1	lsm1_t1	OK	203.218	410.595	1.01469	2.89559	5e-05	0.00114143	yes
P2170	XLOC_002261	YER145C-A	V:462385-462866	WT_t1	lsm1_t1	OK	28.8162	49.4001	0.777635	1.0753	0.12955	0.359411	no
P2171	XLOC_002262	SCC4	V:462967-464842	WT_t1	lsm1_t1	OK	21.7896	20.6298	-0.0789133	-0.268635	0.69555	0.871819	no
P2172	XLOC_002263	YER147C-A	V:465202-466025	WT_t1	lsm1_t1	OK	47.1218	44.6281	-0.0784415	-0.0875348	0.89975	0.960294	no
P2173	XLOC_002264	PEA2	V:466184-467470	WT_t1	lsm1_t1	OK	32.1756	33.8323	0.0724363	0.247045	0.727	0.883793	no
P2174	XLOC_002265	UBP3	V:469685-472424	WT_t1	lsm1_t1	OK	52.218	45.0983	-0.211475	-0.705273	0.31795	0.589083	no
P2175	XLOC_002266	YER152C	V:472656-474805	WT_t1	lsm1_t1	OK	41.0568	32.8591	-0.321327	-0.805869	0.25015	0.51996	no
P2176	XLOC_002267	PET122	V:472656-474805	WT_t1	lsm1_t1	OK	20.6347	17.2009	-0.262588	-0.334919	0.6245	0.830933	no
P2177	XLOC_002268	BEM2	V:476344-482848	WT_t1	lsm1_t1	OK	80.3084	50.1579	-0.679075	-2.37906	0.0011	0.0140343	yes
P2178	XLOC_002269	YER156C	V:483324-484341	WT_t1	lsm1_t1	OK	114.25	158.745	0.474518	1.56567	0.0248	0.126111	no
P2179	XLOC_002271	YER158C	V:488856-490578	WT_t1	lsm1_t1	OK	19.6052	13.9459	-0.491397	-1.61168	0.0229	0.119296	no
P218	XLOC_000234	PBY1	II:432035-434297	WT_t1	lsm1_t1	OK	34.6643	30.3893	-0.189889	-0.635331	0.37675	0.643457	no
P2180	XLOC_002272	BUR6	V:491486-491958	WT_t1	lsm1_t1	OK	114.478	133.1	0.217433	0.679344	0.331	0.599975	no
P2181	XLOC_002274	YER160C	V:492855-498124	WT_t1	lsm1_t1	NOTEST	0	0	0	0	1	1	no
P2182	XLOC_002275	SPT2	V:499346-500348	WT_t1	lsm1_t1	OK	54.6848	55.8212	0.0296716	0.102104	0.88315	0.953726	no
P2183	XLOC_002276	RAD4	V:500629-502894	WT_t1	lsm1_t1	OK	10.3943	6.70388	-0.632723	-1.99392	0.00465	0.03995	yes
P2184	XLOC_002277	YER163C	V:503083-503782	WT_t1	lsm1_t1	OK	55.3894	47.778	-0.213264	-0.707401	0.30855	0.579222	no
P2185	XLOC_002278	YER165C-A	V:512626-517459	WT_t1	lsm1_t1	OK	22.9776	15.0287	-0.612511	-0.24619	0.6864	0.867603	no
P2186	XLOC_002279	CCA1	V:521028-522669	WT_t1	lsm1_t1	OK	40.3865	48.6501	0.268568	0.898541	0.20665	0.464679	no
P2187	XLOC_002280	BRR2	V:529529-536021	WT_t1	lsm1_t1	OK	33.426	19.7035	-0.762516	-2.56769	0.00015	0.00287066	yes
P2188	XLOC_002281	YER172C-A	V:536274-538279	WT_t1	lsm1_t1	OK	1.60598	0	#NAME?	NA	0.24325	0.511129	no
P2189	XLOC_002282	GRX4	V:538433-539168	WT_t1	lsm1_t1	OK	45.0813	59.0867	0.390305	1.30532	0.0637	0.23161	no
P219	XLOC_000235	YBR096W	II:436020-436713	WT_t1	lsm1_t1	OK	118.809	170.838	0.523983	1.73989	0.0114	0.0768658	no
P2190	XLOC_002283	TMT1	V:539463-540363	WT_t1	lsm1_t1	OK	38.7294	42.2317	0.124896	0.414147	0.5552	0.781643	no
P2191	XLOC_002284	ISC10	V:549723-550527	WT_t1	lsm1_t1	OK	19.0636	15.107	-0.3356	-0.949569	0.18075	0.431705	no
P2192	XLOC_002285	SLO1	V:550864-551122	WT_t1	lsm1_t1	OK	48.1821	50.7882	0.0759952	0.160731	0.8202	0.926005	no
P2193	XLOC_002287	YER181C	V:551472-551796	WT_t1	lsm1_t1	OK	6.70043	5.69954	-0.233408	-0.286301	0.68375	0.866138	no
P2194	XLOC_002288	FAU1	V:553333-553969	WT_t1	lsm1_t1	OK	44.9485	54.6002	0.280633	0.914502	0.195	0.449492	no
P2195	XLOC_002289	YER184C	V:556295-558680	WT_t1	lsm1_t1	OK	9.49804	8.6658	-0.132297	-0.426086	0.5398	0.771771	no
P2196	XLOC_002290	YER186C	V:561704-562625	WT_t1	lsm1_t1	OK	37.9195	36.8898	-0.0397185	-0.132742	0.8492	0.938466	no
P2197	XLOC_002291	YER188C-A	V:569607-569907	WT_t1	lsm1_t1	OK	1.64525	0.377842	-2.12245	-1.09796	0.3217	0.591743	no
P2198	XLOC_002292	YER190C-A	V:571154-576525	WT_t1	lsm1_t1	NOTEST	0	0	0	0	1	1	no
P2199	XLOC_002293	YER190C-B	V:571154-576525	WT_t1	lsm1_t1	NOTEST	0	0	0	0	1	1	no
P22	XLOC_000021	FUN12	I:76426-79435	WT_t1	lsm1_t1	OK	249.444	222.97	-0.161865	-0.577524	0.4054	0.668292	no
P220	XLOC_000236	VPS15	II:436950-441315	WT_t1	lsm1_t1	OK	17.9473	12.501	-0.521727	-1.7579	0.01185	0.0788191	no
P2200	XLOC_002294	YFL068W	VI:52-535	WT_t1	lsm1_t1	NOTEST	0	0	0	0	1	1	no
P2201	XLOC_002295	YFL067W	VI:835-1363	WT_t1	lsm1_t1	OK	3.73562	5.38237	0.526895	0.839385	0.2311	0.496309	no
P2202	XLOC_002296	YFL063W	VI:5065-5521	WT_t1	lsm1_t1	NOTEST	0.495018	0.455792	-0.119104	0	1	1	no
P2203	XLOC_002297	COS4	VI:6425-7565	WT_t1	lsm1_t1	NOTEST	0.170668	0.333404	0.966082	0	1	1	no
P2204	XLOC_002298	DDI2	VI:9544-10222	WT_t1	lsm1_t1	OK	1.20034	1.0523	-0.189902	-0.203097	0.78335	0.909653	no
P2205	XLOC_002299	SNZ3	VI:11362-12259	WT_t1	lsm1_t1	OK	5.14367	6.47891	0.332953	0.74998	0.29405	0.565136	no
P2206	XLOC_002300	THI5	VI:12928-13951	WT_t1	lsm1_t1	NOTEST	0.203017	0.573715	1.49873	0	1	1	no
P2207	XLOC_002301	AGP3	VI:17003-18680	WT_t1	lsm1_t1	OK	6.261	5.28748	-0.243812	-0.666338	0.3492	0.618407	no
P2208	XLOC_002302	DAK2	VI:23422-25198	WT_t1	lsm1_t1	OK	4.26607	3.47353	-0.296504	-0.750362	0.2876	0.559446	no
P2209	XLOC_002303	YFL052W	VI:28231-29629	WT_t1	lsm1_t1	OK	4.61632	3.07515	-0.586087	-1.35815	0.0543	0.208401	no
P221	XLOC_000237	MMS4	II:441514-443590	WT_t1	lsm1_t1	OK	11.399	10.587	-0.106616	-0.318151	0.6538	0.848958	no
P2210	XLOC_002304	SWP82	VI:36802-38674	WT_t1	lsm1_t1	OK	19.8495	16.8702	-0.234625	-0.791873	0.2616	0.53304	no
P2211	XLOC_002305	RGD2	VI:40420-42565	WT_t1	lsm1_t1	OK	29.0874	32.054	0.140113	0.471202	0.50285	0.74712	no
P2212	XLOC_002306	FMP32	VI:42814-43438	WT_t1	lsm1_t1	OK	41.5077	68.0103	0.712372	2.32452	0.00075	0.0104902	yes
P2213	XLOC_002307	YFL041W-A	VI:48733-48925	WT_t1	lsm1_t1	OK	38.6582	30.2104	-0.355726	-0.455083	0.51315	0.754903	no
P2214	XLOC_002308	FET5	VI:49138-51007	WT_t1	lsm1_t1	OK	63.798	75.1525	0.23631	0.784953	0.26405	0.535812	no
P2215	XLOC_002309	YFL040W	VI:51349-52972	WT_t1	lsm1_t1	OK	4.30969	5.38622	0.321688	0.838777	0.24225	0.509698	no
P2216	XLOC_002310	TUB2	VI:56335-57709	WT_t1	lsm1_t1	OK	433.767	406.541	-0.0935225	-0.331244	0.6403	0.840065	no
P2217	XLOC_002311	RPO41	VI:58781-62837	WT_t1	lsm1_t1	OK	46.3048	32.2266	-0.522908	-1.74769	0.0127	0.0815863	no
P2218	XLOC_002312	YFL034W	VI:65476-68698	WT_t1	lsm1_t1	OK	21.2182	16.0917	-0.398986	-1.35208	0.05605	0.211744	no
P2219	XLOC_002313	YFL032W	VI:74871-76147	WT_t1	lsm1_t1	OK	427.479	527.169	0.302412	0.265944	0.7039	0.8768	no
P222	XLOC_000238	SIF2	II:447708-449316	WT_t1	lsm1_t1	OK	21.0262	19.479	-0.110265	-0.369567	0.5955	0.809708	no
P2220	XLOC_002313	HAC1	VI:74871-76147	WT_t1	lsm1_t1	OK	1451.08	1761.63	0.279791	0.959144	0.16895	0.4158	no
P2221	XLOC_002314	AGX1	VI:76830-77988	WT_t1	lsm1_t1	OK	14.4792	20.6609	0.512922	1.60229	0.02355	0.121396	no
P2222	XLOC_002315	STE2	VI:82579-83875	WT_t1	lsm1_t1	OK	375.7	297.963	-0.334447	-1.16444	0.09765	0.301681	no
P2223	XLOC_002316	BUD27	VI:90985-93376	WT_t1	lsm1_t1	OK	25.9802	20.22	-0.361631	-1.20512	0.089	0.284871	no
P2224	XLOC_002317	GAT1	VI:95760-97498	WT_t1	lsm1_t1	OK	12.3276	11.6686	-0.0792599	-0.242591	0.7273	0.88399	no
P2225	XLOC_002319	SMX2	VI:103698-103932	WT_t1	lsm1_t1	OK	135.49	234.911	0.793932	2.15942	0.00275	0.0279016	yes
P2226	XLOC_002320	YFL015W-A	VI:106414-106963	WT_t1	lsm1_t1	NOTEST	1.43105	0	#NAME?	0	1	1	no
P2227	XLOC_002321	HSP12	VI:107255-107585	WT_t1	lsm1_t1	OK	4544.68	6861.93	0.594434	2.11445	0.0029	0.0289637	yes
P2228	XLOC_002322	YFL013W-A	VI:107798-110184	WT_t1	lsm1_t1	OK	1.95123	1.33378	-0.548864	-0.245647	0.7975	0.915915	no
P2229	XLOC_002323	YFL012W-A	VI:107798-110184	WT_t1	lsm1_t1	OK	18.6364	13.4455	-0.470999	-0.334768	0.6295	0.833941	no
P223	XLOC_000239	YMC2	II:449666-450656	WT_t1	lsm1_t1	OK	48.5829	47.5714	-0.030354	-0.103897	0.8785	0.950791	no
P2230	XLOC_002324	YFL012W	VI:110646-111093	WT_t1	lsm1_t1	OK	3.32394	3.31604	-0.0034353	-0.00443065	0.94745	0.978368	no
P2231	XLOC_002325	HXT10	VI:112344-113985	WT_t1	lsm1_t1	NOTEST	0.650144	0.479393	-0.43955	0	1	1	no
P2232	XLOC_002326	AUA1	VI:114989-115743	WT_t1	lsm1_t1	OK	248.804	240.285	-0.0502639	-0.059571	0.932	0.973363	no
P2233	XLOC_002327	CDC4	VI:116144-118484	WT_t1	lsm1_t1	OK	27.8983	24.7703	-0.171566	-0.580738	0.4069	0.669991	no
P2234	XLOC_002328	SMC1	VI:119428-123106	WT_t1	lsm1_t1	OK	41.2952	31.4187	-0.39435	-1.31444	0.06255	0.228599	no
P2235	XLOC_002329	BLM10	VI:123478-129910	WT_t1	lsm1_t1	OK	71.0927	35.5051	-1.00167	-3.46882	5e-05	0.00114143	yes
P2236	XLOC_002330	SEC4	VI:130333-130981	WT_t1	lsm1_t1	OK	233.802	300.86	0.363807	1.20877	0.08045	0.268531	no
P2237	XLOC_002331	VTC2	VI:131809-134296	WT_t1	lsm1_t1	OK	138.037	78.1377	-0.820968	-2.8022	0.00015	0.00287066	yes
P2238	XLOC_002332	YFL002W-A	VI:138203-143517	WT_t1	lsm1_t1	NOTEST	0	0	0	0	1	1	no
P2239	XLOC_002333	DEG1	VI:147130-148459	WT_t1	lsm1_t1	OK	30.8821	29.0913	-0.0861804	-0.291668	0.681	0.865028	no
P224	XLOC_000240	PHO88	II:452657-453224	WT_t1	lsm1_t1	OK	882.817	826.004	-0.095966	-0.331265	0.63155	0.835272	no
P2240	XLOC_002334	LOC1	VI:149109-149724	WT_t1	lsm1_t1	OK	104.74	111.437	0.0894177	0.305544	0.661	0.852718	no
P2241	XLOC_002335	NIC96	VI:150015-152535	WT_t1	lsm1_t1	OK	50.4934	50.4785	-0.000424407	-0.00141132	0.99925	0.99925	no
P2242	XLOC_002336	RPN11	VI:153392-154313	WT_t1	lsm1_t1	OK	159.599	266.005	0.737004	2.47141	0.0005	0.00771981	yes
P2243	XLOC_002337	YFR006W	VI:156144-157752	WT_t1	lsm1_t1	OK	89.8323	109.904	0.290941	0.973276	0.16705	0.414512	no
P2244	XLOC_002338	YFH7	VI:159298-160360	WT_t1	lsm1_t1	OK	18.3799	24.7696	0.430445	1.37413	0.05235	0.203294	no
P2245	XLOC_002339	FAR7	VI:160534-161200	WT_t1	lsm1_t1	OK	18.5682	21.32	0.19937	0.556985	0.4231	0.682426	no
P2246	XLOC_002341	GCN20	VI:162487-164746	WT_t1	lsm1_t1	OK	117.813	79.2437	-0.572137	-1.93215	0.00585	0.0474533	yes
P2247	XLOC_002342	UBP6	VI:165066-166566	WT_t1	lsm1_t1	OK	118.836	147.977	0.316403	1.0655	0.1249	0.351082	no
P2248	XLOC_002343	YFR010W-A	VI:166727-167258	WT_t1	lsm1_t1	OK	6.99349	8.40358	0.264992	0.0733664	0.78	0.908542	no
P2249	XLOC_002345	DCV1	VI:167887-168496	WT_t1	lsm1_t1	OK	7.61361	4.82476	-0.658122	-1.25349	0.07775	0.26312	no
P225	XLOC_000241	AIM3	II:454821-457665	WT_t1	lsm1_t1	OK	19.4019	14.6609	-0.404221	-1.37915	0.0515	0.201461	no
P2250	XLOC_002346	YFR012W-A	VI:169223-169310	WT_t1	lsm1_t1	OK	177.587	0	#NAME?	NA	0.01225	0.0803922	no
P2251	XLOC_002347	IOC3	VI:169921-172285	WT_t1	lsm1_t1	OK	38.9546	33.9287	-0.199289	-0.663917	0.3409	0.60978	no
P2252	XLOC_002348	FAB1	VI:184501-191338	WT_t1	lsm1_t1	OK	28.1459	17.0527	-0.722921	-2.41282	0.00075	0.0104902	yes
P2253	XLOC_002349	YFR020W	VI:192736-193435	WT_t1	lsm1_t1	OK	21.477	14.8707	-0.530315	-1.46735	0.04095	0.173806	no
P2254	XLOC_002350	ATG18	VI:194811-196314	WT_t1	lsm1_t1	OK	32.746	34.8675	0.0905617	0.311389	0.65355	0.848958	no
P2255	XLOC_002351	ROG3	VI:196832-199034	WT_t1	lsm1_t1	OK	10.2836	9.54712	-0.107209	-0.344659	0.62015	0.828422	no
P2256	XLOC_002352	PES4	VI:199873-201709	WT_t1	lsm1_t1	OK	0.917026	0.844217	-0.119348	-0.19059	0.78355	0.909653	no
P2257	XLOC_002353	ECO1	VI:207451-208297	WT_t1	lsm1_t1	OK	14.7959	12.0659	-0.294258	-0.806214	0.2597	0.530861	no
P2258	XLOC_002354	PTR3	VI:210936-212973	WT_t1	lsm1_t1	OK	14.4709	14.2961	-0.0175334	-0.058475	0.93215	0.973363	no
P2259	XLOC_002355	MET10	VI:213311-216419	WT_t1	lsm1_t1	OK	46.2453	28.7148	-0.687514	-2.29217	0.00135	0.0164053	yes
P226	XLOC_000242	YBR109W-A	II:458607-458832	WT_t1	lsm1_t1	OK	36.8566	26.6973	-0.465229	-0.711533	0.30805	0.578811	no
P2260	XLOC_002357	YFR034W-A	VI:226021-226465	WT_t1	lsm1_t1	OK	1.34958	2.59487	0.943147	0.317826	0.4651	0.715676	no
P2261	XLOC_002358	CDC26	VI:226962-227337	WT_t1	lsm1_t1	OK	65.7504	130.471	0.988657	3.05125	5e-05	0.00114143	yes
P2262	XLOC_002359	YFR036W-A	VI:227450-229186	WT_t1	lsm1_t1	OK	1.73043	1.81367	0.0677794	0.0159424	0.96085	0.98394	no
P2263	XLOC_002360	IRC5	VI:229379-231941	WT_t1	lsm1_t1	OK	31.501	24.6813	-0.351981	-1.17702	0.09555	0.297349	no
P2264	XLOC_002361	SAP155	VI:234241-237250	WT_t1	lsm1_t1	OK	51.1652	31.9498	-0.679353	-2.25947	0.0012	0.01504	yes
P2265	XLOC_002362	KEG1	VI:238457-239060	WT_t1	lsm1_t1	OK	46.4512	63.0154	0.439989	1.43317	0.043	0.179059	no
P2266	XLOC_002363	YFR045W	VI:241997-242999	WT_t1	lsm1_t1	OK	17.2705	23.6573	0.453978	1.39627	0.0486	0.193794	no
P2267	XLOC_002364	RMD8	VI:246145-248134	WT_t1	lsm1_t1	OK	22.2134	21.0433	-0.0780728	-0.267527	0.70505	0.876957	no
P2268	XLOC_002365	YMR31	VI:248522-248894	WT_t1	lsm1_t1	OK	123.734	151.481	0.291903	0.959349	0.1718	0.420102	no
P2269	XLOC_002366	RPN12	VI:252504-253329	WT_t1	lsm1_t1	OK	206.77	226.057	0.128659	0.429873	0.54795	0.777641	no
P227	XLOC_000243	ALG1	II:458871-460221	WT_t1	lsm1_t1	OK	42.4038	37.8887	-0.162427	-0.557432	0.4199	0.679919	no
P2270	XLOC_002367	IRC7	VI:263956-265226	WT_t1	lsm1_t1	OK	161.749	174.776	0.11175	0.364377	0.61145	0.821781	no
P2271	XLOC_002368	YFR057W	VI:269060-269516	WT_t1	lsm1_t1	NOTEST	0.165006	0.149597	-0.141442	0	1	1	no
P2272	XLOC_002369	YFL066C	VI:1436-2615	WT_t1	lsm1_t1	NOTEST	0	0.0773026	inf	0	1	1	no
P2273	XLOC_002370	YFL065C	VI:3029-3846	WT_t1	lsm1_t1	NOTEST	0.385304	0.365674	-0.07544	0	1	1	no
P2274	XLOC_002370	YFL064C	VI:3029-3846	WT_t1	lsm1_t1	OK	0.504546	1.08434	1.10376	0.751062	0.2799	0.551347	no
P2275	XLOC_002371	SNO3	VI:10300-10969	WT_t1	lsm1_t1	OK	1.30831	1.65523	0.339326	0.406874	0.56295	0.786702	no
P2276	XLOC_002372	AAD16	VI:14304-14763	WT_t1	lsm1_t1	OK	18.8672	15.3051	-0.301867	-0.697661	0.32495	0.594824	no
P2277	XLOC_002373	AAD6	VI:14792-15431	WT_t1	lsm1_t1	OK	24.1934	23.0754	-0.0682606	-0.195936	0.7762	0.907676	no
P2278	XLOC_002374	YFL054C	VI:20846-22787	WT_t1	lsm1_t1	OK	20.8908	13.5775	-0.621651	-2.08874	0.00315	0.0304611	yes
P2279	XLOC_002375	YFL051C	VI:30057-30540	WT_t1	lsm1_t1	OK	5.91537	3.88437	-0.606788	-0.934716	0.1857	0.437038	no
P228	XLOC_000244	SUS1	II:462138-462579	WT_t1	lsm1_t1	OK	118.222	156.437	0.404082	1.20781	0.08565	0.279466	no
P2280	XLOC_002376	ALR2	VI:33271-35848	WT_t1	lsm1_t1	OK	9.96528	7.99637	-0.317565	-1.03152	0.1343	0.365763	no
P2281	XLOC_002377	EMP47	VI:38842-40180	WT_t1	lsm1_t1	OK	85.9828	100.579	0.22621	0.748165	0.2843	0.556754	no
P2282	XLOC_002378	SEC53	VI:43627-44392	WT_t1	lsm1_t1	OK	760.851	906.497	0.252688	0.892955	0.2017	0.458977	no
P2283	XLOC_002379	OTU1	VI:44654-45560	WT_t1	lsm1_t1	OK	56.7148	40.2163	-0.495947	-1.67913	0.01615	0.0954957	no
P2284	XLOC_002380	YFL042C	VI:45719-47744	WT_t1	lsm1_t1	OK	25.2807	17.332	-0.544595	-1.8231	0.01035	0.0715987	no
P2285	XLOC_002381	ACT1	VI:53259-54696	WT_t1	lsm1_t1	OK	2420.1	2024.56	-0.257459	-0.961952	0.1759	0.42565	no
P2286	XLOC_002382	YPT1	VI:55365-55986	WT_t1	lsm1_t1	OK	574.386	822.411	0.517839	1.78128	0.0103	0.0714074	no
P2287	XLOC_002384	MOB2	VI:63015-63993	WT_t1	lsm1_t1	OK	47.9465	59.3814	0.308588	1.04931	0.1349	0.366381	no
P2288	XLOC_002385	RPL22B	VI:64242-64932	WT_t1	lsm1_t1	OK	193.441	167.503	-0.207705	-0.699253	0.31905	0.589413	no
P2289	XLOC_002386	RIM15	VI:69114-74427	WT_t1	lsm1_t1	OK	24.5793	16.9535	-0.535859	-1.7804	0.0123	0.0806375	no
P229	XLOC_000245	YBR113W	II:462869-466048	WT_t1	lsm1_t1	OK	80.2156	71.5888	-0.164148	-0.197796	0.77785	0.908024	no
P2290	XLOC_002387	YFL031C-A	VI:74871-76147	WT_t1	lsm1_t1	OK	17565.1	20938.8	0.253471	0.165206	0.8065	0.920891	no
P2291	XLOC_002388	CAK1	VI:78054-79161	WT_t1	lsm1_t1	OK	26.3931	29.4447	0.15785	0.524938	0.45995	0.711865	no
P2292	XLOC_002389	CAF16	VI:79343-80213	WT_t1	lsm1_t1	OK	44.9404	51.7397	0.203259	0.689067	0.32195	0.592032	no
P2293	XLOC_002390	GYP8	VI:80418-81912	WT_t1	lsm1_t1	OK	24.5789	24.1003	-0.0283698	-0.0960787	0.89065	0.957295	no
P2294	XLOC_002391	BST1	VI:84144-87234	WT_t1	lsm1_t1	OK	17.4541	16.7695	-0.0577204	-0.197339	0.7722	0.906743	no
P2295	XLOC_002392	EPL1	VI:87846-90345	WT_t1	lsm1_t1	OK	29.9275	38.1308	0.349485	1.16133	0.0978	0.301999	no
P2296	XLOC_002393	FRS2	VI:93498-95010	WT_t1	lsm1_t1	OK	256.57	266.606	0.0553536	0.192081	0.7879	0.911705	no
P2297	XLOC_002394	YFL021C-A	VI:95760-97498	WT_t1	lsm1_t1	OK	1.11264	0.939813	-0.243542	-0.141063	0.84425	0.936696	no
P2298	XLOC_002395	PAU5	VI:99230-99599	WT_t1	lsm1_t1	OK	12.2859	10.2356	-0.2634	-0.462186	0.51105	0.753569	no
P2299	XLOC_002396	YFL019C	VI:100251-100605	WT_t1	lsm1_t1	OK	4.31569	5.33766	0.306614	0.368286	0.59105	0.806298	no
P23	XLOC_000022	MTW1	I:79488-80587	WT_t1	lsm1_t1	OK	17.8015	17.6591	-0.0115818	-0.0328473	0.96075	0.98394	no
P230	XLOC_000246	RAD16	II:467247-469620	WT_t1	lsm1_t1	OK	46.5232	27.6892	-0.748624	-2.48495	0.0005	0.00771981	yes
P2300	XLOC_002397	LPD1	VI:101627-103127	WT_t1	lsm1_t1	OK	228.315	278.74	0.287895	0.998147	0.16175	0.406467	no
P2301	XLOC_002398	GNA1	VI:103982-104462	WT_t1	lsm1_t1	OK	62.3719	98.998	0.666503	2.1716	0.0019	0.0212694	yes
P2302	XLOC_002399	MDJ1	VI:104700-106236	WT_t1	lsm1_t1	OK	54.1237	82.5339	0.608727	2.02358	0.00485	0.0410612	yes
P2303	XLOC_002400	YFL015C	VI:106414-106963	WT_t1	lsm1_t1	OK	2.41406	1.18405	-1.02774	-0.972783	0.15745	0.400964	no
P2304	XLOC_002401	IES1	VI:107798-110184	WT_t1	lsm1_t1	OK	29.705	24.2598	-0.292143	-0.956759	0.17305	0.422028	no
P2305	XLOC_002402	WWM1	VI:114989-115743	WT_t1	lsm1_t1	OK	327.241	340.689	0.0581006	0.182285	0.79195	0.913727	no
P2306	XLOC_002404	MSH4	VI:134520-137157	WT_t1	lsm1_t1	OK	2.70763	2.05766	-0.396023	-0.982243	0.1666	0.41425	no
P2307	XLOC_002406	SPB4	VI:145113-146934	WT_t1	lsm1_t1	OK	39.8701	42.2232	0.0827293	0.276704	0.6846	0.866781	no
P2308	XLOC_002407	YPI1	VI:152656-153124	WT_t1	lsm1_t1	OK	104.614	179.378	0.777919	2.61146	0.0001	0.00206194	yes
P2309	XLOC_002408	SAD1	VI:154526-155873	WT_t1	lsm1_t1	OK	30.3304	39.1786	0.369302	1.2634	0.07275	0.252079	no
P231	XLOC_000247	TEF2	II:477670-479047	WT_t1	lsm1_t1	OK	979.626	776.866	-0.334565	-1.21434	0.0831	0.274084	no
P2310	XLOC_002410	AIM13	VI:166727-167258	WT_t1	lsm1_t1	OK	59.5048	102.128	0.779299	2.54756	0.0003	0.00512727	yes
P2311	XLOC_002411	CMK1	VI:172536-173877	WT_t1	lsm1_t1	OK	45.5948	44.7945	-0.0255477	-0.0866945	0.90395	0.961406	no
P2312	XLOC_002412	GSY1	VI:174264-176391	WT_t1	lsm1_t1	OK	17.1911	41.7444	1.27992	4.20886	5e-05	0.00114143	yes
P2313	XLOC_002413	YFR016C	VI:177041-180743	WT_t1	lsm1_t1	OK	35.0784	23.8496	-0.556616	-1.85495	0.0092	0.065559	no
P2314	XLOC_002415	IGD1	VI:182273-182861	WT_t1	lsm1_t1	OK	24.0663	49.0341	1.02677	2.99467	0.0001	0.00206194	yes
P2315	XLOC_002416	YFR018C	VI:183130-184222	WT_t1	lsm1_t1	OK	48.3533	54.3318	0.168182	0.5769	0.40905	0.672055	no
P2316	XLOC_002419	LSB3	VI:201959-203433	WT_t1	lsm1_t1	OK	140.888	166.262	0.238911	0.804398	0.256	0.525651	no
P2317	XLOC_002420	HIS2	VI:203742-204750	WT_t1	lsm1_t1	OK	54.9813	65.8724	0.260735	0.890738	0.20545	0.464154	no
P2318	XLOC_002422	ULI1	VI:205747-206257	WT_t1	lsm1_t1	OK	8.86202	11.0999	0.324843	0.674474	0.3375	0.606665	no
P2319	XLOC_002423	CDC14	VI:208412-210068	WT_t1	lsm1_t1	OK	44.0212	48.1913	0.130573	0.43761	0.53445	0.769141	no
P232	XLOC_000248	MUD1	II:479337-480323	WT_t1	lsm1_t1	OK	27.8436	25.9931	-0.0992156	-0.317545	0.6493	0.846487	no
P2320	XLOC_002425	SMC2	VI:216593-220106	WT_t1	lsm1_t1	OK	23.2387	15.0921	-0.622733	-2.10025	0.0028	0.0282742	yes
P2321	XLOC_002426	RPL2A	VI:220506-221418	WT_t1	lsm1_t1	OK	874.529	1029.3	0.235089	0.833223	0.23535	0.501452	no
P2322	XLOC_002427	RRT5	VI:222089-222959	WT_t1	lsm1_t1	OK	2.18495	1.38723	-0.655388	-0.960411	0.18165	0.432113	no
P2323	XLOC_002428	RPL29	VI:223257-223437	WT_t1	lsm1_t1	OK	7440.79	8770.05	0.237128	0.794662	0.2574	0.527442	no
P2324	XLOC_002429	YFR032C-B	VI:223709-223973	WT_t1	lsm1_t1	OK	9.34322	9.47086	0.0195753	0.0228227	0.93875	0.975793	no
P2325	XLOC_002430	QCR6	VI:224325-224769	WT_t1	lsm1_t1	OK	224.722	379.598	0.756335	2.52636	0.0002	0.00365257	yes
P2326	XLOC_002431	PHO4	VI:225019-225958	WT_t1	lsm1_t1	OK	41.0671	29.122	-0.495871	-1.64212	0.01965	0.107906	no
P2327	XLOC_002432	YFR035C	VI:226021-226465	WT_t1	lsm1_t1	OK	64.0329	100.627	0.652136	1.89459	0.00805	0.0597626	no
P2328	XLOC_002434	RSC8	VI:227450-229186	WT_t1	lsm1_t1	OK	90.2882	131.958	0.547469	1.83358	0.0084	0.0615038	no
P2329	XLOC_002435	YFR039C	VI:232011-233544	WT_t1	lsm1_t1	OK	22.9488	25.6596	0.161083	0.54665	0.43315	0.690103	no
P233	XLOC_000249	YBR124W	II:484741-486866	WT_t1	lsm1_t1	OK	16.6301	13.3989	-0.311683	-0.287513	0.6868	0.867765	no
P2330	XLOC_002436	ERJ5	VI:237367-238255	WT_t1	lsm1_t1	OK	59.2033	91.1828	0.623083	2.11575	0.0027	0.0276134	yes
P2331	XLOC_002437	IRC6	VI:239113-239827	WT_t1	lsm1_t1	OK	24.5393	30.1609	0.297583	0.908914	0.1943	0.44804	no
P2332	XLOC_002438	DUG1	VI:239991-241437	WT_t1	lsm1_t1	OK	418.752	389.508	-0.104444	-0.37016	0.6022	0.815695	no
P2333	XLOC_002439	CNN1	VI:243073-244159	WT_t1	lsm1_t1	OK	18.9393	22.1875	0.228368	0.726852	0.2984	0.569195	no
P2334	XLOC_002440	BNA6	VI:244278-245166	WT_t1	lsm1_t1	OK	124.82	119.564	-0.0620618	-0.205447	0.77105	0.906434	no
P2335	XLOC_002441	PRE4	VI:249065-249866	WT_t1	lsm1_t1	OK	233.635	347.507	0.572785	1.93192	0.00635	0.0503588	no
P2336	XLOC_002442	RET2	VI:250162-251803	WT_t1	lsm1_t1	OK	131.817	155.224	0.235811	0.800085	0.25075	0.52066	no
P2337	XLOC_002443	HXK1	VI:253428-255049	WT_t1	lsm1_t1	OK	525.158	1100.38	1.06717	3.735	5e-05	0.00114143	yes
P2338	XLOC_002443	YFR052C-A	VI:253428-255049	WT_t1	lsm1_t1	OK	361.981	805.629	1.1542	0.941918	0.169	0.4158	no
P2339	XLOC_002444	YFR054C	VI:258854-259433	WT_t1	lsm1_t1	OK	2.59121	4.10522	0.663835	0.990244	0.16615	0.414047	no
P234	XLOC_000250	YBR126W-A	II:490849-491070	WT_t1	lsm1_t1	OK	1496.99	1720.4	0.200676	0.55805	0.4191	0.679727	no
P2340	XLOC_002445	YFR056C	VI:263956-265226	WT_t1	lsm1_t1	OK	43.9713	42.205	-0.0591484	-0.0427848	0.9511	0.980705	no
P2341	XLOC_002446	COS12	VII:2789-3932	WT_t1	lsm1_t1	OK	6.80899	20.0937	1.56123	4.43352	5e-05	0.00114143	yes
P2342	XLOC_002447	YGL262W	VII:5311-5839	WT_t1	lsm1_t1	OK	1.01988	3.69369	1.85666	1.91084	0.0263	0.130926	no
P2343	XLOC_002448	YGL260W	VII:6859-7090	WT_t1	lsm1_t1	NOTEST	0.911866	0	#NAME?	0	1	1	no
P2344	XLOC_002449	YPS5	VII:8469-8967	WT_t1	lsm1_t1	OK	4.28797	4.05875	-0.0792599	-0.11918	0.8695	0.947253	no
P2345	XLOC_002450	YGL258W-A	VII:9161-9395	WT_t1	lsm1_t1	OK	6.85708	24.2244	1.82079	1.84727	0.0251	0.12693	no
P2346	XLOC_002451	VEL1	VII:11109-11730	WT_t1	lsm1_t1	OK	4.85447	6.59516	0.442093	0.840272	0.23225	0.498109	no
P2347	XLOC_002452	ADH4	VII:15158-16307	WT_t1	lsm1_t1	OK	58.6692	55.886	-0.0701164	-0.237052	0.7346	0.889196	no
P2348	XLOC_002453	ZRT1	VII:20977-22108	WT_t1	lsm1_t1	OK	29.2628	37.7997	0.369304	1.24322	0.0721	0.251426	no
P2349	XLOC_002454	FZF1	VII:22303-23203	WT_t1	lsm1_t1	OK	26.4159	39.7052	0.587922	1.92066	0.00625	0.0499375	yes
P235	XLOC_000250	YBR126W-B	II:490849-491070	WT_t1	lsm1_t1	OK	2351.15	2835.76	0.270374	0.483779	0.4923	0.737815	no
P2350	XLOC_002455	HXK2	VII:23934-25395	WT_t1	lsm1_t1	OK	1483.54	1567.02	0.0789851	0.293501	0.6762	0.862729	no
P2351	XLOC_002456	RMR1	VII:31909-32635	WT_t1	lsm1_t1	OK	14.6267	16.4389	0.168502	0.456261	0.51935	0.758129	no
P2352	XLOC_002457	ZIP2	VII:33097-35212	WT_t1	lsm1_t1	OK	4.77543	4.75058	-0.00752955	-0.0210302	0.9698	0.985836	no
P2353	XLOC_002458	PDE1	VII:35652-36762	WT_t1	lsm1_t1	OK	39.0881	39.3338	0.00904131	0.0305957	0.965	0.985821	no
P2354	XLOC_002459	BRR6	VII:36932-37526	WT_t1	lsm1_t1	OK	27.6143	35.8138	0.375101	1.11798	0.1062	0.31855	no
P2355	XLOC_002460	GUS1	VII:39022-41149	WT_t1	lsm1_t1	OK	461.931	425.912	-0.11712	-0.422402	0.5465	0.777106	no
P2356	XLOC_002461	RTF1	VII:41497-43174	WT_t1	lsm1_t1	OK	44.3153	43.1568	-0.0382159	-0.127514	0.8596	0.943597	no
P2357	XLOC_002462	TAD1	VII:43306-44509	WT_t1	lsm1_t1	OK	21.0378	20.095	-0.0661488	-0.214502	0.7571	0.898653	no
P2358	XLOC_002463	KAP114	VII:45444-48459	WT_t1	lsm1_t1	OK	24.3324	24.8383	0.0296864	0.0993547	0.88945	0.956649	no
P2359	XLOC_002464	DOC1	VII:48612-49365	WT_t1	lsm1_t1	OK	22.3973	17.813	-0.330395	-0.960039	0.16995	0.416976	no
P236	XLOC_000251	CCZ1	II:497162-499277	WT_t1	lsm1_t1	OK	15.0504	11.4245	-0.397666	-1.29429	0.06405	0.232618	no
P2360	XLOC_002465	CSE1	VII:49430-52434	WT_t1	lsm1_t1	OK	100.698	98.0052	-0.0391043	-0.133478	0.84795	0.938341	no
P2361	XLOC_002466	YGL235W	VII:53786-55815	WT_t1	lsm1_t1	OK	36.1519	26.0181	-0.47456	-0.720006	0.30915	0.579838	no
P2362	XLOC_002467	ADE5,7	VII:56481-58890	WT_t1	lsm1_t1	OK	159.397	129.408	-0.300698	-1.03608	0.1382	0.370854	no
P2363	XLOC_002468	SEC15	VII:59121-61854	WT_t1	lsm1_t1	OK	34.6087	31.5082	-0.135406	-0.449516	0.51775	0.757486	no
P2364	XLOC_002469	TAN1	VII:62074-63002	WT_t1	lsm1_t1	OK	69.0144	88.0065	0.350712	1.19429	0.0885	0.283982	no
P2365	XLOC_002470	SHE10	VII:67597-69331	WT_t1	lsm1_t1	OK	86.4528	96.1462	0.153317	0.512842	0.467	0.717736	no
P2366	XLOC_002471	VID30	VII:69670-72547	WT_t1	lsm1_t1	OK	26.2227	21.5005	-0.286448	-0.949475	0.17795	0.427776	no
P2367	XLOC_002472	MTC3	VII:73339-73711	WT_t1	lsm1_t1	OK	59.026	84.6221	0.519683	1.53782	0.0293	0.141135	no
P2368	XLOC_002473	VRG4	VII:76893-77907	WT_t1	lsm1_t1	OK	195.535	259.755	0.409726	1.38149	0.04595	0.187317	no
P2369	XLOC_002474	FRA2	VII:82373-82736	WT_t1	lsm1_t1	OK	232.557	259.266	0.15685	0.538373	0.44595	0.701578	no
P237	XLOC_000252	YBR134W	II:501803-504644	WT_t1	lsm1_t1	OK	11.6605	12.2599	0.0723111	0.0390558	0.9553	0.982238	no
P2370	XLOC_002475	YGL218W	VII:82877-84300	WT_t1	lsm1_t1	OK	37.3782	66.2953	0.826709	1.69498	0.01765	0.101914	no
P2371	XLOC_002476	KIP3	VII:84838-87302	WT_t1	lsm1_t1	OK	24.3948	17.3001	-0.495797	-1.67471	0.01625	0.0959095	no
P2372	XLOC_002477	CLG1	VII:87980-89339	WT_t1	lsm1_t1	OK	163.766	131.606	-0.315409	-1.06168	0.1275	0.356182	no
P2373	XLOC_002478	YGL214W	VII:90009-91247	WT_t1	lsm1_t1	OK	3.92705	5.20525	0.406522	0.174017	0.708	0.877212	no
P2374	XLOC_002479	VAM7	VII:91431-92382	WT_t1	lsm1_t1	OK	13.469	10.2734	-0.390722	-1.07864	0.13055	0.361401	no
P2375	XLOC_002480	NCS6	VII:92511-93591	WT_t1	lsm1_t1	OK	37.2637	33.1183	-0.170142	-0.574593	0.4114	0.674447	no
P2376	XLOC_002481	YPT32	VII:93791-94460	WT_t1	lsm1_t1	OK	61.3549	72.4158	0.239126	0.808751	0.2388	0.505769	no
P2377	XLOC_002482	MIG2	VII:95857-97006	WT_t1	lsm1_t1	OK	168.686	61.0624	-1.46598	-4.86929	5e-05	0.00114143	yes
P2378	XLOC_002483	SIP2	VII:97337-98585	WT_t1	lsm1_t1	OK	18.4667	21.7673	0.237231	0.768835	0.2688	0.540645	no
P2379	XLOC_002484	SPT16	VII:98968-102076	WT_t1	lsm1_t1	OK	153.943	139.552	-0.1416	-0.498178	0.47545	0.724798	no
P238	XLOC_000253	CKS1	II:504853-505306	WT_t1	lsm1_t1	OK	101.346	178.836	0.819341	2.76564	0.0002	0.00365257	yes
P2380	XLOC_002485	POX1	VII:108157-110404	WT_t1	lsm1_t1	OK	4.57285	3.99058	-0.196494	-0.539725	0.4454	0.701058	no
P2381	XLOC_002487	ARO8	VII:116058-117561	WT_t1	lsm1_t1	OK	409.954	352.043	-0.219712	-0.778132	0.26685	0.539098	no
P2382	XLOC_002489	YIP4	VII:123571-124298	WT_t1	lsm1_t1	OK	97.7963	114.169	0.223325	0.75168	0.2798	0.55132	no
P2383	XLOC_002490	MDS3	VII:124697-129161	WT_t1	lsm1_t1	OK	39.01	28.8237	-0.436591	-1.4535	0.03655	0.162467	no
P2384	XLOC_002491	DSD1	VII:129882-131169	WT_t1	lsm1_t1	OK	39.2435	40.8794	0.0589203	0.200183	0.7765	0.907676	no
P2385	XLOC_002492	GCN1	VII:131524-139543	WT_t1	lsm1_t1	OK	161.732	94.944	-0.768455	-2.78409	5e-05	0.00114143	yes
P2386	XLOC_002493	IME4	VII:142245-144048	WT_t1	lsm1_t1	OK	18.9009	16.5397	-0.192521	-0.646135	0.35835	0.627039	no
P2387	XLOC_002494	COX13	VII:144807-145197	WT_t1	lsm1_t1	OK	234.017	582.215	1.31494	4.4302	5e-05	0.00114143	yes
P2388	XLOC_002495	GTS1	VII:157905-159096	WT_t1	lsm1_t1	OK	48.9959	65.5233	0.419346	1.42026	0.04525	0.185172	no
P2389	XLOC_002496	ATG1	VII:160064-162758	WT_t1	lsm1_t1	OK	27.392	20.2718	-0.434278	-1.46011	0.03935	0.169149	no
P239	XLOC_000254	MEC1	II:505667-512774	WT_t1	lsm1_t1	OK	15.5786	9.93905	-0.648389	-2.15917	0.0021	0.0228675	yes
P2390	XLOC_002497	MPT5	VII:167351-170571	WT_t1	lsm1_t1	OK	46.6017	41.5453	-0.1657	-0.539992	0.4378	0.693536	no
P2391	XLOC_002498	YGL177W	VII:167351-170571	WT_t1	lsm1_t1	OK	27.9958	21.885	-0.355268	-0.190254	0.79695	0.915834	no
P2392	XLOC_002499	BUD13	VII:174544-175345	WT_t1	lsm1_t1	OK	26.2299	30.8553	0.234308	0.740967	0.29215	0.564006	no
P2393	XLOC_002500	NUP49	VII:180699-182118	WT_t1	lsm1_t1	OK	30.6961	30.1289	-0.0269088	-0.0917831	0.8914	0.957565	no
P2394	XLOC_002501	ROK1	VII:182389-184084	WT_t1	lsm1_t1	OK	51.3473	39.0982	-0.393186	-1.29489	0.06775	0.242338	no
P2395	XLOC_002502	SUA5	VII:186058-187339	WT_t1	lsm1_t1	OK	43.781	41.472	-0.0781696	-0.263027	0.70425	0.8768	no
P2396	XLOC_002503	HUR1	VII:187463-190468	WT_t1	lsm1_t1	OK	108.034	72.0319	-0.584778	-0.388837	0.58555	0.802253	no
P2397	XLOC_002504	CUP2	VII:191128-191976	WT_t1	lsm1_t1	OK	19.769	23.1195	0.225874	0.464406	0.5067	0.750423	no
[truncated: 5,089 more rows]

## Sheet: WT-lsm1 t2
test_id	gene_id	gene	locus	sample_1	sample_2	status	value_1	value_2	log2(fold_change)	test_stat	p_value	q_value	significant
[truncated: 6,643 more rows]

[truncated: 8 more sheets: WT-lsm1 t3, WT (HU) t1, WT (HU) t2, WT (HU) t3, lsm1 (HU) t1, lsm1 (HU) t2, lsm1 (HU) t3, raw counts]
