# Supplementary material for: P-body proteins regulate transcriptional rewiring to promote DNA replication stress resistance
Source: Nat Commun. 2017 Sep 15;8:558. doi: 10.1038/s41467-017-00632-2 (PMC5601920; doi:10.1038/s41467-017-00632-2)
Supplement: Supplementary file 3 — Supplementary Data 2 [file 41467_2017_632_MOESM3_ESM.xlsx]

## Sheet: Supp. Data 2
Supplementary Data 2. GO term enrichment data related to Figure 1.
Gene universe		Untreated, upregulated genes				Untreated, downregulated genes				HU "core genes", upregulated genes				HU "core genes", downregulated genes
Input gene list		Input gene list	GO_term_ID	log10 p-value		Input gene list	GO_term_ID	log10 p-value		Input gene list	GO_term_ID	log10 p-value		Input gene list	GO_term_ID	log10 p-value
YAL069W		ECM1	GO:0046034	-9.697		CDC19	GO:0044699	-6.1485		MRP21	GO:0007005	-37.1931		CLN3	GO:0044699	-11.1072
YAL068W-A		SEN34	GO:0009205	-9.2413		PSK1	GO:0044281	-6.1151		ERV15	GO:0032543	-32.4402		MYO4	GO:0065007	-8.5715
YAL067W-A		RFA1	GO:0009144	-9.0227		ADE1	GO:0044763	-5.8911		GPX2	GO:0006996	-17.596		LTE1	GO:0050789	-7.4777
YAL066W		PRE7	GO:0009199	-8.8098		SWH1	GO:0043436	-3.8503		MRPL37	GO:0016043	-17.1671		BOI1	GO:0050794	-7.1663
YAL064W-B		HTB2	GO:0009141	-8.7366		PHO11	GO:0006082	-3.6347		MRPL27	GO:0043623	-12.7411		RAD16	GO:0044763	-6.9556
YAL064W		HHT1	GO:0006119	-8.0067		GCV3	GO:0009260	-3.2629		CMC2	GO:0070271	-12.172		COS111	GO:0050896	-6.8819
GDH3		YBR016W	GO:0009126	-7.5507		YAL037C-B	GO:0044710	-3.2389		ERD2	GO:0006461	-11.8472		ECM21	GO:0051716	-4.8712
BDH2		ATP3	GO:0009167	-7.5507		UTP20	GO:0046040	-3.1998		LDB7	GO:0071840	-11.2779		SAS3	GO:0048519	-4.3669
BDH1		HSP26	GO:0046128	-7.2944		RPS11B	GO:0046390	-2.8345		TKL2,YBR116C	GO:0071822	-10.0009		NTH2	GO:0007154	-4.3623
ECM1		RFC5	GO:0042278	-7.2125		YRO2	GO:0006189	-2.614		MRPL36	GO:0034622	-7.5478		PHO3	GO:0007165	-4.3087
CNE1		YBR089W	GO:0009150	-6.8158		VPS15	GO:0006793	-2.5832		MBA1	GO:0009987	-7.383		VID24	GO:0044700	-4.3087
GPB2		CKS1	GO:0009123	-6.739		MEC1	GO:0007154	-2.384		VMA9	GO:0065003	-7.3037		ICS2	GO:0007049	-4.3057
PEX22		COR1	GO:0055114	-6.6784		POP8	GO:0051056	-2.0469		MOS1	GO:0017004	-6.9219		SMY2	GO:0023052	-4.1231
FLC2		YBL010C	GO:0019693	-6.5689		FLR1				POF1	GO:0033108	-5.4314		DUR1,2	GO:0048523	-3.8204
OAF1		HTA2	GO:0006163	-6.513		YBR012C				HSP30	GO:0022607	-5.3293		MAL31	GO:0035556	-3.7885
YAL047W-A		HHF1	GO:0022904	-6.2738		PHO5				IMG1	GO:0072655	-4.8795		SNT1	GO:0022402	-3.1818
YAL044W-A		TRM7	GO:0042773	-6.2738		IRA1				YCR076C	GO:0070585	-4.8795		HIS4	GO:0080090	-2.9999
ERV46		ALG14	GO:0042775	-6.2738		TBS1				MRP10	GO:0008535	-4.579		YCR024C-B	GO:0019222	-2.9588
CDC24		TIM12	GO:0009161	-6.2427		RIF1				RSM10	GO:1990542	-4.4342		PMP1	GO:0000278	-2.8861
CDC19		AGP2	GO:0009119	-6.2221		PHO89				YDR115W	GO:0006626	-4.2558		TAF2	GO:0031323	-2.8029
YAL037W		YBR241C	GO:0009259	-5.8742		GFD2				SDH4	GO:0006839	-3.8626		ARO1	GO:0060255	-2.6309
FUN12		TRS20	GO:0022900	-5.678		YCL021W-A				MRPL35	GO:0010499	-3.8429		MTC5	GO:0051179	-2.2172
MTW1		AIM5	GO:0009117	-5.6609		BUD3				MRPS28	GO:0097034	-3.3811		SCC2	GO:0019219	-2.1487
POP5		FMP21	GO:0044281	-5.6418		CDC39				TRR1	GO:0043933	-3.2563		VHS1	GO:0048518	-2.077
YAL031W-A		CTP1	GO:0009116	-5.4143		SRD1				ATP17	GO:0030150	-3.1565		SWR1	GO:0010605	-2.0389
SNC1		MRPL32	GO:0006753	-5.4093		YCR018C-A				MRPL28	GO:0033617	-3.1565		HKR1	GO:0051301	-2.0243
FRT2		ADH7	GO:0072521	-5.1646		SSB1				HNT1	GO:0007006	-3.1229		MFA1	GO:0051252	-2.011
SAW1		SRO9	GO:1901657	-5.1035		VMA1				YDL012C	GO:0033036	-3.0746		SPP41	GO:0048584	-2.0078
HRA1		YCL012C	GO:0006122	-4.9795		LDB17				PAA1	GO:0065002	-3.0051		GDH2
YAL019W-A		PHO87	GO:0055086	-4.9272		CYK3				TVP23	GO:0071806	-3.0051		VAM6
FUN30		IMG2	GO:0015891	-4.2506		USO1				MRPL1	GO:0044743	-2.9738		SPO71
PSK1		YCR102C	GO:0042407	-4.2506		MRH1				SPR28	GO:0044267	-2.0735		SWI5
TPD3		NHP2	GO:0015688	-4.2506		YDR089W				HTB1				YDR274C
DEP1		RTN2	GO:0006811	-4.1684		NUM1				COX20				GCN2
CYS3		LYS20	GO:0015986	-4.148		ADR1				HNT2				HXT3
SWC3		INH1	GO:0015985	-4.148		MSN5				HXT6				MLP2
SPO7		STF1	GO:0045333	-3.843		YDR340W				YDR391C				ARG5,6
FUN14		SRP14	GO:0006754	-3.6827		SXM1				PPM1				CHD1
TRN1		NOP1	GO:0055085	-3.6696		TOM1				RHR2				HIS1
YAL004W		ATP16	GO:1901678	-3.6388		GLT1				FMC1				PTP3
EFB1		MIC14	GO:0009206	-3.0907		RPO21				MAM33				MET10
snR18		HEM13	GO:0009145	-3.0907		RPL41B				KRE27				YFL054C
VPS8		PST1	GO:0009142	-2.859		PRM7				NAS2				MIG2
NUP60		UBC13	GO:0098655	-2.6761		BSC1				VAR1				CDC20
SWD1		TVP15	GO:0007007	-2.5923		GPR1				Q0182				KSS1
SEN34		GIR2	GO:1902600	-2.4612		GCV1				TIM9				UTP22
tA(UGC)A		RPA14	GO:0009201	-2.4425		REG1				GIM4				SKN1
ADE1		YDR157W	GO:0006812	-2.4081		YDR034C-A				RGI1				YOR1
YAR019W-A		SPC19	GO:1901607	-2.3914		DOP1				LSM5				INO80
SUP56		TCP1	GO:0009084	-2.2998		YDR154C				YER067C-A				MIG1
UIP3		GLO2	GO:0006091	-2.2963		CPR1				MDJ1				RAD2
YAR028W		MHR1	GO:0098662	-2.2867		SEC7				YPI1				YJL213W
YAR029W		ARO10	GO:0019637	-2.2679		EXG2				GSY1				SAP185
PRM9		ACN9	GO:0044710	-2.2472		MTH1				IGD1				BCK1
MST28		SNA2	GO:0015980	-2.1673		PHM6				QCR6				ARG3
YAT1		HBT1	GO:1901135	-2.1308		YDR366C				ERJ5				YJL045W
SWH1		YDL172C	GO:0098660	-2.1301		SSN2				PRE4				TRK1
FLO1		UGX2	GO:0055072	-2.0889		PHO8				MNP1				YJL127C-B
YAR053W		FAP7				SAM2				RAD6				NCA3
YAR061W		QRI1				PCL7				YGL041W-A				YJL107C
YAR062W		YET3				DFG10				snR46				PRM10
YAR064W		COX9				MGA2				YGR064W				ALY2
YAR066W		ENA1				YIL169C				BTN2				CPA2
YAR068W		BAP3				TAO3				CPD1				UBA1
PHO11		UBC5				NUP159				EDC1				SMY1
YAR075W		FMP16				SER33				SOH1				BAS1
IMD1		ARX1				MMF1				YGL041C				TOR2
PAU8		YDR133C				DAL1				MRPL25				PTK1
SEO1		CSN9				snR67				PHB1				YKL105C
YAL065C		ATP5				GEA2				CBP4				BPT1
TDA8		SRB7				VTC1				QCR9				YEH1
YAL063C-A		HXT7				ALD5				CRH1				RAD5
FLO9		YDR379C-A				SAK1				CIR1				SEN1
YAL059C-A		ATO3				YER138W-A				YSC83				YLR046C
YAL056C-A		CWC21				SPI1				YHK8				IRC20
ACS1		LPP1				PAB1				COX6				HUG1
AIM2		GNP1				DNF1				IGO2				SRC1
GEM1		QCR7				BCK2				REC104				MUB1
SPC72		FIT1				MIG3				TIM10				ECM5
AIM1		HXT12				CEM1				YSC84				DNF3
YAL045C		OM45				DOT6				MRPL6				ZDS1
GCV3		QDR2				MET6				TIM17				ATG2
PTA1		APQ12				DSE1				MRPL49				YNL234W
YAL042C-A		TIR3				PMD1				MAD2				ARE2
CLN3		LYS12				BEM2				PET191				DCP2
CYC3		AIM19				BRR2				RSM26				ARG8
YAL037C-B		RNR3				RPO41				TIM8				PKH2
YAL037C-A		YIL024C				BLM10				TAD2				ARG1
RBG1		BET1				VTC2				MDE1				SIN3
YAL034C-B		LYS1				GCN20				HAM1				ULS1
FUN19		YPS6				FAB1				MIR1				YOR302W
PRP45		15S_rRNA				SAP155				YJR085C				CPA1
GIP4		21S_rRNA				PHO4				DAN1				YOR338W
MYO4		DLD3				GCN1				CMC1				RTC1
YAL026C-A		DSF1				YGR017W				CWP1				PFK27
DRS2		SIT1				AZR1				MDH1				YOR062C
MAK16		UTR2				TNA1				YKL066W				NRT1
LTE1		RIP1				CHC1				DID2				SIA1
PMT2		TIR1				XRN1				AIM29				YOR192C-C
FUN26		RNR1				LEU1				YKL187C				PLC1
CCR4		YER187W				YGR035C				MTR2				YPL088W
ATS1		PRB1				ACB1				MRP49				GYP5
YAL018C		YEL047C				RME1				SDH1				IQG1
YAL016C-B		CYC7				ADE6				MRPL31				SYH1
YAL016C-A		YER010C				ESP1				CYT2				SKS1
NTG1		CHO1				ECL1				ARC19				GDH3
SYN8		RSM18				ATF2				MRPL13				GIP4
MDM10		PUP3				UBR1				snR42				KIN3
ERP2		FTR1				PHO81				BET3				BRN1
SSA1		BUR6				BIO2				DAD2				YBL095W
TFC3		FMP32				ECM29				MRPL20				PDR3
ERP1		SMX2				MIP6				EMC6				FUR4
RFA1		HSP12				MYO1				SIC1				CHS2
BUD14		RPN11				YHR078W				LCL2				ADH5
KIN3		CDC26				SOL3				SRN2				AMN1
CDC15		EPL1				PHO12				SEC22				MCM7
PAU7		AIM13				IMD2				MRPL15				YBR259W
YAR023C		YFR035C				CPR2				SDH2				VBA2
tS(AGA)A		RSC8				KSP1				COX17				SUL1
YAR030C		YFR052C-A				HXT1				SDO1				PCA1
YAR035C-A		HXK1				SPL2				UPS1				YBL113C
YAR047C		COS12				PRP8				COA4				YBL112C
YAR060C		ZRT1				KOG1				SEC72				YBL111C
YAR069C		FZF1				CHS6				YHC1				SRO77
YAR070C		COX13				CYR1				YLR361C-A				PKC1
YBL113W-A		RCK1				BUD4				LSM3				TEL1
YBL109W		MET13				IML1				GIM5				EDE1
YBL108W		YGL117W				BAT2				AIM31				FUI1
YBL107W-A		SRM1				LAA1				YOX1				IPP1
tL(UAA)B1		GSC2				URA2				YPT7				YPK3
SFT2		CTT1				NUP192				AIM34				QDR3
YBL100W-C		YGR153W				VTC4				ABF2				GIP1
tF(GAA)B		AMA1				GEA1				PKR1				PRP6
ATP1		BNS1				MET5				ADD37				LYS2
BNA4		SOL4				URA1				GOT1				PYC2
BRN1		GND2				LOS1				SEC65				PCS60
YBL095W		YGL242C				FAS1				UNG1				PPS1
RPL32		MMS2				NNK1				BUB2				BPH1
MRP21		HNM1				APE2				MED11				SRB8
AVT5		AGA2				UTH1				MRPS17				RDS1
BOI1		NQM1				YKR075W-A				MRPL44				AAD3
YBL081W		YGR050C				MLP1				TIF11				MRC1
NUP170		YGR051C				OXP1				MRPS18				SSK22
YBL077W		TPO2				TPO5				TOS6				YDL180W
YBL073W		ERG1				TMA19				PCL1				SLX5
snR56		TYS1				MAE1				SSU72				SNQ2
KTI11		HGH1				URB1				IGO1				KIN1
AST1		MRPL9				UFD4				NRK1				EBS1
PRS4		MOS2				MET14				YNL040W				CRF1
YBL065W		COS8				YKR075C				YNR034W-A				SIR4
KIP1		QCR10				TGL4				snR49				IRC3
YBL062W		YHR033W				UBP11				MRPL10				SBE2
YEL1		PUT2				SMC4				PDR16				SAC7
YBL059W		PCL5				KIN2				YNL184C				HPT1
SHP1		RTC3				HAP1				MRPL19				PPN1
PTC3		YHR122W				YLR257W				MRPL22				AAD4
TOD6		ARO9				GAS2				YNL122C				ADY3
YBL053W		SPO12				ADE13				HHT2				GUD1
SEC17		ARN2				URA4				SIS1				YDL228C
MOH1		ARN1				FMP27				MRP7				WHI4
RRT1		ARG4				VPS13				MRPL50				DHH1
PSY4		GAR1				UBR2				MRPS12				COP1
YBL044W		YHR137C-A				YLR042C				RSM19				STP4
ECM13		SPS100				SHM2				ATP19				KCS1
PRE7		YJL218W				CSF1				TOM6				LYS14
YBL039W-B		REE1				MDN1				TUF1				YCF1
MRPL16		RPS14B				ECM16				CSI2				YDR186C
APL3		QCR8				YMR173W-A				HSP10				DIN7
HEK2		ASF1				DDR48				snR9				SSD1
SHE1		YJL064W				GCV2				OST2				SUM1
YBL029W		COX16				CIK1				PFY1				CNL1
RPL19B		RPA12				ESC1				CAT5				DIT2
LSM2		MOG1				TDA1				ISU2				BNR1
RRN10		JJJ3				PHO84				TPO4				FAA3
NCL1		ATP2				NUP188				MRPL40				NIT1
RFT1		snR3				TCB3				MSY1				RPI1
APN2		ACO2				RSE1				MRPL51				SDS3
FUS3		PRY1				YPK2				TOM5				MCM3
ACH1		ICS3				ADE17				SVS1				MIT1
tI(AAU)B		MRPL8				NDE1				AIM43				YAT2
FMT1		YJL047C-A				SGS1				ATP4				snR4
SCT1		RPC17				RRP5				CCL1				RPH1
ALK2		TDH2				ROY1				YPR053C				POL5
YBL008W-A		ANB1				YMR259C				NHP6A				GLY1
HIR1		CPA2				POL2				MRP2				PMP2
YBL006W-A		EBP2				RAD50				POP5				snR14
PDR3		MCR1				ADE12				AIM1				MEI4
tS(AGA)B		MRP8				YNL217W				ERP2				HMF1
UTP20		SDH3				POL1				SFT2				BOI2
HTB2		MEH1				NST1				SEC17				SPR6
COQ1		GAP1				TOP2				MRPL16				ALR2
RCR1		YKR041W				TCB2				COQ1				ACT1
UGA2		PTR2				APJ1				POA1				RPL22B
HHT1		PCC1				FRE4				SCO2				YFR016C
tT(AGU)B		GEX2				MON2				YBR096W				RPL29
YBR016W		TRP3				BNI1				YBR137W				ADE5,7
GAL1		STE3				YNL144C				MRPS9				KIP3
FUR4		PIR1				ACC1				SEC66				ARO8
POA1		SRP21				SSK2				ECM31				MDS3
SCO2		RAD27				BSC5				KTR4				SUT1
RKM3		ATP7				ALR1				MRPS5				YGL114W
RPL4A		MRP17				IRA2				YBR284W				YGL081W
YBR032W		PAM17				PSK2				BSD2				YGL036W
EDS1		SOF1				EFT1				MAL32				ALK1
TLC1		RLP24				MSB1				SCS22				YGR039W
CHS2		ERG3				SFG1				PTH2				RSC1
ATP3		PUT1				KRE5				PIN4				ROM1
FIG1		EMG1				ATF1				GRX7				DBF2
FAT1		PWP1				RIB4				CDS1				PSD2
FMP23		QRI5				MDH2				PDX3				CRM1
RPS11B		SSP120				WSC3				CSG2				YTA7
YBR051W		BOP2				NDJ1				SCO1				SLH1
YRO2		SMD2				IZH4				NRG2				MNT2
tL(UAA)B2		EXG1				IZH2				SHE3				SNT2
YBR056W		YLR363W-A				STD1				TOS1				PAN2
tQ(UUG)B		RPS22B				UBP2				POP7				MEP1
YBR056W-A		YLR407W				ADE2				UMP1				TPO2
YBR064W		YLR413W				PNS1				TAE1				PFK1
YBR071W		CAR2				SNF2				UBX7				SCW4
HSP26		POM33				MRS6				LSB5				WSC4
RDH54		AAT2				FAS2				STE50				KIC1
YBR074W		SMF3				CDC60				RNQ1				SBE22
ECM8		COX12				SSU1				YCR075W-A				MNL1
ECM33		PCD1				SEC16				CDC10				SKN7
tR(UCU)B		UPS2				GCR1				RVS161				VMR1
tD(GUC)B		TOS4				SUT2				PET18				YHL026C
TEC1		YLR202C				SKI3				SHS1				NMD2
MIS1		MSS51				RTT10				MRPL11				YHR131C
AAC3		COQ9				GDE1				DLD2				YHR145C
RFC5		YLR294C				SSE1				PAR32				MTC6
YBR089W		ATP14				EEB1				ENT1				HSP150
PBY1		YLR312C				MOT1				RPN5				YJL118W
YBR096W		ILV5				YPL067C				YFH1				SRS2
VPS15		ARC18				VTC3				BUG1				SIP4
MMS4		COX8				IRC15				UBC9				YJL016W
SIF2		YLR460C				YPR002C-A				ARP2				YJR079W
YMC2		MIC17				SPE3				APC11				BNA2
PHO88		HXT2				FHL1				DOS2				NMD5
AIM3		YMR013W-A				YPR158W-B				PET100				FAR1
YBR109W-A		UBC7				SKI3				DPB4				VPS35
ALG1		FET3				RTT10				CWC15				SPT10
SUS1		SPG4				GDE1				TAF10				GSH1
YBR113W		MRPS8				SSE1				CDC37				GYP6
RAD16		SIP18				EEB1				MRPL7				REC107
TEF2		snR83				MOT1				GPI11				YJR030C
MUD1		SPG5				YPL067C				OMS1				HIR3
YBR124W		snR11				VTC3				GPI8				DAN4
YBR126W-B		TAF9				IRC15				MRP1				RGT1
YBR126W-A		GAD1				YPR002C-A				TRP4				KTR2
CCZ1		HOR7				SPE3				URH1				FRE2
YBR134W		MRPL33				FHL1				RPN9				STE6
CKS1		COX14				YPR158C-D				STP1				KDX1
MEC1		MSC1								MZM1				MYO3
YBR137W		CUE4								RSM28				LAP4
YBR139W		ATP18								GCS1				DEF1
YBR141W-A		GLO1								PPH22				DYN1
MAK5		ARG7								PEX19				LDB18
ADH5		PGM2								ERP3				SFI1
MRPS9		ALD3								EHD3				YLR030W
RTC2		PAI3								YDR056C				MMR1
YSW1		COX7								KGD2				YLR297W
ARA1		COS1								NUP42				BUD8
APD1		LYP1								RAV2				ROM2
SPP381		MFA2								GIC2				YLR419W
RIB7		MEP2								VPS74				LEU3
CNS1		RPC19								RPB7				GTT2
AMN1		AIM37								VPS60				YLL056C
IFA38		RPL9B								YIL141W				FRE6
CDC28		COX5A								AXL2				YBT1
CSH1		HHF2								YIL108W				COX19
YSY6		SMM1								AIM21				FRE8
EXO5		ZIM17								IST3				OSW2
UBS1		BXI1								DSN1				SPT8
PEX32		GOR1								COA1				CHA4
SEC66		ALP1								RSM25				YLR108C
SWD3		GIM3								AGE2				ZRT2
ECM31		FYV6								CAP2				ACE2
YBR178W		SWS2								PRI1				YLR264C-A
DTR1		IDH1								PRE1				PIG1
YPC1		RLP7								BIM1				YLR278C
YBR184W		ARC35								CHZ1				STT4
PCH2		YNR071C								PET117				CDC25
GDT1		YNR073C								THO1				ECM30
RPS9B		FRE7								UBC6				ATR1
YBR190W		RRP40								GLC7				DAK1
RPL21A		ZEO1								FMP10				GAL80
YBR191W-A		PHM7								RAD23				YML002W
RIM2		EMI5								SMB1				HOF1
AIM4		ARG1								YER053C-A				ILV2
KTR4		YOL014W								AIM11				MDM1
BEM1		PLB3								CCA1				NSE5
YBR200W-A		YOR020W-A								FET5				MSN2
DER1		CYT1								YFR006W				PDS5
MCM7		MRPL23								YFH7				NAM7
COS111		NOC2								UBP6				YMR102C
YBR206W		YOR223W								YPT1				EAR1
KTR3		TMA16								MOB2				RGM1
FTH1		RDL2								HIS2				HFA1
YBR209W		YOR289W								MTC3				SKY1
tE(UUC)B		RRS1								YGL218W				YMR226C
ERV15		MUM3								YPT32				RKR1
NGR1		ALD4								GTS1				ADH6
MET8		FIT2								CEG1				YNL285W
SDS24		ENB1								SNF4				ORC5
HPC2		PEX11								MLC1				APC1
ATG12		DDR2								SEH1				DBP2
YBR221W-A		CDC21								FMP37				AQR1
YBR223W-A		PNO1								DST1				BOP3
YBR225W		GSP2								CKB1				NME1
YBR224W		FSH3								YGR021W				HDA1
SLX1		MBF1								ERV1				HEF3
YBR230W-A		PUT4								MUP1				SPO1
PBP2		SNX3								TWF1				SIP3
DAD3		FIT3								TOM20				POP1
YBR235W		SAM3								VMA21				PSY2
PRP5		ATP15								CLD1				RHO5
YBR242W		YPL225W								PRE9				YNL179C
GPX2		RPL7B								GTR2				ALF1
RRT2		GUP2								SER2				YNL140C
SPO23		RTC6								RSM27				THO2
MRPS5		SPC29								RTT102				FKH2
DUT1		CAR1								RTG2				YNL058C
SRB6		NOG1								NIF3				LYS9
MTC4		RPS9A								MDM34				HOL1
POP4		GRX5								YGL185C				YNR068C
YBR259W		RMI1								YIP5				PPM2
SHM1		ATP20								RSM23				MSB4
TSC10		YPR036W-A								TAF6				ITR2
REI1		TDA6								RMD9				MSA1
MRPL37		GPH1								GUP1				RGS2
YBR271W		SMX3								DUO1				LEU9
CHK1		RPO26								GET1				CEX1
DPB3		QCR2								JAC1				RGA1
PAF1		CIN2								SCL1				PDR5
MRPL27		GRE1								COG7				ODC2
YBR284W		OYE3								TFG2				YPK9
YBR285W		TIF6								SEC9				TEA1
APE3										SPT4				RPA190
YBR287W										MRP13				REV1
SNF5										NAT2				ENB1
BSD2										YIP1				ELG1
VBA2										PDX1				RPB2
SUL1										PUP2				MCH5
PCA1										BUD32				ALA1
MAL33										CAB4				GDH1
MAL32										YHL030W-A				PXA1
PAU24										MRP4				CTF19
YBL112C										OSH7				YPL014W
YBL113C										RRF1				CIT3
YBL111C										FYV4				GLN1
PAU9										PTC7				RGC1
YBL107C										LRP1				YPR117W
SRO77										COX23				AXL1
PKC1										LSM12				YPR127W
SEA4										CRP1				TDA6
RTG3										SVP26				MMS1
ECM21										IKI1				YPR204W
YBL100C										YHR192W				MRN1
YBL096C										CRG1				KIP2
YBL094C										BIG1				PPT2
ROX3										CDC12				FRK1
SCS22										ECM14				GIP3
MAP2										AIM18				PDR12
TEL1										PPX1				HST2
RPL23A										MNN5				CLB5
YBL086C										GON7				MEP3
CDC27										PFD1
YBL083C										KRE9
ALG3										PAM16
PET112										COA3
ATG8										YJL055W
ILS1										PRE3
SSA3										YJR008W
AAR2										CPR7
RPS8A										CYC1
YBL071C-B										RFC2
YBL071C										TDA4
YBL070C										XPT1
UBP13										YJR142W
SEF1										ATP12
PRX1										YJL171C
SKT5										CCT8
CMC2										ARP3
PTH2										YAE1
YBL055C										OPI3
SAS3										CDC11
PIN4										AIM24
EDE1										ACF4
COR1										EMC2
FUI1										RSM7
ERD2										ILM1
URA7										ENT3
YBL036C										STR2
POL12										AIM27
STU1										MIA40
RIB1										YJU3
PET9										YKL047W
YBL029C-A										PRI2
YBL028C										SWD2
MCM2										CAP1
PIM1										DID4
HAP3										PRY2
POP8										FCJ1
PEP1										GMH1
tG(GCC)B										RHO4
RRN6										ADD66
YBL012C										MST1
YBL010C										ACP1
SLA1										YKL169C
LDB7										HSK3
HTA2										YPT52
ECM15										SSL1
NTH2										SNF7
RER2										FYV7
GPI18										ERG27
DSF2										DCN1
FLR1										PEX13
HHF1										YKE2
IPP1										CLB4
YBR012C										NNT1
YBR013C										GUF1
GRX7										MRPL4
MNN2										SED5
KAP104										MEF1
GAL7										YLR118C
GAL10										SMD3
CHS3										MAS1
OLA1										YLR194C
ETR1										PBA1
YBR027C										PNP1
YPK3										LIP2
CDS1										YLR285C-A
HMT1										CDC3
PDX3										BLS1
snR161										RSC9
CSG2										CTK3
SCO1										TRM9
CST26										TAF4
QDR3										MRPL3
TCM62										RSF1
tV(UAC)B										YIM1
GIP1										MRPL24
ZTA1										TOM40
REB1										ERG12
REG2										MTF1
RFS1										PPA2
YBR053C										LIP1
PRP6										ELP6
YBR056C-B										PRE8
MUM2										YML6
UBP14										TAF11
TSC3										MRPL39
AKL1										AIM36
ORC2										RAD14
TRM7										YMR295C
YBR062C										GLC8
YBR063C										LEM3
ECM2										RFA2
NRG2										RFC3
TIP1										TEX1
BAP2										YNL155W
TAT1										TOM22
ALG14										DMA2
YBR072C-A										TOM7
YBR076C-A										COG5
SLM4										NCE103
RPG1										LRO1
SEC18										CSE2
SPT7										YNR040W
UBC4										TRM112
RPL19A										ATP11
YBR085C-A										IST1
IST2										YIF1
POL30										MRPL17
YBR090C										BNI5
NHP6B										NAM9
TIM12										TOM70
PHO3										YNL108C
PHO5										OCA1
RXT2										MLF3
YBR099C										MSO1
FES1										YNR061C
EXO84										DCP1
YBR103C-A										VPS68
VID24										HRP1
IML3										AIM39
CMD1										PRE6
YSA1										YOL019W
CYC8										COQ10
LYS2										UFE1
YBR116C										OST3
TKL2										ARF3
CBP6										GCY1
GRS1										PET123
MRPL36										MGE1
TFC1										YOR248W
PTC4										SRL1
TPS1										COQ3
VMA2										NBA1
ATG14										MDM38
OPY1										CMK2
SHE3										YOR021C
YBR131C-A										YOR131C
AGP2										PUP1
HSL7										TOA1
YBR138C										LIP5
IRA1										AIM41
YBR141C										MCT1
SUP45										DGK1
YBR144C										YPL260W
TBS1										CBP3
RPB5										CBC2
SLI15										MRP51
ICS2										YPL108W
TOS1										PNG1
ARL1										MFM1
TYR1										ARL3
POP7										RET3
SSE2										MSF1
NPL4										MAK3
SMY2										RDS3
UMP1										RPN7
YBR174C										PIN3
EHT1										AOS1
FZO1										YPL199C
RPS6B										ODC1
SMP1										MGR2
YBR182C-A										KTR6
MBA1										PHO85
NTC20										MRPS16
MED8										OPY2
MSI1										GRS2
PGI1										SPN1
YBR196C-A
YBR196C-B
YBR197C
TAF5
YBR201C-A
LDH1
DUR1,2
tC(GCA)B
AME1
YBP1
PYC2
YBR220C
YBR219C
PDB1
PCS60
TDP1
YBR226C
MCX1
ROT2
OM14
LSR1
SWC5
YBR232C
ARC40
ABD1
YBR238C
ERT1
THI2
YBR241C
ALG7
ISW1
ENP1
HIS7
ARO4
TRS20
YBR255C-A
RIB5
SHG1
RGD1
TAE1
AIM5
YPT10
SLM6
FMP21
BIT2
HSM3
UBX7
RIF1
PPS1
YBR277C
SAF1
DUG2
SSH1
APM3
CTP1
YBR292C
PHO89
YBR296C-A
MAL31
YBR298C-A
YBR300C
COS2
YCL076W
YCL074W
VBA3
YCL065W
HMLALPHA1
VAC17
ADF1
PRD1
KAR4
SPB1
LRE1
YCL048W-A
SPS22
YCL046W
YCL042W
GLK1
GID7
GFD2
LSB5
STE50
RNQ1
FUS1
KCC4
YCL021W-A
SUP53
LEU2
BUD3
VMA9
LDB16
PGS1
RER1
YCL001W-A
YCL001W-B
YCR001W
MRPL32
tN(GUU)C
SAT4
PGK1
YCR016W
tM(CAU)C
MAK32
HTL1
snR65
BPH1
SNT1
FEN1
RBK1
YCR038W-A
YCR041W
MATALPHA1
YCR045W-A
YCR047W-A
ARE1
YCR051W
RSC6
THR4
TAH1
YCR061W
SUP61
BUD31
HCM1
RAD18
ATG15
CPR4
SOL2
YCR075W-A
PTC6
SRB8
AHC2
TRX3
YCR085W
CSM1
YCR087W
ABP1
FIG2
KIN82
CDC39
CDC50
YCR095W-A
HMRA1
YCR097W-A
tT(AGU)C
YCR102W-A
PAU3
ADH7
RDS1
AAD3
GEX1
YCL068C
HMLALPHA2
CHA1
MRC1
KRR1
FYV5
MOS1
PEX34
PBN1
APA1
YCL049C
POF1
EMC1
MGR1
YCL041C
PDI1
ATG22
SRO9
GRX1
MXR2
RRP7
HIS4
BIK1
HBN1
FRM2
AGP1
YCL023C
YCL022C
tE(UUC)C
NFS1
DCC1
YCL012C
GBP2
SGF29
ILV6
STP22
YCL007C
snR43
YCL002C
CDC10
YCP4
CIT2
YCR006C
SUF2
YCR007C
RVS161
ADY2
ADP1
YCR013C
POL4
YCR015C
snR33
SUF16
CWH43
SRD1
tK(CUU)C
YCR018C-A
PET18
MAK31
HSP30
YCR022C
YCR023C
SLM5
YCR024C-B
PMP1
YCR025C
NPP1
RHB1
tQ(UUG)C
FEN2
RIM1
SYP1
RPS14A
snR189
RRP43
PHO87
BUD5
MATALPHA2
TAF2
YCR043C
PER1
RRT12
IMG1
BUD23
YCR049C
YCR050C
CTR86
PWP2
YIH1
YCR064C
SED4
IMG2
RSA4
SSK22
ERS1
YCR076C
PAT1
YCR081C-A
TUP1
YCR087C-A
YCR090C
MSH3
OCA4
HMRA2
GIT1
YCR100C
YCR099C
YCR101C
YCR102C
YCR108C
COS7
YDL247W-A
MPH2
THI13
YDL242W
YDL241W
LRG1
AIM6
PHO13
YDL233W
OST4
PTP1
SSB1
SHS1
YDL221W
DTD1
YDL218W
SHR3
tG(GCC)D1
UGA4
NHP2
GLE1
YDL206W
RTN2
MRPL11
TRM8
YDL196W
SEC31
SNF3
NUS1
ARF1
RPL35A
RBS1
YDL186W
VMA1
LYS20
INH1
YDL180W
PCL9
DLD2
YDL176W
PAR32
UGA3
SFA1
CDC36
YDL163W
ENT1
YDL159W-A
STE7
YDL156W
CLB3
MSH5
YDL152W
RPC53
ATG9
RPN5
LDB17
CCT4
BPL1
RGT2
ARF2
RPL35B
SRF1
CDC53
LYS21
STF1
RPP1B
YDL129W
VCX1
PCL2
YDL124W
SNA4
UBP1
YFH1
YDL118W
CYK3
NUP84
YDL114W-A
YDL114W
TRM3
KIN28
MSS2
NSE4
POL3
BUG1
PMT1
PMT5
SRP14
NUR1
YDL086W
NDE2
SUB2
RPL13A
RPL31A
YDL073W
BDF2
YDL068W
IDP1
UBC9
YDL062W
TSR1
USO1
YDL057W
MBP1
tK(UUU)D
LHP1
SIT4
NPC2
MRP10
YDL041W
YDL034W
YDL032W
DBP10
PRP9
ARP2
YDL026W
YDL025W-A
tA(AGC)D
GPD1
GPM2
CDC7
NOP1
SLX5
GRX6
APC11
tS(AGA)D1
RPT2
PTC1
ATP16
MCD1
RMD1
YRB1
RCR2
YDR003W-A
RAD57
TRP1
GAL3
SNQ2
RPL4B
PSF1
RAD61
HED1
FAL1
SES1
FYV1
RPS11A
YDR029W
MIC14
MRH1
tL(UAA)D
tQ(UUG)D1
YDR034W-B
ARO3
KRS1
RSM10
HEM13
HEM12
VMS1
YDR053W
PST1
YOS9
tR(UCU)D
tD(GUC)D
MAK21
YDR061W
LCB2
AIM7
RPS13
RRG1
DOS2
SNF11
TPS2
PPH3
RAD55
SED1
PET100
VPS41
STN1
RRP8
YDR089W
UBC13
YDR094W
DNF2
GIS1
BMH2
TVP15
STE5
ARP10
TRS85
FOB1
IRC2
YDR115W
YDR118W-A
APC4
VBA4
YDR119W-A
DPB4
KIN1
YDR124W
SWF1
ARO1
MTC5
RGP1
HPR1
MTQ2
TAF12
EKI1
NUM1
GIR2
YDR157W
RPA14
HOM2
SAC3
SSY1
YDR161W
CWC15
TRM82
TAF10
CDC37
HSP42
SUP35
HMO1
NGG1
UBC1
SDH4
YDR179W-A
SCC2
CDC1
YDR182W-A
PLP1
CCT6
SLY1
HST4
YDR193W
YDR194W-A
REF2
CBS2
YDR199W
SPC19
YDR203W
COQ4
MSC2
EBS1
MSS4
YDR210W
tI(UAU)D
GCD6
TCP1
UPC2
AHA1
ADR1
GTB1
YDR222W
CRF1
HTA1
ADK1
SIR4
IVY1
YDR230W
HEM1
LYS4
PRP42
MRPL7
BUD26
SUP2
AMD2
PEX5
MNN10
TRS23
YDR246W-A
VHS1
PAM1
BTT1
CHL4
tG(GCC)D2
YDR262W
PEX10
MSW1
CCC2
GLO2
DON1
BSC2
RNH202
RRP45
ZIP1
INM2
NSE3
YDR290W
HRQ1
MHR1
SUR2
BFR2
CFT1
GPI11
YDR307W
TFB1
SSF2
OMS1
HIM1
MCM21
YDR320W-B
ASP1
MRPL35
YCG1
YDR327W
UBX5
GPI8
IRC3
SWR1
MSN5
YDR336W
MRPS28
YDR340W
MRP1
EMT1
SBE2
YDR352W
TRR1
TRP4
SPC110
GGA1
OPI7
ESC2
tK(CUU)D1
SEM1
KEI1
YPR1
CTS2
FRQ1
YDR374W-A
ARH1
ATP17
RGA2
ARO10
YRA1
RPP2B
EFT2
MUS81
RVS167
SAC7
SPT3
SHE9
RPT3
SXM1
YDR396W
UTP5
HPT1
URH1
YDR401W
DIT1
MRP20
YDR406W-A
PDR15
SIZ1
RRP17
SYF1
RPL12B
RAD30
tS(AGA)D3
HKR1
ARO80
SNX41
RPN9
YDR431W
YDR433W
NPL3
GPI17
PPZ2
GPI19
THI74
LRS4
DOT1
YDR442W
YDR444W
ECM11
ADA2
RPS18A
PPN1
NHX1
TOM1
TFB3
MFA1
MRPL28
STP1
SPP41
PKH3
SDC1
RPL27B
snR13
TRS31
SNF1
SNM1
DIG2
KRE2
VPS52
SLD5
IZH1
MZM1
RSM28
LCD1
PLM2
YDR509W
SMT3
ACN9
GRX2
SLF1
GRH1
EUG1
FPR2
YDR521W
YDR524W-C
API2
SNA2
RBA50
HLR1
CAB1
STL1
PAD1
FDC1
PAU10
YRF1-1
SOR2
HXT15
AAD4
YDL240C-A
ADY3
GUD1
YPD1
GYP7
BRE4
YDL228C
HO
GCS1
WHI4
HBT1
FMP45
CDC13
TIM22
RRI1
GDH2
PRR2
NOP6
YDL211C
CWC2
HEM3
ACK1
MGT1
YDL199C
GGC1
ASF2
UFD2
PPH22
YDL187C
YDL185C-A
RPL41A
YDL183C
YDL177C
AIR2
DLD1
YDL172C
GLT1
UGX2
NRP1
FAP7
CDC9
YDL162C
YDL160C-A
DHH1
YDL159C-B
YDL158C
YDL157C
SAS10
BUD30
NOP14
COP1
YDL144C
CRD1
RPO21
SCM3
RDI1
PPH21
RPL41B
CDC48
HNT1
YDL121C
YDL119C
IWR1
ATG20
RRP42
TMA17
YDL109C
PHO2
QRI7
QRI1
DUN1
GET3
SNU23
RPN6
OPI6
YDL094C
UBX3
RAM1
ASM4
LUC7
YDL086C-A
YDL085C-A
RPS16B
RPP1A
THI3
MRK1
MDH3
VAM6
RXT3
snR63
BRE1
YET3
YDL071C
CBS1
COX9
PEX19
YDL063C
RPS29B
RAD59
PSA1
MCH1
PBP4
SLC1
YDL050C
KNH1
STP4
FAD1
MTF2
PRP11
SIR2
NAT1
PRM7
BSC1
PUS9
GPR1
SLM3
MPS1
YDL027C
RTK1
YDL022C-A
DIA3
YDL023C
RPN4
OSH2
ERP3
YDL016C
TSC13
YDL012C
YDL011C
YDL009C
tT(AGU)D
YDL007C-A
MED2
NHP10
NTH1
MAF1
SOK1
YDR008C
YDR010C
YDR015C
DAD1
KCS1
YDR018C
GCV1
DAS2
CIS1
tV(UAC)D
YDR026C
VPS54
REG1
RAD28
PST2
LYS14
YDR034C-A
EHD3
ENA5
ENA2
ENA1
YDR042C
snR47
NRG1
RPC11
BAP3
YDR048C
TPI1
DET1
DBF4
CDC34
YDR056C
TGL2
UBC5
RTR2
OCA6
DOA4
FMP16
PAA1
IPT1
SHU2
TFB5
PDC2
TVP23
AFR1
SSS1
RRP1
SLU7
tR(ACG)D
YDR090C
RLI1
YDR095C
MSH6
GRX3
tQ(UUG)D2
ARX1
YDR102C
SPO71
TMS1
tI(AAU)D
TMN2
YDR109C
ALT2
PDS1
YDR114C
MRPL1
TMA64
TRM1
INO2
ECM18
SAC6
FIN1
YDR131C
YDR132C
YDR133C
YCF1
VPS61
RUB1
DOP1
PEX7
SAN1
MKC7
SWI5
KGD2
YDR149C
CTH1
ENT5
YDR154C
CPR1
NBP2
SEC1
SEC5
STB3
YDR169C-A
SEC7
tQ(UUG)D3
ARG82
RSM24
CSN9
SAS4
YDR183C-A
ATC1
UPS3
YDR186C
YDR187C
RVB1
NUP42
MSS116
CAB5
RKM2
VPS64
RAV2
UME6
YDR209C
YDR215C
RAD9
SPR28
MFB1
YDR220C
HTB1
PCF11
COX20
RTN1
FMN1
SEC26
YDR239C
SNU56
PRP28
YDR248C
YDR249C
YDR250C
MET32
RMD5
CTA1
RKM4
HSP78
YAP6
SWM1
EXG2
tS(AGA)D2
DIN7
AKR1
YDR266C
CIA1
YDR269C
YDR271C
YDR274C
PMP3
MTH1
YDR278C
PHM6
YDR282C
GCN2
DPP1
YDR286C
RTT103
SRP101
SSD1
DPL1
HDA2
ATP5
PRO1
RSC3
CPR5
HNT2
YDR306C
tV(CAC)D
SRB7
GIC2
SUM1
PIB1
RAD34
IPK1
tF(GAA)D
YDR319C
SWA2
DAD4
TIM11
PEP7
UTP4
YSP2
SKP1
PEX3
YDR333C
YDR338C
FCF1
tX(XXX)D
YDR341C
HXT7
HXT6
YDR344C
HXT3
SVF1
YDR348C
YPS7
ATP22
YDR354C-A
YDR355C
CNL1
EAF1
BCP1
TFC6
CDC40
ESF1
YDR366C
XRS2
YDR370C
YDR371C-A
VPS74
YDR374C
BCS1
LSM6
YDR379C-A
YDR381C-A
NKP1
ATO3
YDR387C
UBA2
SUF3
YDR391C
NCB2
DIT2
RPB7
TRS120
ADE8
STE14
DFM1
YDR413C
ERD1
YDR415C
YDR417C
SIP1
CAD1
DYN2
YDR426C
BNA7
TIF35
CYM1
PPM1
APT2
SSN2
YDR445C
RPS17B
UTP6
YHP1
TSA2
GUK1
YDR455C
HEH2
PFA5
YDR461C-A
YDR464C-A
RMT2
YDR467C
TLG1
UGO1
PRP3
JIP4
YDR476C
PEX29
PHO8
CWC21
VPS72
VPS60
RIB3
PAC11
PKH1
YDR491C
VPS3
PUF6
ITR1
SEC20
RPL37B
SAM2
LPP1
SPG3
PSP1
YDR506C
tL(CAA)D
GIN4
GNP1
YDR510C-A
EMI1
YDR514C
EMI2
URC2
SPS2
SPS1
AGE1
YDR524C-B
YDR524C-A
YDR526C
snR84
QCR7
APA2
KRE28
HSP31
FIT1
YDR535C
YDR537C
IRC4
YDR541C
YDR543C
YDR544C
YDR545C-A
YIL177W-A
YIL174W
YIL175W
VTH1
YIL171W-A
YIL171W
HXT12
YIL168W
SDL1
SUC2
YIL161W
BNR1
AIM20
YIL156W-A
YIL156W-B
UBP7
RRD1
YIL152W
RPL40A
TID3
CCT2
AXL2
YIL141W
OM45
snR68
FLX1
ASG1
MET18
STH1
KGD1
AYR1
SIM1
POG1
QDR2
QDR1
RHO3
HIS5
YIL115W-A
SDP1
HOS4
COX5B
HPM1
YIL108W
MOB1
YIL105W-A
DPH1
tT(AGU)I1
YIL100W
SGA1
FYV10
PRK1
YIL092W
ICE2
YIL089W
tE(CUC)I
tI(AAU)I2
THS1
SEC28
HOP1
YIL071W-A
YIL068W-A
YIL066W-A
SEE1
YIL060W
YIL058W
SUP17
VHR1
YIL054W
RHR2
PCL7
DFG10
NEO1
YIL046W-A
MET30
PIG2
GVP36
APQ12
TED1
CST6
ULP2
YIL030W-A
YIL029W-A
YIL028W
TIM44
RPB3
FAF1
RPL2B
SNL1
BAR1
tT(AGU)I2
MNT3
YIL012W
TIR3
DOT5
FAA3
URM1
YIA6
EPS1
CFD1
YIL002W-A
YIL001W
AIM21
DJP1
IST3
tE(UUC)I
YIR007W
MSL1
DSN1
SQT1
YIR014W
RPR2
YIR016W
YIR017W-A
YAP5
YIR020W-A
PWR1
MRS1
YIR021W-A
SEC11
DAL81
MND2
DAL4
DAL2
YIR030W-A
MGA2
YIR036W-A
HYR1
PAU15
YIL177C
PAU14
IMA3
YIL169C
YIL166C
YIL165C
NIT1
YIL163C
POT1
COA1
GUT2
IMP2'
YIL151C
MCM10
MLP2
SLN1
ATG32
PAN6
SSL2
YIL142C-A
REV7
TPM2
TMA108
VHS2
YIL134C-A
RPL16A
CSM2
FKH1
TAO3
RRT14
RPI1
PRM5
NUP159
POR2
SEC24
PFK26
SLM1
SHQ1
YIL102C-A
YIL102C
XBP1
YIL100C-A
FMC1
YIL096C
tI(AAU)I1
LYS12
RSM25
UTP25
AVT7
AIM19
YIL086C
KTR7
SDS3
CAB2
AIR1
YIL077C
RPN2
SER33
SPO22
PCI8
MAM33
RPS24B
SEC6
YIL067C
RNR3
FIS1
YRB2
ARC15
SNP1
YIL059C
RGI2
YIL055C
RPL34B
MMF1
SYG1
YIL047C-A
AGE2
CBR1
PKP1
NOT3
PRM2
CKA1
CAP2
BCY1
YIL032C
SSM4
tK(CUU)I
YIL029C
KRE27
IRR1
YIL025C
YIL024C
YKE4
YIL021C-A
HIS6
YIL020C-A
VID28
tD(GUC)I1
YIL014C-A
PDR11
EST3
tD(GUC)I2
NAS2
BET1
INP51
SGN1
MPH1
PAN1
PRI1
STS1
GAT4
MET28
YIR018C-A
MUC1
YIR020C
YIR020C-B
YIR023C-A
YIR024C
YVH1
DAL1
DCG1
DAL7
DAL3
LYS1
YIR035C
IRC24
GTT1
YPS6
YIR040C
YIR042C
YIR043C
YIR044C
tP(UGG)Q
Q0010
Q0017
15S_rRNA
tW(UCA)Q
Q0032
COX1
ATP8
ATP6
Q0092
tE(UUC)Q
COB
OLI1
tS(UGA)Q2
VAR1
Q0142
Q0143
Q0144
21S_rRNA
SCEI
tT(UGU)Q1
tC(GCA)Q
tH(GUG)Q
Q0182
tQ(UUG)Q
tK(UUU)Q
tR(UCU)Q1
tG(UCC)Q
tD(GUC)Q
tS(GCU)Q1
tR(ACG)Q2
tA(UGC)Q
tI(GAU)Q
tY(GUA)Q
tN(GUU)Q
tM(CAU)Q1
COX2
Q0255
tF(GAA)Q
tV(UAC)Q
COX3
tM(CAU)Q2
Q0297
tT(XXX)Q2
YEL077W-A
YEL075W-A
YEL074W
RMD6
DLD3
DSF1
HPA3
SIT1
NPR2
HHY1
PCM1
HAT2
YEL053W-A
AFG1
VMA8
YEL050W-A
snR67
snR53
PAU2
IES6
YEL043W
GDA1
YEF1
UTR2
UTR4
HYP2
MTC7
tS(AGA)E
MCM3
SPF1
ECM10
YEL028W
IMT4
VMA3
[truncated: 4,994 more rows]
