# Supplementary material for: P-body proteins regulate transcriptional rewiring to promote DNA replication stress resistance
Source: Nat Commun. 2017 Sep 15;8:558. doi: 10.1038/s41467-017-00632-2 (PMC5601920; doi:10.1038/s41467-017-00632-2)
Supplement: Supplementary file 4 — Supplementary Data 3 [file 41467_2017_632_MOESM4_ESM.xlsx]

## Sheet: Supp. Data 3
	Table S4. HU sensitivity suppression data for lsm1∆ and pat1∆, relevant to Figure 2.
Supplementary Data 3. HU sensitivity suppressor screen data related to Figure 2.
	Suppressors of lsm1∆ HU sensitivity										Suppressors of pat1∆ HU sensitivity
Gene	TSQ.IDa	raw colony size						average fitness	average Zscore		Gene	TSQ.IDa	raw colony size						average fitness	average Zscore
		ctrl_1	HU_1	ctrl_2	HU_2	ctrl_3	HU_3						ctrl_1	HU_1	ctrl_2	HU_2	ctrl_3	HU_3
YDL070W	NA	864.25	755.5	899.25	615.5	861	509.75	0.716891	0.821779		YIL122W	NA	997.25	235.5	972	546.5	896.5	213	0.345328	-1.18072
YJL124C	NA	730.5	111.75	947.5	444.5	947	358.5	0.333557	-2.52891		YMR035W	NA	1001.75	264.75	1014.5	619	850.25	118.5	0.337937	-1.18244
YMR263W	NA	930	480.25	960.25	458	735.25	235.5	0.437885	-1.96622		YNL120C	NA	797	335.75	1056	839.25	1014	308.5	0.506751	0.0781625
YKL056C	NA	881.75	104	932.75	443.5	813.5	355.75	0.343577	-2.32296		YPL227C	NA	1045.25	451.75	864.5	477	959.25	286.75	0.42763	-0.745235
YHR191C	NA	967.25	140.75	951.75	192.75	713.75	158.25	0.189918	-4.29428		YGR125W	NA	1092.75	530	918	719.75	858.75	443	0.594974	0.612389
YHR021C	NA	893	396.75	910.75	364	833	315.25	0.40747	-2.17703		YLR044C	NA	926	387.5	982	620.75	963	306.25	0.456204	-0.452571
YJR070C	NA	838.5	268.75	833.5	467.75	973.25	437	0.443571	-1.49164		YML017W	NA	853.75	149.5	1012	460	1010.25	241.25	0.289486	-1.6514
YKR051W	NA	876.5	345.75	960.5	570	812.5	352	0.473713	-1.27181		YOR039W	NA	1045.5	431	952	493.25	879.25	229.5	0.397127	-0.977208
YPL161C	NA	878.25	181	917.75	468.25	860.25	284	0.348814	-2.46131		YPR078C	NA	1070.75	634.25	876.25	564.75	932.25	232	0.495237	-0.261403
YMR245W	NA	1101.75	450.25	996	730.5	563.5	124	0.454052	-1.61222		YFR053C	NA	1075.5	183.25	978	437.25	835.5	203.25	0.286913	-1.67531
YPR164W	NA	967.5	360.25	945	342.25	755.75	205.75	0.335589	-2.94577		YDR135C	NA	937.75	626.5	981.5	698	970.25	596.25	0.664592	0.893505
YHL023C	NA	974	302.25	920	381.75	778.75	347.25	0.39039	-2.1113		YPL098C	NA	1039	854.75	986	643	865.25	167.5	0.556127	0.0409732
YPR074C	NA	1010.5	401	898	461.5	776.5	344	0.451256	-1.5416		YNL322C	NA	797.5	371.75	1035.5	550.5	1059	71.25	0.355017	-1.26023
YKR024C	NA	899.5	313.25	1001.75	489.25	796.75	307	0.40732	-2.00035		YBR203W	NA	1076.75	354.25	940.25	541.5	876.75	347	0.433563	-0.629461
YGL014W	NA	992	352.75	885	425.25	822.75	345.25	0.418578	-1.86624		YJR107W	NA	977.75	268.25	1004.75	614	912.5	274.75	0.395516	-0.80956
YJR097W	NA	825.5	305.5	953.75	449.75	928	402.75	0.425212	-1.80796		YGL149W	NA	1141	291.25	1025.25	469.25	731.75	234	0.344244	-1.32617
YLR330W	NA	877.25	134.5	980.25	353	850.75	177	0.240495	-3.70763		YNL223W	NA	1012	611.75	976.5	643.75	914.5	417.75	0.573515	0.2629
YOR311C	NA	859.75	192	964.5	475.75	895.25	507	0.427635	-1.46115		YPL081W	NA	1042.25	442.5	915.75	488.5	949	170	0.379047	-1.08198
YGR077C	NA	966.5	282.5	971.25	588	787.25	356	0.449968	-1.3621		YDL187C	NA	1087.5	601	942.5	541	878.25	669	0.629464	0.546473
YNL241C	NA	980.5	402.5	944.75	530.5	806.75	327.25	0.459223	-1.485		YHR039C	NA	956	268	1065.5	698.25	895.5	300.5	0.423743	-0.572966
YNL119W	NA	1081.5	534.75	862.5	588.25	791	402.75	0.561882	-0.370483		YDR271C	NA	1286.5	322.75	851	321	780.25	31.25	0.22271	-2.21826
YBL078C	NA	936	523.5	1095.5	631.75	706.5	281.25	0.511354	-1.13576		YLL042C	NA	941.5	417.75	1009.75	715.25	966.75	150.5	0.435909	-0.502192
YNL288W	NA	999	512.5	1077	545.75	672.25	196.75	0.437473	-1.97517		YCR031C	NA	1053.75	254.5	1042	595.25	825	308	0.39537	-0.844953
YLL040C	NA	837	285.75	1079.25	414.75	832.5	300.75	0.362318	-2.53589		YJR058C	NA	1049.25	239.75	974	484.5	897.75	344	0.369703	-1.09831
YPL086C	NA	963.25	396	882	524	904.5	394.5	0.480455	-1.22043		YLR150W	NA	889.5	111	1028.5	513.25	1007	269.5	0.297148	-1.52322
YMR075C-A	NA	1046.25	567.5	1021	593	685.75	349.75	0.544414	-0.667331		YIL154C	NA	830.25	1003.25	1016.25	777	1082.5	1038.75	0.97751	2.75843
YDR080W	NA	992	438.25	1057.25	591.75	704.5	206	0.431299	-1.91875		YNL329C	NA	1050.25	530.75	982.25	535.25	898.75	366.25	0.48593	-0.406071
YKR048C	NA	744.5	40.25	1082	438.75	936.25	408	0.298448	-2.74721		YGR027C	NA	1040	268.5	1036.75	562	860.25	325.75	0.392974	-0.904392
YKR072C	NA	929	366	908.75	509.75	929.5	406.25	0.46399	-1.38598		YNL111C	NA	1167.5	373.75	887.75	331.5	882.25	20.5	0.238927	-2.14855
YJL165C	NA	893	377.75	954	549	933	462	0.497887	-1.01155		YGR037C	NA	1046.75	165.25	1009.5	440.5	891.25	204.25	0.274466	-1.76426
YEL062W	NA	1009.25	508	1077.75	667.5	693.25	316.25	0.526292	-0.832801		YGR228W	NA	965.75	433.5	1094.25	689.25	896.5	455.25	0.528855	0.00557893
YER116C	NA	1043.5	503.5	866.5	530.5	872.25	411.75	0.522266	-0.836995		YGR261C	NA	1007	312	1045.25	632.75	908.25	393.25	0.449388	-0.480783
YOR001W	NA	960.5	412.25	967	606.5	854.75	401.75	0.508807	-0.90135		YLR172C	NA	975.25	274.5	1061.25	583	924.75	229.75	0.359755	-1.12309
YIL103W	NA	994	345	931	462.5	862	321.5	0.40561	-2.02327		YER131W	NA	1017.5	325	1049.5	596.75	895.25	300.5	0.407892	-0.801922
YPL023C	NA	879.5	436	1004.5	652.75	904.5	435.75	0.54244	-0.615921		YHL026C	NA	1032.5	122.5	994.25	233.5	940.75	152.75	0.171955	-2.66621
YMR244C-A	NA	1016.75	292.5	1006.75	515	766	344.75	0.416431	-1.75628		YOR265W	NA	1094.25	574.25	1050	631.75	823.5	201.25	0.456946	-0.533972
YJR075W	NA	923.75	196	981.25	325.5	885.25	298	0.293509	-3.13272		YPL066W	NA	1039.25	496.75	970.25	592	960.25	227.75	0.441773	-0.601273
YGR118W	NA	1013.75	376.25	977	616	800.75	401.25	0.500914	-0.878078		YDL010W	NA	997.75	292.25	1054	616.5	918.5	403	0.438861	-0.567219
YLR287C-A	NA	963.75	500	958.75	660.5	871.25	471	0.582776	-0.153137		YNR005C	NA	1186.25	104.25	1031	212	754.5	74	0.130529	-2.95916
YAL055W	NA	1036	390.75	747.5	339.25	1012.75	462	0.429067	-1.76657		YOR021C	NA	1117.75	275.5	917.5	440.5	939.25	179.5	0.305899	-1.54497
YOL052C	NA	1115	460	891.25	433	798	256.25	0.406502	-2.1517		YJR044C	NA	1029.5	357	949.25	571.25	996	305.5	0.418429	-0.704372
YMR312W	NA	953.5	585	995	558	858.75	339.75	0.523322	-1.09263		YPL023C	NA	1114	361.5	918.25	534.25	947.75	176	0.364007	-1.07466
YKL139W	NA	888	1146.75	1019.5	778.75	904.75	590.25	0.902543	2.30418		YER060W-A	NA	1051.75	310.75	1056.75	647	872.25	360	0.440147	-0.526072
YOR308C	NA	943	242	988.25	402	884	396	0.370457	-2.25101		YER174C	NA	959.75	420.75	1070.25	703.25	952.25	426.25	0.51437	-0.0505706
YKL040C	NA	821.5	363.75	1038.25	601.25	962	519.25	0.520549	-0.759759		YJL083W	NA	1338	1230.75	754	191	890.5	525.5	0.587759	-0.291209
YML034W	NA	953.5	145.75	987.25	503.25	886	357.25	0.355275	-2.25936		YIL155C	NA	947.75	188.25	1108.5	483.75	928.25	373	0.34562	-1.31777
YLR264W	NA	890	773	944.25	594.75	997.25	595	0.698348	0.611623		YOR311C	NA	962.75	261	1027.25	518.75	994.5	119.5	0.298749	-1.57206
YHR198C	NA	1035	676.75	1078	622.25	719	353.75	0.574365	-0.519316		YJR149W	NA	1023.75	147.25	1005.5	363.75	956.25	99.25	0.203128	-2.31658
YNR005C	NA	1004.75	227.5	978	295.5	858	253.75	0.274773	-3.39843		YBL061C	NA	1144	333.75	1254.25	232.5	594.5	94	0.211742	-2.54648
YOR006C	NA	963.25	495.5	990	677	892	451.25	0.568043	-0.334435		YPR029C	NA	1076.25	364	962	490	956	88.75	0.313467	-1.50106
YLR188W	NA	987.75	357.25	915.75	604.25	953.25	523	0.523391	-0.57384		YLR055C	NA	1009.25	175.5	1065.75	280.25	926	151	0.199973	-2.47343
YDL033C	NA	878.5	499	996	602.25	985.25	489.75	0.556588	-0.57315		YPR030W	NA	1130.5	481.5	937	583	941	128.75	0.39498	-0.8684
YGL019W	NA	974.5	671.5	966.25	610	921.75	548.75	0.638571	0.223694		YGL219C	NA	1126	431.25	1008.75	632.75	874.75	361	0.474315	-0.324074
YNL322C	NA	1166.5	265.25	952.5	434.25	747.5	341.25	0.379939	-2.08068		YPL100W	NA	1031.75	781	1070.25	523.75	910.75	229.25	0.499351	-0.501967
YPL102C	NA	1049	513.25	939.75	572	879.5	400.25	0.517679	-0.910629		YGL211W	NA	987	635.25	1027.75	797	1001	558	0.658847	0.946885
YGL153W	NA	1038	345.5	1020.25	612.75	811	376.75	0.465997	-1.2398		YPR064W	NA	1198.5	819.75	883.75	623.75	934.25	315	0.575649	0.298347
YJL101C	NA	743.5	504	1430.75	756.5	695.75	397.5	0.592648	-0.314905		YNL127W	NA	969.25	243.75	1041.25	781	1014.5	220	0.406133	-0.557409
YNR019W	NA	956.5	186.5	1003.25	687.75	911	489	0.472426	-0.883484		YCR073W-A	NA	1097.75	118	1086	487.5	843.75	202.5	0.265463	-1.78458
YDR157W	NA	1076.25	266.25	771.75	340	1030.5	496.5	0.389916	-1.98842		YNL288W	NA	1083.75	391	978.75	445	965.75	211	0.344643	-1.37544
YDR425W	NA	1060.5	412.5	1003.5	636.75	819	393.25	0.501218	-0.914814		YDL226C	NA	1142.75	396.25	1086	679	800.75	281.5	0.441176	-0.526641
YPL022W	NA	993	278.5	1000.25	344.75	889.75	295.75	0.319175	-2.95186		YIR009W	NA	1017.25	156.25	1115.75	383.75	901.75	223.25	0.248371	-2.04746
YPL037C	NA	933.75	392.75	967	533.25	991	558.5	0.511879	-0.814226		YLL009C	NA	1001.75	192.5	991.75	571	1041.25	304.5	0.35345	-1.09083
YLR038C	NA	907.75	443.25	932.25	616.5	1054	510.5	0.544648	-0.574877		YJR015W	NA	1072.5	407	1054	630.5	908.75	451.25	0.491415	-0.246762
YBL081W	NA	1049.5	278.5	774.25	185.25	1070.5	354.25	0.278516	-3.41191		YNL266W	NA	1123.25	472.5	1000	510.75	912.5	189.75	0.379783	-1.10353
YOL129W	NA	856.5	499.5	1121.25	848	916.75	543	0.643932	0.480791		YNL227C	NA	1057.75	560	998.5	636	980.5	464.75	0.546791	0.0948407
YER074W	NA	1116	408.5	996	559	786.5	296	0.434545	-1.71005		YNL192W	NA	1010	648.5	1020	641.25	1007.25	265.25	0.511365	-0.198307
YER078C	NA	862	237	1047.75	747	990	487	0.493273	-0.796775		YJL201W	NA	837	14.25	1113.5	634.25	1093.5	652.5	0.394444	-0.7507
YFL013C	NA	1119	461	1054.75	546.5	727.75	219	0.410345	-2.11206		YOR309C	NA	944	292.5	1044.75	672.75	1056	433.75	0.454845	-0.397291
YAL002W	NA	1056	235.75	920.75	278.75	928.5	217.75	0.253503	-3.6701		YPR098C	NA	1137	580.5	966.5	590.25	943	144.5	0.424832	-0.726142
YPL100W	NA	1017	833	1040.75	740.25	847.5	481.5	0.699494	0.705436		YPL177C	NA	1144.25	393	915.75	535.75	987	202.75	0.377972	-0.988035
YBR025C	NA	1048	366.25	894.5	365	963	332.75	0.367686	-2.49218		YGR079W	NA	1091.75	337.5	1034.75	651.75	927.75	466.75	0.480699	-0.245449
YMR021C	NA	1168.25	582	962	446.25	783.25	230.25	0.418675	-2.17275		YMR052W	NA	1065.5	355	1011	714.75	979.25	201.5	0.415307	-0.588138
YNL329C	NA	937.5	567.5	1090	643.25	887	433.25	0.561305	-0.588197		YDR310C	NA	1079.5	267.25	1063.25	629.75	915	426.75	0.435417	-0.559912
YLR366W	NA	1043.5	465.5	992	632	881.25	424.75	0.521726	-0.773084		YMR021C	NA	778.5	103.75	1111	392.25	1168.5	194.5	0.217594	-2.22801
YLR044C	NA	1012.5	561.75	964.75	620.5	950.25	494	0.572617	-0.348497		YJR037W	NA	1074.75	561.5	1094.5	684.25	889.75	548.5	0.588028	0.352901
YGL219C	NA	1086.5	387.25	924.25	558.5	921.5	478.5	0.493319	-0.935383		YML103C	NA	1028	163.25	1100.5	267	931	101.25	0.170058	-2.68729
YJL047C	NA	934.25	248.75	971	364.5	1028.5	376.75	0.335984	-2.71189		YOR026W	NA	886.5	597.5	1100.5	636	1072.75	524.75	0.58036	0.175093
YOR266W	NA	928.5	481.75	1112.5	798.5	893	499.75	0.598744	0.045146		YOR182C	NA	1053.75	381	1086	621	921.5	307.5	0.422361	-0.722586
YOL071W	NA	883.5	264	1080	778.5	974	505	0.512708	-0.597807		YJL198W	NA	695.75	291.75	1086.5	727.25	1279.25	1210	0.678183	1.0439
YMR035W	NA	1099.75	324.5	969.5	540.5	876	373.75	0.426409	-1.65892		YLR188W	NA	1016.75	207	1071	732.25	976.25	212	0.368151	-0.866082
YKR016W	NA	993	476	1083.5	697.25	869.25	458.75	0.550209	-0.475823		YNL326C	NA	1002.25	512.25	996.25	784	1065.5	634.75	0.63126	0.841245
YOL138C	NA	933.5	209.25	1038	522.5	979	518	0.41888	-1.58133		YPL265W	NA	1131	325.25	961	479.5	974.75	173	0.321339	-1.43942
YDR508C	NA	1084.25	423.5	1014.25	600.75	862.75	409	0.485656	-1.10651		YJL135W	NA	1064.5	301.75	1053.25	557	952	427	0.420278	-0.753898
YLR083C	NA	1013.5	173.75	899.75	531.75	1054.5	514	0.416623	-1.5272		YHR086W	NA	1099	349	1045.5	575.25	926	362.25	0.419658	-0.746985
YER155C	NA	1037.75	229.5	1167.25	553.75	764.25	228.25	0.331405	-2.70913		YJL158C	NA	1083.5	395.25	1074.25	611.5	913.5	493.5	0.491418	-0.275962
YDL213C	NA	991.25	312	1028.75	606.75	949.75	361.5	0.428391	-1.68825		YOL068C	NA	1075.75	106.75	1066	323.5	930.75	100.75	0.170317	-2.58297
YPL066W	NA	953.75	338.25	1004.75	721	1015.75	535.5	0.533147	-0.451999		YPR003C	NA	1106.5	451.25	983.5	625.75	984	254.25	0.43415	-0.586735
YDR265W	NA	1107.25	304.25	854.25	462	1021.5	540.75	0.448325	-1.32118		YBR299W	NA	1170	386.75	916	588.25	990.25	272.75	0.416062	-0.662345
YDL082W	NA	926.25	665.5	974.75	737	1088	604.25	0.676652	0.611305		YLR388W	NA	1042	541.5	1084.5	676.25	950.25	404	0.522795	-0.0741511
YHR111W	NA	1073	698.5	1039.25	600.75	877.75	442.75	0.577818	-0.46806		YJR110W	NA	959.25	221.5	1109.5	590.5	1009.25	294.75	0.351727	-1.17375
YGR208W	NA	945.75	531.25	1096.25	631.5	949	449.75	0.537233	-0.802101		YNL238W	NA	879.75	602	1042	730	1156.25	664.25	0.653116	0.797996
YJR034W	NA	1148.25	473	1032	561.5	813.75	416.25	0.48918	-1.08953		YHR134W	NA	1128.75	508.25	1032	698.5	918.75	458.75	0.542146	0.150033
YKL171W	NA	937.25	128.5	1060.75	658.75	1001.25	492.75	0.416754	-1.461		YAL067C	NA	1063.25	222.75	1044.25	530	973	227.5	0.316951	-1.42186
YER162C	NA	1202	217.5	886	183.5	916	232	0.213778	-4.06164		YGL216W	NA	1069.25	465.75	1118.5	789.5	893.25	528	0.577514	0.423855
YER077C	NA	902.25	340	1066	739	1039.25	523	0.524443	-0.605782		YJR053W	NA	1091.5	423.5	1088.25	613.5	904.75	526.5	0.511225	-0.1639
YLR368W	NA	927.5	411	1161.75	795.25	919.75	458	0.541872	-0.520354		YGR044C	NA	834.75	137.25	1150	569.75	1101.25	500.25	0.371371	-1.06067
YNL141W	NA	1033.5	706.25	1117.5	735.5	860.25	359	0.586281	-0.45818		YHR076W	NA	1109	305.5	1064.25	607.5	912.75	331.5	0.403162	-0.810045
YKL212W	NA	1111.75	198	986	199.75	914.75	170.25	0.188933	-4.37893		YNL273W	NA	950.75	441.5	1008	154.75	1128	121.5	0.241868	-2.4678
YCL029C	NA	985	228.5	921.25	418	1107.25	499.5	0.378943	-2.10302		YDL034W	NA	986.5	270	1130	737.75	972.5	472	0.470639	-0.266493
YLR294C	NA	999	337	944.25	555.75	1073	599.25	0.494794	-0.868249		YGL244W	NA	1129.5	382.25	1070.25	570.5	889.25	527	0.488037	-0.330907
YIL149C	NA	923.5	731.5	1086.75	773	1009.5	639.25	0.712208	0.931266		YLR268W	NA	998	344.25	1078	616.25	1013.75	306.5	0.406314	-0.820079
YML035C	NA	1170.75	330	1057.5	505	795.5	305.5	0.381149	-2.19279		YPL086C	NA	910.5	711.75	1099	456.25	1080.25	182.75	0.455346	-0.892886
YOR144C	NA	999.25	313	1062.75	569.75	962.75	461.5	0.4429	-1.47512		YPL263C	NA	1097.75	338.75	1010.5	551.25	981.5	146.5	0.334456	-1.30553
YDR276C	NA	1176.5	181.5	955.25	287.75	893.75	272.75	0.253559	-3.51694		YBL081W	NA	1039.5	192.5	1088	518	963.25	291.75	0.32139	-1.42076
YOL018C	NA	1013	632.75	1126.25	769	888	451.75	0.605385	-0.0878989		YER020W	NA	1002.5	250.75	1033	596.25	1059.5	424	0.409172	-0.751302
YKL162C	NA	917.25	306	1164	570.75	946.25	487	0.446201	-1.45983		YMR312W	NA	946.5	500.75	1148.5	521.75	1002	271.75	0.418183	-0.972018
YLR237W	NA	1052.5	679.25	957	709.25	1020.25	546.25	0.640631	0.306289		YPR167C	NA	1050.75	255.25	1009.5	411	1037.5	268.25	0.302869	-1.65365
YMR052W	NA	1178.5	562.75	984.5	772.25	869.25	467.5	0.599914	0.12683		YNL193W	NA	1081.25	433	981.25	519	1037.5	225.25	0.382163	-1.05624
YMR190C	NA	1013.25	409	1085.75	492	933.25	322.5	0.400787	-2.19482		YER044C-A	NA	1100.75	28.75	995.5	342	1004	182.25	0.183729	-2.41227
YKL148C	NA	962.5	648	1167.75	754.75	905.5	473.5	0.614164	-0.0665347		YKL032C	NA	952.75	912.25	1027.75	708.5	1124.75	714.75	0.760779	1.36314
YCL038C	NA	1038	300	1044.25	761	957.25	520.75	0.520592	-0.475966		YPL216W	NA	998.5	379.5	970.75	561	1136	330.25	0.416229	-0.763559
YER177W	NA	1201.25	176	760.5	121.75	1079.25	369	0.21617	-3.93712		YBR063C	NA	1135.25	346.5	1028.75	558	944	363.25	0.410808	-0.808884
YLL043W	NA	895.5	241.5	1149	618	999.75	488.25	0.431971	-1.52295		YMR004W	NA	1074.5	459	1067	854.5	969.5	470	0.570935	0.502495
YGL149W	NA	1134	223.25	955.5	433.5	956	366.75	0.344729	-2.47359		YER151C	NA	1083.75	208.75	1096.25	469.5	932	332.5	0.325885	-1.45408
YAL056W	NA	1091.75	239.75	1003	371	951.75	273.5	0.292286	-3.17919		YOR133W	NA	1041	328	1041.75	454	1029.75	225	0.323129	-1.51859
YOR357C	NA	1106.75	458	1083	631	859	356.5	0.470494	-1.35257		YLR184W	NA	858.5	355.25	1251.25	858.25	1003.75	467.5	0.521824	0.0451027
YBR212W	NA	1026.75	377.5	1033.25	528	991.75	575	0.486152	-1.01947		YPL183C	NA	1036.5	327.5	1022	560	1055.75	352.25	0.399187	-0.882859
YKR060W	NA	1017.75	262	1048.25	657.5	986	464.25	0.451836	-1.26897		YDL083C	NA	1104	399	1120.25	720.5	891.25	412.75	0.489229	-0.197049
YPL018W	NA	982.25	400.25	1038.25	546.25	1031.5	488	0.468902	-1.33855		YHL008C	NA	1128.5	490	1066.25	662	923.5	294.75	0.458079	-0.461454
YKL110C	NA	1051.5	441.5	1046.25	527.25	959	434	0.458791	-1.49		YNL296W	NA	1092.5	1170	1027	557.5	1002	245.25	0.619514	0.206494
YHR178W	NA	986	469	1150	522.25	924	361.25	0.440251	-1.83711		YFR009W	NA	1005.25	181.75	1084.5	613	1034.5	287.25	0.341236	-1.17851
YPL260W	NA	968	362.75	1053	763	1040.5	709.25	0.593661	0.293361		YJR154W	NA	1029.5	208.75	990.25	607.75	1106.25	258	0.349908	-1.07171
YGL212W	NA	1074.25	493.5	1145	673	846	337.5	0.482033	-1.30374		YJL043W	NA	1132.5	354.25	1057.5	624.75	936.75	407.75	0.446288	-0.520474
YBR095C	NA	1122.5	894.25	981.5	686	961.5	668.5	0.730286	1.16244		YEL059W	NA	1097.25	316	1069.5	627.25	960.25	390.75	0.427136	-0.639652
YML103C	NA	1089	153	987.25	338.5	991.25	291.25	0.259063	-3.42995		YML035C	NA	1129	284.25	1053.25	621.75	945	176.5	0.342953	-1.16855
YKR061W	NA	961	110	1062	655.25	1045.25	533.5	0.413955	-1.4463		YJL071W	NA	1096.5	441.5	1085.5	766.5	947.75	541.75	0.560129	0.325596
YGR085C	NA	1124.75	789.25	1070.75	787.5	873	619.75	0.715695	1.16698		YOR195W	NA	1167.25	123.75	969.25	310.75	998.5	40.5	0.155729	-2.66014
YOL060C	NA	1038.75	552.25	1099.25	787.5	931.5	476	0.58635	-0.144783		YML070W	NA	1102.25	258	1000.25	518.25	1032.75	161.25	0.302775	-1.51259
YBR078W	NA	1265.5	702	1045.5	514	760.25	378.5	0.514738	-1.04994		YGR054W	NA	1194	379.25	1018.75	551.25	923	391	0.427451	-0.707389
YKL197C	NA	1087.5	514.5	956.25	563.75	1032.5	543.5	0.529679	-0.710848		YBR259W	NA	1067.75	185	1140.25	568.75	929.25	377.5	0.359432	-1.13856
YDR424C	NA	1157	264	954.25	368	970	396	0.340689	-2.57025		YJL217W	NA	1087.5	357.25	1118.5	595.25	931.5	322.75	0.402392	-0.887176
YER020W	NA	1159	671.5	1006.5	687.5	917.25	516.25	0.608421	0.051382		YML002W	NA	1104	309.25	973.5	617.75	1064.5	246.5	0.382083	-0.870873
YNL070W	NA	1159.75	539.5	1055.25	739.25	868	410	0.546027	-0.520451		YOR001W	NA	938.75	343.25	1165.5	632.75	1037.75	325.5	0.407402	-0.858082
YPL101W	NA	1103.75	623.75	1004	594.25	976.75	476	0.548111	-0.673027		YMR029C	NA	1027.5	254.5	1085.5	970.75	1029.75	130.25	0.422821	-0.267748
YPL081W	NA	1045.5	436.75	1027	691	1015.25	516.75	0.533188	-0.573821		YLR089C	NA	1028	135	1146.75	651.75	969.5	230.75	0.312559	-1.33951
YDL074C	NA	999	415	973.5	387.5	1118.75	467.25	0.410372	-2.07487		YJR050W	NA	1099	468	1161	640.25	887.25	417	0.482432	-0.384559
YBR061C	NA	1138.5	745.5	968.25	612.75	985.75	513.25	0.602774	-0.170056		YKR065C	NA	1191.5	462	1043.5	658.75	913.25	235	0.425453	-0.640572
YIL173W	NA	994.75	172.75	1063	649.5	1035.75	576	0.446929	-1.14276		YIR037W	NA	1120.25	610.25	1093.5	760.75	934.75	647.5	0.644382	0.798493
YMR272C	NA	1169	348	1087.25	785	837.75	339.5	0.474983	-1.08964		YMR262W	NA	1073.25	431.5	954.5	546.75	1122	340	0.425964	-0.71627
YJR100C	NA	1006.25	263.5	1041.75	705.75	1047.25	520.25	0.478702	-0.945596		YBL096C	NA	1101.75	172.75	1060.25	291	993.75	224	0.218889	-2.32775
YNL235C	NA	1115.5	286.25	1027.25	378.25	953.25	327.25	0.322709	-2.86179		YML107C	NA	1099.75	519	1028.5	875.25	1030	397.25	0.569534	0.535134
YPR060C	NA	1080.25	668	992.75	605	1023.75	504.25	0.573449	-0.465072		YPL256C	NA	1065.75	227.25	1037.5	375.75	1055.5	98	0.222749	-2.21949
YDR509W	NA	1083.75	453	1070.5	634.75	943	469.75	0.503028	-0.939656		YKL026C	NA	1062.75	367.75	1090.25	658.5	1006	339.5	0.429167	-0.631136
YLR254C	NA	1056.5	338.25	1029	584.75	1012.5	473.75	0.452111	-1.38169		YDR497C	NA	1120.75	443	1095.75	543.75	942.75	357.75	0.42366	-0.823205
YPL259C	NA	970	187.25	1117	690.5	1011.75	573.75	0.459434	-1.02438		YOR058C	NA	1040	214.75	1086.75	376.5	1033.75	201.25	0.249205	-2.06301
YLL042C	NA	1040.5	462.5	1205.5	667.25	856.25	381.5	0.481183	-1.2694		YPL025C	NA	1160	334.75	967.75	396	1033.75	72.25	0.255888	-1.97894
YOR354C	NA	1044.25	519.5	1033	743	1028.75	480.75	0.561355	-0.397832		YGL148W	NA	1209	404.5	1063.75	564.25	891	364	0.424513	-0.747548
YNL041C	NA	1098.75	406.25	1093	733	915.5	398.5	0.491884	-1.00803		YBL101C	NA	1165.5	329.5	1008.5	555.25	990.75	296.25	0.377432	-1.00661
YPR001W	NA	1265	753.75	979.25	627.5	868.25	424	0.574995	-0.406833		YDR515W	NA	1093	375	1062.25	670	1009.75	221.5	0.39773	-0.802073
YNL257C	NA	1157	487.75	1118.75	768	838.5	301.25	0.489106	-1.16436		YGR061C	NA	1034.5	215.25	1064	508.25	1067.25	187	0.286989	-1.65406
YPR031W	NA	1142.75	678	1038.25	636.25	934.75	461.25	0.566521	-0.501816		YDL117W	NA	1118.5	616	1096	608.75	952	475.75	0.535301	-0.0910738
YER119C-A	NA	1143	481.75	989.25	582.75	986	494.25	0.503943	-0.933926		YPL080C	NA	1019.25	671	1086.5	678.5	1060.75	612.75	0.620156	0.500058
YDR244W	NA	1277	724.25	823.25	524	1022	506.75	0.566498	-0.453293		YLR367W	NA	1033.5	306.5	1091.5	682.5	1041.75	418.75	0.441273	-0.503053
YFL023W	NA	1152	340.25	900	376	1072	405.5	0.3638	-2.42751		YOR135C	NA	1064.75	424	1074.75	643.5	1041.5	286	0.423854	-0.696152
YOL121C	NA	1016.75	578.5	1139	783.25	969.75	568.5	0.614289	0.149422		YML081C-A	NA	1285.75	834.75	1086.75	677.25	809	318.25	0.555269	0.0785479
YOR347C	NA	1042.25	574.25	1072.25	746.5	1025	609.75	0.614016	0.182321		YOR034C	NA	1255.75	820.25	998.75	414.25	927	422.75	0.508002	-0.490642
YBL103C	NA	1143.75	877.5	964.25	588.25	1032	674.75	0.677033	0.56301		YGR242W	NA	1081.5	302.25	1058.5	629.5	1049.25	426	0.426729	-0.628231
YPL220W	NA	1107.25	409	980	660.25	1052.75	563.5	0.526124	-0.560146		YOR354C	NA	1004.75	576.5	1264	591.5	923	285	0.45017	-0.766414
YOR133W	NA	1028.5	431.25	1107.75	767.75	1005.75	551.25	0.55349	-0.318961		YPL101W	NA	931	261.75	1407.25	476	854.75	154.5	0.266717	-1.99277
YNL242W	NA	1133.5	564.75	1157.5	775.25	854.5	351	0.526255	-0.840675		YDR400W	NA	1081	265	1048.5	678.75	1065	535.75	0.465183	-0.295985
YNL227C	NA	1087.75	932.75	1089	829	969.25	573.75	0.736902	1.09204		YNL119W	NA	894.25	431	1200.25	960.5	1101.5	368.5	0.538921	0.267554
YJR077C	NA	994.25	671.75	1090.75	763.5	1063.25	597.5	0.645856	0.323256		YGR025W	NA	1110.25	948.5	1113.75	814.25	973.75	795.75	0.800867	1.72391
YCL001W	NA	974	170.25	1107.75	610.25	1067	553	0.414654	-1.54554		YHR031C	NA	1086.25	586.25	1103.5	675.5	1010	494.75	0.547232	0.0622633
YDL114W	NA	1047.75	853.5	1002	770.5	1101.75	574.75	0.701745	0.723413		YNR007C	NA	1058.75	527	1096.75	741.25	1044.25	420	0.525273	0.016902
YCR008W	NA	982.75	629	1075.75	618.5	1093.5	539.5	0.569453	-0.552337		YPR017C	NA	1120.5	375.25	1029.75	661.25	1049.5	251.75	0.405639	-0.732498
YHR012W	NA	1027.25	725.25	1176	636.5	950.25	503.25	0.592283	-0.386251		YOL052C	NA	853.75	231.5	1227.25	630.75	1119.5	442.5	0.393459	-0.94202
YJR050W	NA	978.25	261.75	1003	442.5	1172.25	433.75	0.359587	-2.43012		YOL153C	NA	1179	319.75	967.5	622.25	1055	378.25	0.424296	-0.580284
YGR231C	NA	1087.5	812	1202.25	726	866.75	495.5	0.640737	0.13538		YIL028W	NA	1006.25	310.5	1068.75	706.5	1126.75	556.75	0.487915	-0.159354
YGL218W	NA	1131.25	379.25	956.5	627.5	1072	547.25	0.500594	-0.812671		YNR004W	NA	1004.75	377	1139	446.75	1058.5	250.25	0.334622	-1.52494
YOL068C	NA	1013.5	42	1170.5	529.5	980.5	369.5	0.29022	-2.84446		YOR006C	NA	1015.5	537.75	1153.25	739.5	1033.5	449	0.535073	0.0235089
YDL192W	NA	1132	515.25	1190.5	697	843.25	387	0.499858	-1.06024		YOR355W	NA	1192.75	532	1105.25	609	907.5	333.75	0.454934	-0.574038
YHR156C	NA	1064.75	307.75	1142.5	508.75	959.5	354.75	0.368018	-2.36854		YDL001W	NA	1197.25	724	1122	739.25	892.75	547.5	0.62562	0.602857
YPL047W	NA	981.5	267.25	1117.5	762.25	1069	556.5	0.491657	-0.800674		YJR024C	NA	1084.25	335.25	1104.5	596.75	1023.5	413.5	0.417832	-0.76742
YPL017C	NA	979.25	445.75	1083.25	657.75	1110	630.75	0.543546	-0.496415		YGL053W	NA	1062.5	287.25	1108.25	822	1042.5	532.5	0.507618	0.0868663
YMR304W	NA	1158.75	742.75	1069.5	747.75	946.75	526.25	0.632	0.218444		YOR010C	NA	1166.25	306.5	947.5	425.25	1099.5	277.5	0.321336	-1.49034
YNR040W	NA	1088.75	594.5	1145.5	857.25	942.75	494.75	0.606399	0.0741734		YOR338W	NA	1253.5	461	951.25	406.5	1008.75	154	0.315922	-1.60022
YLR242C	NA	1094	1234.75	953.5	730.25	1131.5	722.25	0.844277	1.89897		YHR152W	NA	1058.5	426.25	1102	660.5	1053.75	421.25	0.467273	-0.413669
YDR426C	NA	1149.5	581.75	1110.75	717.25	923	535	0.577152	-0.18279		YPL099C	NA	1144.25	581.75	1005	611	1065	256.75	0.452484	-0.547863
YNL293W	NA	1185	446.25	1106	693	894.75	344.75	0.462823	-1.38725		YKL043W	NA	1093	245.5	1130	682	995.5	313	0.380855	-0.892064
YJR066W	NA	1033.5	631.75	1072.5	612.5	1082.75	515.75	0.5529	-0.704257		YGR023W	NA	1148.5	498.25	1136	750.5	934.5	651.5	0.597214	0.497342
YLR190W	NA	1071	190.25	1013.75	548.75	1107	559.75	0.408197	-1.63279		YPL270W	NA	1255.75	592.25	1066.5	654.25	899.25	231.75	0.4476	-0.556195
YMR016C	NA	1122.75	508.75	1062.5	652.5	1007.25	511	0.524856	-0.739097		YMR020W	NA	1257	412.25	953.5	525.25	1012.5	121.75	0.333025	-1.31709
YBL101C	NA	1100.75	379.25	1025.25	489.75	1071.5	457.5	0.416399	-1.86936		YKR054C	NA	1110	184.5	1166.5	549.5	949	237.75	0.295937	-1.58469
YOR360C	NA	1044.25	204.5	1144	517	1010.75	331	0.325079	-2.7279		YIL114C	NA	1123.75	458.75	1131.5	687.75	971.5	527	0.519504	-0.0643619
YDR335W	NA	1160	261.75	1051.75	482	987.5	330.75	0.339622	-2.6055		YPR023C	NA	1162.75	344.25	1018.25	614.75	1047.5	321.5	0.402239	-0.784652
YCL012W	NA	1031	238	1095.5	597.25	1074.5	502.75	0.41464	-1.66702		YOR377W	NA	1297.5	500	901	390.75	1031.25	331.5	0.380165	-1.18051
YOR135C	NA	1113.25	559.75	1089	681.5	1002	503.5	0.543702	-0.606088		YLR364W	NA	1076.25	397.75	1093	726.5	1062.25	329.5	0.448148	-0.442546
YGL257C	NA	1005.75	898	1034.25	699.5	1171	726.25	0.729799	0.952602		YML038C	NA	1091.25	251.25	1119.5	632.5	1022.5	137.5	0.3099	-1.40616
YGR200C	NA	1077.75	539.75	1109.25	617.25	1029.5	511	0.517875	-0.914147		YJR153W	NA	1205	349.75	1207	717	821.75	81	0.327618	-1.2817
YNL080C	NA	1047.5	712.5	1220.75	715.5	950.25	439	0.576097	-0.557894		YNL041C	NA	1087.5	448	1046.75	756.5	1101.25	414.5	0.503686	-0.0269519
YDR515W	NA	1204	617.25	1036.25	734.75	982	613.5	0.615486	0.281152		YLR254C	NA	1111.5	268.5	1131.5	587.75	994.25	246	0.336144	-1.29629
YPL212C	NA	964	555.5	1119	802.5	1139.75	670	0.627084	0.28999		YBR012C	NA	1163	199.5	1032.75	472.25	1045.75	124.75	0.249369	-1.90856
YOL050C	NA	1094	259	1158.75	358.5	974.5	250	0.267558	-3.51828		YMR194C-A	NA	1111	428	1058.25	689.75	1073.75	162	0.395965	-0.806722
YCR031C	NA	1065	366.25	1070	646	1093.75	608.75	0.501402	-0.801789		YDL082W	NA	1124.75	276.75	1183.5	613.25	935	386.75	0.392619	-0.930838
YKL149C	NA	985.5	887	1204.25	930.25	1039.25	667.5	0.771604	1.44851		YHR049C-A	NA	1087.25	404.5	1131.25	669.75	1025	477.5	0.476646	-0.34752
YOR368W	NA	1043.5	230.75	1141	443.75	1044.5	398.25	0.330442	-2.69008		YIR001C	NA	1047.5	27.5	1115.75	517.5	1080.5	237.5	0.236624	-1.9175
YLL029W	NA	911	416.5	1223.5	698.25	1095.25	666.5	0.545475	-0.46206		YGR154C	NA	1188	530.25	1170.5	619.75	885.5	432.75	0.488173	-0.383657
YPL247C	NA	973.25	676.75	1126.5	732.5	1131.25	682	0.649489	0.345797		YLR152C	NA	1032	399.75	1113	703.75	1100	459.5	0.479127	-0.288361
YLR360W	NA	1067.5	245.75	1051.25	447	1114.25	376.5	0.331105	-2.71482		YIL085C	NA	1075.75	490.5	1065.5	606	1105.25	168.75	0.392463	-0.964835
YGL078C	NA	1107.25	356	1134	771.5	993.5	446.25	0.483674	-1.01292		YKL056C	NA	985.5	119	1114.75	716	1152.5	196	0.311037	-1.25292
YOR265W	NA	1013	593.25	1119.75	749.25	1103.25	629.75	0.608524	0.0441106		YPR123C	NA	1107	677.25	1159.75	593.5	986.5	69	0.397827	-1.07151
YLR388W	NA	1045.5	559.5	1132	822.75	1059.5	622.5	0.616501	0.238362		YMR075W	NA	1175.75	390.5	1025.75	665.25	1053.5	342.75	0.435341	-0.529186
YOR195W	NA	1044.5	176.75	1139	624	1054.5	487	0.392966	-1.81605		YMR202W	NA	1034.25	492	1207	658	1014	509.5	0.507775	-0.249498
YLR172C	NA	1096	362.75	997.25	617.5	1146	656.5	0.50768	-0.696871		YHL029C	NA	1097	405	1101.75	720.75	1057.25	496	0.497506	-0.132828
YJL062W	NA	1019.5	396.25	1174.25	714.5	1048	547.5	0.506523	-0.83509		YPL112C	NA	1110.25	358.25	1015.75	543.25	1130	292	0.37197	-1.08006
YPL138C	NA	1033.25	379	1111.5	721.25	1099	649	0.535413	-0.42369		YGL217C	NA	1158.5	394.25	1108	794.25	991.5	545.5	0.535773	0.208119
YIL008W	NA	1063	586.75	1133	617.75	1048.5	566	0.545676	-0.658711		YHR146W	NA	1038.75	299.75	1158.5	674.25	1061	375	0.408004	-0.770512
YIL122W	NA	1155.5	724.25	1105.75	665.25	983.5	455	0.563682	-0.60856		YFL018C	NA	1172	590.25	1082.75	634.5	1005	454	0.513792	-0.172241
YHR167W	NA	1070.25	624.75	1058.75	543.5	1116.5	563	0.533779	-0.872603		YDL040C	NA	1279.25	272.25	1134.25	611	847.75	347.75	0.387235	-0.925428
YBL031W	NA	1204	889.75	984.75	679	1059.25	770.75	0.718716	1.14142		YMR299C	NA	1118.75	271.25	1050	387.25	1093.75	313.75	0.299375	-1.7238
YOL136C	NA	1102	582	1154.25	756.75	992.75	609.25	0.59915	0.0530022		YGR282C	NA	1067.5	266.5	1134.5	676	1064.75	401.5	0.40753	-0.738681
YGL016W	NA	1168.25	363	1054.5	471.75	1028.5	370.25	0.372693	-2.35585		YPL102C	NA	1004.25	356	1182.25	625.5	1081.75	279.75	0.380726	-1.04447
YJL112W	NA	981.5	377.5	1052.25	753.75	1221.5	618.5	0.535761	-0.483283		YDL066W	NA	1132.25	147	1180.25	472.75	960	227.5	0.255787	-1.91795
YFR008W	NA	1155.25	532.5	1040	587	1062	619	0.536075	-0.591053		YPL046C	NA	1178	224	1010.75	366.25	1085.5	100.75	0.215107	-2.25867
YMR023C	NA	1311	852	1145.25	906.25	801.25	400.5	0.647014	0.361336		YOR298C-A	NA	1047.5	542	1076	711.25	1153	409.25	0.511126	-0.102932
YOR156C	NA	1149.5	454.5	1153.25	662	958.25	417.5	0.46837	-1.33661		YLL048C	NA	1073.75	123.75	1136.25	697	1070.5	265.75	0.32564	-1.19079
YDL180W	NA	1025	201.5	1143.75	741.75	1093.75	627.75	0.473018	-0.865584		YBR036C	NA	1185.25	292.25	1047.25	549	1048.5	385	0.379331	-1.01039
YPL003W	NA	1064.5	467.25	1131.75	653.25	1066.5	555.25	0.512257	-0.859141		YDR501W	NA	1115.75	360.25	1164.75	712.25	1003.25	443.5	0.458815	-0.4175
YKR094C	NA	1063	1244.25	1155.5	710	1045.5	549.25	0.770102	0.891786		YJR131W	NA	1066	204.75	1123.25	549.5	1095.5	160.5	0.275929	-1.70475
YGL029W	NA	1045.25	867.25	1077	788.75	1152	770	0.743489	1.25016		YKR014C	NA	1075.25	232.5	1120.5	563.75	1089	238.25	0.31271	-1.45812
YDL053C	NA	1062.75	283	1129.75	682.25	1086.5	596.25	0.472988	-1.00294		YER045C	NA	1059.25	24	1229.75	683.5	997	492.5	0.357481	-1.01194
YNL246W	NA	1163.5	430.75	1129.5	745	988.75	465	0.500031	-0.89834		YKL113C	NA	1105.5	711.5	1093.75	766	1089	273.5	0.531697	0.0227497
YNR004W	NA	1026.5	433	1152	511.75	1105.75	462	0.427955	-1.87588		YEL016C	NA	1142	238.25	1136.5	622	1010.25	348.75	0.367044	-1.04479
YJL036W	NA	985.5	1354.25	1161.75	955.25	1140.25	779.75	0.960089	2.85363		YGL162W	NA	1250.75	524	1151.75	682	886.25	416.25	0.493589	-0.258058
YHR059W	NA	1034.75	469	1196.5	536	1057.25	392.25	0.424078	-1.99722		YPR043W	NA	1056	589.75	1158.25	859	1074.75	441.25	0.570224	0.364557
YLR268W	NA	1128	499.75	1111	668.5	1049.5	516.5	0.512297	-0.876712		YNL170W	NA	1037	422.5	1154.5	538.75	1097.75	302	0.383062	-1.13076
YJL046W	NA	1005	794.25	1115.5	611.5	1169	558.25	0.605343	-0.403441		YCL010C	NA	1170.75	353	1159.75	783.75	959	545.75	0.515464	0.0421812
YJR103W	NA	1106.25	309	1118.5	716.5	1068.25	598.25	0.493313	-0.779126		YNL153C	NA	1051.25	151.5	1087.5	553	1150.75	259.75	0.292781	-1.54881
YGR133W	NA	1174.5	389	1076.75	667	1045.25	514.75	0.481042	-1.04618		YJR066W	NA	1084	235.25	1116.25	567	1089.75	393.5	0.362021	-1.13024
YIL134W	NA	1032.5	591	1167	740	1098	506	0.55578	-0.604266		YIL084C	NA	1106.5	399.25	1169.25	700.75	1015.5	577.5	0.509608	-0.117971
YBL017C	NA	1161	634.25	1002.5	655	1135.75	653.75	0.591758	-0.0829329		YLR043C	NA	1021.75	287.25	1131.25	696.5	1138.5	402.75	0.41686	-0.667463
YPL106C	NA	1190.5	427.75	1063.75	555	1045.75	503	0.454012	-1.42577		YLR122C	NA	1050	753.5	1155	799.75	1086.5	626.25	0.662145	0.831697
YLL015W	NA	957	414.25	1188.25	744.75	1158.75	661.75	0.543572	-0.454148		YER060W	NA	1064	239.75	1205.25	574.75	1022.75	328.25	0.34105	-1.30962
YLR425W	NA	1130	743.5	1119	765.75	1056.25	531.25	0.61508	-0.0349378		YGR249W	NA	1108.25	332.25	1113.25	708.5	1071.5	515.5	0.472441	-0.287022
YCL051W	NA	1110.25	279.75	1036.5	631.75	1160.25	586	0.455512	-1.20226		YJL047C	NA	1112.25	366.25	1148	694	1033	494	0.470679	-0.351541
YCR051W	NA	1047.75	564.75	1188.75	840.25	1070.5	650.75	0.617914	0.255738		YML048W	NA	1089.25	107.75	1060.5	452.5	1144.5	11.75	0.178624	-2.37572
YPR065W	NA	1158.25	839.25	1130	788.5	1018.75	548	0.653429	0.315423		YFR012W	NA	1185.25	394.5	1126.25	748.5	983.5	518.75	0.508296	-0.0328274
YLR269C	NA	1150.5	506.75	1052.25	652.75	1114.5	548.75	0.517724	-0.806873		YMR120C	NA	1171.75	572.25	1034.75	661.5	1088.5	472.75	0.520657	-0.0543496
YNR032W	NA	1063.5	154	1185.5	726.5	1069.5	530.25	0.417806	-1.46114		YNL070W	NA	1158.5	687.25	1066.25	661.25	1070.25	380.5	0.522971	-0.110745
YCL014W	NA	1076.75	172.75	1159.5	676.5	1086	520.5	0.40772	-1.61674		YOR155C	NA	1175.25	249.5	1129.25	561.75	991.5	202	0.304494	-1.51706
YKR054C	NA	1091.5	406.5	1122.5	508.75	1109.75	463	0.414288	-1.94936		YLR404W	NA	1003	844	1174.25	814.75	1126.25	583.5	0.684471	0.922899
YMR159C	NA	1292	400.25	1117.5	847	914.25	446.25	0.518613	-0.558411		YKL100C	NA	1021.75	250.25	1380.5	460.25	902.75	167.75	0.254713	-2.06073
YOR304W	NA	1123.75	498	1201.75	627.75	998.25	564.75	0.510421	-0.872191		YLR269C	NA	1092.75	344.5	1115.25	636.5	1097	251.5	0.371748	-1.03361
YPL179W	NA	1143	610.25	1103.5	739.75	1077.5	576.25	0.579691	-0.219902		YJL106W	NA	1188.5	453	1042.75	707.25	1073.75	233	0.425468	-0.579221
YNL127W	NA	1124.75	473	1119.25	736.25	1080.25	638.75	0.556548	-0.26862		YKR098C	NA	1264.5	445	1202.75	844.5	838.5	118.75	0.39856	-0.712119
YCR036W	NA	1104.75	330.25	1159.25	719	1060.5	608.75	0.497729	-0.756981		YKR056W	NA	994.25	262.25	1150.75	772.75	1161	505.5	0.456895	-0.328668
YNL091W	NA	1121	596	1123.25	598.75	1082	486.5	0.504783	-1.14482		YDR372C	NA	1131.75	396.75	1132.5	714.75	1042.25	441.5	0.468431	-0.342949
YNL223W	NA	1264.5	803	1184.25	826	878.75	425.25	0.605483	-0.114958		YBL102W	NA	1198	443	1058.75	701	1055.5	454.25	0.487416	-0.189219
YBR048W	NA	1169	548.25	1046	614	1115.75	561.5	0.519746	-0.830891		YGL115W	NA	1246	631.25	1124.75	791.75	941.5	613.5	0.620725	0.671481
YLR333C	NA	1157.5	521.25	1048.75	687.75	1125	635.25	0.556924	-0.328529		YLR407W	NA	1086.25	183.25	1128	668.5	1100.5	214.75	0.318827	-1.28546
YBR095C	NA	1183.5	865.5	1085.75	649.75	1062.25	429.5	0.578023	-0.649768		YPR196W	NA	1204.75	495.5	1046.75	732	1063.75	309	0.467026	-0.295259
YDL071C	NA	1099.5	172.5	1119	623.5	1114.25	580.5	0.411687	-1.54729		YDR227W	NA	1113.75	227	1088.5	565.25	1114.75	365.5	0.350328	-1.18657
YPL008W	NA	1050	269	1158.75	522.5	1124.75	547.75	0.398035	-1.90535		YGR034W	NA	1157.75	400.5	1149.25	855.25	1014.25	557	0.546428	0.309109
YNL192W	NA	1204.75	514.5	1139.5	742.75	990	505.75	0.529913	-0.629438		YGR092W	NA	1015	303.5	1142.5	788.5	1164.5	666	0.520362	0.0931471
YOR089C	NA	1136.75	270	1187	583.25	1011.5	402.5	0.375603	-2.17286		YHR131C	NA	1068.5	357	1128.75	711.5	1125.25	527.5	0.477747	-0.275533
YML037C	NA	1223.75	487	1082	707	1030.25	529.5	0.521777	-0.672467		YAL059W	NA	1061.25	322	1064	711.75	1197.5	532.75	0.472413	-0.248533
YIL044C	NA	1088	882.25	1193	686.75	1056.5	632.25	0.66166	0.278308		YLR412W	NA	1019.75	109.75	1213	624	1090.25	185.25	0.263989	-1.713
YOL090W	NA	1120	598	1176.75	770	1043.25	577	0.580451	-0.204084		YOR183W	NA	1074	509	1187.5	793.75	1061.5	439.25	0.518717	-0.0243063
YKR078W	NA	1070	368	1191	792	1079.5	599	0.521266	-0.564457		YCL055W	NA	1170.25	493	1199.25	684.25	953.75	410.75	0.47417	-0.412785
YDR463W	NA	1277.75	524.25	1093	669	970.75	472	0.502863	-0.931929		YDL227C	NA	1126.25	324	1015.5	716	1182.75	523	0.478314	-0.157983
YOL141W	NA	1141.75	498.5	1150	700.5	1049.75	630.5	0.548787	-0.387608		YOR266W	NA	1200	1017.25	1084	697.75	1040.75	461.25	0.64486	0.59897
YER123W	NA	1084	442.5	1185.5	825.5	1073.5	569.75	0.545094	-0.405662		YHR021W-A	NA	1137	326.75	1114.5	714.25	1073.5	510.5	0.467932	-0.305313
YMR123W	NA	1180.75	808	1119.5	717	1043.5	552.25	0.618001	-0.0384875		YLR181C	NA	1008.75	180	1192	682.25	1124.25	219.75	0.31542	-1.33732
YOL025W	NA	1057	926.25	1230.75	915.25	1057	699.75	0.760656	1.36813		YIL153W	NA	1112.5	443.5	1178.75	794	1035	611.5	0.554356	0.249341
YBR189W	NA	1136.5	556.75	1120	136.25	1089	584.5	0.382755	-2.49817		YFL011W	NA	1097.5	409.75	1156.75	710.25	1073.75	517	0.489614	-0.236128
YNR009W	NA	1199	741	1164	778.25	984	550.5	0.615355	0.0624391		YEL015W	NA	1143.25	115.25	1152.25	464.25	1033.5	256	0.250473	-1.93652
YCR050C	NA	1080.75	238.75	1161.75	637.75	1108.25	551	0.422349	-1.54563		YIL023C	NA	1126.75	382.25	1132.5	707.25	1073.75	473	0.468089	-0.348239
YNL307C	NA	1184.75	274.25	1129	411	1037.25	279.25	0.288248	-3.25605		YDR336W	NA	1085	195.75	1148	688.75	1102.5	264.75	0.340169	-1.14225
YPR064W	NA	1142	865.25	1113.5	808.5	1096	685.5	0.703069	0.881969		YAR002C-A	NA	1318.25	463.25	1038.5	594.25	981	446	0.459424	-0.475254
YKL087C	NA	1101.75	865.75	1255	813	995.5	528.75	0.654915	0.218584		YPR057W	NA	1257.5	223.5	1008.5	476	1072.25	222	0.285588	-1.65644
YPL227C	NA	1050.5	696.75	1147.25	860	1155.25	661.75	0.661898	0.542162		YJL095W	NA	1106	308.75	1242.25	657	991	447.5	0.419867	-0.754571
YKL156W	NA	1013	262.75	1206	682	1138.75	605	0.452056	-1.24755		YBR162W-A	NA	1187.5	475.5	1067.25	644.75	1085	604.75	0.520639	-0.0579724
YDR525W	NA	1215	522.25	1064.25	669	1082.5	621.25	0.544117	-0.441029		YLL021W	NA	1147.75	327.25	1095.75	652.5	1097.5	323.75	0.391865	-0.857696
YOR062C	NA	1098	575	1204.75	813	1059	599.75	0.588281	-0.0865813		YLR057W	NA	1059.5	415.25	1167.5	796.5	1115	519.25	0.513284	-0.00530518
YLR421C	NA	1210.75	707	1138.75	745	1013	474	0.568693	-0.468067		YGL198W	NA	1135.25	164.5	1153.25	586.25	1055.25	290.25	0.309434	-1.44054
YNL202W	NA	1231	632.25	1111.5	804.5	1021.5	568.75	0.598061	0.0455129		YGL036W	NA	1217	505.5	1129.75	776.25	998.25	602.75	0.568757	0.352584
YDR329C	NA	1252.5	437.5	1014.25	559.25	1098.25	513.5	0.456085	-1.38757		YKL041W	NA	1102.75	320	1131	693.75	1111.5	226.75	0.369194	-0.985947
YBL104C	NA	1169.25	389.75	1126.75	543	1072	602.25	0.459017	-1.28835		YLR030W	NA	1107.5	484.5	1131.5	791.75	1106.25	436.5	0.510594	-0.0219348
YLR220W	NA	1161	541.75	1036.25	700.5	1172.25	581.75	0.546296	-0.511025		YOR263C	NA	1162.5	513.25	1058.75	640.75	1124.25	328.75	0.446372	-0.560728
YLR367W	NA	1105	519.25	1148.75	723.25	1115.75	525.25	0.523422	-0.800539		YDR535C	NA	1208.75	308.5	1051.75	554.75	1085.25	305.75	0.354803	-1.17064
YNL292W	NA	1235.5	475.25	1180.75	873.25	963	489.5	0.544181	-0.381759		YBR085W	NA	1284.75	560.25	1116.75	772.75	944.25	231.25	0.457648	-0.376957
YJR082C	NA	1046.25	521	1164	718	1170.75	670.5	0.562506	-0.34596		YBR186W	NA	1150.25	379	1073.5	612	1122.5	504.75	0.449752	-0.531095
YDR360W	NA	1217	619	1101.5	738.75	1063.5	637.5	0.592913	0.00872981		YGL039W	NA	1226	599.5	1143	868.5	978.5	624.5	0.629018	0.803051
YNR018W	NA	1117.5	575.25	1213.25	848.75	1051.75	560.25	0.582339	-0.153898		YML016C	NA	1135.25	211.75	1117.5	485.25	1096.5	258	0.285348	-1.70884
YDR525W-A	NA	1212.75	326.25	1095.5	708.75	1074.5	589.5	0.488203	-0.825694		YHR018C	NA	1108.5	265.5	1122.75	671	1118.25	497.5	0.427348	-0.602332
YJR099W	NA	987	324.5	1168	690	1235.25	635.5	0.477999	-1.07006		YMR303C	NA	1190	526.5	1058.5	659.5	1102.25	440.25	0.4883	-0.265001
YNL271C	NA	1169.25	569.5	1151.5	576.5	1070.25	436.25	0.46511	-1.55399		YNL246W	NA	1058.25	240.25	1125.75	715.5	1167.25	285	0.368922	-0.931422
YIR001C	NA	998	352.25	1253.75	771	1139.75	630.25	0.506961	-0.753111		YLR349W	NA	1105	338	1147.75	691	1099.25	311.25	0.397026	-0.82529
YHL005C	NA	1041.25	716.25	1187.75	705.5	1163	580.5	0.593665	-0.347731		YML030W	NA	1138.25	495.75	1123.75	797.25	1092	384.25	0.498956	-0.0850551
YGL007W	NA	1145.25	485.75	1131.25	649	1117.25	485.25	0.47739	-1.28171		YNR032W	NA	1059.75	408	1146.25	687	1148.5	300	0.415184	-0.746042
YDR076W	NA	1211.75	191.75	1098	373.75	1084.5	319.25	0.264336	-3.39907		YGL062W	NA	1286.75	749	1120.75	856.75	947.5	607.25	0.662476	0.984968
YOL116W	NA	1132.5	642.25	1153.5	817.25	1109	719.25	0.641387	0.500554		YGL170C	NA	1247.75	465	1125	786.75	983	547.75	0.543076	0.219387
YPL149W	NA	1145.5	808	1221.75	868.5	1028.75	579	0.659684	0.43479		YHR021C	NA	1205.25	502	1125.75	742	1026.75	557.5	0.539534	0.126378
YJL199C	NA	1085.75	530.25	1149.5	787	1162	625	0.570294	-0.24794		YDR415C	NA	1126.5	478	1119.5	752.75	1113	483.75	0.510453	-0.0507682
YPR119W	NA	1227.25	631.25	1096.25	571.5	1074.5	588.75	0.527871	-0.800136		YPR138C	NA	1169	466.25	1098.75	676.75	1092.75	227.75	0.40773	-0.780504
YML104C	NA	1250.5	705.75	1064.75	799	1085.25	662.75	0.641825	0.496803		YDR202C	NA	1252.25	347.25	1091.5	643	1018.75	215.25	0.359229	-1.07533
YLR095C	NA	1090.5	593.25	1220.5	810	1089.75	585	0.5815	-0.216009		YDR504C	NA	1145.75	382.5	1121.25	696	1095.5	516.25	0.475275	-0.303482
YOR100C	NA	1115.25	132	1187.25	819.25	1101.5	687.5	0.477516	-0.64981		YLR390W	NA	1097.25	368.75	1152.75	737	1113.25	453	0.460775	-0.376184
YKR020W	NA	1141.25	589.25	1104.75	709.25	1160.25	649.75	0.572776	-0.261216		YKL139W	NA	982.25	1139.5	1227.5	783.75	1153.75	748.25	0.815707	1.56665
YOR045W	NA	1141.25	562	1244.75	876.5	1020.25	562	0.582482	-0.104572		YMR190C	NA	1212.5	210.25	1087.75	411.75	1063.5	259	0.265157	-1.90388
YDR169C	NA	1240.75	311.25	1068	600.75	1097.75	568.25	0.443669	-1.33747		YLR095C	NA	1064.25	476.5	1176.5	752	1123.5	511.75	0.514138	-0.078549
YOL036W	NA	1141.25	360.5	1164	694.5	1101.5	640.25	0.497928	-0.782965		YKL051W	NA	1062.75	134	1137.25	676.5	1164.75	150.5	0.283385	-1.49491
YJR080C	NA	1042	647.25	1218.75	788.5	1146.75	633	0.60671	-0.0496659		YGL152C	NA	1269	537.25	1096.5	739.25	1001	595.5	0.564154	0.302843
YPL270W	NA	1153.75	863.5	1171.5	821.25	1083	585	0.663207	0.389727		YGR053C	NA	1293.75	523	1112.25	484.25	961	362.5	0.405614	-1.02071
YCL011C	NA	1073.25	555	1145.25	779	1194	759.25	0.61107	0.224195		YCR090C	NA	1228.5	284	1181.5	640.25	957.5	376.75	0.388848	-0.91927
YJR079W	NA	1028.25	651	1230.75	830	1154.25	684.5	0.633509	0.264699		YML128C	NA	1232.5	422.75	1126.75	735.75	1008.5	279.25	0.424294	-0.600837
YBR287W	NA	1097.25	458.25	1107.25	667.25	1209.5	641.25	0.516811	-0.762018		YPL071C	NA	1209.25	243.5	1028.25	399.25	1131	230	0.264335	-1.90991
YDR318W	NA	1245.75	295.25	1053.75	545.25	1117.25	510	0.403641	-1.81432		YEL043W	NA	1031.25	378	1284.5	720.25	1053	461.75	0.455259	-0.523623
YBR181C	NA	1140.75	319.25	1265.5	479	1011	342.75	0.332462	-2.7891		YDR184C	NA	1079.25	57	1185.25	659	1105.75	329.5	0.302268	-1.38628
YKL191W	NA	1087.75	279.75	1152.5	612.25	1178	566	0.422965	-1.61088		YOL018C	NA	1067.75	594.5	1153.75	829.25	1150.5	542	0.582207	0.415252
YKR065C	NA	1129.75	664	1227.5	853	1063.5	581.5	0.60981	0.046769		YOL036W	NA	1211.25	233.5	1078.75	309	1082	100.25	0.190624	-2.51402
YLR113W	NA	1109.5	481.5	1125	625.5	1187.25	550	0.484412	-1.2049		YGR018C	NA	1273	257.5	1126	495	977	429.5	0.360499	-1.21821
YJL211C	NA	1148	622.75	1103.25	682	1170.75	664.75	0.576146	-0.265864		YJL132W	NA	1191.75	580.75	1225.5	695	961.5	463	0.511988	-0.200021
YLR325C	NA	1058.5	500.5	1224	777.75	1139.5	567.75	0.5355	-0.651028		YOL090W	NA	1110.25	320.25	1138.5	673.75	1130.5	317	0.386881	-0.896365
YJL191W	NA	1078	619.25	1250.75	840.75	1093.5	611.75	0.602027	-0.0174309		YKR030W	NA	1079.25	322	1127.75	695	1172.5	364	0.408358	-0.730158
YOR186W	NA	1098.75	676.25	1179	900.5	1147	788.5	0.6889	0.995617		YNL086W	NA	1169.25	324.25	988	610	1222.25	207.25	0.354763	-1.06942
YNL303W	NA	1211.25	540.75	1146	786.25	1068.25	592	0.562233	-0.261677		YGR148C	NA	1258.75	711	1140	781	982	641	0.634228	0.709806
YLR200W	NA	1315.25	305.25	905	332.5	1209	573.5	0.357949	-2.34616		YOR297C	NA	1124.25	505.25	1073.25	668	1184.75	353.75	0.456802	-0.474825
YPR029C	NA	1214.5	758	1130	562.25	1085.25	559	0.545593	-0.801025		YML010C-B	NA	1191	484.25	1089.25	664	1104	422	0.466144	-0.410143
YCR059C	NA	1145.5	126.5	1172	672.25	1112.5	553.25	0.393776	-1.68554		YJL170C	NA	1010.25	448.75	1299.75	731.5	1074.75	610	0.524857	-0.101611
YBR128C	NA	1174.75	665.75	1189	762	1069	524.75	0.566157	-0.458418		YPL018W	NA	1145.25	770.5	1095	721.75	1146.25	656.75	0.634956	0.633162
YKL124W	NA	1067	656.5	1261.5	777.5	1104.5	620.5	0.5978	-0.142025		YML104C	NA	1207	603.5	1089.5	811.25	1093.25	403	0.537744	0.18264
YGL054C	NA	1207.25	810.75	1164.75	718.75	1061.5	714.75	0.653997	0.469439		YPR002W	NA	1135.75	764	1091.75	937.25	1162.5	698	0.710532	1.37435
YJR074W	NA	1051.75	330.75	1162.25	493.5	1222.5	566.5	0.400826	-1.98742		YMR263W	NA	1224	674	1081	612.5	1085.75	348	0.479258	-0.443433
YKL160W	NA	1141.75	151.75	1238.25	319.5	1057.25	344	0.238769	-3.64754		YKR033C	NA	1001.5	227.5	1207.25	650.25	1182.5	321.75	0.345958	-1.2018
YNL183C	NA	1150.5	731.25	1281.5	816.25	1008.25	525	0.597749	-0.195048		YPL220W	NA	1221	611.5	1289.75	657	881.5	213.5	0.417474	-0.895434
YOR376W	NA	1095.5	547.5	1214.25	787.5	1130.75	671	0.580577	-0.125081		YPR004C	NA	1139.75	424.75	1093.25	748	1159.5	360	0.455782	-0.36987
YBR118W	NA	1191.25	687.25	1079.75	685.75	1169.75	668.75	0.594573	-0.106742		YGR146C	NA	1222	497.25	1176.75	799.5	994	609.25	0.566419	0.331624
YMR326C	NA	1148.25	667.75	1193	811.75	1100	648.25	0.617094	0.161147		YNL162W	NA	1355.25	781.5	1015.25	452	1022.5	352.5	0.455533	-0.760882
YKL220C	NA	1076	380	1214.5	741.25	1154.75	623.25	0.501074	-0.828925		YDR351W	NA	1108.25	243.25	1133.75	682.25	1151.5	451.25	0.404378	-0.738203
YOR289W	NA	1102.5	748.5	1151.25	811.5	1191.5	732.5	0.66619	0.580412		YPL072W	NA	1262	476.75	1239.75	627.75	892.25	166.25	0.356817	-1.23952
YMR223W	NA	1122.5	695.5	1132.75	734.5	1190.25	678.25	0.61262	0.0306015		YLR234W	NA	1022.25	155	1239.25	562.75	1133.25	339.25	0.301697	-1.56143
YDR455C	NA	1268	587.5	1082.75	593.5	1095	495	0.487841	-1.22172		YHR155W	NA	1195	313	1168.5	740.75	1031.5	412.5	0.43192	-0.537662
YCR044C	NA	1126.75	656	1095	674.75	1225	710.25	0.592737	-0.135439		YGL085W	NA	1283.5	698.5	1129	855.25	982.75	588.75	0.633609	0.80501
YLR448W	NA	1119.25	886	1120.25	896.5	1207.25	764.75	0.741778	1.28655		YBL039C	NA	1148.5	232.5	1147	580.5	1100	354.5	0.343605	-1.24624
YDL113C	NA	1121.25	446	1154.25	800.75	1172	606	0.536192	-0.498253		YIL024C	NA	1123	650.25	1143	778.5	1130.25	685.25	0.622138	0.619385
YJL146W	NA	1091	524.5	1181	809.25	1175.5	636	0.569007	-0.248223		YLR375W	NA	1120.5	395.75	1168.5	719	1107.25	407.5	0.445513	-0.513525
YML017W	NA	1205.25	445.75	1160.5	485	1081.75	387.25	0.381916	-2.35439		YLL032C	NA	1188.25	485.25	1154	740.5	1055.5	364.75	0.465209	-0.377274
YHR134W	NA	1095.75	498.75	1258.75	527.25	1095.5	513.75	0.447667	-1.68188		YKR013W	NA	1163.5	821.5	1143.25	795	1091.25	437.5	0.600787	0.43965
YPR185W	NA	1246.25	1032.5	1221.25	916.5	985	622.25	0.736891	1.15978		YGL133W	NA	1312.25	677.5	1134.75	816.5	953.75	551	0.604517	0.580503
YOL122C	NA	1128	651.5	1221.75	840	1103	705.25	0.634834	0.39948		YOL138C	NA	1075.75	194.5	1233.5	708.25	1091.75	280.25	0.337227	-1.19363
YBR258C	NA	1096.25	437.5	1118	725.25	1241.25	642	0.52167	-0.674601		YER152C	NA	1093.75	236	1164.75	699.25	1143	495.75	0.416614	-0.658304
YPL249C	NA	1086.5	685.75	1209.5	898.5	1160	745.75	0.672304	0.75156		YBL027W	NA	1168.25	251.25	1119	591.5	1114.75	325.25	0.345144	-1.21404
YJL133W	NA	1105	301.75	1138.25	652.5	1214	455.25	0.407108	-1.86898		YPR140W	NA	1222.75	563.5	1059	739	1120.75	295.75	0.474187	-0.27289
YKL047W	NA	1100	475.5	1286	669	1072.25	569.25	0.494461	-1.05636		YJL070C	NA	1180.25	269	1228	681	996	329.5	0.3711	-1.01807
YHR086W	NA	1065.75	254.25	1220	478.5	1174	507.25	0.354282	-2.4176		YDL203C	NA	1172.25	373.5	1133.5	703	1098.75	440.75	0.446653	-0.484254
YMR139W	NA	1224.75	655.5	1132	829	1103	681.75	0.628543	0.393835		YOR292C	NA	1166.5	570.5	1059.25	657	1179	400	0.482864	-0.325263
YOL035C	NA	1160.75	992.5	1217.75	994	1081.25	765.25	0.793019	1.81173		YLR192C	NA	1162.5	251.25	982.25	388.25	1260.25	787.5	0.41209	-0.942362
YLR006C	NA	1170.75	532.75	1062.75	599.5	1227	610.5	0.505569	-0.977317		YIL151C	NA	1263	444.75	1071	735.5	1073.5	353	0.455903	-0.356563
YOR113W	NA	1142.5	138.25	1202.75	735.5	1115.75	582.25	0.418123	-1.40412		YPL247C	NA	1084	457.25	1104	621	1223.25	276.75	0.40352	-0.884756
YPL026C	NA	1077.5	417.5	1224	902	1163.5	782.5	0.59898	0.330407		YLR426W	NA	1189	247.25	1180	588.5	1045.25	259.5	0.318314	-1.42317
YOR322C	NA	1095.25	565.5	1134.75	868.75	1236.25	854	0.657569	0.803102		YLR405W	NA	1103	325.5	1200.75	747.75	1111.75	353	0.411786	-0.698258
YOL155C	NA	1132.75	198.5	1200.25	937.5	1134	744.75	0.53769	-0.0209688		YKR104W	NA	1221	533	1102	675.75	1092.75	234.5	0.421442	-0.711452
YLR193C	NA	1175.25	530.5	1181	685.25	1111.5	660.5	0.541955	-0.498908		YLR381W	NA	1061	1118	1173	826.5	1182.25	759.5	0.800249	1.59611
YLR329W	NA	1055.5	577.5	1237.25	754.25	1175.25	622.25	0.562071	-0.457227		YGR269W	NA	1065.75	223.25	1191.5	801	1159.75	508.25	0.439993	-0.413453
YNL226W	NA	1181	943.75	1173.25	936.25	1116.25	700	0.741403	1.26594		YKL094W	NA	1153.75	403.5	1183.75	718.75	1079.75	329	0.420537	-0.685266
YDR241W	NA	1245.5	391.75	1113.75	581.5	1112.25	517.75	0.434047	-1.5887		YGR201C	NA	1178.25	355.25	1192	733.25	1047.5	542.25	0.478103	-0.27719
YDL136W	NA	1067.25	546.5	1110	850.5	1299.25	765.5	0.622489	0.353009		YFL032W	NA	1219.5	456.75	1134.5	723.75	1064	542.25	0.507373	-0.0909233
YIL009C-A	NA	1193.75	289.5	1262	519.25	1021.5	405.5	0.350309	-2.48542		YGR080W	NA	1247.25	558.25	1127.75	794.25	1043.25	659.75	0.594754	0.529096
YCR090C	NA	1134.5	372.25	1128.75	746.25	1215.75	635.75	0.504059	-0.753493		YMR304W	NA	1040	569.25	1124	784.25	1254.25	616	0.578739	0.370826
YNL249C	NA	1147.5	418.5	1178.25	810	1154.25	675.75	0.54587	-0.29643		YJL152W	NA	1139.25	744.25	1176	723.5	1103.25	793.75	0.662656	0.768623
YOR304C-A	NA	1114.5	629.75	1212	751.5	1155.25	770.25	0.61728	0.2222		YGR096W	NA	1233	940	1170	849.75	1018	752.5	0.742615	1.37918
YMR120C	NA	1256	739.25	1147.5	774	1078.5	601.75	0.607012	0.0158504		YIL102C	NA	1215.25	481.5	1085.75	765.5	1120	288.25	0.452874	-0.373757
YLR151C	NA	1145.5	608.25	1171.75	810	1167	669.75	0.598724	0.0279432		YBL025W	NA	1128.25	408	1154.75	749.25	1140.5	622	0.518613	0.00193512
YKR019C	NA	1143	516.75	1225.5	757.25	1117.5	582.25	0.530347	-0.666357		YOR136W	NA	1123.25	525.75	1227.25	841.75	1073.25	371.75	0.500107	-0.121595
YOR192C	NA	1220.25	545.5	1194.25	792.25	1071.75	661.5	0.57588	-0.075948		YIL079C	NA	1184.75	683	1196.25	813	1043	639	0.622924	0.623847
YOR301W	NA	1067	547.5	1191.75	586	1229	739.5	0.535514	-0.686398		YGR035C	NA	1250.5	215.5	1179.75	439.75	994	291.25	0.279363	-1.81773
YCL060C	NA	1143.25	96	1155	244.5	1190.5	279	0.176672	-4.33557		YPL194W	NA	1204.75	193.25	1097	320.75	1122.5	234.75	0.220642	-2.29571
YOR142W	NA	1107	415.25	1207.25	873.5	1175	761.25	0.582177	0.1426		YOR022C	NA	1114.5	554.25	1160.75	821.25	1152.75	468.75	0.537154	0.134008
YOR238W	NA	1159.75	545.25	1146	772.5	1185	749	0.592099	0.0815356		YGR231C	NA	1138.75	508.75	1138	745.5	1152	592.5	0.538727	0.102327
YOL031C	NA	1140	663.5	1187.75	882.75	1163.25	796.5	0.669983	0.829239		YPL103C	NA	1291	398.5	998.25	495.25	1139.75	353.5	0.37165	-1.12377
YPL032C	NA	1129.5	568.5	1223	631	1138.75	653	0.5309	-0.734185		YKR036C	NA	1141.75	600.5	1158.25	760	1129.25	388	0.508567	-0.129562
YPR030W	NA	1222.75	864.75	1112	701.75	1157	695	0.646326	0.285353		YKR035C	NA	1163.25	515.25	1204.5	771.75	1062	449	0.50215	-0.152801
YGL211W	NA	1236.5	759.75	1159.25	758.5	1097.5	612.25	0.608866	-0.00934946		YDR142C	NA	1130.75	318.5	1119	735.25	1181.5	575.75	0.475345	-0.234187
YNL123W	NA	1240.75	407	1169.25	607.75	1083.25	511.5	0.439998	-1.53964		YOR248W	NA	1144	904.75	1114	907.75	1173.5	620	0.711352	1.27172
YMR157C	NA	1166.5	824.25	1223	819.25	1104	609.25	0.642776	0.225883		YGR272C	NA	1116.25	478.25	1148.25	721	1167.5	343.5	0.450191	-0.501642
YPL068C	NA	1170.5	546.25	1142.75	698.75	1180.75	590.75	0.526154	-0.750962		YLR227C	NA	1186.5	476.75	1121.75	714	1124	324.25	0.442265	-0.530641
YCL075W	NA	1128.25	371.75	1123	721.25	1243	667.75	0.502985	-0.763599		YPR039W	NA	1290.75	633	1146	649	995.75	264.25	0.440703	-0.668294
YPL244C	NA	1113.75	709	1205.75	853	1178.25	820	0.679993	0.853353		YDR511W	NA	1145.5	305.75	1186.75	665	1104.25	497.5	0.425933	-0.670311
YGL031C	NA	1310.75	713.75	1146.75	795.75	1040.75	561.75	0.592736	-0.0812449		YOR359W	NA	1046	508.75	1215.25	879	1175.75	608.5	0.575742	0.410762
YJR091C	NA	1057.25	502.25	1231	695.5	1210	612	0.515275	-0.894624		YNL090W	NA	1187.25	484.5	1094.25	713	1156.25	566.75	0.516612	-0.0289201
YJR148W	NA	1054.5	357	1229.75	789.5	1214	743.25	0.530927	-0.41765		YGL218W	NA	1260	461.75	1131	659.25	1049	518.5	0.481213	-0.326481
YOL041C	NA	1206.5	712.75	1190.25	941	1102	768.75	0.692981	1.09355		YOL141W	NA	1162.25	180	1129	639.75	1149.75	192.25	0.296245	-1.45897
YOR081C	NA	1100.5	519	1222.5	844.25	1176.25	766.25	0.604544	0.235139		YPL110C	NA	1179.75	551.25	1066.5	643.5	1195.25	352.5	0.455184	-0.517139
YGR272C	NA	1258.75	932.25	1119	768.25	1121.5	646.25	0.667801	0.47243		YLR061W	NA	999	591.5	1304.25	1006	1138.5	617	0.635119	0.810158
YHR206W	NA	1148.75	629.75	1249.25	705.25	1105.5	614.5	0.5562	-0.519776		YJL042W	NA	1244.75	741.5	1205.75	749.5	991.5	560.5	0.594204	0.355441
YPL014W	NA	1086	786.25	1161.5	921	1256.25	817.25	0.722492	1.18565		YJL146W	NA	1195.25	534.25	1208	746.5	1039	571	0.538169	0.0525316
YLR087C	NA	1142.75	22.5	1345	883.75	1018.5	564.75	0.410415	-1.29879		YGR270W	NA	1139.75	1215.5	1225.75	706	1077	878.25	0.819298	1.55527
YOR253W	NA	1062.25	443.75	1216.75	905.25	1230.25	775	0.59723	0.238229		YOR365C	NA	1154.5	428.25	1093.75	615.25	1196.25	295	0.393353	-0.927985
YKL158W	NA	1092.75	503	1277.75	693.75	1142.5	658.75	0.526613	-0.705583		YNL067W	NA	1127.75	572.5	1146.75	647	1170.25	518.75	0.505044	-0.258285
YLR380W	NA	1129	595.5	1226.5	856.75	1157.5	696.75	0.609311	0.171637		YOL116W	NA	1147.5	374.75	1146.25	756.25	1152.25	345.5	0.428729	-0.555962
YKL174C	NA	1158	280.25	1194	753	1161.25	512.25	0.437928	-1.41835		YGL066W	NA	1228.5	165.25	1183.25	554.75	1034.5	459	0.349014	-1.22613
YPL183C	NA	1082	562.75	1199.25	838.5	1232	835.75	0.632552	0.491839		YIL050W	NA	1182.5	447.75	1210.25	664.75	1053.5	493.25	0.465372	-0.477264
YOL067C	NA	1242.5	923.25	1256.25	918.75	1015	611.25	0.692206	0.769974		YJL178C	NA	1212.5	534.25	1200.25	833.75	1033.75	654.25	0.589385	0.485241
YLR412W	NA	1214.25	171.25	1019.75	425.5	1281	591	0.339884	-2.40061		YBR034C	NA	1177.25	323.75	1158.75	621.75	1110.75	352.25	0.376234	-1.02829
YOR297C	NA	1115.5	609.75	1228.75	867	1171.25	721.5	0.62274	0.302636		YPL090C	NA	1149.25	270.75	1061.25	391	1237.25	316.75	0.286678	-1.80412
YPL176C	NA	1144.75	331.5	1142	696.25	1232.75	606.5	0.463749	-1.17731		YPR077C	NA	1140	445	1105.75	789	1203	289.75	0.44825	-0.390764
YBR105C	NA	1244.25	615.75	1062.75	688	1213	755	0.588226	-0.0137427		YOL035C	NA	899	466.25	1219	889.75	1332.5	673.75	0.584721	0.46291
YJL169W	NA	963	1004.75	1197.5	915.5	1359.75	883.25	0.819144	1.75827		YHR154W	NA	1201.25	375.75	1176	740.75	1075.5	467.5	0.459123	-0.388089
YBR144C	NA	1208.5	538.5	1087.75	654.25	1226.25	617	0.516742	-0.824057		YDR146C	NA	1199.75	390.5	1177.5	752.5	1075.75	472.5	0.467926	-0.324964
YLR180W	NA	1160	574	1171.5	784.75	1192	657.25	0.572027	-0.234015		YML096W	NA	1282.75	339.5	1134	592.75	1036.5	140.25	0.307561	-1.48957
YMR029C	NA	1250.5	542	1159	834.75	1114.25	667.5	0.584239	0.042428		YNL009W	NA	1126.75	325.5	1193.75	796.75	1132.75	330.75	0.416102	-0.611778
YPR046W	NA	1208	816.25	1130.75	821.25	1187.25	674.75	0.656774	0.456301		YBR050C	NA	1192.5	454.75	1118	696.75	1143.25	614.25	0.513946	-0.0693439
YPL120W	NA	1252	354.5	1229.5	664	1045.75	435.5	0.413217	-1.79891		YAL066W	NA	1112.25	552.5	1265.5	733.75	1080.5	536.75	0.524437	-0.107217
YOR263C	NA	1167.5	762.75	1165	803.75	1195.25	724.5	0.649794	0.427665		YLR421C	NA	1157.25	261	1127.75	648.75	1175	229	0.331896	-1.24752
YER095W	NA	1301.5	185.5	1064.25	260.75	1162.25	352	0.230132	-3.77696		YCL033C	NA	1223.5	232	1238	600.75	999	293.5	0.322891	-1.40161
YJL178C	NA	1104.75	688	1235.75	797	1188.5	685.75	0.614902	0.0547877		YER164W	NA	1285.5	546.25	1148.5	786.5	1026.5	493.25	0.530085	0.0926447
YPL184C	NA	1059.5	127	1172.75	572.25	1297.25	546	0.342905	-2.3406		YGR081C	NA	1306.75	638.25	1129.25	836	1025.25	658.5	0.623674	0.744168
YIL085C	NA	1308.75	850	1088.75	731.25	1132.25	663.75	0.63578	0.25942		YLR058C	NA	1088	394	1191.75	826.25	1182	490.75	0.490209	-0.12878
YJR035W	NA	1124	576.5	1178.5	709.5	1228	607.5	0.536548	-0.713176		YHR157W	NA	1172.25	394.75	1219	742.25	1070.75	456	0.457172	-0.43779
YDL093W	NA	1173	490.5	1193.75	871.75	1168	661.75	0.571662	-0.0923046		YJR074W	NA	1119	389.75	1243.75	712.75	1099.25	489.5	0.455557	-0.498056
YBR270C	NA	1164.5	440.25	1159.25	797.25	1212	632.75	0.529286	-0.54303		YDR046C	NA	1110.5	477.5	1180.25	720.5	1171.75	324.25	0.439058	-0.596745
YJL012C	NA	1016.25	716.25	1249.75	880.25	1273.25	754	0.667108	0.535639		YOL117W	NA	1218	367	1122	629.5	1122.75	316.75	0.381495	-0.975547
YIL035C	NA	1102.25	774.25	1268.25	744	1169.75	707.25	0.631226	0.114654		YPL079W	NA	1000.25	905.75	1301.5	1087.75	1161	785.75	0.806026	1.86409
YDR372C	NA	1166	493.75	1203	690.25	1173	604.25	0.504121	-0.930293		YLR455W	NA	1163.25	624	1189	876.75	1110.5	530.25	0.583767	0.457842
YJL190C	NA	1061.25	494	1266	721.5	1215	733.5	0.546366	-0.468379		YKL027W	NA	1152	418	1203	729.75	1108.25	414.5	0.447823	-0.513632
YDR447C	NA	1285.5	650.75	1087.25	757.75	1169.75	690.5	0.597821	0.068555		YMR272C	NA	1175.25	546.5	1149.25	779.75	1139.25	344.5	0.481962	-0.247963
YOR367W	NA	1140.5	711.5	1198.75	831.25	1203.75	756.75	0.648647	0.47623		YDL160C	NA	1199.75	397	1215.25	706.5	1050	503.5	0.463929	-0.425118
YIL167W	NA	1213.25	489.25	1321.25	758.5	1009.5	455.25	0.4761	-1.25275		YLR183C	NA	1094.25	213.5	1233.75	725.25	1137.25	330.25	0.357782	-1.04887
YBR267W	NA	1108	400	1248.25	777	1188.25	622.75	0.502524	-0.83171		YHR171W	NA	1148.5	604.25	1211.25	763	1105.75	589.5	0.563057	0.193933
YLR346C	NA	1292.25	935	1220	807.5	1032.5	607.75	0.658016	0.391046		YGL035C	NA	1224.75	381.25	1180	763.5	1061.25	613	0.511981	-0.0206997
YPL141C	NA	1078	643.25	1203.75	873.25	1265	862.75	0.668055	0.778223		YGR026W	NA	1275.75	436.5	1203.75	731.75	987	517	0.491284	-0.218572
YPR195C	NA	1254.75	911.75	1155.75	834.75	1136.75	717.75	0.693434	0.825561		YOR357C	NA	1292.25	453.75	1218.5	467.5	956.25	249.25	0.331818	-1.5429
YBR266C	NA	1073.25	744.5	1265.75	815.25	1208.5	642	0.623003	0.00500612		YGL261C	NA	1299.75	585.75	1117	696.75	1050.75	533.75	0.527468	-0.0118876
YBR271W	NA	1149.5	430.5	1117.5	711.5	1282	724.25	0.525379	-0.567496		YPR014C	NA	1180.25	485.5	1169.25	651.5	1118	217.25	0.387623	-0.990454
YOR140W	NA	1443.75	1056.5	836.25	519.5	1269.25	982	0.708895	1.05401		YDR539W	NA	1138.25	734.25	1157	885.75	1173	935.5	0.736051	1.43847
YLR077W	NA	1254.25	573.25	1108.5	710.75	1187.75	700	0.562526	-0.264595		YGR033C	NA	1262	530.5	1210.25	868.25	996.25	599.25	0.579761	0.459816
YML096W	NA	1216.25	423.75	1202.5	603.75	1131.75	461.75	0.419494	-1.84639		YOL003C	NA	1174	393.75	1176.25	633.5	1118.75	355	0.397095	-0.917005
YOR248W	NA	1262	751	1123.75	684.25	1165.5	634.5	0.582796	-0.291239		YLR135W	NA	1166.75	422.25	1179.75	788.5	1123	369.25	0.453024	-0.402628
YLR073C	NA	1225.75	486.5	1097.25	693	1229.25	741.25	0.54383	-0.373368		YNL214W	NA	1245	322.75	1097	635.25	1127.5	459.25	0.415211	-0.713661
YKR036C	NA	994.75	650.5	1312	866.75	1245.75	825.5	0.659073	0.558607		YGL026C	NA	1307.5	626.25	1200.25	819	962	598.25	0.594402	0.485304
YPL038W	NA	1198	635.75	1177.75	718	1176.75	801	0.607	0.167168		YDR358W	NA	1287	406.5	1143.75	701	1039.25	300	0.405806	-0.759003
YDL130W	NA	1134.75	765.25	1189.75	1023.25	1228.25	727	0.708777	1.09053		YNL047C	NA	1188.25	643.5	1123.75	813.25	1158	410.5	0.539912	0.151923
YPR151C	NA	1323.5	651.25	1130.75	810.75	1098.75	693	0.613262	0.294446		YPR171W	NA	1202.25	242.75	1082.25	545	1186	291.75	0.317163	-1.42193
YLR266C	NA	1160.75	808.5	1165.25	857	1227.5	734.5	0.676789	0.669068		YGR041W	NA	1190.75	543.75	1133	833.5	1147.5	714	0.604842	0.629807
YJL013C	NA	1107.5	565	1179.75	702.25	1267	663	0.542898	-0.621498		YJR010C-A	NA	1109.75	511	1245.25	697	1116.5	608	0.521583	-0.134235
YOR022C	NA	1163.25	573.25	1225	878.75	1166.25	684.25	0.598952	0.105378		YOL073C	NA	1224	478.5	1248.25	749.75	999.25	306.5	0.432767	-0.63223
YNR007C	NA	1331.25	839	1271.75	926	951.75	492.5	0.625278	0.143416		YLR391W	NA	1096.25	448	1213.5	788.5	1162	494.25	0.494595	-0.175325
YML038C	NA	1206.25	460.75	1148.75	605.25	1200	604	0.470726	-1.25877		YOR123C	NA	1056	163	1214.5	377.75	1201.75	266.25	0.22898	-2.21534
YBR283C	NA	1114.5	628.75	1129	732.25	1312.75	679.25	0.576721	-0.317334		YDR391C	NA	1193.75	337	1163	712	1116.5	494.75	0.44588	-0.482662
YJL078C	NA	1241.75	469.75	1202	612	1112.75	558.25	0.463044	-1.3447		YPR122W	NA	1190.25	655.5	1180.75	812.5	1102.25	333.75	0.513879	-0.0665079
YML016C	NA	1213.25	688.25	1185.25	602	1158.25	537	0.512939	-1.10716		YDR239C	NA	1292.25	542.5	1110	689.75	1071.5	367.75	0.461472	-0.432061
YLR194C	NA	1194	437.25	1210.5	745.75	1153.25	589.75	0.497885	-0.901512		YPR109W	NA	1111	444.5	1149	821.5	1213.75	445	0.493897	-0.0951173
YCL026C-A	NA	1157.5	618.75	1134.25	748	1268.75	583.25	0.551243	-0.589724		YER130C	NA	1221.5	416.75	1188	727.75	1064.5	462.5	0.462746	-0.398813
YPR092W	NA	1355	399.5	1119.25	799.75	1086.25	635	0.531318	-0.343102		YJL004C	NA	1136	845.25	1258.5	774.75	1080.5	758	0.687066	0.887252
YHR033W	NA	1146.75	497.5	1334.25	700.5	1080.5	652.25	0.520835	-0.716311		YNL202W	NA	1173.25	515.25	1151	744	1150.75	378.5	0.471492	-0.344405
YJR014W	NA	1099	645.25	1192.5	891	1270	763.5	0.645159	0.491554		YML106W	NA	1205.5	650	1141.75	953.5	1128.5	521	0.611997	0.762285
YML128C	NA	1222.5	729.25	1232.75	741.25	1106.25	543.5	0.56304	-0.550211		YGR139W	NA	1301	663.75	1124.5	766.75	1050.75	625.5	0.595777	0.479439
YLR043C	NA	1189	639	1211.5	834.5	1161.25	657.5	0.597481	-0.00159348		YKR078W	NA	1107.75	374.75	1213	746.5	1155.5	636.5	0.501519	-0.140594
YPL024W	NA	1192.75	334.75	1204.25	628.25	1165.25	625.75	0.446452	-1.35155		YPR009W	NA	1250.5	408	1080.5	712.5	1146	416.75	0.449781	-0.418668
YOR083W	NA	1176	498	1225.75	939.75	1162	808.5	0.628642	0.628457		YLR028C	NA	1161.25	526	1176.75	748.5	1140.25	366	0.470005	-0.373207
YGR166W	NA	1173.75	705.75	1223	747.75	1167.5	679.75	0.598304	-0.102783		YAL056W	NA	1162.25	375.75	1173.75	654.75	1145.25	464.5	0.428904	-0.679739
YJL068C	NA	1232.25	594.5	1251.25	785.25	1081	567	0.544846	-0.546946		YDR277C	NA	1244	238.5	1173.5	680	1065.5	291.75	0.348333	-1.11947
YKL065C	NA	1160	513.75	1204	752.25	1201.75	657	0.538128	-0.546757		YIR044C	NA	1100.5	378.25	1235.75	762	1147	651.5	0.509447	-0.0897482
YBR246W	NA	1127.75	606.75	1212	685	1226.5	646.75	0.543504	-0.663785		YIL036W	NA	1125.25	870	1193	818	1165.25	942.25	0.755818	1.41017
YJL157C	NA	1073	748.5	1234	879	1262.75	803	0.681936	0.742704		YGR016W	NA	1318.75	266	1126.25	493.5	1040	433.5	0.352238	-1.27372
YOR007C	NA	1198.25	292.25	1182.75	870	1189	691.5	0.520351	-0.382303		YHL033C	NA	1237.5	611.5	1177	831.5	1071.75	557	0.573436	0.371255
YFR040W	NA	1295.5	743.75	1128.25	717.5	1147	619	0.583237	-0.249255		YJR152W	NA	1157.5	392.75	1135	754	1194.25	351	0.432511	-0.531397
YOR184W	NA	1179.75	945.75	1149.75	1032.5	1241.5	978	0.829144	2.37198		YLR087C	NA	1148.75	6	1190	604	1149.5	180.25	0.223198	-1.9414
YDR150W	NA	1247.25	283.5	1175	563	1149	507.25	0.38264	-2.05372		YNL016W	NA	1078	312.75	1222.75	682.75	1187.75	221.75	0.345064	-1.21186
YPL154C	NA	1217	602	1261.5	868.5	1093	713	0.611819	0.280407		YBR114W	NA	1268.5	433.5	1122.5	842	1098	485.5	0.51134	0.089063
YFR011C	NA	1246.5	468.5	1054.5	713.25	1272	820.25	0.565697	-0.0573331		YFL013W-A	NA	1274.5	718.75	1148.5	884.75	1066.5	691.25	0.660816	0.989719
YNL016W	NA	1189.25	512.75	1127.25	673.5	1257	642.5	0.513254	-0.836434		YIL156W	NA	1154.75	1273.75	1317.25	940.75	1017.5	1033	0.944154	2.52595
YKL166C	NA	1146.75	131.25	1299.5	680.75	1127.5	624.25	0.397323	-1.62957		YFL041W	NA	1249	501.25	1125.25	637	1116	499.25	0.471591	-0.426082
YCL023C	NA	1197	99.25	1279	756.75	1098	498.75	0.376275	-1.86075		YGL167C	NA	1310	552.25	1134.25	852	1046.75	657.75	0.600365	0.635768
YOR382W	NA	1105.25	700.5	1214.5	873.25	1254.75	725	0.643539	0.378011		YEL068C	NA	1247.75	513.75	1182.25	722.5	1061.25	500.5	0.498159	-0.201364
YBL064C	NA	1148.5	725	1169.75	705.75	1256.5	824.5	0.63026	0.25253		YDR525W	NA	1214.75	446.5	1161.5	785.5	1117.25	554.75	0.513459	-0.000426127
YDL182W	NA	1089.5	283.5	1240.25	794.5	1246	694.5	0.486064	-0.831955		YLR032W	NA	1082	150.5	1211	497	1200.5	172.5	0.231063	-2.07153
YER089C	NA	1336	574	1182.5	779	1057.25	660.75	0.571128	-0.0981445		YFL063W	NA	1314.5	603.75	1070.25	763	1108.75	350	0.495963	-0.111159
YLR375W	NA	1185	702	1218	910	1173.75	728.5	0.653397	0.587797		YDR274C	NA	1237	432.25	1119.5	801.5	1137.75	608.25	0.533329	0.186884
YGL195W	NA	1361.5	394.25	1028.75	421	1187.5	552.75	0.388093	-2.09359		YJR079W	NA	1218.75	1007.5	1208.75	821.75	1067.75	776.75	0.744655	1.30559
YLR089C	NA	1244.75	540.5	1144.25	797.75	1190	690.75	0.570622	-0.129058		YLR042C	NA	1121.5	827.75	1214.5	803.5	1159.25	564.25	0.6288	0.566211
YOR288C	NA	1043.25	591.5	1188.25	940.75	1347.75	867.5	0.667451	0.811278		YML036W	NA	1323.25	576	1129.5	741.75	1042.75	125.5	0.404118	-0.770158
YPL263C	NA	1256.25	858.25	1099.75	793.75	1223.5	702.75	0.659772	0.480754		YPL047W	NA	1184.25	506.25	1152.25	612.75	1159.5	291.75	0.403629	-0.924713
YCR037C	NA	1200.5	468	1202.25	846.75	1177.5	773	0.583539	0.135128		YPR044C	NA	994	301	1279.5	791.75	1223.5	454	0.430893	-0.581787
YJL110C	NA	1208	562	1202	650.5	1170.5	521.25	0.483912	-1.27478		YDR241W	NA	1179	609.5	1146.75	808	1174.25	646.25	0.590638	0.470966
YCR049C	NA	1156.25	373.75	1259.5	752	1165.25	626.25	0.485915	-0.956593		YLR220W	NA	1076.5	325.5	1254.25	732	1169.25	430	0.417914	-0.710037
YEL037C	NA	1362	446.25	1081.5	549.5	1140	529.5	0.433402	-1.62082		YDL070W	NA	1280.25	204.75	1213.25	690.25	1007.25	277	0.334621	-1.20766
YNL128W	NA	1229.5	563.25	1212	775.25	1142.5	668.75	0.561032	-0.285926		YFR024C	NA	1288	411.75	1147.75	626.75	1065	526	0.453216	-0.533789
YDL052C	NA	1130.25	411.75	1216	812.25	1238.25	718.75	0.537575	-0.396924		YMR141C	NA	1271	266.75	1080.5	501.75	1149.75	114	0.257798	-1.86215
YKR041W	NA	1019.25	492.75	1325	841.5	1242	690	0.558031	-0.379305		YBR209W	NA	1129.5	899	1136	621	1236.25	1019	0.722283	1.00823
YBL052C	NA	1211.25	500.5	1186.25	644.75	1191	689.25	0.511815	-0.795823		YLR294C	NA	1284.25	760.25	1298.5	877.5	919	400.25	0.567762	0.251521
YDL181W	NA	1125.75	498.75	1291.75	812.25	1171.5	598.75	0.527644	-0.685806		YPR079W	NA	1144.5	275	1123.5	682.25	1234.5	236.25	0.346302	-1.12042
YPL099C	NA	1139.25	612.75	1216.75	849.5	1233	773	0.620984	0.301684		YNL219C	NA	1236	603.5	1093.25	653	1173.5	460.25	0.492591	-0.289786
YJL210W	NA	1202.25	1081	1114.25	784.5	1276.5	743.25	0.728488	0.911357		YLR190W	NA	1091.5	219.25	1247.5	772	1165	274.5	0.351777	-1.0523
YLR456W	NA	1309.25	647	1111.5	824	1173.75	659.75	0.599201	0.0967371		YDR122W	NA	1174.25	358.5	1157	794	1175.75	606.75	0.502537	-0.0310415
YPL048W	NA	1128.75	196	1225.75	862.25	1240	670	0.472471	-0.842535		YKL130C	NA	1066.5	253	1194	753.75	1248.75	387	0.392805	-0.785314
YOL117W	NA	1140	583.75	1262.25	802.75	1193.25	721.25	0.584157	-0.100627		YGR153W	NA	1316.75	550.25	1196	862.75	998	592.5	0.577645	0.452014
YOR026W	NA	1271.75	694.75	1129.5	677	1194.25	681	0.571969	-0.322023		YGR157W	NA	1297.25	569.75	1199	874.5	1015.25	623.75	0.594312	0.561136
YOR008C	NA	1259.5	125.5	1227.5	611	1111.5	499	0.348782	-2.22276		YAL046C	NA	1194.5	485.5	1119.5	796.75	1197.75	331.75	0.465042	-0.290647
YPL041C	NA	1188.25	489.75	1204.75	724.25	1207	791.75	0.556429	-0.23078		YMR158W-A	NA	1054.5	279	1206	802	1251.5	277	0.383641	-0.81585
YPL241C	NA	1166	553.5	1236.5	784.25	1198.5	764.5	0.582277	-0.0423422		YPL257W	NA	1242.5	977.5	1043.5	726.25	1226.75	642.25	0.668744	0.847724
YBR158W	NA	1250.25	587	1103	712.25	1248	665	0.549366	-0.465991		YDL238C	NA	1273.75	434.75	1144.75	778.5	1094.5	438.75	0.474081	-0.241115
YLR014C	NA	1217.25	651.75	1179	839.5	1205.75	686.25	0.60554	0.0997219		YOL064C	NA	1023.5	316	1258	678.5	1232	392.75	0.388961	-0.957058
YJR087W	NA	1148.5	714.25	1205.5	814	1249.5	762.5	0.635794	0.318991		YMR123W	NA	1126.5	1337	1168	1226.25	1219.5	1201.25	1.07392	3.75213
YLR267W	NA	1207.75	661.5	1206	865.75	1190.5	706.75	0.619747	0.256498		YPL260W	NA	1163.75	555.75	1225.5	864	1125.5	412.5	0.516358	0.0040096
YLR308W	NA	1323.25	857	1169.75	810.25	1112.75	688.25	0.652943	0.480358		YHR123W	NA	1224	572	1176.25	783.25	1116.25	630.25	0.56594	0.284182
YMR241W	NA	1250.25	508.75	1173.75	789.75	1182	640.5	0.540547	-0.45366		YDR524C	NA	1169.75	357.75	1209.5	727.75	1138	472	0.440764	-0.539863
YOR155C	NA	1226.5	723	1236.5	758	1143	635	0.586019	-0.238222		YPL037C	NA	1120.5	588	1159.5	753.25	1237.5	199.5	0.445204	-0.551215
YPR118W	NA	1336	605	1114.25	813.5	1156.25	698.75	0.595752	0.146747		YNL324W	NA	1251.75	341.25	1397.5	420.75	870	215	0.273606	-1.98997
YGL062W	NA	1281.5	375.5	1151.75	785	1174.25	640.25	0.50661	-0.650368		YIL111W	NA	1219.25	390	1132	648.75	1168.75	210.5	0.357692	-1.12462
YPR098C	NA	1409.25	790.75	1102	460.75	1096.75	390.75	0.445166	-1.9476		YLR325C	NA	1130	316.75	1265.75	795	1124.75	457.5	0.438384	-0.511049
YCL061C	NA	1169.5	157.25	1180.25	316.75	1258.75	345.25	0.225705	-3.8258		YDR218C	NA	1194.25	468.5	1163.75	698	1163	719.75	0.536985	0.0471787
YJL082W	NA	1303	620	1144	711	1163	749.25	0.580523	-0.0630719		YJR150C	NA	1182	404.25	1163	691	1176	344.25	0.409629	-0.769183
YPL140C	NA	1021.5	419	1214.75	858.25	1374.5	860.5	0.580917	0.0551885		YIL098C	NA	1182.75	542.5	1276.75	802	1061.75	644.75	0.564695	0.233195
YPR062W	NA	1228.5	865.5	1157.25	883	1225.25	764.25	0.697095	0.907116		YGL034C	NA	1301	468.5	1170.75	826	1050.5	635	0.556704	0.321867
YLR384C	NA	1148.75	622	1258.25	754.75	1204.25	663.75	0.564157	-0.413807		YBR067C	NA	1215.75	360	1099.5	731.5	1208	591.25	0.48362	-0.176469
YMR104C	NA	1318.5	813.25	1167.75	930	1125.25	668.75	0.669172	0.722369		YIL160C	NA	1237.25	501.5	1296.25	816.5	990.5	538	0.526129	0.00762966
YPL199C	NA	1158.5	645.5	1183.75	843.25	1269.5	784.75	0.629233	0.361859		YEL053C	NA	1201.5	638.25	1193	883.25	1129.75	661.25	0.618959	0.693905
YOR344C	NA	1095.75	457	1183.75	666.25	1332.5	659	0.491485	-1.07759		YKR070W	NA	1201.25	187	1209.25	485.5	1113.75	261.5	0.263984	-1.875
YGL133W	NA	1284.5	610	1164.25	737.5	1166.25	701	0.569807	-0.205721		YLR267W	NA	1189	672	1209.25	831	1126.25	500.75	0.565667	0.264211
YPL073C	NA	1139.75	592.75	1237.5	838	1238.25	830.75	0.622716	0.371282		YDR481C	NA	1242.25	449	1175.5	686.25	1107.25	399.25	0.435271	-0.623315
YNL238W	NA	1329	680.75	1195.5	706.75	1091.25	558	0.538248	-0.685427		YNR039C	NA	1148.25	572	1190.75	781	1186	429.25	0.505323	-0.138425
YCR106W	NA	1142	439.75	1154.75	801.25	1320	751.25	0.549357	-0.297991		YDR066C	NA	1228.25	273.25	1163	691.75	1134.75	315.25	0.365028	-1.00537
YFR009W	NA	1304.5	400.75	1090.5	516.5	1222.5	639.25	0.434582	-1.54764		YJL185C	NA	1216.25	477.5	1282.25	816.5	1027.75	612.25	0.541697	0.123702
YPL253C	NA	1158	457.5	1249.5	678.25	1210	661.5	0.494863	-0.977556		YJL067W	NA	1149	486.75	1240	723.25	1138.25	530.75	0.49106	-0.287724
YOL132W	NA	1177	665.75	1236.5	902.75	1204.5	804	0.654405	0.666236		YPL159C	NA	1185.5	721	1161	696.5	1180.75	239	0.47017	-0.487748
YMR052C-A	NA	1281.25	543.5	1160.75	837	1176.5	662.75	0.569535	-0.130056		YGR212W	NA	1228.75	599.5	1211.25	824.25	1087.5	611.5	0.576896	0.364517
YBL061C	NA	1258.25	567.75	1179.5	565.5	1181.25	625.25	0.486658	-1.18515		YNL089C	NA	1197.75	518.25	1143	737.5	1187	429.5	0.479918	-0.287823
YMR303C	NA	1286	797	1229.25	908	1103.75	666.5	0.654088	0.539757		YPL133C	NA	1198.25	565	1068	669.25	1261.5	466.25	0.489253	-0.267582
YMR244W	NA	1351.75	598.75	1254	963	1014.25	503.75	0.569186	-0.193222		YDR493W	NA	1256.5	633.5	1243.5	738	1027.75	109.5	0.401403	-0.897714
YNL067W	NA	1107.5	698.75	1191.5	770	1321.5	791.5	0.62537	0.173383		YDR536W	NA	1168	641	1220.25	760.5	1140.5	550.5	0.551572	0.100234
YJL077C	NA	1241.5	654	1248.25	732.5	1132.5	587	0.543975	-0.640882		YLR219W	NA	1089.5	236.5	1268.5	835	1170.75	448.25	0.419401	-0.568857
YPL123C	NA	1085	706.25	1197	976.5	1342.25	850	0.699992	1.04354		YDR395W	NA	1251.25	557.5	1132.75	844.75	1145.25	607.25	0.573847	0.44482
YPL033C	NA	1194.25	635.5	1248.5	741.25	1181.75	772.5	0.593179	-0.0110876		YPR068C	NA	1243.75	375.25	1081	707.5	1204.5	293.75	0.400024	-0.738759
YMR305C	NA	1301.75	790.25	1202.5	801.75	1121.5	652.5	0.618538	0.128895		YIL090W	NA	1196.75	449	1240	752.5	1093	614.25	0.514674	-0.082058
YOR273C	NA	1094	643.5	1214.25	967.75	1318	859.75	0.679172	0.916017		YIL056W	NA	1211	658.25	1215.25	776.75	1103.75	558.5	0.56291	0.196482
YLL059C	NA	1216.25	687.5	1196.5	892.25	1213.75	705.25	0.630676	0.350643		YKR105C	NA	1079.25	614.25	1185.25	687.5	1265.5	362.25	0.478481	-0.440275
YOL159C	NA	1247	345.5	1261	879.75	1118.75	697	0.532581	-0.28121		YLR151C	NA	1134.25	403	1235	735	1160.75	390.75	0.429026	-0.647255
YGL180W	NA	1332.25	665.75	1208.5	730	1086.25	609.5	0.554959	-0.443876		YPR018W	NA	1185	288.5	1112.75	577.75	1232.25	206	0.309948	-1.46864
YLR253W	NA	1256.25	659	1169.5	850.25	1201.25	711.5	0.614632	0.237102		YOR081C	NA	1244.25	335.5	1132.5	578.25	1153.5	215	0.322209	-1.41113
YMR133W	NA	1302.75	781.25	1151.75	874	1172.5	675	0.644744	0.454135		YPR118W	NA	1189.75	416.75	1193.75	792	1146.75	370	0.445463	-0.452824
YCR032W	NA	1233	399.75	1258	828.25	1137.25	598	0.502808	-0.760238		YJL163C	NA	1176.5	411.25	1209.5	732	1144.5	622.25	0.499483	-0.171692
YDR121W	NA	1334.5	379.5	1042.5	457.5	1251.25	610.75	0.403779	-1.88775		YMR030W	NA	1155.25	199	1197.5	806	1177.75	24.75	0.28878	-1.3837
YBL037W	NA	1246.75	682	1117.75	724	1265.75	722	0.588388	-0.126559		YIL097W	NA	1201.75	568.75	1270.5	792.75	1059.25	660.75	0.573675	0.280031
YJL070C	NA	1196.5	584.25	1296	806.5	1139	646	0.559254	-0.369254		YMR244W	NA	1214	300.75	1140	739.5	1178	384.5	0.407607	-0.671793
YPL245W	NA	1142.25	471.5	1252	882.75	1237.5	819	0.593224	0.21111		YKL142W	NA	1147.5	398.25	1203	757.25	1181.75	438.25	0.449125	-0.469574
YDL129W	NA	1172.25	317.25	1176	761	1284	685.75	0.483938	-0.885133		YDR312W	NA	1185.75	251.25	1140.5	651.75	1206.75	384.25	0.367256	-1.01492
YMR194C-A	NA	1267	753.5	1168.5	668	1196.75	693.5	0.581957	-0.28763		YFR038W	NA	1319	644.75	1179.75	745.75	1035.75	575	0.558699	0.185183
YIL101C	NA	1123.25	466.75	1206	739	1303.5	654.5	0.510138	-0.848497		YDL062W	NA	1254.5	317.75	1221.25	646.5	1059	405	0.388367	-0.948026
YGR269W	NA	1156.75	494	1366	712.75	1110.25	592.5	0.494167	-1.0493		YDR097C	NA	1230.25	414.5	1159.5	748.75	1145	588.5	0.498883	-0.119574
YLR032W	NA	1275	229.5	1164.5	518.75	1194.25	417.25	0.324951	-2.69232		YNL280C	NA	1162.5	464.75	1107.5	783.75	1265.75	445.75	0.486541	-0.152101
YBL095W	NA	1265.25	504.75	1064.5	589.25	1304.5	700	0.496361	-0.9704		YPL115C	NA	1238.75	1010.75	1038	585	1259.75	651.75	0.632297	0.43202
YOR118W	NA	1235	626	1261.25	821.25	1138	675.75	0.583942	-0.0976418		YGL229C	NA	1327.75	715.75	1211.75	868	997.75	603	0.619916	0.666761
YHR155W	NA	1144.75	459.25	1315	714.75	1175.25	692.5	0.511317	-0.775854		YDR532C	NA	1238.5	547.25	1194	824.25	1107	526.5	0.535934	0.129995
YIL037C	NA	1125.75	697.25	1323	686.75	1187.75	637.25	0.558323	-0.631858		YGL251C	NA	1283.5	413.75	1166	728.5	1090	533.5	0.478865	-0.26976
YOL131W	NA	1147.5	546	1265.25	891	1224	809	0.613658	0.340138		YJL218W	NA	1217	528.75	1262.5	794.5	1060	618	0.548932	0.142638
YCR060W	NA	1200.25	186.5	1222	742.25	1215.5	678.5	0.440332	-1.18755		YGR021W	NA	1171	1173.75	1235.25	1037.75	1133.75	1055	0.924334	2.59852
YPL265W	NA	1278	814	1178.5	733.5	1181.75	668.75	0.608411	-0.053043		YEL014C	NA	1161.75	99.5	1274	238.75	1104.5	138.75	0.13289	-2.96531
YDR184C	NA	1357.75	461	1112.25	564.25	1170	618	0.458347	-1.32015		YEL038W	NA	1170.75	429	1205	770	1165.25	586	0.502777	-0.115947
YDR403W	NA	1248.75	520.75	1129.5	713	1261.75	745.75	0.546438	-0.383394		YJL190C	NA	1251.25	598	1264.5	848.75	1025.5	648.25	0.593756	0.467734
YGR261C	NA	1206.5	679	1368	769.75	1066.25	656.5	0.580392	-0.234493		YKL129C	NA	1202.25	505.5	1258	862.75	1081.75	326.5	0.469366	-0.300886
YMR153C-A	NA	1275.5	798.5	1227	869.25	1138.25	598	0.619944	0.090136		YIL119C	NA	1214.5	420.75	1166.75	771.75	1161.25	626.25	0.515727	0.00563797
YDR178W	NA	1334.25	522.75	1156	717.75	1151	566.25	0.501549	-0.911663		YJL154C	NA	1148.25	399	1302.25	735.5	1092.25	553.5	0.47301	-0.393885
YBR107C	NA	1242	404.5	1179	552.75	1220.75	590.25	0.426009	-1.69877		YJR095W	NA	1205.75	484.25	1278.75	865	1058.75	688.75	0.576197	0.394256
YPL112C	NA	1205.25	600.75	1231.25	746	1206.5	702	0.56206	-0.348789		YBL059W	NA	1249.5	385.25	1087.75	673.75	1206.25	511	0.450449	-0.455747
YBR059C	NA	1243	478.75	1087.5	654.25	1313	695.5	0.50549	-0.838338		YFL033C	NA	809.25	1164.75	1217.75	1550.75	1517.25	1346.25	1.20002	4.73837
YOR023C	NA	1220.75	591.75	1275.25	784.5	1148.5	554.5	0.527573	-0.773522		YDR199W	NA	1188.25	180.25	1214	609.25	1142.25	332.25	0.314807	-1.41657
YJL197W	NA	1139	531	1241.5	794.5	1264.5	680.5	0.548102	-0.473107		YLR384C	NA	1017.25	408.5	1332.75	718.75	1194.75	448.75	0.438824	-0.673573
YLR335W	NA	1201.75	801.5	1189.5	836.75	1253.75	675	0.636259	0.215468		YGL077C	NA	1325.25	524	1144.75	754.25	1076.5	632.25	0.547198	0.185795
YBL079W	NA	1165.75	589	1266	622	1213.75	651.5	0.511111	-0.9884		YHR156C	NA	1206.75	336.75	1221.75	756.5	1118.25	510	0.45144	-0.436185
YCR048W	NA	1171.25	365	1244	689.5	1230.25	662.5	0.468134	-1.14797		YIL166C	NA	1189	431.25	1267.5	859.5	1092.5	517.5	0.50483	-0.0523368
YBR217W	NA	1216	691.5	1307.25	861.25	1122.5	707.5	0.619261	0.225834		YBL066C	NA	1314	612.5	1150.25	749.25	1085.75	583	0.55149	0.172294
YKL206C	NA	1144.5	528.25	1249.25	917.75	1252.5	760.5	0.601127	0.19625		YJL147C	NA	1208.75	757.75	1235.25	805.75	1106	738	0.648818	0.736204
YNR030W	NA	1188.75	594.75	1256.75	834.75	1201.5	757	0.598191	0.0985178		YDL190C	NA	1236.5	824.5	1161.5	851.75	1152.25	804.25	0.699368	1.14884
YIL163C	NA	1183	594.25	1286.25	830.5	1178	663.5	0.570414	-0.262682		YDR467C	NA	1245.75	395.25	1179.75	761.5	1125.25	523.75	0.476069	-0.260059
YCR082W	NA	1182	715.5	1162.5	756.75	1303	741.75	0.60852	0.00741156		YMR183C	NA	1217	504.25	1121	839.25	1213	291.25	0.467703	-0.23102
YPL258C	NA	1140.75	474.25	1275	903	1232	840	0.60193	0.317402		YNL012W	NA	1131.5	913.5	1186.25	812	1233.25	345.25	0.590599	0.313403
YPL194W	NA	1182	315.75	1234.75	544.75	1231.5	571.25	0.390727	-2.02152		YBR145W	NA	1232.75	484	1194	801	1125.25	549.75	0.517343	0.00680659
YBR057C	NA	1225.25	327	1138.5	390.75	1284.75	443	0.318304	-2.93282		YBR095C	NA	1130.75	947.25	1152	890.5	1269.5	407.5	0.643905	0.757666
YML011C	NA	1309.75	836.5	1200.5	833.75	1139.5	630	0.628683	0.181848		YJR118C	NA	1197.75	419	1221.5	744.25	1133.25	278	0.401476	-0.80726
YDL157C	NA	1137.5	685.5	1309.25	865	1204.25	719.5	0.620263	0.163468		YNL154C	NA	1187.25	540.25	1160.75	800	1205	418	0.497047	-0.131536
YOL103W	NA	1130	682.75	1280.5	1019	1240.5	846.5	0.694124	1.07698		YKR094C	NA	1209.5	327.5	1217	698	1127	314.75	0.374532	-0.991639
YPR091C	NA	1366.75	678.75	1179.25	784.75	1106.25	679.25	0.592031	0.0255519		YAL024C	NA	1164.5	390.25	1177.5	740	1211.5	343	0.415564	-0.684724
YOR274W	NA	1140.75	754	1236.75	865.5	1275.75	763.75	0.653151	0.451109		YGL037C	NA	1194.75	653.5	1121.5	799	1237.75	527.5	0.561864	0.278954
YMR004W	NA	1197.25	935	1218.25	896.75	1238	755.25	0.709037	0.905101		YMR075C-A	NA	1229.25	891	1104.5	814	1220.75	788	0.702441	1.14701
YKL075C	NA	1240	249.75	1201	645.5	1213.75	592	0.408875	-1.67484		YDR389W	NA	1234.25	406	1156.75	668.75	1164	442.5	0.429076	-0.656012
YMR322C	NA	1228.75	738.25	1271.25	837.75	1155.25	749.25	0.636124	0.375744		YGR058W	NA	1293.75	636.25	1173.5	869.5	1088	679.25	0.619015	0.712967
YGL063W	NA	1300.25	643.25	1184	803.5	1171.5	648.75	0.575707	-0.188819		YGR089W	NA	1272.75	500	1206	765	1077.5	617.75	0.533499	0.0669818
YOL059W	NA	1305	854.25	1219	858	1132.75	721.25	0.665059	0.619531		YHL022C	NA	1251.5	522	1227.5	702.5	1077.75	507	0.486608	-0.32744
YJL193W	NA	1123.5	557.5	1293.25	816.5	1240.75	708.5	0.566199	-0.299118		YGR163W	NA	1250.75	512.75	1196.25	675.75	1110	498.5	0.474648	-0.411539
YMR025W	NA	1276.75	508.75	1184.5	736.25	1196.25	598	0.506646	-0.859897		YIR035C	NA	1168.25	343	1285	685.75	1104.5	492	0.424237	-0.726676
YPL230W	NA	1173.75	786	1268	899.5	1216	742.75	0.663283	0.561087		YBL043W	NA	1150.5	402.25	1165.5	708.25	1242.25	663.5	0.49714	-0.183975
YPL229W	NA	1149.75	668	1233	842.25	1275.5	765.25	0.621349	0.217051		YOR315W	NA	1164	490.5	1132.25	590.5	1262	191.25	0.364822	-1.18828
YDL201W	NA	1278.75	642	1198.25	812.5	1182.75	692.75	0.588612	-0.0358355		YHR106W	NA	1259.75	624.5	1208.25	784	1091.25	568	0.555037	0.178866
YPL054W	NA	1135.5	457.5	1239.25	849.75	1285.25	832.75	0.578844	0.0517681		YGR133W	NA	1363.25	662.5	1154.25	806	1042	738.5	0.630998	0.74103
YHR034C	NA	1161.5	458.25	1355.25	648.5	1145.5	612	0.469102	-1.28981		YGR097W	NA	1301.5	497	1182.5	748.75	1076.75	628.25	0.532843	0.0662932
YNL157W	NA	1255.75	833.25	1310.25	887.5	1096.25	606.5	0.631383	0.168769		YDR414C	NA	1212.75	654	1240.25	950	1108.25	783	0.670588	1.0594
YJR058C	NA	1180.75	650.25	1231.25	762.75	1252.75	660.5	0.565814	-0.419756		YCR020C	NA	1289.75	506.5	1202.5	829	1069.5	578.5	0.541005	0.184397
YOR240W	NA	1313.25	867.25	1145.25	780	1206.25	738.75	0.651298	0.435062		YDR421W	NA	1240	180.25	1200	671.25	1121.75	93	0.262548	-1.68388
YNL153C	NA	1343.75	384	1156.75	710.75	1165	619.25	0.47725	-0.993935		YER071C	NA	1222.75	475.5	1205.5	778.25	1134.5	597.5	0.520375	-0.0030194
YOL032W	NA	1194.25	561.5	1285.25	803.75	1186.5	731.25	0.570614	-0.181756		YKL140W	NA	1131.5	487.25	1235.25	830.75	1196	456	0.49481	-0.155699
YDR393W	NA	1290	587.75	1132	756.75	1244.25	692.25	0.560162	-0.302502		YER080W	NA	1248	577.25	1227.5	775.75	1087.75	450.25	0.502814	-0.168241
YLR102C	NA	1281.5	406.75	1162.75	698	1222	626.75	0.476864	-1.06341		YKL132C	NA	1145	675.75	1259.75	900.5	1158.75	648.25	0.621479	0.651822
YHR161C	NA	1181.75	530.5	1239.25	806.5	1247	765.25	0.571127	-0.137643		YGR199W	NA	1251.75	597.5	1234.25	934.25	1077.75	614.75	0.601557	0.625298
YPR196W	NA	1303.5	869	1178.5	859.25	1186.75	719.75	0.66742	0.614524		YKR057W	NA	1163.75	358.75	1240.5	793	1159.75	478	0.453229	-0.412928
YIR037W	NA	1128	729.5	1218	897.25	1323	769	0.654878	0.491459		YGL249W	NA	1377	716	1176.25	899.5	1011.25	648.25	0.641909	0.879222
YGR135W	NA	1322	533	1286.25	838.5	1061.25	534	0.519417	-0.714279		YMR122C	NA	1180.5	433.75	1133.25	732.5	1250.75	467	0.462392	-0.371196
YCR065W	NA	1257.5	645.25	1235.25	911.75	1177	581	0.58162	-0.173943		YNL297C	NA	1049.5	194.25	1086.5	643.75	1428.5	627.25	0.405561	-0.726276
YLR311C	NA	1248.5	237.75	1157.5	626	1264.75	751.75	0.441878	-1.21985		YLR173W	NA	1173.5	515.25	1215	869	1176.25	508.25	0.528797	0.115508
YGL148W	NA	1227.75	629	1202.5	800.75	1241	672.75	0.573442	-0.252528		YML095C	NA	1237.25	316	1234	577.75	1093.5	136.25	0.282733	-1.71522
YLR349W	NA	1229.5	715	1215.25	906	1226.5	676	0.626075	0.254641		YER072W	NA	1244	615.75	1178.25	800.75	1143.25	562.5	0.555535	0.220586
YLR082C	NA	1258.25	335	1226.25	699.25	1187.5	656.75	0.463177	-1.11883		YPL140C	NA	1187.75	449.25	1101	632.75	1276.75	336.5	0.4055	-0.836805
YOL039W	NA	1209.75	779.25	1263.75	1005.25	1199.25	868.25	0.721195	1.34356		YBR171W	NA	1257.5	634	1157.25	756.25	1151	713.5	0.59252	0.425707
YDR338C	NA	1315.5	588	1123.25	746	1234.25	696.75	0.558545	-0.30303		YOR156C	NA	1285.75	385.5	1351.5	652	928.5	166.75	0.320614	-1.47025
YDL138W	NA	1162	559	1191.25	799	1320.25	779.25	0.580673	-0.0908375		YDR509W	NA	1246.25	530	1192.75	762	1127	592.5	0.529956	0.0346636
YEL060C	NA	1344.25	804.25	1251	825	1078.5	627.5	0.613196	0.080979		YKL093W	NA	1212.5	294.5	1262	671	1091.5	201.5	0.31973	-1.38897
YNL125C	NA	1243.75	638.75	1188.75	799.5	1241.5	819.25	0.615337	0.290703		YHR162W	NA	1249.75	635.25	1243.25	804.75	1073.25	624.5	0.579158	0.328822
YER120W	NA	1299.25	541	1215.5	723.75	1160	576	0.502793	-0.94013		YNL295W	NA	1223.25	546.75	1086	686	1257.5	392.5	0.463589	-0.417858
YLR292C	NA	1224.25	269	1155.5	579.5	1297.25	575.25	0.388226	-1.97218		YAR042W	NA	1174.5	256	1165.75	677	1227	496.25	0.40105	-0.785331
YOR291W	NA	1180	736.25	1216.25	830.25	1281.5	802.75	0.644329	0.423494		YGL203C	NA	1320.5	367	1186.25	578.25	1060.75	453.75	0.397716	-0.950138
YIL113W	NA	1124.25	657.75	1216	834.75	1337.75	816.75	0.627356	0.285502		YFL042C	NA	1243.5	550.5	1206	780	1118.75	607.25	0.544087	0.128876
YOR251C	NA	1175.5	819.25	1250.25	902	1254	853.25	0.699605	0.97204		YKL110C	NA	1164.25	359.75	1169.5	792.5	1235	365	0.427395	-0.534494
YHR108W	NA	1173.75	638.5	1338	815.5	1168.5	769	0.603861	0.0968263		YDR469W	NA	1270.75	500.75	1253	697.75	1045.5	454	0.461721	-0.498725
YKL163W	NA	1209.5	487.75	1316.25	710.75	1155.25	646.5	0.500955	-0.914782		YPL123C	NA	1217	586	1109.5	644.25	1244.25	419	0.466309	-0.479094
YPL214C	NA	1136.25	743.25	1275.5	857.75	1270	740.25	0.636494	0.258218		YJL013C	NA	1213	450.5	1287	640.75	1071.25	491.25	0.442611	-0.686453
YPL257W	NA	1208.5	697	1246	865.25	1228.25	810.75	0.643752	0.515491		YER116C	NA	1120.75	871.5	1232	883.5	1218.75	1031.5	0.780363	1.60757
YNL130C	NA	1366.5	595.5	1282.5	939.75	1034.25	566.5	0.572091	-0.126421		YIL025C	NA	1229.25	381.5	1178.5	683.75	1164	544.5	0.452774	-0.490109
YOR193W	NA	1223.5	544.75	1245.75	862.5	1215.25	789	0.595614	0.175637		YBL070C	NA	1177.25	387.5	1114.25	718.5	1281	618.25	0.485539	-0.204389
YLR404W	NA	1238.5	659.75	1211	811	1236.75	672.75	0.58212	-0.1852		YAL049C	NA	1242.75	435	1256.5	748	1073.5	492	0.467883	-0.39071
YOL095C	NA	1243.75	642.75	1284.75	836.25	1158.5	567.75	0.552587	-0.529823		YGL260W	NA	1354.5	663.75	1182.5	897	1035.75	708	0.644053	0.899246
YKL031W	NA	1068.5	629.25	1372	846	1249	734.25	0.597799	-0.0840817		YLR016C	NA	1168.25	440.75	1221	781.75	1183.75	480.75	0.474551	-0.30381
YOR058C	NA	1168.25	381.25	1302.5	621	1220	674.75	0.452064	-1.36208		YGL168W	NA	1113.25	1317	1257	1248	1203.75	1293.5	1.08347	3.74557
YBR238C	NA	1222.5	255	1165.5	804	1303.25	672.75	0.471544	-0.926582		YHR142W	NA	1240.75	329.25	1240.5	672.25	1092.75	498.25	0.421081	-0.724181
YBR065C	NA	1199.5	723.25	1299.25	705.75	1192.75	640.75	0.561121	-0.568031		YOR367W	NA	1160.5	480.5	1137.75	727	1275.75	445.5	0.467411	-0.368816
YLR250W	NA	1216.5	693.75	1198.25	824.5	1277	795.25	0.62704	0.313287		YGR141W	NA	1327.5	598	1193.75	866.5	1053	712.5	0.617658	0.704232
YPL144W	NA	1198.75	935.5	1202	813.5	1291.25	867.75	0.709736	0.93742		YDR485C	NA	1284	767	1146.75	772.25	1143.75	649	0.612736	0.540068
YJL084C	NA	1204	412.25	1281	675.25	1208	612.5	0.458855	-1.32716		YFR040W	NA	1344.25	430.25	1184.5	515.75	1045.75	505.75	0.413036	-0.93378
YOR128C	NA	1224.25	878.75	1210	845	1259.75	804.25	0.684851	0.741536		YPL229W	NA	1180.75	625	1129.5	700.25	1264.75	526.75	0.521925	-0.0886941
YPR017C	NA	1259.75	869.5	1192.5	816.75	1242	789.25	0.670196	0.615361		YAL045C	NA	1211.75	374	1062.75	712	1300.75	646.75	0.491939	-0.12204
YMR127C	NA	1222	699.75	1183.5	704.25	1289.25	674	0.563489	-0.489408		YBR174C	NA	1240	757.5	1170.5	759.25	1165	827.5	0.656614	0.789931
YJL185C	NA	1177.5	638	1237.5	789	1280.5	724.5	0.581732	-0.198499		YGL109W	NA	1279	354.5	1181.75	718.75	1114.75	589	0.471249	-0.319488
YPL185W	NA	1184.75	401	1243.75	884.75	1267.75	774	0.553452	-0.148249		YNL141W	NA	1236.5	613.75	1128.5	875.5	1210.5	535	0.571378	0.442802
YOR348C	NA	1214	680.75	1275.75	901.25	1206.75	828.25	0.651181	0.64353		YHR139C-A	NA	1262.25	573	1226.5	836.75	1088	643.5	0.575876	0.375475
YOL088C	NA	1230.5	637	1223.5	894.25	1243	787.5	0.627373	0.417651		YBR098W	NA	1204	411.25	1146.75	792.75	1226.25	539.75	0.491011	-0.116648
YIL165C	NA	1219.75	616.25	1325.5	781.25	1152.5	592.75	0.536314	-0.694663		YGR144W	NA	1363.75	681.25	1206.25	863.75	1007.75	618	0.609617	0.617156
YCR045C	NA	1176.5	498.5	1289.25	791.5	1233.25	639.25	0.518661	-0.75536		YBR106W	NA	1237.25	497.75	1183.75	832.25	1157	761.5	0.587844	0.503078
YGL085W	NA	1342.25	615	1148.25	790.25	1208.5	690.25	0.572523	-0.153622		YER057C	NA	1065.5	133.75	1246.5	838.5	1266.75	596.5	0.423034	-0.485489
YMR172C-A	NA	1314	656.5	1159	884.75	1226	687.75	0.607988	0.19163		YMR291W	NA	1246.25	532.25	1143.25	796.5	1189.25	399.5	0.486568	-0.17798
YKL140W	NA	1128.75	787.75	1306.25	876.75	1264.5	764.5	0.657893	0.442459		YMR326C	NA	1142.75	493.5	1226.75	802.25	1209.25	458.5	0.488326	-0.221668
YNL180C	NA	1241	607	1191.75	673.5	1267.25	757.5	0.550669	-0.462313		YBR188C	NA	1380	290.25	1263	478	936	345.25	0.319216	-1.56752
YMR183C	NA	1304	652.5	1229.75	847.25	1167.5	603.75	0.568825	-0.295217		YDR486C	NA	1256.75	413.25	1215.5	783.75	1107.25	414	0.449173	-0.441935
YDR120C	NA	1345.25	705.5	1169.75	794.75	1186.75	713.5	0.601693	0.0856189		YGR012W	NA	1292.5	639.25	1182	807.75	1105.25	650.5	0.588838	0.443083
YOR209C	NA	1187.75	581.75	1251.25	701	1263.75	665	0.525414	-0.79259		YBL083C	NA	1201	442	1143	645.75	1237.25	630.5	0.480862	-0.351726
YLR183C	NA	1251.25	308.75	1141.5	643.75	1310.75	712.25	0.451365	-1.22822		YGL173C	NA	1338.25	620	1211.25	842.5	1032	667.5	0.601885	0.557732
YPL195W	NA	1214.75	737	1255.75	866.25	1233	836.75	0.658388	0.642829		YML101C	NA	1342.75	455.25	1052	725.5	1187.75	419.25	0.460553	-0.31661
YNL321W	NA	1268.5	825.5	1268.5	936.25	1167.25	686	0.65885	0.534027		YOR253W	NA	1196	682.25	1156	793.75	1231	375.75	0.520773	-0.0322895
YGR125W	NA	1265	754.5	1270.75	834.5	1169.25	623.5	0.595463	-0.146071		YLL015W	NA	1193	486.75	1201	808	1189.25	482	0.495358	-0.141509
YDL056W	NA	1177.5	310.5	1170	635.5	1358.5	665.75	0.432306	-1.50733		YNL298W	NA	1295	410.5	1246.25	325.75	1043.5	266.75	0.278001	-2.0307
YOR002W	NA	1270.25	700.5	1312.75	861.75	1123	632	0.59023	-0.115452		YOR239W	NA	1165.25	525	1123.5	798.5	1296	397	0.4892	-0.154085
YKL053W	NA	1197.5	471	1350.5	666.5	1158.75	647.5	0.481877	-1.12545		YIL141W	NA	1195.75	475.5	1269.25	781	1120	618.75	0.521813	-0.0351517
YMR102C	NA	1176	751.5	1255.25	752.5	1276	667.5	0.587211	-0.326717		YPL273W	NA	1161	429.5	1159.5	926.25	1264.5	603.75	0.548746	0.381087
YBR044C	NA	1216.75	684	1275	785.5	1215.75	781.5	0.607015	0.0956701		YGL029W	NA	1060.5	420.25	1263	915	1262	755.5	0.573131	0.436215
YHR171W	NA	1235.25	939.75	1399.75	886	1072.5	560.75	0.638864	0.0690314		YOR079C	NA	1150	395	1197.75	836.5	1238	432	0.463607	-0.28782
YLR150W	NA	1213.25	525.75	1215.25	795	1279.25	665.25	0.535853	-0.566387		YIL099W	NA	1228.25	481	1241.75	780.75	1116.75	582	0.51384	-0.067851
YDR217C	NA	1348	543	1120.25	685.25	1240.25	680.75	0.521131	-0.67619		YOR238W	NA	1175	763.5	1158.25	829.5	1253.5	570	0.606894	0.530984
YIL168W	NA	1226.5	659	1312	792.5	1170	627	0.559079	-0.472682		YBR274W	NA	1354	405.5	1289.25	743.75	943.75	355.5	0.417686	-0.718558
YDR108W	NA	1322.25	718.5	1231.75	842.75	1155	666	0.601401	0.0383092		YJL022W	NA	1251.75	441.25	1196	738.5	1139.5	623.75	0.50579	-0.116609
YPR073C	NA	1348.75	985.25	1148	805.25	1212.5	837	0.707413	1.00777		YGL230C	NA	1391.5	742	1181.75	837.25	1015.5	604	0.612167	0.609059
YLR444C	NA	1342	568.5	1232.5	887	1135	643	0.569939	-0.12298		YLR014C	NA	1133.5	408	1265	774	1190.75	415.25	0.440178	-0.555761
YDR019C	NA	1293	584	1185	821.5	1232.25	770.5	0.590064	0.0885015		YGL086W	NA	1374.5	821	1190.5	887.5	1024.75	729.75	0.684973	1.10154
YMR291W	NA	1290	806	1296.75	938	1125.25	659.5	0.644748	0.412027		YKL069W	NA	1208.75	351.75	1199.5	767	1181.5	553	0.466162	-0.320318
YPL224C	NA	1175.75	672	1272	859.5	1264.25	875.25	0.646522	0.570115		YKR097W	NA	1203.25	466.5	1134	747.25	1253.5	352.75	0.442688	-0.493612
YGR266W	NA	1146.25	413	1369.75	659.25	1197	620	0.453186	-1.42383		YNR009W	NA	1231.5	434.75	1172	782.25	1187.25	437.75	0.463061	-0.334117
YDL146W	NA	1174.25	532.25	1147.75	736.25	1391.25	785.25	0.553054	-0.380384		YIL173W	NA	1178	174.25	1304.75	846.75	1108.25	492.75	0.413838	-0.585197
YDL184C	NA	1153.25	306.75	1253.25	823.25	1306.75	780.5	0.506721	-0.580276		YKL162C	NA	1150.5	232.25	1169	758	1271.5	296.25	0.361093	-0.955192
YER044C-A	NA	1353.5	572	1129.25	609	1232	738.5	0.520445	-0.701973		YBR178W	NA	1291	318.25	1101.25	585	1199	594.5	0.42452	-0.706387
YMR027W	NA	1256	561	1196.75	744.5	1262.25	711.75	0.544211	-0.474428		YJL059W	NA	1242.25	376.5	1278.5	761	1070.75	495.5	0.453689	-0.462157
YKR077W	NA	1191	383.75	1277.5	790.5	1247.25	680.25	0.495465	-0.837324		YJL044C	NA	1208.25	521	1263	826.25	1121	708.75	0.572549	0.329339
YPL155C	NA	1187.5	355.5	1239.75	829.25	1288.5	884.5	0.55157	-0.0710887		YIL139C	NA	1269.5	460	1237.25	762.5	1085.75	622.5	0.517323	-0.0471977
YKR047W	NA	1123.5	108.5	1300.25	675.5	1292.75	696.25	0.38489	-1.75136		YPL253C	NA	1181.5	296.25	1189.25	518.5	1222	233	0.292467	-1.68941
YOR363C	NA	1145.25	1717.75	1239.75	1034.5	1332.5	907.75	1.00519	3.16275		YJL055W	NA	1231	472.75	1286	834.75	1076.25	596.75	0.529205	0.0612645
YOR375C	NA	1221.5	707.75	1302.75	820.25	1194	691.75	0.596132	-0.0898081		YLL059C	NA	1176.5	299.5	1235.25	818.75	1182.25	426.5	0.426048	-0.536859
YBR082C	NA	1252	422.5	1145.75	380.75	1321	610	0.377182	-2.31342		YEL017W	NA	1192.25	391.5	1206	737.25	1196.25	523.25	0.459033	-0.418814
YJL145W	NA	1122	503	1262.25	893.25	1334.5	738.5	0.569787	-0.174873		YOR277C	NA	1168.75	402.75	1104.5	660.5	1321.25	308.75	0.392096	-0.880171
YPL115C	NA	1184.5	627	1281.25	690.5	1253.25	672.5	0.534956	-0.746867		YCL051W	NA	1280.5	376	1253.75	769.75	1060.5	530.75	0.469355	-0.332243
YOR158W	NA	1282.5	821.75	1210.25	771.5	1226.25	769.5	0.635245	0.284288		YMR015C	NA	1129.25	525.5	1228.25	800.75	1237.5	541.5	0.518291	-0.0436166
YLR090W	NA	1250.75	740	1208.75	821.75	1259.75	721.75	0.614804	0.109123		YHL021C	NA	1185.5	241.75	1229.5	669.5	1180.5	451.5	0.376973	-0.981188
YNL156C	NA	1321	824.25	1296.25	924	1102	606	0.628898	0.210285		YGR273C	NA	1240.75	585.25	1179.75	759.75	1175.5	361	0.474262	-0.344108
YJR131W	NA	1134.5	461	1291.25	919	1294.25	825.25	0.585229	0.118165		YLR390W-A	NA	1142.75	452	1240.75	854.75	1212.75	547	0.511825	-0.00821006
YBR214W	NA	1286.25	620.75	1191.75	755	1242.25	761.25	0.576309	-0.137606		YPL145C	NA	1042.75	509.25	1225.25	776.25	1328.75	522	0.504922	-0.164299
YML070W	NA	1321.25	859	1245.5	922.5	1154	634	0.646734	0.375833		YPR073C	NA	1209.5	424.5	1194	808	1193.75	434	0.46375	-0.317186
YDR071C	NA	1252.25	23.25	1223	542.5	1246	456	0.27604	-2.97648		YBR165W	NA	1332	456	1156	666	1109.5	571.25	0.477779	-0.346314
YIR024C	NA	1178.5	645	1203.75	899.5	1339	700.25	0.60584	0.0644754		YOR023C	NA	1233.5	363.25	1182	627.25	1182	362.5	0.37728	-1.03766
YMR067C	NA	1352.75	627.25	1214	903.5	1154.5	707.5	0.606913	0.263752		YBR287W	NA	1244.75	606.25	1247	865.5	1106	779.75	0.62871	0.720351
YKL093W	NA	1204.5	374.75	1266.25	813.75	1250.75	699.5	0.504345	-0.705494		YGR121C	NA	1298.75	489.5	1176.75	813.5	1122.25	673	0.555967	0.291755
YNL154C	NA	1301.75	517	1258.75	871	1161.5	665.5	0.554027	-0.262771		YPR157W	NA	1281	542	1226	838.5	1092.75	322	0.467236	-0.318344
YNL108C	NA	1235	688.25	1280.25	854	1207.25	770	0.620719	0.266938		YGR019W	NA	1368.25	676.25	1182.75	863.75	1049	709	0.633472	0.793114
YOR191W	NA	1213.75	740	1290	885.75	1219	803.25	0.65175	0.550567		YGL114W	NA	1358	695	1222.75	928.5	1020.5	585.25	0.614876	0.699636
YJR133W	NA	1198.25	695	1292.25	744.25	1233.25	705.25	0.575936	-0.335657		YMR073C	NA	1222.25	589.75	1111.75	686.5	1268	312.75	0.448885	-0.54775
YER031C	NA	1314.75	566.75	1143.75	738.5	1265.5	790.25	0.56707	-0.149578		YJL057C	NA	1221.25	445	1307.5	815	1073.5	664.75	0.535648	0.0803639
YIL112W	NA	1092.75	886.5	1276.75	1131.75	1354.5	955	0.800915	1.98557		YLR408C	NA	1195.75	241	1256.25	692	1150.25	210.25	0.311726	-1.39867
YDR539W	NA	1347	504.5	1090.25	584.75	1287.25	803.5	0.511693	-0.709611		YJR020W	NA	1253.5	568.75	1291.75	842.75	1058.25	657.75	0.575895	0.338718
YHL022C	NA	1181.5	521.25	1312	679.25	1231	674	0.50214	-0.974514		YPR046W	NA	1256.25	657.25	1166.75	815.5	1180.5	464	0.538396	0.119704
YOR381W	NA	1175.25	752.25	1238.75	876	1311.25	847.5	0.664524	0.643266		YFL028C	NA	1256.25	497.25	1200.25	804.5	1147.5	634.25	0.539607	0.150129
YOR067C	NA	1222.25	670.25	1293.5	824.5	1209.75	761	0.604949	0.0910754		YGR028W	NA	1329.75	498	1189.75	785.25	1084.75	595	0.527678	0.0691546
YMR087W	NA	1312	567.25	1218.25	877.75	1195.75	693.75	0.577679	-0.0411954		YJL110C	NA	1196.5	632.5	1277.25	860.5	1130.75	755.75	0.623567	0.64254
YEL038W	NA	1334	524	1165.75	682.75	1226.5	649.25	0.50261	-0.886981		YDL006W	NA	1384.25	989.5	1241.5	830.25	980.5	707.25	0.70163	1.06165
YPR150W	NA	1264	899	1238	793	1224.75	809	0.670775	0.593067		YOL025W	NA	1219.75	473.5	1188.25	735	1198.25	378.75	0.440946	-0.555316
YMR182C	NA	1327.25	810	1180	905	1219.75	743	0.662125	0.655355		YIL057C	NA	1228.75	739.75	1254.25	776	1123.5	600.25	0.585	0.288794
YMR304C-A	NA	1298.5	775.25	1279.5	908.75	1149.5	709.75	0.641572	0.436437		YBL054W	NA	1245	481.25	1196	730.75	1165.75	515.5	0.479915	-0.309265
YML007W	NA	1158.75	716	1285	720.5	1284	616.5	0.552916	-0.714819		YGL013C	NA	1410.25	591	1177.75	751.75	1018.75	593.75	0.54673	0.146412
YML095C	NA	1306.75	352.25	1196.25	565	1225.5	470.75	0.375333	-2.23989		YGR217W	NA	1231.5	542.25	1204.5	794.5	1171.25	584.25	0.532918	0.0728946
YPR138C	NA	1392.5	796	1167.5	701.25	1169	731	0.599199	-0.0218146		YBL087C	NA	1271.75	532	1141.75	750.5	1194.25	658.75	0.542416	0.142162
YMR289W	NA	1301.5	732.75	1233.25	904.5	1196	729.5	0.635461	0.422789		YAL008W	NA	1221.5	387.75	1190.75	709.75	1196.25	556	0.459425	-0.430194
YOR088W	NA	1257.75	642.5	1285.75	943.75	1187.25	753.75	0.62657	0.42106		YIL101C	NA	1285.75	608.5	1266.5	711.5	1056.75	537.5	0.514561	-0.18341
YDR502C	NA	1320.25	734.25	1188.75	787.5	1222.5	817	0.628969	0.379154		YJR080C	NA	1212.25	533.5	1274.75	891	1122	788.25	0.613864	0.650807
YML071C	NA	1255.75	806.75	1306	886	1170	624.5	0.618204	0.0423198		YHR110W	NA	1292.75	622.25	1259.5	836.5	1058	536.75	0.550939	0.177598
YOR064C	NA	1300.5	624	1316.25	824.5	1116.75	640.75	0.559993	-0.342418		YMR127C	NA	1229	525.75	1193.5	849.75	1188.5	434.75	0.501855	-0.0594436
YBR015C	NA	1253	301	1183	470.5	1298	573.25	0.359861	-2.35026		YOR222W	NA	1203.75	656.75	1208.25	749	1199.25	291.5	0.46952	-0.438663
YDL062W	NA	1178	924.75	1266.75	1088	1289.25	854.75	0.768963	1.63526		YNR015W	NA	1118	370.25	1245.25	859.5	1248.5	461.75	0.463746	-0.291432
YDL023C	NA	1177.25	505.75	1194.5	784.25	1362.5	748.5	0.545171	-0.437052		YIL167W	NA	1229.5	444	1288.25	863	1094.25	584.75	0.521803	0.0491257
YJL088W	NA	1215.75	429.75	1270.5	774.75	1248	726.25	0.515072	-0.646192		YHR121W	NA	1242.25	484.75	1242	795	1128.25	567.5	0.511102	-0.0710315
YDR048C	NA	1328.75	1046	1154.25	900.5	1252	974.75	0.781974	1.82986		YLR046C	NA	1161.25	417.75	1207.5	790.5	1243.75	478.75	0.466442	-0.330948
YOR338W	NA	1198.75	457.5	1258.25	812.25	1278.75	760.25	0.540571	-0.387606		YDL233W	NA	1212.5	769	1190	875.5	1210.75	915.5	0.708695	1.22762
YCL036W	NA	1179	457	1265.25	765	1291.75	738.5	0.521315	-0.637698		YIL133C	NA	1169.25	726	1380.25	963.25	1063.75	984.5	0.748097	1.44428
YNL332W	NA	1319	838.5	1248.5	914.25	1168.5	727.75	0.663598	0.631482		YNL121C	NA	1154	362.75	1199.25	844.25	1260	403.25	0.446121	-0.381881
YPL236C	NA	1221.5	942	1297.25	889.5	1217.25	718.75	0.682445	0.597149		YBR041W	NA	1117.25	223.5	1183.25	613	1314	531.75	0.374263	-1.02995
YNR013C	NA	1264.75	593	1266.5	818.25	1205	738	0.575796	-0.118714		YGR221C	NA	1255.75	665.5	1129.5	804.5	1229.25	568	0.568098	0.327236
YKR050W	NA	1280.25	602	1239.5	875.75	1216.75	617.5	0.561418	-0.332265		YHR195W	NA	1052.5	509	1242.5	756.75	1320	729	0.548313	0.0910687
YML067C	NA	1300.5	379.25	1183.75	700.75	1253	563	0.444305	-1.42979		YJR009C	NA	1154	543	1224	723.25	1238	738.75	0.552719	0.103299
YBR225W	NA	1170.5	398.25	1158	849.25	1409.75	771.25	0.540233	-0.333338		YLR137W	NA	1156.5	454.5	1188.75	908	1271.75	502.5	0.517316	0.121758
YJL158C	NA	1146.25	705.25	1286.5	894.75	1306.5	830	0.648681	0.494816		YJR019C	NA	1239	597.5	1304.5	833.5	1074.25	660.75	0.578755	0.327711
YNL339C	NA	1287.75	682.25	1351	821.75	1101.25	593.25	0.55892	-0.459815		YLR311C	NA	1405.5	4	1140.75	526.25	1071.75	124.5	0.193443	-2.19212
YOR306C	NA	1232.5	727	1240.5	813.5	1267	836.75	0.635353	0.390968		YNL303W	NA	1269.25	541	1144.25	706	1204.75	370.75	0.450325	-0.513299
YOL147C	NA	1271.5	547.5	1243.75	878.75	1225.75	785.75	0.592721	0.164765		YMR258C	NA	1170	410.5	1186	774.5	1263.25	377	0.434109	-0.540212
YPL030W	NA	1157.5	717	1248	744.5	1336	888.5	0.627013	0.238549		YJR001W	NA	1247	528.75	1300.75	863	1072.25	632.5	0.559121	0.25635
YHR039C	NA	1137	366.5	1390.25	739.5	1214.5	788.5	0.501166	-0.730868		YLR134W	NA	1196	498.75	1239.75	839.25	1184.25	499.5	0.505251	-0.075786
YDR070C	NA	1377.25	404.5	1140.5	610	1225.25	650	0.453019	-1.29918		YGR239C	NA	1268.5	626.25	1241.5	851.5	1110.25	595.25	0.571899	0.335875
YKR057W	NA	1261.25	635.25	1196.5	806.5	1286.5	719.5	0.578995	-0.163796		YMR322C	NA	1218.25	335.75	1141.75	809.5	1261.25	435.5	0.443297	-0.376447
YOR041C	NA	1205.5	698.25	1314.25	932	1225.75	757.75	0.635521	0.396851		YGL056C	NA	1367.5	492.5	1206	798.75	1048	481.75	0.494048	-0.141221
YPR040W	NA	1285.75	861.75	1289.25	858	1170.5	650	0.630351	0.144923		YGL050W	NA	1268.5	512.25	1221.75	904.25	1131.5	669	0.5784	0.486631
YER002W	NA	1391.25	650.75	1232.75	878.75	1122.75	655	0.58799	0.0187092		YDL172C	NA	1397.25	751	1223.75	805.5	1001	699.75	0.631586	0.671699
YDL001W	NA	1166.25	371.75	1210.5	798.5	1371	747.25	0.507814	-0.683172		YGL196W	NA	1287.25	454	1242.5	888.5	1092.5	602.25	0.53968	0.225845
YBR090C-A	NA	1269.5	635.5	1172.5	751.75	1306.75	767.75	0.576423	-0.178534		YER093C-A	NA	1264	525.25	1215	752.25	1143.75	470.75	0.482089	-0.298186
YDL048C	NA	1175.5	436	1262.25	759.25	1311.5	738.75	0.511899	-0.723015		YJL023C	NA	1231.75	808.25	1259.5	843.75	1131.5	820.5	0.683744	0.972942
YLR135W	NA	1271.25	604	1221	872.75	1257	698	0.581732	-0.0801816		YDR262W	NA	1192.25	355	1202	735.25	1229.25	595	0.464493	-0.368708
YLR452C	NA	1213.75	634.25	1298.25	715.25	1237.5	559.5	0.508536	-1.08223		YGL021W	NA	1349.5	571.25	1194	787.25	1080.5	647	0.56048	0.260443
YNR056C	NA	1256.5	747.25	1316.25	950	1177.25	775	0.658256	0.655721		YJL093C	NA	1238.25	389	1309.5	694.75	1076.25	525.5	0.444323	-0.608635
YOR082C	NA	1260.75	527.5	1254.5	935.75	1235.5	836.5	0.61379	0.452865		YGL197W	NA	1287.25	535	1237.75	931	1099.25	665	0.590915	0.577977
YLR219W	NA	1295	701	1166	810.25	1290	730	0.6007	0.0297503		YGL131C	NA	1311	523.75	1173.75	749.5	1140.25	658.5	0.53852	0.102002
YDR488C	NA	1335.75	701.5	1239.25	672.25	1176.25	595.25	0.524565	-0.875036		YDR483W	NA	1189.75	453.75	1170	895.75	1265.25	393.5	0.485996	-0.0754397
YPL200W	NA	1213.25	689.75	1255.25	870.75	1283	828.5	0.635984	0.432206		YJL134W	NA	1207	508	1297.75	784.5	1120.75	615.5	0.524857	-0.0392545
YDL080C	NA	1265	436.5	1210.5	897.5	1276.5	710.25	0.547631	-0.250081		YLR136C	NA	1127.5	421.75	1234.25	881.25	1264.5	519.5	0.499629	-0.0469939
YOR115C	NA	1251	508.5	1251	953.75	1250.5	772.25	0.595473	0.23324		YKL158W	NA	1215.25	447.25	1262.75	802	1149	368	0.441144	-0.524284
YNL320W	NA	1312	891.25	1277.75	991.75	1163.5	717	0.690573	0.87239		YBL082C	NA	1349.5	557	1123.75	690	1155.75	549.75	0.500809	-0.180919
YPR015C	NA	1362.75	845.25	1182.25	675.5	1210.5	849.75	0.631201	0.300902		YKL047W	NA	1182	464.25	1242.5	862.25	1204.5	429.75	0.481172	-0.200989
YNR015W	NA	1251.5	635.25	1277.75	842	1227	802.25	0.606797	0.197097		YDR254W	NA	1319.25	623	1162	807	1149	665.5	0.581977	0.422215
YLL048C	NA	1262.5	756	1256.5	880	1237.75	699.5	0.621436	0.172581		YNL226W	NA	1158	603.25	1215.75	907.5	1256.5	802	0.635225	0.812444
YPL163C	NA	1200.25	520.75	1270.25	929.5	1286.5	846.5	0.607867	0.346509		YIL011W	NA	1287.75	784.5	1208.5	803.25	1134.75	687	0.62643	0.613294
YLR030W	NA	1300.25	750	1144.5	836.75	1313.5	776.75	0.633092	0.362239		YOR180C	NA	1217	576	1218.25	754.75	1196.25	353.25	0.46271	-0.450668
YLR061W	NA	1271.5	1058.5	1154.25	894.75	1332.5	940.75	0.771221	1.59126		YHR003C	NA	1287	590.25	1164.5	843	1180.5	696	0.590707	0.521969
YDL179W	NA	1158.25	378	1303	798.5	1298	731.75	0.500974	-0.772123		YMR124W	NA	1166.25	398	1163	768.5	1302.75	334.25	0.419543	-0.621415
YDL035C	NA	1203	762.75	1251.25	795.25	1306	721.5	0.607352	-0.0654064		YOL044W	NA	1174.75	228.75	1327.5	713	1129.75	223	0.309737	-1.42561
YOL037C	NA	1284.75	708.5	1269	863.25	1206.75	778.5	0.625617	0.338979		YJR040W	NA	1154.75	412	1235	784.75	1243	575.5	0.485068	-0.231722
YLR309C	NA	1270	391.5	1144	665	1347.5	785.5	0.490831	-0.853431		YHR159W	NA	1103	88.75	1259.25	677.75	1271.25	502.5	0.337987	-1.18751
YPL025C	NA	1221	488.5	1282	896.25	1258.5	857.25	0.593451	0.244251		YBL075C	NA	1213.5	305	1173.25	731	1248.25	596.75	0.450821	-0.422799
YGR164W	NA	1224.5	576.25	1281.25	791.5	1256.5	683	0.543977	-0.528604		YPR026W	NA	1231.75	460	1131.75	765.5	1271.75	446.75	0.467042	-0.306329
YLL028W	NA	1019	559	1389.75	860	1354.75	869.25	0.603008	0.0720979		YGR085C	NA	1356.25	397.75	1151.75	678.75	1127.75	523	0.448783	-0.497079
YDR320C	NA	1341	795	1224	866.25	1199	716.75	0.632784	0.331558		YJR038C	NA	1207.25	363.75	1306	753	1123	587.75	0.467083	-0.396956
YGL202W	NA	1360.75	466.75	1193	749.75	1210.25	608.75	0.491487	-0.938769		YHR001W-A	NA	1197.75	396.25	1212.75	774.25	1226	645.5	0.498588	-0.127815
YKL032C	NA	1225.25	463.5	1323.5	577.25	1215.25	550.25	0.422411	-1.84963		YGL164C	NA	1371.5	1171	1238.5	979	1027.25	870.75	0.830645	1.99239
YLR376C	NA	1320.75	465.25	1195.25	732.75	1248	620.5	0.487503	-1.0056		YHL002W	NA	1174.75	327.75	1201.75	713.75	1260.75	518.5	0.428061	-0.620278
YOR231W	NA	1199.25	628	1276	834.5	1288.75	846.75	0.611563	0.225943		YJL191W	NA	1204.75	525.75	1309.75	857	1122.75	712.75	0.575182	0.344336
YIL151C	NA	1295.25	954.5	1234	870.5	1234.75	832.5	0.705526	0.967436		YAL055W	NA	1251.25	497.75	1218	785.5	1168.75	641.25	0.530458	0.0579764
YCL026C	NA	1242.75	507.75	1188.25	823.75	1333.75	688.75	0.539406	-0.479776		YDR255C	NA	1257.5	535.75	1190	1458	1190.5	678.5	0.740394	2.13676
YMR034C	NA	1407.5	606.75	1253.25	919.25	1104	543.75	0.552368	-0.374541		YDR261C	NA	1245.5	398.5	1203.5	764	1189	584.75	0.482189	-0.234502
YOR299W	NA	1265	664	1222.25	924.75	1277.5	941.25	0.672763	0.986437		YBR105C	NA	1275	348.75	1203.5	686.25	1160	531.5	0.433977	-0.608534
YNL233W	NA	1193.25	522	1278.75	671.25	1295	675.75	0.494734	-1.06595		YOR242C	NA	1201.5	519.5	1099.5	766.5	1337.5	408.5	0.478311	-0.233819
YKL113C	NA	1209.5	392	1265.75	567.5	1292	559.5	0.401834	-2.0042		YHR111W	NA	1207	731.5	1208	867.75	1225.75	775	0.652217	0.849817
YKL188C	NA	1181.25	279.75	1287.5	895	1298.75	793	0.514186	-0.432487		YOR384W	NA	1241.5	639.75	1132.5	760	1266.75	436.25	0.510257	-0.0951606
YOR071C	NA	1180	873.5	1326	1045.5	1261.5	923.5	0.753594	1.55865		YDR420W	NA	1243.5	340.5	1231.5	803.5	1166	316.75	0.399312	-0.733218
YJL021C	NA	1145	611.25	1286.5	847	1336.75	812	0.599887	0.0490555		YDR049W	NA	1225.75	261.25	1219.75	785	1196.5	370.75	0.388857	-0.784887
YLR408C	NA	1237.5	427.5	1202.5	706.25	1328.5	703.25	0.487376	-0.982759		YBL007C	NA	1302.5	447	1216.75	755.5	1123.25	441	0.452238	-0.458072
YOL046C	NA	1295	254.25	1258.5	996.25	1216	761.75	0.538129	-0.0655583		YMR294W-A	NA	1201	525	1134.75	746	1307	485	0.488543	-0.218381
YNL009W	NA	1359	642.75	1231	823.25	1180	735	0.588202	0.0262914		YLL029W	NA	1218	551.5	1244	817.5	1181.75	484	0.506503	-0.108467
YLR084C	NA	1240.75	490	1234	822.25	1295.5	726.75	0.540744	-0.422257		YKR026C	NA	1221.75	561	1259	753.5	1164.25	511.25	0.498931	-0.233616
YBL082C	NA	1301.25	762.5	1171	708.25	1298.75	803.5	0.603157	-0.00311968		YDR120C	NA	1296.75	465.5	1217.5	644.5	1131	420.5	0.420044	-0.789205
YDL142C	NA	1070.25	319.5	1215.25	793.5	1485.5	787	0.493756	-0.820189		YDR004W	NA	1267	700.25	1258.25	903.75	1121.25	775	0.654045	0.886003
YNR014W	NA	1279	584.5	1329.25	908.25	1162.75	689.75	0.577828	-0.0797363		YGL158W	NA	1359.25	733.5	1171.25	877.75	1116	767.25	0.65885	0.961985
YDR139C	NA	1387.25	631.5	1180.5	695.25	1203.75	605	0.515586	-0.855739		YPL250C	NA	1186.25	471.5	1157.5	675.75	1303	317.25	0.40825	-0.816326
YLL047W	NA	1284.5	720.5	1222.75	882.25	1264.5	751.25	0.625519	0.301631		YIL053W	NA	1238.25	550	1253.5	823.75	1155.25	605.5	0.541821	0.126287
YNL057W	NA	1310	677.25	1295	942	1168.25	721.75	0.620734	0.333552		YLR255C	NA	1209.25	556.75	1440.25	707.25	997.75	396	0.449454	-0.690752
YCR062W	NA	1262.25	344	1196.5	857.75	1315	706.75	0.508955	-0.587618		YOR208W	NA	1276	588.5	1147.25	590.25	1224.25	288.75	0.403852	-0.96008
YOR021C	NA	1317.25	866.25	1289	964	1168.75	774	0.689244	0.913206		YHR206W	NA	1215	293.25	1278.5	622.75	1154.25	479.25	0.381219	-1.04173
YER178W	NA	1398.75	572	1144	650.5	1233	587.25	0.484611	-1.15182		YOL041C	NA	1016.5	367.5	1424	1058	1207.25	575	0.526934	0.173099
YOR337W	NA	1247.75	420.5	1230.25	858.25	1297.75	770	0.542655	-0.281299		YHR207C	NA	1187.25	300.75	1212.5	686	1248.25	531.75	0.415029	-0.728656
YDR535C	NA	1395	550.5	1152	535.5	1229.25	779.5	0.497865	-0.908432		YKL131W	NA	1208	255.5	1218.5	681	1221.5	328.25	0.346372	-1.16682
YGL196W	NA	1353.75	581	1176.75	661	1245.75	757.5	0.532987	-0.560541		YCR049C	NA	1260.5	240.5	1248.75	774.5	1139.25	477.75	0.410124	-0.66468
YLR334C	NA	1274.5	779.5	1206.5	888.75	1295.5	741.25	0.64014	0.375837		YOR083W	NA	1198	363.25	1256.75	823.25	1194	359.75	0.419858	-0.609109
YML094W	NA	1342.5	406.75	1188.75	802.75	1245.5	647.75	0.499447	-0.76375		YOL015W	NA	1261.25	482	1173.75	706.5	1214.5	419.75	0.443231	-0.558266
YOR298C-A	NA	1259.25	702.75	1246.25	825.5	1271.25	824.25	0.622945	0.296077		YNL147W	NA	1215	488.25	1190	720.5	1244.5	375.5	0.436347	-0.607835
YJR053W	NA	1143.75	736.75	1296	806.25	1337.75	771.5	0.614325	0.00858863		YLR354C	NA	1190	421.5	1436.25	693.5	1023.5	458.5	0.428343	-0.790473
YJL073W	NA	1171.5	652	1363	842.75	1244	687.75	0.575903	-0.300099		YMR052C-A	NA	1238.25	541.25	1230	882.25	1182	291.25	0.46693	-0.285374
YNL069C	NA	1296.25	577.5	1321.75	821.25	1160.75	619.5	0.533519	-0.611593		YKL076C	NA	1187.5	338	1218	734	1245.5	343	0.38755	-0.876809
YNL304W	NA	1330.5	832.25	1293	964.25	1155.25	722.5	0.665556	0.674576		YAR043C	NA	1214	326.5	1196.75	718	1240.75	561	0.44035	-0.527905
YBR224W	NA	1255.5	496.75	1160.75	912	1363.25	848.5	0.601256	0.324144		YBL062W	NA	1287.75	321.25	1146.25	668.75	1218	546.75	0.427261	-0.625071
YOR242C	NA	1210.5	705	1291.5	909.25	1278	804.5	0.638643	0.432608		YMR087W	NA	1281.25	684.5	1191.25	871.5	1179.5	402.25	0.535621	0.136998
YNL050C	NA	1268.75	819.5	1350.5	862	1161.25	621.5	0.606464	-0.104165		YKL212W	NA	1206	634.75	1206.5	777.5	1240	474.5	0.517805	-0.0839176
YNL098C	NA	1327.5	744.5	1260.5	865.25	1193.5	628.25	0.591219	-0.134217		YLR169W	NA	1108.75	373.5	1299.75	760.25	1244.25	476.75	0.434983	-0.612597
YLR300W	NA	1276.25	594.5	1241.5	866.75	1264	763.5	0.589333	0.0459649		YLR054C	NA	1172.25	443.75	1275.75	852.75	1205.25	507	0.489212	-0.173632
YIR035C	NA	1186	668.25	1241.5	872.25	1354.75	786.25	0.615464	0.171439		YFL053W	NA	1297.25	617.25	1237.5	801.5	1118.75	528.25	0.53189	0.0351955
YOR208W	NA	1214	245.75	1243.25	851	1325	792.75	0.495076	-0.602987		YER081W	NA	1288.75	602.25	1228	785.25	1137	582.25	0.53962	0.0793945
YHR158C	NA	1153	216.5	1380.75	718.5	1248.75	572.5	0.388866	-1.90041		YJL187C	NA	1295.5	657.25	1325.75	851.75	1032.5	579.25	0.570272	0.265202
YJL083W	NA	1179.75	388.25	1307.75	838	1295.25	774	0.522486	-0.506891		YML009C	NA	1352.75	816.25	1159	758.75	1142.5	532	0.574568	0.2646
YOR079C	NA	1259	775.5	1297.25	936.75	1226.5	860.75	0.679954	0.892834		YOR223W	NA	1164.75	623.25	1193	737.25	1296.5	310	0.46406	-0.471952
YBR300C	NA	1192.5	410	1288.5	731.75	1302	669	0.475183	-1.1316		YGL159W	NA	1385.25	593.75	1161.75	824.25	1108.5	702	0.590467	0.516189
YOR384W	NA	1261.25	765.75	1267.75	857.5	1254	777	0.634383	0.332598		YFR035C	NA	1366	815.25	1247.75	844	1042.25	650.75	0.632534	0.673411
YKL051W	NA	1152.25	336.75	1389	749.75	1242.25	692.5	0.463162	-1.16503		YJR059W	NA	1318.5	577.5	1261.25	729	1076.75	516	0.498405	-0.252808
YHR043C	NA	1213.75	285.25	1361.75	614.5	1208.25	613.75	0.39808	-1.85827		YLR031W	NA	1182	374.25	1228.75	802.5	1246	427.75	0.437675	-0.501215
YDR414C	NA	1429.25	254	1240.25	415.75	1114.75	344.25	0.273915	-3.31464		YJR148W	NA	1259.75	615.5	1248.5	822	1150	407.25	0.50037	-0.163335
YDR116C	NA	1159.5	540.5	1424.5	961.25	1200.5	621.25	0.552813	-0.424213		YLR406C	NA	1120	449.5	1324	993.75	1215	552.25	0.535477	0.220198
YLR252W	NA	1276.25	736.5	1174.75	773	1334	737.25	0.595918	-0.097969		YDR123C	NA	1317	445	1183.75	817.25	1158.75	564.5	0.505148	-0.0237158
YHR035W	NA	1186.5	447.25	1400.5	730.5	1198.75	700.75	0.494372	-0.936225		YJL192C	NA	1260.75	482.25	1321.25	867.75	1077.75	664	0.551791	0.219066
YPL216W	NA	1240	681.75	1250.25	842.5	1295.75	808.5	0.615876	0.2175		YHR108W	NA	1250.75	814.25	1284.75	831.25	1124.5	692	0.637802	0.646663
YNL147W	NA	1406	638.25	1163.75	630.5	1216.25	597.5	0.495665	-1.09629		YIR036C	NA	1246.75	652.25	1316.5	864.5	1096.75	769	0.626996	0.646302
YER032W	NA	1310.25	526	1186.5	728	1289.5	805.75	0.546625	-0.340137		YPR084W	NA	1178	327.5	1194.5	754.5	1287.75	384.75	0.402812	-0.738064
YPL162C	NA	1212	425.5	1268.5	919.25	1307	830.5	0.570391	0.0408215		YDL218W	NA	1346.5	534.5	1238.75	795	1075.25	395.75	0.468928	-0.34764
YBR033W	NA	1289.75	606.25	1156.5	745.75	1341.5	731	0.553266	-0.415801		YDR513W	NA	1271.5	537.25	1246.5	776.5	1142.5	473	0.486494	-0.267861
YPR009W	NA	1317.25	793.25	1245.25	785.25	1225.5	748.75	0.614591	0.101303		YNR057C	NA	1189.5	466	1252.75	874.5	1218.25	403	0.473543	-0.245309
YNL023C	NA	1322	586.75	1266	916.75	1200.25	737.25	0.594071	0.14678		YGL175C	NA	1348	704.75	1259.75	924.5	1053	703.75	0.641672	0.838126
YMR202W	NA	1262.25	783.5	1273.5	724.25	1252.75	627	0.563308	-0.587924		YGR015C	NA	1383.5	729.25	1167	861	1110.5	708.5	0.634298	0.792834
YMR148W	NA	1371.5	616.75	1229.5	886.25	1188	566.25	0.549051	-0.454244		YPL199C	NA	1196.5	561.5	1165.25	746.5	1300.5	349.5	0.459554	-0.443294
YLR236C	NA	1320.25	691.5	1193.25	863.75	1276.25	740.5	0.609281	0.170007		YJL073W	NA	1266	909.75	1277	891.25	1119.5	764.25	0.699733	1.08372
YDR278C	NA	1305.75	601.5	1210.75	753.25	1273.5	749.25	0.557043	-0.337273		YJR096W	NA	1242.5	517.25	1334.25	897	1086	643.5	0.560376	0.279016
YPL159C	NA	1180.5	367.5	1222.75	946	1387	847.75	0.565395	0.0448637		YJR100C	NA	1166.25	508.5	1271.75	779.5	1225	408.25	0.460738	-0.454744
YDL183C	NA	1149	405.25	1277	881	1365	809	0.54509	-0.281108		YJR032W	NA	1190.5	460.25	1312.75	798.75	1160.25	621.5	0.510239	-0.114263
YJL042W	NA	1214.75	879.25	1283	858.75	1293.5	746.25	0.656688	0.370316		YOR139C	NA	1221.25	857.25	1217	1067.5	1225.5	775.25	0.737234	1.55867
YPL113C	NA	1260	718	1274.75	838.75	1256.75	757.5	0.610186	0.104768		YBR048W	NA	1272.25	481.75	1238.25	733.5	1153.5	513.25	0.471993	-0.380545
YPR152C	NA	1315	754.5	1227	757.5	1249.75	762.75	0.600482	-0.0158918		YDL142C	NA	1350	495.25	1242.75	784.5	1071.25	580.75	0.513412	-0.0562393
YKR104W	NA	1348	920.75	1193.75	701	1250.25	768.25	0.62825	0.118147		YGL117W	NA	1352.5	502.75	1202.5	744	1109.25	591.5	0.507891	-0.110106
YNL193W	NA	1339.75	715.75	1258.5	846.75	1194.75	705.25	0.599119	0.0327788		YPR038W	NA	1259.25	642.25	1115.25	965.25	1289.75	546.5	0.599751	0.733227
YKL190W	NA	1268	449.25	1252	823	1273.75	723	0.526421	-0.516998		YBR151W	NA	1160.25	341	1244.5	679.25	1259.75	440.5	0.396459	-0.893288
YCL022C	NA	1218.25	145.5	1299.25	580.75	1276.5	540	0.329818	-2.49582		YNL142W	NA	1304.25	567.75	1079.25	619.75	1281.25	412.75	0.443898	-0.612458
YBR239C	NA	1187.5	377.5	1198.25	786.75	1408.5	781.25	0.509715	-0.655253		YFL006W	NA	1325	405.25	1234.25	674	1106	437	0.415682	-0.772757
YOL106W	NA	1251.25	988.25	1345.5	988	1197.5	794.25	0.729122	1.14921		YLR333C	NA	1221	187	1309.5	818.5	1134.75	367	0.367207	-0.922007
YOR124C	NA	1293.25	549.5	1318	825.75	1183.5	545.5	0.504112	-0.95308		YBR014C	NA	1238.75	328.75	1239.75	842.5	1187	540.25	0.4667	-0.255343
YNR057C	NA	1284.5	821	1299	943.75	1212.25	815.5	0.679465	0.833729		YDR025W	NA	1192	541	1205	867.25	1268.5	755.5	0.589718	0.512461
YKL161C	NA	1183.75	613	1394.75	750	1217.5	659.5	0.53242	-0.754324		YIL015W	NA	1214.25	471.25	1237.5	795.25	1213.75	604.75	0.509658	-0.0763653
YJR096W	NA	1215.25	692.5	1342.5	888.5	1238.75	660	0.588154	-0.185082		YMR027W	NA	1224.75	406	1266.75	1081	1174	333.75	0.489715	0.0804599
YLR390W	NA	1223.5	689.75	1290.25	959.5	1283.25	801.75	0.644062	0.529965		YLR021W	NA	1065.5	489.25	1338	839	1262.25	707	0.54878	0.12759
YOR225W	NA	1213.25	290.25	1250	870.75	1333.75	812.25	0.514944	-0.42841		YDR019C	NA	1269	787.5	1221	889.5	1176	1006.5	0.734979	1.39668
YER137C	NA	1347	689.5	1211	810	1239.25	847.5	0.621543	0.377029		YFL047W	NA	1276.75	419.5	1225.75	775	1163.5	609	0.494752	-0.15949
YNL024C	NA	1366	662	1268	929.75	1163.25	633.25	0.587416	-0.0335239		YGL043W	NA	1340.75	670.5	1256.25	974.25	1069	695.5	0.642075	0.902764
YPL001W	NA	1218.25	736.25	1337	906	1242.5	795.75	0.64081	0.422409		YGL255W	NA	1363	456.5	1166.5	769	1136.5	618.75	0.512865	-0.0105645
YPL092W	NA	1171.5	428.25	1291.75	770	1334.5	814.75	0.524059	-0.550057		YHR033W	NA	1230.25	538.75	1269.75	869.75	1166.25	584.75	0.54143	0.161079
YLR377C	NA	1248.75	660	1265.5	892.25	1284	716	0.597073	0.00665146		YMR034C	NA	1295	73	1178	526.5	1193.75	104.5	0.196951	-2.21143
YML047C	NA	1347.75	455.25	1190	682.75	1260.5	634.25	0.471566	-1.16782		YPL184C	NA	1251.75	546.25	1212.5	562	1202.75	252.75	0.370013	-1.23315
YCR077C	NA	1211.5	511.75	1181.75	831	1405.25	774.75	0.558977	-0.257726		YLL001W	NA	1175	461.75	1258.5	829	1233.75	427	0.465933	-0.344388
YHR047C	NA	1247.25	756	1294.5	750.25	1256.75	650.25	0.567702	-0.502305		YPL003W	NA	1190.75	421.75	1199.75	646	1276.75	392.25	0.399953	-0.907061
YAR028W	NA	1299.25	697.5	1183.75	758.25	1316	818	0.599659	0.0460456		YPL087W	NA	1257	617	1154.75	752.5	1255.5	473.75	0.506616	-0.131899
YPR123C	NA	1331.75	820.5	1199	750.25	1268.75	722.25	0.603699	-0.070098		YOR179C	NA	1203.5	802.5	1287	942.75	1177	517.75	0.613071	0.583873
YLR391W	NA	1244.25	705.5	1276.5	905.25	1279.5	738	0.617654	0.189836		YGL042C	NA	1031.25	161.25	1195.5	685.25	1441	316.25	0.31634	-1.32021
YML035C-A	NA	1352	523.75	1244.25	763.25	1204	623.75	0.506292	-0.837119		YLL002W	NA	1229	590.25	1212.5	853.75	1226.5	569.25	0.549506	0.218294
YJR098C	NA	1184.25	451.25	1293.75	792	1322.75	717.25	0.511819	-0.750323		YBR059C	NA	1122	318.75	1254.75	624.25	1291.5	649.75	0.428233	-0.741055
YBR085W	NA	1364	892.5	1232	854	1204.75	747.25	0.65592	0.504436		YJL159W	NA	1153.5	426.75	1368	800.5	1147	657.75	0.509525	-0.140235
YGL252C	NA	1583.5	723	1313	831.75	904.5	452	0.529927	-0.68748		YJL133W	NA	1297.25	675.75	1302.75	820.25	1068.75	654	0.58749	0.355614
YER173W	NA	1336.75	330	1182.75	483.75	1281.75	343.25	0.30789	-3.04941		YDL161W	NA	1344	432	1262.75	773	1062.25	499.75	0.468016	-0.3559
YNR032C-A	NA	1258.5	205.75	1301.75	930.25	1241.25	730.5	0.488874	-0.609569		YPL091W	NA	1167.5	371.5	1178.75	651.5	1322.75	443	0.401938	-0.859999
YAL020C	NA	1316.5	681	1134	722.5	1351.75	782.25	0.5777	-0.197073		YGR271W	NA	1189.25	296	1280.5	457.5	1199.25	151	0.24403	-2.10273
YPL051W	NA	1225.5	541.25	1235.5	1072.25	1342	925.25	0.666327	1.04432		YPR188C	NA	1258.5	393.5	1147	711	1263.5	414.25	0.420137	-0.655236
YJL132W	NA	1173.5	661.75	1241.25	915.5	1388.5	799	0.625638	0.290681		YDR068W	NA	1291	317.75	1262.5	749.5	1116.5	328.25	0.37793	-0.933241
YBR146W	NA	1303.5	586.25	1200.5	688.25	1299.75	743.25	0.531631	-0.627872		YJL171C	NA	1185.5	615	1324	821.75	1160.5	577	0.545542	0.0713202
YKR014C	NA	1175.5	554	1332.5	721.75	1295.75	668.25	0.509555	-0.952595		YMR199W	NA	1357.25	576	1309.25	774.5	1003.5	300.5	0.438467	-0.6215
YPR093C	NA	1386.25	634.25	1221.75	903.25	1195.75	802	0.622515	0.483381		YOR009W	NA	1238.75	497.75	1200.25	733.5	1231.5	358.5	0.434682	-0.611678
YGR035C	NA	1325.75	729.75	1136.25	793	1342	916.75	0.643825	0.573076		YGR126W	NA	1344.5	314.5	1189	536	1137.25	450.5	0.360282	-1.22018
YOL119C	NA	1254	778	1341.25	987.75	1208.75	766.25	0.663591	0.663528		YGL057C	NA	1306.5	442.5	1237.25	877.5	1127.5	584	0.521962	0.109173
YCL001W-A	NA	1205.5	253.25	1278.5	822.25	1320.25	751.25	0.474079	-0.87941		YGR138C	NA	1357.25	531.5	1210.75	807.75	1104.5	657.25	0.551272	0.224404
YCR068W	NA	1245.5	722.5	1278.75	847.25	1280.75	716.25	0.600631	-0.0445816		YGL071W	NA	1121.5	459.25	1238.25	728.25	1312.75	459.5	0.449218	-0.548704
YHR050W	NA	1194.5	778.5	1371.5	782.25	1239.5	633	0.577596	-0.469792		YPR040W	NA	1335	654.25	1116.75	888.5	1221.25	483.5	0.560531	0.399336
YPL009C	NA	1119	609.25	1256.25	931.25	1430.25	947.75	0.649466	0.644061		YNL203C	NA	1212	536.75	1193.5	700.25	1268	412.25	0.451567	-0.550311
YGR142W	NA	1281.5	648.5	1230.25	822.75	1294.5	818	0.602239	0.137205		YDL176W	NA	1303	501	1274.25	847.5	1096.5	621	0.538647	0.142596
YLR405W	NA	1253.5	557.25	1196.25	842.5	1357	807	0.581178	-0.0162517		YHR029C	NA	1204.5	843	1321.5	948.25	1148.25	885	0.72939	1.31042
YOR085W	NA	1244.25	438.75	1375	947	1187.75	751	0.557879	-0.113087		YER095W	NA	1260.25	341.25	1243.25	653	1171.25	415.5	0.383588	-0.992362
YHR150W	NA	1183.75	822.75	1413.5	824	1210	830.25	0.654715	0.439776		YGR132C	NA	1345	799.75	1218.75	808.75	1111	769.25	0.650198	0.773943
YGR129W	NA	1284.75	571	1233.75	706.5	1289	565	0.485138	-1.22459		YPR008W	NA	1198.75	281.5	1141.25	593.5	1335	365.25	0.342822	-1.24883
YLR319C	NA	1305.25	393.75	1276.25	719	1226	601.75	0.451953	-1.34122		YLR253W	NA	1189.25	504.5	1271	870.5	1215	449.5	0.493023	-0.149129
YHR151C	NA	1189	746.25	1387.25	804.25	1232.25	845.75	0.631239	0.282067		YER027C	NA	1293.25	759.5	1254.25	813.5	1128.5	613	0.593025	0.385045
YLR352W	NA	1238.5	852	1337.25	938.75	1232.75	668.75	0.644139	0.272955		YGR031W	NA	1371.5	1178.75	1244.75	950.5	1059.75	745.25	0.775433	1.59568
YDR149C	NA	1344.25	333	1295	714.75	1170.25	614.75	0.441656	-1.35302		YOR140W	NA	1148.25	711.25	1259.75	1003.75	1268	671.5	0.648593	0.91733
YNL277W	NA	1374.25	609.5	1312.75	912	1123.25	630.25	0.566445	-0.203296		YHL047C	NA	1241.25	583.75	1235.25	808	1199.75	699.25	0.56908	0.288751
YLR189C	NA	1324	629.25	1216.75	746	1270.75	739.75	0.556837	-0.368806		YLR073C	NA	1243.25	277.75	1214.75	795.5	1219.25	269.25	0.366369	-0.922534
YPL119C	NA	1232	683	1281.25	851	1299.25	870.25	0.629463	0.388849		YOR374W	NA	1169	604	1168	727.75	1340.5	607	0.530857	-0.0207004
YGR161C	NA	1289.25	648.5	1200.25	809	1323.25	825.75	0.600355	0.117283		YML037C	NA	1240.5	470	1249.25	955.25	1188.5	361.75	0.482638	-0.0974072
YLR312C	NA	1289.5	352	1137	667	1387.25	855.75	0.492158	-0.760326		YDR003W	NA	1293.5	501.75	1215	796.5	1170	604.75	0.520112	0.00807924
YOL017W	NA	1211.75	809.75	1310.75	991.25	1291.5	878.5	0.701571	1.04807		YDR055W	NA	1284.75	418	1255.5	810.75	1138.25	391.75	0.438427	-0.509387
YJL095W	NA	1212.75	607	1282.25	793	1319.25	728	0.556929	-0.42516		YEL037C	NA	1203.5	495.5	1271	839.75	1204.75	669.5	0.542711	0.15129
YJL136C	NA	1256.75	658	1264.75	735.75	1292.75	670.75	0.541388	-0.665809		YIL040W	NA	1203.25	442.25	1205	781.5	1271	669.25	0.514216	-0.0298656
YMR172W	NA	1366.5	637	1227.5	899	1221.75	708.5	0.592814	0.0781355		YOL091W	NA	1279	528.25	1309.75	737.75	1091	300.25	0.417167	-0.790596
YGL230C	NA	1361	631.25	1190.5	801.25	1265	715	0.567356	-0.228045		YGR214W	NA	1239.5	566.25	1246.25	857.75	1194.75	699.25	0.57679	0.387621
YPL095C	NA	1183.25	635.25	1327.25	905.5	1306.25	887.5	0.632844	0.465007		YDL023C	NA	1364.25	468.25	1290.5	826.75	1026.25	604.5	0.524303	0.037342
YDR055W	NA	1331.5	522	1172.5	742.5	1313	736	0.528617	-0.562441		YDL074C	NA	1353	338.5	1384.5	856	944	329.5	0.405835	-0.722201
YHL002W	NA	1194	585	1328.25	684.5	1294.75	624.5	0.495874	-1.16305		YFL027C	NA	1249.75	512.75	1246.5	779.75	1185.5	607.5	0.516092	-0.0656099
YLR233C	NA	1241.75	400.75	1231	697.5	1344.75	646.75	0.456762	-1.32584		YGR032W	NA	1382.5	721.75	1255.75	942	1044.25	701.5	0.647995	0.899973
YIL074C	NA	1164.75	660.25	1203.75	865.25	1449.75	876.5	0.630081	0.349282		YPR022C	NA	1290.75	488.75	1121.25	730.25	1270.75	525.25	0.481092	-0.248013
YBL051C	NA	1269.5	597.5	1322.5	737	1226.5	729.5	0.540906	-0.546568		YLL045C	NA	1184	354.25	1307.25	782.5	1192.25	342.75	0.395088	-0.8392
YGR228W	NA	1206.75	752.5	1362	732.25	1249.75	747.25	0.586375	-0.280763		YBR064W	NA	1126.75	351.75	1373.5	661.25	1183.5	629.75	0.441908	-0.684426
YOR042W	NA	1230.75	676.25	1350.75	899.25	1237	800.5	0.620778	0.285419		YKL221W	NA	1229.25	527.75	1245.5	842.75	1209	376	0.472321	-0.296994
YDL079C	NA	1230.25	435.5	1193.25	809	1395.5	695	0.510001	-0.738904		YOR304W	NA	1250.75	522.25	1148.75	704	1284.25	225.5	0.401993	-0.830358
YDR423C	NA	1380.5	592	1153.25	774.5	1286.75	771.75	0.566726	-0.158729		YGL259W	NA	1365.75	416.25	1224.25	620.25	1094	511	0.426169	-0.752652
YKR092C	NA	1263	725.75	1248	866.75	1309.5	802.5	0.627321	0.305045		YOR291W	NA	1147	447.25	1182.75	696	1354.25	525	0.455353	-0.49928
YNL219C	NA	1337.5	765.25	1299.25	878.75	1185	706.75	0.614972	0.155535		YKR015C	NA	1209.75	456.25	1257.75	790.75	1216.75	436.5	0.454863	-0.446743
YNL333W	NA	1297.75	835.25	1296.5	917.75	1228.5	709.25	0.642937	0.35263		YKR043C	NA	1163.75	218.75	1270.5	641.25	1250.25	205.25	0.28562	-1.6203
YLR234W	NA	1218	387.25	1230.5	664	1374.5	667.75	0.44779	-1.42276		YHR124W	NA	1258.25	577.25	1249.75	839	1176.75	690.25	0.572227	0.335916
YNR065C	NA	1237	607.5	1350.25	1047.75	1235.75	845	0.65029	0.759491		YGR072W	NA	1349.5	396.25	1194	599.75	1142	447.75	0.396002	-0.950094
YBR034C	NA	1293.75	598	1242.75	690.75	1286.75	585.5	0.491023	-1.18047		YJL157C	NA	1284.75	778.75	1313	913.75	1088	758.75	0.666485	0.915225
YOR233W	NA	1242.75	730.25	1257.75	833	1322.75	911.75	0.646395	0.538062		YFR023W	NA	1334.25	283.25	1284	515.75	1068.5	384.25	0.324527	-1.50491
YPR018W	NA	1391	636.25	1218.5	687.75	1213.75	650.5	0.519257	-0.803436		YHR204W	NA	1272.25	544.5	1258.75	785	1155.75	654.25	0.539233	0.0751768
YPL219W	NA	1247.75	825.5	1267.75	896	1308	829.75	0.667573	0.635969		YDR048C	NA	1253.75	530	1218.75	853.25	1214.5	618	0.543895	0.202873
YKL062W	NA	1249	150.25	1385.75	658.75	1189.75	582	0.361616	-2.09194		YMR292W	NA	1275.25	631.5	1169	820.25	1243.25	400.5	0.506335	-0.0736928
YGR283C	NA	1240.25	456.5	1337.5	715	1248	698	0.487315	-1.01386		YGL248W	NA	1374.75	770.75	1233.25	874.5	1079.75	691.25	0.636648	0.757318
YGR284C	NA	1225.25	399.25	1334	759.25	1267.25	661.5	0.472334	-1.1298		YKL050C	NA	1235	364.75	1265.25	830.25	1187.5	267.25	0.392197	-0.784891
YKL050C	NA	1245.75	579.5	1396	731.5	1184.75	620.75	0.504376	-1.00041		YPL017C	NA	1271.75	691	1154.5	676.75	1261.5	420.75	0.487687	-0.360732
YKL061W	NA	1168.5	104.25	1360	490.75	1298.25	586.5	0.300608	-2.77982		YMR234W	NA	1301.5	546	1228	907.75	1158.5	377.25	0.494788	-0.0680938
YBR292C	NA	1184.25	676.5	1287	809.5	1356	859.25	0.611298	0.126949		YAR023C	NA	1270.25	437.5	1219.75	758.5	1198.5	702	0.517334	-0.0320572
YOR219C	NA	1212.25	711	1301.5	907.75	1314	916.5	0.660489	0.711965		YDL201W	NA	1291.5	492.5	1242.5	740.25	1155	341.5	0.424262	-0.689479
YKL081W	NA	1295.5	597	1236.75	739	1295.75	650.25	0.520064	-0.812642		YHR043C	NA	1207	316	1270	843.25	1212	603.75	0.474642	-0.221148
YDL172C	NA	1174.75	380.25	1276.25	797.25	1377.25	804.5	0.510834	-0.641559		YLR377C	NA	1056.25	338.25	1192	779.25	1440.75	485	0.436867	-0.507364
YBR274W	NA	1224.75	613.75	1318.5	840.75	1285.5	676.5	0.555011	-0.458712		YIL077C	NA	1248.75	418.5	1339.5	722	1101.75	457	0.429646	-0.703629
YPR002W	NA	1371.75	839.75	1190	817.25	1267.25	778.25	0.637688	0.360939		YKL096W-A	NA	1243.75	543.25	1255.5	840	1190.75	362.5	0.47009	-0.324375
YOR255W	NA	1230.75	594.5	1265	856.5	1333.5	838.75	0.596366	0.107903		YHR153C	NA	1279.5	529.75	1251.5	815.75	1159.25	573.5	0.520188	-0.00797605
YER007C-A	NA	1327.25	742.25	1200	873.75	1303	810	0.636335	0.444492		YJL060W	NA	1250.25	496.25	1308.75	828	1131.25	569	0.510856	-0.0849125
YNL094W	NA	1251.75	725.25	1388	820.5	1191.75	565.25	0.548277	-0.701999		YPR092W	NA	1256.75	474.5	1215.25	768.5	1218.5	285.25	0.41468	-0.704977
YOR072W	NA	1201.5	800.5	1308.75	984	1321.25	931	0.707583	1.1328		YJR036C	NA	1258.75	495.5	1334	782.5	1099.5	568.75	0.499169	-0.21695
YBR275C	NA	1232.25	730.75	1292.25	792.5	1307.75	753.5	0.594158	-0.13957		YJL107C	NA	1221.75	469	1223.25	775.75	1247.25	331	0.42781	-0.619826
YOL114C	NA	1142	843	1354.25	1065.75	1336	918.25	0.737486	1.35291		YDR282C	NA	1317	555.5	1221.5	829.5	1154	656	0.556444	0.259245
YNL015W	NA	1332.5	634.25	1274.75	873.5	1225.25	776.75	0.59839	0.146913		YDR031W	NA	1215.75	852	1110.75	1171.25	1366.25	1149.25	0.86548	2.61721
YCL013W	NA	1197.5	433	1295.75	828	1339.5	819.5	0.537465	-0.381687		YGR014W	NA	1355	345.5	1213.75	596.25	1124.25	537.5	0.408108	-0.867069
YKR096W	NA	1192	871.75	1323.75	897.75	1317.25	797.75	0.671713	0.547167		YML007W	NA	1337	635.25	1187.5	660	1168.75	385.25	0.453515	-0.590649
YNL020C	NA	1264.5	677.75	1289.25	933	1279.25	800.75	0.628537	0.395256		YGL051W	NA	1335	543	1225.25	894	1133.5	703.75	0.585751	0.520343
YIL053W	NA	1229.75	750.25	1444.75	886.75	1159	825	0.645226	0.49121		YLL047W	NA	1205	140.75	1278.5	806.25	1210.25	448.25	0.372602	-0.863265
YJR021C	NA	1195.75	728.75	1281	916.5	1356.75	834.75	0.646721	0.474583		YGR040W	NA	1369.75	677.5	1224.5	966.25	1099.75	782	0.664928	1.07145
YJL079C	NA	1387.25	877.25	1198	824.5	1249	867.5	0.671717	0.761417		YHR022C	NA	1234.5	403	1282.75	853	1177	584	0.495867	-0.110664
YOR359W	NA	1292	856.5	1240.5	911.25	1303.75	966	0.712816	1.21501		YDR253C	NA	1307.5	582.25	1210.75	874.5	1176.25	612	0.562631	0.342522
YLL049W	NA	1338.75	359.75	1199	593	1298.75	587	0.405091	-1.85671		YGL208W	NA	1351	635.25	1224	878	1120	687.75	0.60053	0.572704
YGR187C	NA	1241.75	893.25	1384.25	840.25	1210.75	732.25	0.643715	0.23336		YJR054W	NA	1223.25	487.25	1323.75	845.25	1148	746.5	0.562371	0.25838
YMR259C	NA	1348	836.5	1342	942.25	1147.25	714	0.648343	0.476312		YKL063C	NA	1192.5	161.75	1265	607.5	1238	178.75	0.253421	-1.83723
YNL203C	NA	1369.75	828.75	1261	881.75	1206.5	759.75	0.644666	0.463387		YGL084C	NA	1345.25	589.75	1281.5	906	1070	620.75	0.575173	0.408674
YNL047C	NA	1376.5	921.5	1203.5	871.75	1258	779.5	0.671144	0.658901		YHR138C	NA	1280	456.5	1205.5	769.25	1211.25	629	0.504685	-0.100115
YER091C	NA	1262.5	782.75	1281.5	881.25	1294.25	715	0.620038	0.112319		YJR082C	NA	1291	511.5	1294.75	820.75	1111.25	624.25	0.530622	0.046127
YFL007W	NA	1340.75	794.5	1277.25	799.75	1220.5	679.75	0.591891	-0.173032		YJL089W	NA	1278.75	535	1345	806	1073.5	567	0.515271	-0.107276
YNL284C	NA	1402.75	812.25	1257.25	870.5	1178.75	663	0.611295	0.0863057		YNL098C	NA	1243.5	254	1202.25	658.25	1251.5	402.5	0.357797	-1.10296
YKR042W	NA	1101.5	244.25	1385.5	502.25	1352.25	460.5	0.308264	-2.97201		YGL221C	NA	1340.75	503.25	1180	726	1177	584.25	0.495664	-0.195953
YGR061C	NA	1305	781	1242	792.25	1292.25	753.25	0.606416	-0.000188246		YLR329W	NA	1203.25	411.5	1318	843.5	1176.5	462.75	0.458434	-0.393382
YCL035C	NA	1236	557.25	1323.75	913.25	1279.75	833.75	0.597413	0.187748		YNL293W	NA	1283	560	1202.5	697.25	1212.25	325.75	0.428342	-0.707722
YCR030C	NA	1195.25	426	1268.25	737.25	1376	733.25	0.490203	-0.967659		YOR064C	NA	1264.75	356.5	1224	667	1209	326	0.365484	-1.09131
YML120C	NA	1344	876.25	1245.5	923.25	1250.25	762	0.667573	0.644382		YGL121C	NA	1436.25	433.5	1141.75	745.75	1120	531.5	0.476515	-0.240563
YCR061W	NA	1249.75	368	1302.25	850.75	1288.25	731.5	0.505192	-0.661649		YBR221C	NA	1259.25	405	1239.75	698.5	1199.25	436	0.4162	-0.75506
YLR390W-A	NA	1207	686.25	1358.75	1007.5	1274.5	765.25	0.636827	0.425462		YML068W	NA	1239	561	1194.25	911.5	1265	548.5	0.549874	0.306545
YJL103C	NA	1320.25	950	1332	892.25	1189.25	664	0.649251	0.282122		YDL162C	NA	1331.25	705.75	1246.5	810.5	1121.25	769.75	0.622291	0.604376
YIL156W	NA	1236.25	682	1299.25	806.5	1307	706.5	0.570987	-0.354605		YGL195W	NA	1324.25	465.25	1230.25	888.5	1144.5	604	0.533761	0.196616
YPL130W	NA	1233.75	802.25	1346.25	942.75	1263	780.25	0.656102	0.513163		YDR483W	NA	1296.5	480.25	1230.5	792	1172.25	592	0.506358	-0.0886178
YKL101W	NA	1202.25	337.75	1276.75	630.25	1364.75	637.5	0.413895	-1.76799		YPL062W	NA	1113.5	303.75	1272	627.5	1314	287	0.328174	-1.39501
YMR121C	NA	1361	880.25	1258.75	863.75	1224.5	734.75	0.644335	0.371997		YGR233C	NA	1296.5	593.5	1184.25	813.5	1219.5	700	0.572903	0.360139
YCL009C	NA	1217.75	603.5	1266.5	836.5	1360.25	757.5	0.570984	-0.245868		YIL008W	NA	1329.25	661.5	1263.5	940.25	1107.5	630	0.603554	0.613242
YCL024W	NA	1239	399.25	1296.25	886.25	1309.25	848.25	0.551276	-0.130764		YKL017C	NA	1221	490.75	1266	811	1214.5	463	0.474584	-0.314403
YDR181C	NA	1418.25	536.75	1178.75	702	1247.75	715.25	0.515746	-0.687087		YHR158C	NA	1249.5	945.75	1304.5	799	1147.75	640.25	0.64241	0.585683
YNL037C	NA	1298.75	545.25	1276	932.75	1270	688.75	0.564382	-0.191561		YNL136W	NA	1179	502.25	1263	590.25	1259.75	356	0.391977	-1.08011
YLR152C	NA	1282.75	695.75	1290	929.25	1272.25	747.25	0.616694	0.227347		YJR084W	NA	1268.75	638.75	1331	854	1102.5	742.75	0.606256	0.50109
YER134C	NA	1377.5	422.5	1256.25	663.5	1211.5	612.25	0.446747	-1.40747		YOL118C	NA	1225.5	368.75	1230	723.25	1247	429.75	0.411178	-0.747942
YAL034C	NA	1275.25	585.75	1188	761.75	1382.25	736	0.54433	-0.507812		YKL150W	NA	1238	322.5	1239	707.75	1225.75	300.25	0.358893	-1.09203
YKL121W	NA	1150.25	754.75	1383.25	920.75	1312	769.75	0.636168	0.252		YKL031W	NA	1233.5	581.75	1269.75	815.25	1200.5	506.75	0.511932	-0.100295
YDR046C	NA	1425	882	1160	797.75	1260.5	734.5	0.629789	0.242274		YHR087W	NA	1292.25	619	1287	810	1124.75	668	0.56743	0.2433
YAL019W	NA	1331.25	503.5	1129.25	618.5	1385.25	682	0.472752	-1.2317		YBR161W	NA	1240.5	1015.5	1215.5	875.75	1248.75	1230.25	0.841431	1.99213
YGL086W	NA	1389.75	500.75	1196	723.5	1260.25	569	0.472249	-1.22002		YNL037C	NA	1155	488	1284	674.75	1266.75	307.5	0.396921	-0.974072
YGL175C	NA	1314.75	273	1202.25	505.75	1329	536	0.343875	-2.49629		YBL036C	NA	1223.75	338	1256.5	803.25	1226	513.5	0.444773	-0.453549
YPL171C	NA	1213.75	438.75	1249.5	869.75	1382.75	856	0.558873	-0.12231		YOR304C-A	NA	1312.25	602.75	1149.25	609.75	1244.75	319.25	0.415455	-0.86346
YPL034W	NA	1334.75	770	1284.5	775.75	1227.25	760	0.60003	-0.0237216		YBR033W	NA	1223.75	346.25	1255.5	751	1227.75	514.25	0.433322	-0.582437
YJR044C	NA	1330.5	840	1384	864	1132.25	623.5	0.602097	-0.124072		YDR127W	NA	1342	557.5	1169.5	814.25	1196	691	0.563141	0.327185
YLR134W	NA	1310.5	718.5	1269	913.5	1267.75	752.25	0.620499	0.264395		YFR015C	NA	1392.5	643	1207	855.75	1108	665.5	0.59046	0.500415
YML106W	NA	1287.5	939.75	1265.75	1046	1294	819.5	0.729866	1.2568		YDL236W	NA	1322.5	503.5	1211.75	830.25	1173.5	606.75	0.527642	0.097288
YMR166C	NA	1206.75	810.75	1376.75	898.5	1264	678.75	0.620485	0.0169781		YNL168C	NA	1327.25	324.5	1125	488.5	1255.75	174.5	0.272558	-1.81887
YGL199C	NA	1313	740.5	1216.25	840.25	1320	893	0.643781	0.545317		YPL130W	NA	1230	537.75	1160.75	753.25	1318	488	0.485462	-0.249055
YGR053C	NA	1376.25	647	1198.25	834	1275	763.25	0.588254	0.0231491		YER032W	NA	1249.75	381.25	1275.25	808.5	1184.25	599.25	0.48169	-0.231991
YKL221W	NA	1257	667	1311.25	879.75	1281.25	766.75	0.599997	0.0529349		YFR056C	NA	1397.5	592	1224	923.5	1087.75	615	0.581165	0.513492
YPL223C	NA	1206.5	621.5	1326.25	885.5	1318.25	826	0.603129	0.129264		YGL179C	NA	1321.5	529.25	1255.5	895	1132.25	602.75	0.548567	0.259373
YOL073C	NA	1296	782.75	1286.75	817.25	1268.25	693	0.595174	-0.158456		YDR105C	NA	1308	679.5	1215.25	854	1186.25	756.5	0.619985	0.65929
YDL203C	NA	1365.5	651.75	1256.5	784.25	1229.75	660.75	0.546252	-0.515927		YGR289C	NA	1238.25	466.75	1209.25	861	1262	517.5	0.499673	-0.050488
YOL048C	NA	1336.25	852	1304.25	963.25	1211.25	809.5	0.68149	0.859211		YJR021C	NA	1283	608	1300.25	846.25	1127.25	748.75	0.596318	0.461045
YHR121W	NA	1234	618.5	1360	741.5	1258.25	800.25	0.560813	-0.348789		YKL107W	NA	1219	495.5	1243.75	804.5	1249	443.5	0.469466	-0.342194
YNL012W	NA	1348.25	680.5	1252	860.5	1252	822.75	0.616392	0.318533		YGL027C	NA	1370.25	640	1217.75	869.75	1124	740.5	0.613368	0.654197
YNL090W	NA	1320.5	817.75	1319.25	900	1212.75	683.75	0.62176	0.138483		YJL116C	NA	1273.5	650.25	1345	898.25	1093.5	723.25	0.613284	0.576281
YER140W	NA	1360.75	601	1173	806.25	1319.25	909.75	0.606202	0.323954		YNL130C	NA	1170.5	332.25	1241.5	754.25	1300	400	0.399692	-0.79102
YJL207C	NA	1246.5	753.75	1286.25	860.5	1320.25	729.5	0.608746	0.00510565		YLR034C	NA	1153.75	440.5	1231.25	850.75	1327.75	559.25	0.497988	-0.0898135
YOR136W	NA	1344.5	718.75	1266	866	1243.25	699.75	0.593823	-0.0414573		YLR171W	NA	1112.75	348.5	1333.75	785.75	1266.25	504.75	0.433645	-0.605327
YKR028W	NA	1133.5	1251.75	1437.25	1043	1283.75	890.5	0.841228	1.92749		YLR394W	NA	1195.75	479.5	1300	908.75	1217.75	578	0.524896	0.0872941
YLL016W	NA	1160.75	710	1370.25	894.25	1323.5	791.5	0.620776	0.153269		YER019W	NA	1261.25	473.25	1258.75	792.75	1194	612	0.505859	-0.111241
YGL197W	NA	1362.75	620.25	1182	728.25	1310.5	793.5	0.558919	-0.298362		YNL014W	NA	1252.75	583.75	1221	839.25	1240.25	378.25	0.4861	-0.210371
YBR045C	NA	1247.75	401.25	1340	722.75	1268.75	673.25	0.463862	-1.22029		YGR182C	NA	1250.5	437.75	1293.75	808	1170.75	551	0.481747	-0.263862
YGR163W	NA	1254.75	425	1316.25	667.75	1285.75	699.75	0.46342	-1.25194		YFR025C	NA	1364.75	625.75	1201.75	907.25	1149.25	747.5	0.621291	0.760374
YML048W-A	NA	1397.5	549.25	1205	727.25	1254.5	666	0.509146	-0.808498		YGR117C	NA	1426.75	924.75	1217.25	930.75	1071.75	758.5	0.706835	1.24498
YMR234W	NA	1346.25	790.5	1274.5	912.5	1237	734	0.632175	0.332987		YNL050C	NA	1341.5	1236	1121.75	733	1253	581	0.679496	0.803854
YKL105C	NA	1204.5	603.75	1352.5	838.25	1301.5	747.25	0.565056	-0.320872		YGR184C	NA	1272.25	564	1267.5	850.25	1176.75	693	0.567676	0.312575
YBR084W	NA	1212	1230.75	1383	1074.5	1263.75	1123.25	0.893742	2.79163		YOR170W	NA	1227	471.5	1212	700	1277.75	432	0.433308	-0.65429
YDL178W	NA	1223.75	402	1289	831	1346.75	780.75	0.517638	-0.570486		YPR093C	NA	1178.25	344.5	1270.25	830.75	1268.5	363.75	0.411048	-0.66306
YCR079W	NA	1199	543.25	1199.75	771.5	1461.25	738	0.533728	-0.63356		YGL253W	NA	1405.25	468.25	1117	764.25	1195.5	652.5	0.52107	0.0747944
YBR031W	NA	1314.5	743.25	1176.75	905	1370	870.25	0.65657	0.680627		YKR001C	NA	1213	461.25	1436	649.25	1070.25	264	0.359684	-1.28917
YLL032C	NA	1189	493.25	1382.75	820.75	1289.75	734	0.525837	-0.634364		YDR080W	NA	1181.25	262.5	1220.5	704.25	1317.75	533.25	0.401302	-0.79024
YPL110C	NA	1238.75	748	1286.5	892.25	1336.5	866	0.648448	0.517652		YLR392C	NA	1148.5	425.25	1233.75	839.25	1337.25	509.5	0.477172	-0.233894
YMR173W	NA	1352.25	767.75	1238.5	888	1271.25	760	0.62753	0.314581		YLR389C	NA	1187	501.25	1273	882	1260.25	561.5	0.520227	0.0394064
YDL117W	NA	1206.5	542.5	1229	737.25	1427	671.25	0.506639	-0.964641		YLR395C	NA	1141.5	375.75	1342.25	894.75	1236.5	509.75	0.469343	-0.283233
YOR383C	NA	1218	759.75	1324.75	910.5	1320	827.75	0.64605	0.444686		YBR180W	NA	1175.25	307.25	1167.75	669.25	1377.5	705.25	0.448841	-0.502285
YKR029C	NA	1178.75	1226.75	1439.25	1102	1245	864.25	0.833525	1.95189		YDR293C	NA	1344	429.25	1248.5	837.75	1128	343.75	0.43171	-0.519254
YOL043C	NA	1233.5	381	1338.5	961.75	1291.5	846	0.560819	0.0106991		YGL156W	NA	1405	507.5	1186.5	817	1129.25	703.25	0.557516	0.305649
YDR025W	NA	1375	328.5	1286.5	662.75	1202.25	516.5	0.394559	-1.93655		YGR152C	NA	1341.75	517	1241.25	922.25	1138	687.5	0.577483	0.492638
YLR028C	NA	1324	782.5	1216.25	922.75	1323.5	808.75	0.653589	0.589095		YBL029W	NA	1312.5	370.25	1211	683	1197.75	478	0.415058	-0.74379
YOL024W	NA	1307.5	755	1303.5	937.25	1253.25	878	0.665681	0.791944		YGR268C	NA	1248.25	471.5	1290	912.75	1183	679.5	0.553225	0.293608
YML068W	NA	1394	813.5	1214	879	1256.5	736.75	0.631325	0.326834		YDL234C	NA	1370.5	625.25	1213.75	825	1137.25	587.75	0.550916	0.2082
YLL058W	NA	1303.25	746.75	1260.25	844.5	1301.25	738.5	0.603542	0.0063727		YGL139W	NA	1388.5	560.75	1185.5	886.75	1147.5	684.25	0.582715	0.524577
YLR080W	NA	1321.5	620.75	1221.5	748.75	1322.75	791.75	0.560424	-0.309616		YGR010W	NA	1375.75	732	1276.25	888	1069.75	642	0.609334	0.575331
YLR041W	NA	1271.5	713.75	1285.5	940.5	1309	806.25	0.636298	0.438076		YMR226C	NA	1315	558	1189.25	801.75	1218	387.5	0.472214	-0.29848
YOR189W	NA	1238.25	760.25	1360.5	753.25	1267.25	688	0.570179	-0.477563		YDR155C	NA	1312.75	543.25	1221.25	808.25	1189	543.25	0.510848	-0.0565136
YPL208W	NA	1226.5	688.5	1335	925.25	1304.75	923.25	0.65401	0.68418		YMR295C	NA	1251	737.25	1112.75	561	1359.5	448	0.474339	-0.570659
YLR040C	NA	1266.75	789.75	1292.25	990.25	1307.75	805.5	0.668563	0.710895		YLR104W	NA	1198.25	418.25	1310.5	879.25	1214.75	506	0.478841	-0.224861
YPL114W	NA	1198.5	618.75	1326.5	864.25	1342.25	778.5	0.582598	-0.136058		YBR066C	NA	1265.25	1117.75	1284	730.25	1175	1106.75	0.798023	1.4907
YDR282C	NA	1357.25	697.25	1218	839.25	1292.5	851.25	0.620456	0.351289		YNR019W	NA	1103	613.25	1336.25	822	1285	482	0.515412	-0.149379
YER135C	NA	1415.5	699.75	1196.5	769	1255.75	774.75	0.584673	-0.0573661		YBL005W	NA	1324	448	1233.75	810.75	1167	539.25	0.485865	-0.191187
YFL004W	NA	1350.5	879.5	1250.75	850.5	1266.75	797.25	0.653533	0.484854		YIL116W	NA	1252	534	1301	820.75	1171.75	692.5	0.549458	0.151631
YLR110C	NA	1245	383.75	1329	708.5	1294.25	505	0.410509	-1.88703		YML013W	NA	1227.5	445	1198.75	839.75	1299.25	522.75	0.488465	-0.131411
YER065C	NA	1370.25	744	1218.75	835.5	1280	700.25	0.591858	-0.0861807		YJR094W-A	NA	1151.75	1032.5	1418.75	1027.75	1155.25	1123.75	0.864533	2.11248
YIL099W	NA	1221.75	757.25	1303	919	1344.25	829.5	0.647392	0.464315		YBR206W	NA	1314	516.5	1193	745.5	1219	496	0.474954	-0.327429
YJL181W	NA	1254.5	729.5	1321.25	844.5	1293.25	753.75	0.601169	-0.0320032		YGL045W	NA	1332	505	1262.25	780.5	1131.75	609.75	0.512079	-0.0865751
YPR154W	NA	1391.75	946	1190.75	806.75	1286.5	836.75	0.669214	0.628346		YIL042C	NA	1308.5	566.5	1252	835	1165.75	675.5	0.559776	0.260866
YKL073W	NA	1255.5	759.75	1258.25	889.75	1355.5	819.25	0.638887	0.384593		YIL117C	NA	1143.75	395.25	1314.5	807.5	1268	633	0.486362	-0.244349
YLR136C	NA	1346.5	767.5	1174.5	844.5	1348.75	807.75	0.629305	0.332128		YKL102C	NA	1271.5	791	1229.75	737.75	1225	580.25	0.565231	0.127162
YGL163C	NA	1348.75	230.75	1257	458.5	1264.25	423.25	0.290208	-3.09766		YNL321W	NA	1331.25	881	1158.75	811.5	1236.5	530	0.596912	0.440636
YIL107C	NA	1185.25	641.25	1315.5	885.5	1370.75	814.75	0.602845	0.0665107		YDR260C	NA	1333.75	622	1212.25	810.75	1181	723.5	0.582589	0.397038
YKR106W	NA	1198.75	807.5	1358	923.25	1315.5	780.75	0.648993	0.3762		YGL032C	NA	1416.5	581.25	1212.75	838.25	1098.25	733.75	0.589883	0.49802
YNL089C	NA	1354.25	796.5	1287.75	825	1230.25	733.5	0.60834	0.0466994		YHR093W	NA	1283.25	534	1285.25	802.75	1159.5	696.25	0.547064	0.132938
YOR351C	NA	1219.5	268.5	1272.5	891.5	1380.5	872.25	0.517533	-0.354023		YHR136C	NA	1243	601	1273.25	855	1211.75	711.25	0.58066	0.379968
YGR141W	NA	1335	656.75	1288.5	838	1249.25	707.5	0.569552	-0.252858		YBL053W	NA	1348.5	338.75	1255.75	577.25	1124	245.25	0.309695	-1.54765
YNL022C	NA	1404.5	652.75	1383.75	998.5	1084.75	593.5	0.577826	-0.111013		YGL118C	NA	1391.75	561.5	1200.75	871.75	1135.75	718	0.587212	0.526872
YMR243C	NA	1347	462.25	1202.75	835.25	1325.75	806.25	0.548589	-0.21601		YGL258W	NA	1432.25	417	1252.25	644.25	1043.75	447.25	0.411376	-0.833398
YNL326C	NA	1286.5	978.5	1389.5	1029	1199.75	785.75	0.718691	1.07468		YDR284C	NA	1325.5	578	1219.75	760.25	1183.25	670.5	0.542002	0.0891511
YDR333C	NA	1294	688.25	1345.25	927.75	1237.75	653	0.583032	-0.178829		YLR107W	NA	1196.75	857.75	1299	982.75	1233	820.5	0.712909	1.24338
YIL166C	NA	1229.75	694.5	1400	883	1247.75	710.5	0.588296	-0.160505		YBL008W	NA	1267.25	359.5	1222.25	814.75	1239.5	481.25	0.446182	-0.413868
YMR238W	NA	1331	620.5	1223.25	862.25	1323.75	808.5	0.593947	0.103046		YBR116C	NA	1326.75	568.25	1229.75	854.25	1172.5	620	0.55058	0.237263
YJR084W	NA	1171.25	902.25	1332	905	1375.25	838.5	0.686489	0.654282		YFR007W	NA	1277.75	558.75	1247.5	855.25	1204	631.25	0.549052	0.211916
YLR413W	NA	1336.5	256	1238.25	747.5	1304	714.75	0.44778	-1.16828		YGL151W	NA	1418.5	850.5	1231.75	853.5	1079.75	729.5	0.656038	0.846214
YCR091W	NA	1217.25	706.5	1259	882.25	1403.5	817	0.621092	0.20846		YLR077W	NA	1172.75	316.75	1277.25	930.25	1280	365.75	0.428052	-0.449603
YGL057C	NA	1377.5	698.75	1200.5	758.5	1302.5	844.5	0.595816	0.0641089		YFR014C	NA	1420.5	972.5	1230.75	1047.75	1079.25	701.5	0.728639	1.47835
YKL142W	NA	1165.5	770.25	1382	858.5	1333	831	0.635161	0.244869		YDR270W	NA	1247.25	628	1244	890	1239.5	843.5	0.633153	0.768381
YOL007C	NA	1266.75	732.25	1373.5	935.75	1240.25	775.75	0.628274	0.314848		YDR354W	NA	1232.25	432.5	1275.25	829.75	1223.5	625	0.504157	-0.0854384
YIL160C	NA	1201.75	747.5	1281	877	1398	860.5	0.640718	0.379738		YGR202C	NA	1310.75	558.5	1235.75	850.25	1184.5	668.5	0.559503	0.288386
YNL328C	NA	1300.25	944.5	1363.25	891	1217.25	734.25	0.661063	0.427708		YBR044C	NA	1226.75	451.75	1235.5	764	1269	697.25	0.512024	-0.0819352
YJL186W	NA	1211	686.25	1295.75	824.25	1375	791.75	0.592872	-0.106849		YOL129W	NA	1177.25	606	1307	904.5	1247	457.25	0.524494	0.0241259
YOL075C	NA	1347.25	1146.25	1292.25	977.5	1242.75	814.25	0.754147	1.33432		YPL244C	NA	1296.5	791.75	1215	800	1220.25	457.75	0.548082	0.0928694
YOR365C	NA	1239.75	649.25	1289.5	897.25	1353	836.25	0.612526	0.22301		YDR109C	NA	1308.75	411.25	1192.25	771.25	1231	596	0.481759	-0.219735
YOL079W	NA	1357.5	774.5	1300.25	909.5	1225	823.75	0.647488	0.576211		YLR040C	NA	1223.25	523.25	1287	874.75	1221.75	539.75	0.516407	-0.00438904
YNL214W	NA	1251	726.75	1340.25	811.5	1291.75	687.75	0.572946	-0.387768		YDR326C	NA	1268.75	439.5	1189.25	781.25	1274.5	293.75	0.411271	-0.682609
YNL051W	NA	1268.75	918	1369	931.25	1245.5	735.75	0.664838	0.473556		YKL038W	NA	1185.25	507.25	1293.5	886	1254.25	484.25	0.499673	-0.107294
YGR148C	NA	1364	835.75	1262.75	934	1257	888	0.686273	0.976208		YBR062C	NA	1343.75	681.75	1202	770.75	1187.75	664.25	0.569274	0.257131
YNL111C	NA	1317.25	648.75	1245.25	614.75	1321.75	754	0.518878	-0.859511		YJL141C	NA	1202.75	317.5	1315	693.75	1215.75	492.25	0.398813	-0.886874
YCL042W	NA	1241	764.25	1266.75	892.25	1377.75	846.75	0.644928	0.441156		YDR482C	NA	1317.25	582.75	1261.25	799.75	1155.5	584.25	0.527372	0.00406177
YIL161W	NA	1160.75	674.5	1337.75	892	1387	830	0.615432	0.145408		YDR281C	NA	1359.25	637.5	1246.75	846.5	1128.25	555	0.546629	0.173424
YOR185C	NA	1233.5	671.75	1341.25	943.75	1311	891	0.642619	0.568062		YGL194C	NA	1326.5	887.25	1265.5	970	1143	876.75	0.73414	1.4163
YDR363W-A	NA	1264.25	977.5	1187.5	912.25	1434.75	892.5	0.721152	1.06894		YGL010W	NA	1378.75	620.75	1229.75	836.5	1126.75	730.5	0.592924	0.486093
YIR033W	NA	1206.75	603.75	1235.75	861	1444.75	846.25	0.594265	0.0350992		YGL046W	NA	1334.75	734	1271.5	1055.25	1129	752.5	0.68212	1.20923
YDL066W	NA	1243.25	445.5	1308.25	807.5	1336	743.5	0.510695	-0.716923		YHR161C	NA	1284.25	258.25	1247	631.5	1204	461	0.363465	-1.11544
YHR124W	NA	1240	867	1388.75	818.75	1258.75	780.25	0.636204	0.185864		YAL060W	NA	1230.75	508.25	1171.5	788.25	1333.25	730.25	0.544512	0.177569
YJL066C	NA	1130.5	643.5	1399.25	913	1357.75	885.5	0.62463	0.297258		YLR065C	NA	1132.5	417.25	1370.75	984.25	1232.75	568.25	0.515811	0.0663304
YOL152W	NA	1247.5	337.25	1338.25	934.25	1303	870	0.545381	-0.0990015		YDR375C	NA	1348.5	619.75	1195.25	827.75	1192.5	691.25	0.577261	0.394736
YHR015W	NA	1179	831.25	1442.25	828.25	1267.75	842.75	0.648028	0.333406		YDR345C	NA	1318.75	532.25	1211.5	785.25	1206.25	640.5	0.527583	0.0405779
YBR277C	NA	1217.25	326.25	1299.5	560	1373	609	0.380837	-2.14915		YJR078W	NA	1281.25	593	1334	848.5	1122.25	786	0.599755	0.470223
YML048W	NA	1370	545.25	1149.5	822.25	1370.75	824.5	0.5716	-0.0431958		YJR098C	NA	1248	486.25	1361.25	877	1128.25	671.5	0.543018	0.142981
YOR114W	NA	1270.5	191.5	1333.75	933.75	1286	778.25	0.485331	-0.622491		YBL089W	NA	1259	490.25	1234.5	822.5	1244.25	751.5	0.553212	0.236991
YIL093C	NA	1168.25	527.5	1236.5	808.25	1486	832.25	0.555083	-0.354492		YGR137W	NA	1385.75	542.75	1212.25	869.25	1139.75	727.5	0.582339	0.489304
YGL160W	NA	1267.5	941.25	1314.75	800.25	1310.25	713.75	0.632006	0.028255		YIR003W	NA	1294.25	392.5	1327.5	747.75	1116	396.5	0.407276	-0.805191
YML041C	NA	1415.25	671.25	1269.75	871	1208	709.25	0.582462	-0.0581482		YPL176C	NA	1222.75	421.75	1209.75	582.75	1305.5	241.75	0.337269	-1.38285
YOR286W	NA	1215.5	703.25	1353	959.5	1324.75	926.5	0.66237	0.749763		YDL096C	NA	1308.5	424.75	1286.75	683.5	1143.5	588.5	0.456813	-0.530984
YDR536W	NA	1427	662	1226.25	568.25	1240.25	732.25	0.505907	-0.955174		YBL037W	NA	1310	586.75	1242.5	830.5	1186.75	628.25	0.548566	0.182619
YGL021W	NA	1297.75	661.5	1291.75	864.5	1304.25	757.75	0.586654	-0.0751109		YLR334C	NA	1221	351.25	1327.5	866.75	1190.75	455.5	0.441042	-0.466243
YBR014C	NA	1293	653.25	1274	715.25	1327.25	828.75	0.563684	-0.326009		YDL130W-A	NA	1385.5	481.5	1277	802.75	1077	598	0.510465	-0.0699619
YLR072W	NA	1313.75	703	1249.75	829.75	1330.75	818.75	0.604766	0.108074		YIL137C	NA	1273.75	589.5	1312.25	871.25	1153.75	741.75	0.589882	0.440286
YLR120C	NA	1307	743.5	1256	908.75	1331.5	771	0.623811	0.261052		YLR084C	NA	1128.5	148.5	1327.5	904	1283.75	337.5	0.358491	-0.899774
YPR125W	NA	1395	855	1243.5	833.75	1256	772	0.63268	0.299791		YDL048C	NA	1319.75	363	1265.75	812.25	1154.5	591.5	0.47637	-0.243504
YGR250C	NA	1223.75	604.75	1364	805.25	1307	817.5	0.570005	-0.229649		YGL205W	NA	1354.75	418.75	1220.25	762	1165	618.75	0.488225	-0.202944
YGR256W	NA	1210.75	567.5	1399.75	837	1284.25	843.25	0.57443	-0.118474		YJL084C	NA	1295.25	436.5	1361	800	1084.25	513.75	0.466211	-0.404997
YLR407W	NA	1309.25	428.5	1231	758.75	1354.5	772.75	0.50472	-0.726449		YDR100W	NA	1242.75	361.75	1242.25	765	1255.75	590.25	0.458981	-0.39657
YOL064C	NA	1343.25	665	1314.75	863.5	1236.75	732.75	0.581442	-0.106442		YDR522C	NA	1235.75	456	1259	814	1246.75	665	0.516313	-0.0193119
YDR094W	NA	1351.25	715.75	1247.5	876.5	1296.25	739	0.600802	0.0538101		YDR074W	NA	1298	115.5	1337.75	379.5	1107	35.75	0.134988	-2.83372
YDL054C	NA	1249.75	409.5	1299.75	832.25	1345.75	850.75	0.533385	-0.360884		YBL071C	NA	1133.5	375.25	1191	747.5	1418.5	915.5	0.534693	0.0946448
YPL240C	NA	1257.75	786.5	1345.75	940.75	1291.75	855	0.662089	0.646884		YIR039C	NA	1296.25	425	1213.75	737	1233	536.75	0.456799	-0.438276
YAR044W	NA	1232.25	682.5	1350	801.75	1313.25	886.25	0.607535	0.128937		YLL043W	NA	1206	209	1302.75	667.75	1234.75	160.5	0.271952	-1.6932
YER024W	NA	1390.5	607.25	1235.25	801.25	1270.25	718.5	0.550335	-0.382183		YMR223W	NA	1337.25	528.5	1225.75	874.5	1180.5	513	0.514405	0.0392367
YKR013W	NA	1136.25	595.25	1382	892.5	1377.75	857.25	0.597295	0.041725		YER028C	NA	1226	608	1295	938.75	1222.75	775.25	0.618282	0.686401
YDL200C	NA	1388	367.25	1185.25	614.75	1323	608.5	0.414399	-1.73468		YLR059C	NA	1201.5	506.25	1315.75	874	1226.75	395.25	0.469267	-0.328664
YOL118C	NA	1246	670.5	1352	973.5	1298.5	845.5	0.636434	0.495266		YIL064W	NA	1272.5	599.25	1338.5	863.5	1133.25	642.75	0.561074	0.224988
YPR003C	NA	1367.25	904.25	1222.75	824.5	1306.5	813.25	0.652709	0.453889		YIL132C	NA	1266.5	462.5	1365.25	846.75	1112.75	589.75	0.50513	-0.123304
YDR154C	NA	1351.75	509	1280.75	745	1265.25	656	0.492238	-0.985498		YKL010C	NA	1272.5	562	1267.25	831.25	1204.75	421.5	0.482488	-0.261827
YPL027W	NA	1117	377	1386	702.5	1394.75	858	0.48651	-0.946862		YNL072W	NA	1257.75	397.75	1199	809.25	1288	534.75	0.468785	-0.270649
YDR319C	NA	1367	664	1256	830	1275.25	725.75	0.571889	-0.212452		YDR403W	NA	1282	445.75	1255.5	880.5	1207.5	631.5	0.523998	0.108553
YAL067C	NA	1307.75	754.5	1207.75	789.5	1383	858.75	0.617191	0.182407		YGL009C	NA	1397.75	785	1290	910.25	1057.5	692.25	0.640616	0.778488
YLR241W	NA	1292.75	661.25	1298	896	1307.75	720.75	0.584312	-0.117458		YGR017W	NA	1408	744.5	1225.25	884.25	1112.25	774.25	0.648855	0.867243
YBL016W	NA	1378.75	561.75	1085.5	606.5	1435	675.5	0.478965	-1.21877		YGR151C	NA	1378.75	688.5	1259.25	952.5	1107.5	795.75	0.658093	0.984068
YLR324W	NA	1253.5	736.75	1332.5	868.5	1313.5	728.5	0.598054	-0.0912074		YML020W	NA	1301.5	791	1206.5	851.5	1237.5	586.75	0.595887	0.465312
YGL084C	NA	1329.5	536.25	1342.5	1021.75	1228	832.75	0.614187	0.485606		YGL163C	NA	1378.25	723.25	1262.75	892.75	1104.75	739.25	0.633635	0.751368
YMR105C	NA	1388.75	885.5	1291.75	939.25	1219.75	747.5	0.65919	0.571462		YMR104C	NA	1328.25	483	1217.5	778.25	1200	331.25	0.426299	-0.614212
YBR291C	NA	1211.75	695.5	1311.5	803.5	1377.25	790	0.586742	-0.194454		YDR378C	NA	1368.5	478	1221.25	763.25	1156.25	540.5	0.480574	-0.270637
YDL236W	NA	1384.75	647	1249.75	830.5	1266.5	742.25	0.57261	-0.163649		YGR164W	NA	1322	784	1316	849	1108	683.25	0.618276	0.543158
YKL067W	NA	1238	711.25	1316.25	860.5	1347.25	775.25	0.601233	-0.0211733		YIL165C	NA	1273.5	509.25	1316.75	882.75	1156.75	580.75	0.524112	0.0471661
YNL027W	NA	1360	803	1350.5	925.5	1191.5	709.75	0.623807	0.227614		YLR114C	NA	1149.5	269	1291.75	652.5	1306	357	0.337499	-1.30174
YDR408C	NA	1379.5	695.25	1229.5	858.25	1293.75	876.5	0.626508	0.448609		YER134C	NA	1220	265.25	1268.25	689.5	1259.25	429	0.367253	-1.05194
YPL116W	NA	1204	704.5	1351.5	894.5	1347.75	858	0.627869	0.301146		YGL087C	NA	1390.75	343.5	1266.5	539.5	1090.25	502	0.377804	-1.14242
YOR239W	NA	1297.75	824.75	1295.5	914.5	1310.25	889.25	0.673372	0.769589		YNL255C	NA	1219.5	626.5	1240.25	895	1287.75	523.25	0.547231	0.209877
YBL032W	NA	1330	460.75	1227.75	565	1346	649.75	0.429782	-1.69186		YLR035C	NA	1122.5	403.5	1280	809.5	1345.25	617	0.483513	-0.246834
YML022W	NA	1324	856.25	1297.5	969.5	1282.25	790	0.670008	0.685646		YAR029W	NA	1315.5	548	1231.25	801.75	1202.25	708.75	0.55242	0.200703
YJL187C	NA	1149	732.5	1413.75	944.5	1341.25	914.25	0.662411	0.635708		YKL123W	NA	1274.5	676.75	1277.75	845.75	1196.75	529	0.544976	0.113207
YGR182C	NA	1231.25	626.5	1375.25	847.75	1297.75	806.5	0.582242	-0.111362		YJL103C	NA	1493.5	535.5	1046	668.5	1209.75	389.25	0.439805	-0.523776
YER028C	NA	1418.5	680.5	1193.75	784	1292.75	795	0.583818	-0.0415666		YNL071W	NA	1223.25	544	1277	742.25	1250	410.5	0.451454	-0.558684
YGR271W	NA	1396.75	378.25	1201	479.5	1307.25	583	0.372011	-2.25911		YDR422C	NA	1298.75	252.25	1274	753.5	1177.75	239.75	0.329745	-1.22723
YIL052C	NA	1239.25	812	1456.5	852	1211.75	825.75	0.64055	0.341243		YLL058W	NA	1195.5	136	1314.75	916	1240.75	374.5	0.370768	-0.791899
YKL079W	NA	1274	707.75	1323	812	1310.5	708	0.569847	-0.375456		YLR176C	NA	1141	1433.5	1309	1233.75	1301.25	1059	1.00423	3.13187
YPR121W	NA	1385.25	723.25	1212.75	817.75	1309.5	784	0.598368	0.0491177		YDR419W	NA	1334.5	507.25	1275.75	848.5	1141.25	500.75	0.494659	-0.142875
YKL076C	NA	1324	567.75	1307	797	1276.75	681.75	0.524194	-0.692636		YDR154C	NA	1274	374.25	1218.5	808.5	1259.25	660.75	0.493999	-0.109777
YOL089C	NA	1328.5	809.25	1275	972.75	1304.5	870.25	0.679734	0.889858		YLR050C	NA	1163.5	362.25	1324	827	1264.25	587.25	0.466824	-0.343633
YDR165W	NA	1444.5	728	1229	786.5	1235	769.25	0.588935	-0.021752		YFR020W	NA	1301	308	1226	572	1225	461.75	0.360079	-1.20325
YER030W	NA	1362.5	656.75	1275.5	828.25	1270.5	758.75	0.576192	-0.14369		YOL013W-A	NA	1275.75	673.25	1228.25	826.5	1248.5	571.75	0.552862	0.179878
YBL091C	NA	1273.25	734.75	1303.75	776.75	1332	835	0.599908	-0.0226936		YBL047C	NA	1346.75	377.25	1166.5	677.25	1239.5	623	0.454441	-0.464937
YEL042W	NA	1363	661	1309.75	745	1236.25	562	0.50279	-1.08129		YDR320C	NA	1355.25	476.75	1225.5	805	1172.25	576	0.500006	-0.105217
YLR455W	NA	1425.25	806	1293.5	1017	1190.75	724	0.653258	0.630718		YDR219C	NA	1220.5	331.75	1232.25	683.25	1301	487.75	0.400397	-0.846723
YDR389W	NA	1367.75	510	1163	679.75	1379.5	796.25	0.511519	-0.726034		YJR010W	NA	1299	549.5	1335.75	780.25	1120	639	0.525894	-0.0587277
YGR263C	NA	1248	671	1462.5	775	1199.75	803.75	0.579169	-0.183077		YBR242W	NA	1297	395.75	1291.75	756	1166.5	587.5	0.464674	-0.403672
YAR029W	NA	1331.25	662.25	1232.5	738.5	1346.75	802.75	0.564239	-0.315629		YGR142W	NA	1357.75	654.5	1304.5	900	1093.25	749.25	0.619103	0.654704
YPL181W	NA	1293.25	944.5	1241.5	912.75	1375.75	953	0.719414	1.15275		YDR094W	NA	1362.75	688.5	1249.75	868.25	1143.25	597.5	0.5742	0.356658
YMR012W	NA	1363.25	857.25	1282.5	924	1265	738.25	0.644298	0.398336		YGL174W	NA	1394.25	837.75	1276.5	971.75	1085	814.75	0.704348	1.24611
YDL167C	NA	1202	572.75	1328.25	824.25	1381	798	0.558298	-0.355146		YOL071W	NA	1172	837.25	1347.5	830.75	1236.25	450	0.564964	0.103928
YMR007W	NA	1332.5	818	1269.75	919.75	1309.25	749.5	0.636901	0.332978		YGL161C	NA	1323	655.25	1264.25	831.5	1168.75	673.25	0.57634	0.329251
YDR482C	NA	1471.25	275.75	1126.25	298.75	1314.25	480.5	0.272765	-3.32521		YML071C	NA	1311.5	547.5	1174.5	892	1270.25	561.5	0.539657	0.251208
YLR104W	NA	1306.25	729.75	1326	942.5	1279.75	713	0.608862	0.0925176		YBR204C	NA	1254.75	405.25	1219.75	697	1282	719	0.485081	-0.295588
YAR043C	NA	1258.25	640.25	1326.5	798.25	1327.75	827	0.577824	-0.1638		YDR192C	NA	1307.5	464.75	1241.25	760.25	1207.75	590.75	0.48569	-0.255498
YGL216W	NA	1379.25	476.5	1219.25	814.75	1314	679.75	0.510343	-0.712071		YNL122C	NA	1217	282.5	1239.25	832.75	1300.25	409	0.406221	-0.644845
YMR106C	NA	1355.5	863	1282	896	1275	766.75	0.645649	0.406738		YBR168W	NA	1246	333.25	1184.25	688.75	1327	593.75	0.432162	-0.603515
YPL225W	NA	1172.25	763	1361.25	956.5	1379	967.75	0.685108	0.890605		YDL224C	NA	1388.25	686	1211.75	891.75	1157.75	712.75	0.615233	0.680946
YHR133C	NA	1201.5	808.5	1401.25	849.25	1310.25	868.5	0.647275	0.382559		YDR220C	NA	1291	598.5	1244.25	851.75	1223	718	0.578408	0.390504
YMR006C	NA	1364	852.5	1271.5	966	1277.5	782.25	0.665687	0.672256		YGL136C	NA	1389.25	858	1242.75	1031.5	1126.25	847	0.733222	1.51244
YOR134W	NA	1322.25	819.25	1330.25	948.25	1260.5	826.25	0.662639	0.661612		YBR273C	NA	1350.75	713	1285	826.5	1122.75	750	0.613016	0.536087
YBR241C	NA	1241.25	548.5	1283.75	896.5	1388.25	814	0.575529	-0.0821409		YGL232W	NA	1391.5	780.25	1202	947.25	1165.25	883.25	0.70226	1.284
YPL136W	NA	1245.75	846.5	1330.25	963.25	1337.25	927.5	0.69907	1.00242		YCR059C	NA	1357.25	323.5	1378.5	837.25	1023.5	385.75	0.407535	-0.719225
YNL115C	NA	1259	711.75	1310.75	885.75	1343.75	878.5	0.631618	0.388693		YJL048C	NA	1291.75	521	1318.5	776.5	1149	655.25	0.520845	-0.0767994
YBR100W	NA	1319	387.5	1275	569	1319.75	577	0.392421	-2.0599		YGR078C	NA	1334.25	164.5	1279.75	331	1145.5	371.5	0.235416	-2.22409
YER167W	NA	1399.5	536	1279.5	640	1234.75	458	0.418038	-1.9409		YHL023C	NA	1288.25	402.25	1297.75	674.5	1173.75	506.5	0.421171	-0.772462
YNR012W	NA	1376.25	901	1326.5	968	1212	773	0.674069	0.727726		YAR018C	NA	1296	457	1207.75	720.75	1256.25	630.5	0.483762	-0.286302
YOR213C	NA	1233.25	666	1309.75	828.75	1371.75	827	0.59189	-0.059798		YIR025W	NA	1269.25	648.75	1352	925	1139.25	786.5	0.628556	0.696092
YOR109W	NA	1269	772.75	1351	950.75	1295	831.5	0.651589	0.543753		YKL133C	NA	1202.5	330.25	1324.5	799	1233.5	501.25	0.428082	-0.606594
YPL137C	NA	1279.25	829.25	1303.75	935.25	1332	955.5	0.694309	1.01147		YHR034C	NA	1281.25	589.75	1308.75	889.25	1170.75	685.75	0.575164	0.364507
YOL091W	NA	1349.25	840.25	1313.5	935	1252.5	847	0.67028	0.755034		YPR062W	NA	1364	691.25	1206	911.5	1191	491.75	0.558491	0.329021
YGR270W	NA	1312.5	992	1513.75	918.75	1089.75	629.5	0.6468	0.193494		YER049W	NA	1262	617	1302	931.25	1197.5	818.5	0.62922	0.749102
YHR037W	NA	1231.75	509.75	1440.25	768.75	1244.25	708	0.50554	-0.875746		YGR093W	NA	1327.5	497.75	1313.25	866	1120.75	605.75	0.524957	0.0504545
YLR057W	NA	1286.25	731.75	1316.5	931.5	1314.25	814.5	0.632068	0.37496		YOR289W	NA	1239.75	728.25	1214.5	829.25	1307.25	538.5	0.560714	0.216232
YBR141C	NA	1330	540.25	1183.25	710.5	1404	719	0.506259	-0.874186		YAL058W	NA	1253.5	485.25	1238	752.75	1270.5	677.75	0.509535	-0.11962
YCR102W-A	NA	1232.75	630	1358	907.25	1328.5	846.25	0.605376	0.167497		YDR278C	NA	1339.5	453	1235	828.25	1187.5	601.75	0.50519	-0.0480574
YLL060C	NA	1241.25	716.25	1369.5	966	1308.5	715.75	0.609802	0.0663682		YJL024C	NA	1283.25	569.5	1288.75	795.5	1190	718.25	0.554877	0.162306
YOL137W	NA	1343.25	923	1318.25	951.25	1257.75	822.75	0.687628	0.836767		YER038W-A	NA	1252	346.75	1307.25	748.25	1203	386.5	0.390207	-0.89345
YJR135C	NA	1258	619.25	1360	779.5	1301.75	677.25	0.528558	-0.761633		YGL165C	NA	1427.25	661.5	1226.25	890.5	1109.25	721.25	0.613297	0.670217
YML051W	NA	1368.5	841.5	1319.25	1009.5	1232	780	0.671077	0.763014		YOR255W	NA	1276.5	523.5	1160	736.5	1326.25	370	0.441334	-0.542484
YJL162C	NA	1227.75	701.25	1331	901	1361.25	775.75	0.605994	0.0399581		YIL135C	NA	1233.25	459.75	1323.25	825.25	1206.75	698.25	0.525023	0.00749694
YIL170W	NA	1235.25	581	1363	872.5	1322.5	727.25	0.553463	-0.412146		YOR383C	NA	1236.25	618.25	1214.5	754.5	1312.75	439.75	0.485443	-0.312205
YJR119C	NA	1250.25	591	1343.5	962.75	1327.5	793.25	0.595619	0.106257		YJL160C	NA	1272.25	628.5	1313	876.25	1179.25	794.75	0.611772	0.573371
YNL265C	NA	1420.5	888	1345.75	908.5	1155.5	613	0.610242	-0.0225657		YHR150W	NA	1272.75	290.25	1290.75	545.5	1201.25	380.75	0.322545	-1.49908
YDR063W	NA	1464	688.5	1196.25	743.5	1262.25	752	0.562525	-0.286496		YGL241W	NA	1354.25	435.25	1193.5	773.25	1217.5	647.5	0.500369	-0.100139
YDL010W	NA	1236	569.25	1314.75	820.75	1372.25	786.5	0.552656	-0.395279		YBL098W	NA	1275.25	484.5	1233	768.25	1257.5	683	0.51538	-0.0594934
YOR292C	NA	1278.25	792.5	1311.25	875.75	1333.5	832.25	0.637324	0.345954		YIL124W	NA	1288.5	561.25	1348	812.25	1129.25	666.5	0.542786	0.0687938
YBR176W	NA	1381	920	1166	751.5	1376.75	856.25	0.64421	0.343028		YMR167W	NA	1232.25	510.25	1253.25	752.25	1280.25	519	0.473236	-0.378806
YDL149W	NA	1271.5	604.25	1351	794.75	1301.25	710.5	0.536503	-0.625729		YOR152C	NA	1125	539.5	1289.75	877.5	1351	506.75	0.511671	-0.0581096
YER093C-A	NA	1461.75	720	1176.5	816	1287	806.5	0.604265	0.184238		YHR092C	NA	1330	618.75	1287.75	795.25	1149.75	664.25	0.553503	0.14391
YPL250C	NA	1251.5	761.25	1368	927.75	1305.75	851.25	0.646125	0.483154		YAL023C	NA	1233.5	437.5	1209.5	715.5	1324.75	758	0.506144	-0.147419
YLR381W	NA	1290.75	529.75	1310.25	799	1324.5	650.5	0.503785	-0.919303		YIL093C	NA	1288.25	902.75	1354	828.75	1125.5	970.75	0.725113	1.15125
YNL129W	NA	1291.75	734.5	1321	895.25	1313	838	0.628183	0.335776		YNL284C	NA	1300.75	482.25	1181.75	773.5	1285.25	348.75	0.432211	-0.559821
YAL018C	NA	1301.25	533	1194.75	674.75	1430	653.25	0.477062	-1.25069		YDR382W	NA	1327.75	492	1450.25	654.5	990	411.75	0.412587	-0.940026
YMR219W	NA	1372	886.75	1292.25	882.5	1262	713.75	0.631602	0.207516		YIL052C	NA	1281	598.75	1291.5	848	1195.5	611.5	0.54517	0.136886
YMR253C	NA	1287	911	1314	960.25	1326.5	833.25	0.688929	0.804812		YHR189W	NA	1318.75	498	1334.75	801	1114.75	513.25	0.479387	-0.322151
YOL003C	NA	1240.5	755.25	1360	953	1327	886	0.659078	0.643158		YBR197C	NA	1188	402	1260.25	735.75	1320.25	701.5	0.484512	-0.290977
YDL219W	NA	1376.5	690.25	1259	832.25	1292.5	763.75	0.584468	-0.0824737		YFL049W	NA	1326	624.5	1266.25	954.25	1176.25	760.5	0.623705	0.76881
YML042W	NA	1354.25	610.5	1290	883.75	1284	756.25	0.574953	-0.10439		YIL027C	NA	1213	420	1544.75	597.5	1011.25	448	0.39202	-1.14336
YLR364W	NA	1322.75	713.75	1242.5	906.5	1363.25	761.5	0.609255	0.132694		YJR014W	NA	1229.5	215.75	1344.5	598.75	1195.25	393	0.316537	-1.4862
YIL164C	NA	1217.5	464.75	1396.25	764.25	1315	695.5	0.485994	-1.06594		YPR095C	NA	1249	393	1262.25	727	1258	357.75	0.391662	-0.896698
YER080W	NA	1427.75	644.5	1185.75	780.25	1315.5	826.5	0.579237	-0.0396499		YDR173C	NA	1284	485.75	1272.75	848.5	1213.25	441.75	0.469694	-0.303268
YFR007W	NA	1426.5	703.75	1230	835.75	1272.5	832.25	0.608946	0.249027		YDR124W	NA	1409.75	532.25	1131.25	800.5	1229.25	600.25	0.524493	0.106003
YGL125W	NA	1185.5	742.75	1552.25	1084.75	1191.25	777.75	0.659413	0.609275		YGL054C	NA	1383	481	1278.75	779.5	1109	548	0.483838	-0.267718
YAL024C	NA	1437.75	880.75	1213.25	785.75	1279.75	873.25	0.64753	0.503331		YIL065C	NA	1272.25	534.25	1381.5	863.75	1117.25	648.25	0.54179	0.0975363
YCR020C	NA	1221	731	1337.25	924.25	1372.75	840.25	0.63398	0.340461		YDR334W	NA	1341	499.25	1255	771.5	1175.25	610	0.502025	-0.153626
YIL097W	NA	1259	817.5	1298.75	790.75	1373.5	735.75	0.597952	-0.212238		YLR380W	NA	1159	449.5	1542	686.75	1070.25	369.25	0.392737	-1.085
YJL130C	NA	1227.75	639.25	1303.25	907.75	1400.25	817.25	0.600281	0.0691055		YBR194W	NA	1309.75	462.75	1232.25	817.25	1229.5	715.75	0.532892	0.116872
YKL027W	NA	1240.75	897.75	1388.25	863	1303.75	698.25	0.626924	-0.00113323		YGL254W	NA	1419	968.25	1120.75	854.25	1231.75	784.25	0.693752	1.14089
YPL170W	NA	1277.75	511	1305.75	769.75	1349.5	879.25	0.546989	-0.323105		YOR124C	NA	1355.25	315.5	1254.5	684.5	1161.75	396	0.3731	-1.01829
YER038W-A	NA	1442	670.25	1211	600.5	1280.5	878	0.548782	-0.407869		YPL034W	NA	1172.75	471.75	1227	783.5	1371.75	360	0.434416	-0.579609
YKR011C	NA	1229	683.5	1342.75	843.25	1362	789.25	0.587875	-0.14607		YBL079W	NA	1244.5	345.5	1272.25	735.5	1255.25	458	0.406866	-0.777782
YNL086W	NA	1379.25	843.25	1257.5	759.25	1297.5	724.5	0.591181	-0.215461		YDR258C	NA	1353.25	462.75	1182	801.25	1237	607.75	0.503714	-0.0504609
YER118C	NA	1399.75	663	1258	850.5	1276.75	719.25	0.571025	-0.202811		YEL040W	NA	1265.75	471.75	1232.75	754.25	1274	570.25	0.477384	-0.318441
YHR157W	NA	1196.5	432	1444.5	827.25	1293.75	762.5	0.507705	-0.745575		YLR177W	NA	1205.75	438.25	1290.25	867.5	1277.25	511	0.478632	-0.231039
YOR086C	NA	1373	519.25	1274	935.5	1287.75	809	0.580238	0.10648		YIL070C	NA	1264	763.5	1331.5	862.25	1178.5	886	0.667805	0.864858
YDL134C-A	NA	1227.25	650	1350	860.25	1358	809.75	0.587714	-0.0932233		YKR067W	NA	1099.25	184.5	1344.5	665.25	1330.25	305	0.297305	-1.54707
YML036W	NA	1416	702.25	1261.75	903.5	1258	761.5	0.605778	0.188295		YDL138W	NA	1389.25	524	1280.5	804	1104.5	678	0.539638	0.10625
YMR194W	NA	1329.75	983	1283.25	1039.25	1323	875.5	0.736949	1.33509		YLR082C	NA	1154	40.25	1312.5	834	1308	313.75	0.303392	-1.27225
YOR314W	NA	1270.25	339	1223	808	1442.75	832.5	0.501523	-0.651672		YPL185W	NA	1215.75	646.5	1232	775.75	1327.75	400.5	0.487692	-0.301498
YKL015W	NA	1249.25	779.25	1406.75	878.5	1280.75	772.75	0.617207	0.0903079		YDR363W-A	NA	1340.5	427.25	1188	792.25	1247.25	519.75	0.467439	-0.290572
YOR223W	NA	1276.5	379.75	1298.75	900.25	1361.5	805.75	0.52749	-0.391169		YNL069C	NA	1147.5	500.75	1354	702	1274.75	426.5	0.429808	-0.77421
YDR538W	NA	1473.5	645	1146.5	596.25	1317.5	852	0.534825	-0.539925		YPL026C	NA	1270.5	763.75	1222	745.75	1283.75	346.75	0.493839	-0.317007
YHR032W	NA	1244.75	619.25	1468.5	806.5	1225.75	808.75	0.56883	-0.237107		YLR120C	NA	1238.5	536.25	1320	938	1218.5	518.75	0.523106	0.0753609
YOR346W	NA	1265.75	695.25	1323.25	873	1350	927	0.631895	0.433577		YNL279W	NA	1287.5	756.25	1205.75	864	1283.75	471.75	0.557141	0.234788
YGR273C	NA	1434.5	1024.5	1230.5	875	1274.25	788.75	0.681424	0.699878		YOR306C	NA	1230.5	555.75	1241.5	796.5	1305.5	351.25	0.454087	-0.469829
YIL040W	NA	1273.75	682.75	1497.25	779.25	1169	526.5	0.502285	-1.18244		YDL128W	NA	1267	1146.25	1285.25	882	1225.5	1146.5	0.84216	1.91519
YPL088W	NA	1306.5	821	1308.25	937.25	1325.75	798.25	0.648975	0.46201		YIL100W	NA	1372.75	1065.25	1304.5	887	1100.5	786.5	0.723542	1.19086
YDL190C	NA	1393	826.25	1210.75	833.5	1337.25	810.25	0.629156	0.290537		YKR042W	NA	1204.25	456.5	1303.5	874.75	1270.5	500	0.481233	-0.222736
YOL020W	NA	1292.5	837.25	1382	1004	1268	848.25	0.681075	0.835849		YGL101W	NA	1435.5	398.75	1122	604.5	1221	595	0.434618	-0.645277
YPL189W	NA	1325.25	751.75	1305.75	859	1312	815.5	0.61556	0.180864		YGR232W	NA	1282.25	581.5	1256	830.5	1240.75	782.25	0.58173	0.387895
YBR084C-A	NA	1320.25	515.5	1315	633.75	1308	642.75	0.454598	-1.47198		YMR162C	NA	1298.5	541	1210	897.75	1270.5	534.75	0.526491	0.143801
YCL002C	NA	1286.5	324.5	1311	819	1345.75	808.75	0.492638	-0.722454		YNL218W	NA	1269	735.25	1236.5	827.75	1273.75	406.25	0.522588	-0.0458448
YOL111C	NA	1264	606.25	1393.25	841	1286	735	0.551597	-0.443492		YDR158W	NA	1262	423.75	1265	804.25	1252.5	551.75	0.470689	-0.315689
YBL039C	NA	1336.5	703.5	1250	843	1357.25	808.25	0.59876	0.0448188		YPL024W	NA	1206.75	304	1301	564.25	1271.75	273.25	0.300161	-1.6425
YPR157W	NA	1361.25	974.75	1286.5	828	1296.75	808.75	0.661117	0.454851		YKL151C	NA	1225.75	398.25	1309.5	807.75	1244.5	427.25	0.428351	-0.610902
YJR126C	NA	1385.25	785	1307.75	832.75	1252	670.25	0.579603	-0.280811		YKL128C	NA	1239.75	450	1264	813.75	1277.25	465.25	0.457008	-0.407551
YML102W	NA	1298.25	616.5	1309.5	708	1338.25	667.25	0.504711	-1.02352		YGL237C	NA	1420.25	855	1097.25	870	1263.75	751	0.663054	1.01494
YPL133C	NA	1284.5	801.5	1334.5	887.25	1327	818.5	0.635213	0.310649		YHR130C	NA	1243.5	784.25	1230.75	888.75	1307.5	941.25	0.690895	1.09605
YDR441C	NA	1397.25	667.5	1249.75	889.75	1299.5	819.5	0.606765	0.242841		YKL029C	NA	1193	413.25	1304	803.75	1284.75	573.25	0.469655	-0.351345
YFR053C	NA	1408.75	623.5	1260.75	828	1277.5	728.75	0.556598	-0.316131		YPR152C	NA	1248.75	389.75	1218	819	1315	479.25	0.449658	-0.396897
YLR187W	NA	1344.25	773.75	1241	830.5	1361.75	894.25	0.633837	0.397538		YIR023W	NA	1293.5	824.25	1346.25	904	1142.25	822	0.676117	0.933708
YMR209C	NA	1364.75	892.75	1281.75	962.25	1300.5	771.5	0.666038	0.615997		YCR071C	NA	1324	434	1292.5	767.75	1166.25	582.25	0.473683	-0.344281
YOR280C	NA	1287.25	771.5	1364.75	907.5	1295.5	822.75	0.633127	0.337547		YPL139C	NA	1275.5	1442.75	1213.5	834.25	1293.75	700.75	0.786747	1.45134
YIL077C	NA	1242	635	1273.75	934.75	1432.25	786.75	0.598146	0.0480536		YGR088W	NA	1397	548.75	1174.5	852.25	1211.75	696.5	0.564407	0.382226
YJR001W	NA	1248	794.25	1307.75	925.5	1392.25	846.5	0.65071	0.470292		YLR178C	NA	1210.75	427.25	1287.25	902.5	1285.25	506.5	0.482691	-0.164018
YCR033W	NA	1256	842.25	1306.25	1057.25	1386.25	959.25	0.723978	1.31662		YGL227W	NA	1360.5	769.25	1276.5	820.5	1147.25	670	0.597399	0.416378
YNR039C	NA	1343.75	1014.5	1348.5	1047.5	1256.5	937	0.759163	1.60346		YBR164C	NA	1330.25	540.75	1193.25	756	1261.5	780.25	0.552859	0.186331
YOL158C	NA	1356.75	388.25	1316.25	953	1276	826.5	0.552639	-0.0484127		YBR118W	NA	1211.75	495.75	1363.5	904.5	1209.75	478	0.489203	-0.193911
YOL053W	NA	1292.75	722	1362.75	998.5	1293.75	835.25	0.645604	0.565763		YFR054C	NA	1351.5	564.25	1248	866	1185.75	796.5	0.594379	0.527503
YDR218C	NA	1393.5	673	1257.5	835.25	1298.75	757.75	0.576872	-0.142351		YGL202W	NA	1387.25	510.75	1263.25	799.75	1134.75	600.5	0.510152	-0.0758841
YHR017W	NA	1233.75	871.75	1468	869.75	1248	776.75	0.640485	0.224543		YML054C	NA	1263.25	186.75	1242	638	1280	289.25	0.295832	-1.52414
YKR010C	NA	1240.25	568.25	1340.75	756.25	1368.75	744	0.521928	-0.770017		YPR184W	NA	1284	497	1186.75	876.75	1314.5	400.25	0.476781	-0.171511
YML053C	NA	1454.5	546.25	1266.75	992.25	1228.5	715.5	0.580427	0.0966113		YFR013W	NA	1390	896	1231.25	956	1164.25	677.25	0.667585	1.00474
YGR236C	NA	1220.5	896.75	1452.5	886	1277	751	0.644273	0.205675		YNL087W	NA	1375.5	606	1167.75	727.5	1242.25	462.75	0.47869	-0.327024
YJR040W	NA	1211.25	653	1327.25	880.75	1411.5	833.75	0.597795	0.00814113		YPL264C	NA	1289.25	500.5	1239.75	855.5	1257.25	444.25	0.477206	-0.229674
YKR040C	NA	1184	711.5	1425.5	892.25	1342.25	800.25	0.607683	0.0154064		YMR189W	NA	1273.25	343.5	1299.5	591.5	1213.75	341	0.335302	-1.39436
YLR171W	NA	1260.5	525.5	1309.25	797	1382	728.5	0.517593	-0.752423		YMR305C	NA	1225.25	732	1214.75	853	1346.5	833	0.639424	0.750134
YGR255C	NA	1410	898.25	1270.75	978	1271	751	0.665851	0.644203		YBR241C	NA	1256.5	290	1337.75	772.25	1192.5	587.75	0.433649	-0.582436
YMR196W	NA	1385	872.5	1300.25	891.75	1266.75	716.25	0.627072	0.183146		YEL067C	NA	1320	630	1257	834.75	1209.75	648.25	0.559069	0.232501
YHR029C	NA	1235.75	675.5	1462.75	869.5	1254.25	817.5	0.597615	0.0147912		YKL097C	NA	1325	489.75	1257.5	856	1204.25	395.5	0.459586	-0.34794
YAL004W	NA	1344.75	885	1276.25	932	1332.25	830	0.670462	0.672746		YJL088W	NA	1220.5	485.5	1390.5	928.75	1176	742.5	0.565697	0.31682
YER059W	NA	1416.75	670.75	1208	847	1328.5	799.5	0.592136	0.0647535		YMR025W	NA	1248	323.25	1276.25	900.75	1262.75	299.75	0.400724	-0.651109
YOR188W	NA	1293.25	806.25	1374.5	1031.25	1285.5	930.25	0.699117	1.11684		YPL008W	NA	1187	575	1284	621.25	1316.25	599.75	0.474635	-0.54609
YHR031C	NA	1251.75	426.25	1429.75	563.5	1272.25	652.5	0.41584	-1.83695		YBR215W	NA	1322.25	529	1246.5	831.75	1219.25	646.5	0.532529	0.098203
YPL168W	NA	1269.75	484.25	1331.75	769	1352.25	802	0.517299	-0.666482		YMR289W	NA	1310.5	705.25	1225.25	925.25	1252.25	567.75	0.58223	0.469046
YKL020C	NA	1222.25	805.75	1419	888	1312.75	758.25	0.620877	0.0597991		YKR074W	NA	1239.5	416.5	1280.25	764.25	1268.75	525.25	0.448989	-0.505756
YOR307C	NA	1239.25	296	1368.25	569	1346.75	789.25	0.413585	-1.65066		YOR273C	NA	1265.75	738.75	1224	807.25	1298.75	534.5	0.551571	0.129339
YBR249C	NA	1263.25	596.5	1355	899.5	1336.25	860	0.593208	0.0953356		YNL128W	NA	1249.5	284.75	1276	887.5	1263.5	314	0.390647	-0.715482
YPL222W	NA	1257	729.75	1351.5	899	1346.75	833.5	0.621544	0.227214		YGR256W	NA	1276.5	578	1364.25	838.5	1148.75	623.5	0.536729	0.0363231
YBR150C	NA	1311.5	742.5	1289.75	776.75	1355	857.5	0.600412	0.00555237		YLL060C	NA	1213.75	390	1334.25	905.5	1242	515	0.471543	-0.250323
YPL107W	NA	1210	693.5	1358	928.75	1388.5	962	0.649962	0.608611		YMR241W	NA	1214	474.75	1273.5	1043.25	1303.75	424.75	0.512018	0.156682
YDL125C	NA	1225	579.75	1356.75	852.75	1375.25	834.25	0.569469	-0.204736		YBR074W	NA	1265.75	531.75	1236.75	787.25	1289.25	781.25	0.554209	0.192653
YOR283W	NA	1282.5	758.75	1315.25	907.25	1360	899.5	0.647603	0.534872		YHR015W	NA	1321	809.5	1313.25	909.5	1157.75	674.5	0.629315	0.665102
YAL036C	NA	1314.25	714.5	1257.75	794.75	1386.5	855.75	0.59758	0.00704089		YDL215C	NA	1308	481.25	1266.75	828.25	1218.5	673.75	0.5249	0.0463465
YMR011W	NA	1388	847.75	1319.75	900.25	1250.75	699.75	0.617457	0.100901		YLR164W	NA	1244	592.25	1255.25	922.25	1294	566.5	0.54953	0.258294
YOR154W	NA	1318.5	768.5	1369.75	977.5	1270.5	849.75	0.655108	0.643595		YBR283C	NA	1390	720	1323.25	813.5	1080.25	625.75	0.570675	0.228632
YPR153W	NA	1297	866.5	1281.25	830.5	1380.5	867.5	0.648224	0.390029		YHR035W	NA	1285.5	475.25	1326.25	929.75	1181.75	669	0.545616	0.239453
YDL128W	NA	1231	338.75	1285.5	891	1443	889	0.528125	-0.333712		YLR121C	NA	1242.5	517.75	1307.5	890	1243.5	540.75	0.51075	-0.0350682
YGR078C	NA	1478.75	360.25	1199.25	539.5	1281.5	654.75	0.401469	-1.83232		YDL033C	NA	1374.5	508.75	1254.75	818.5	1164.5	693.25	0.539259	0.137295
YKL164C	NA	1293.5	252	1415.5	637.25	1251	673	0.394328	-1.81849		YEL039C	NA	1307	544.25	1258	802.25	1228.75	652.25	0.528318	0.0265864
YGL058W	NA	1359	651	1260	884.5	1341.25	865.25	0.608707	0.269074		YHR125W	NA	1261	529.5	1286.75	835.25	1246	689.75	0.540864	0.12112
YLR348C	NA	1343	753.75	1227.25	889.75	1390	839	0.629945	0.357581		YIR024C	NA	1282.5	943	1356.5	909.25	1154.75	876.5	0.721538	1.18434
YDR249C	NA	1375	633.75	1266.75	739.75	1318.75	657.25	0.514424	-0.881646		YJL188C	NA	1306.5	692.25	1361	934	1126.25	743.75	0.625496	0.670151
YKL066W	NA	1315	983.5	1331.75	915.5	1313.75	770	0.67382	0.534829		YDR006C	NA	1300.25	446.75	1226.5	797.5	1267.5	576	0.48275	-0.222502
YLR406C	NA	1336.75	960.25	1231.25	1016	1393	1022.75	0.759244	1.66728		YLR450W	NA	1352.5	533.75	1123.5	811	1318.25	565	0.51503	0.0540094
YOL151W	NA	1268	411.75	1352.5	968.25	1340.5	915.25	0.574463	0.155387		YDR431W	NA	1264.5	493	1283.25	775.75	1246.75	702.25	0.519221	-0.0619428
YBR032W	NA	1329.25	751.25	1225.75	804	1406.75	833.75	0.60459	0.04256		YPR164W	NA	1147.75	535.25	1272.75	813.75	1374	869	0.57939	0.33963
YOR027W	NA	1295.75	803	1312.5	976.5	1353.5	962.5	0.691613	1.02909		YER101C	NA	1336	643.5	1186.25	844.5	1273.25	690.75	0.578693	0.418056
YFL018C	NA	1410	828	1255.75	731.75	1297.25	623.75	0.550259	-0.690201		YGL180W	NA	1338.5	631.75	1281.75	1008.5	1175.5	787	0.642767	0.93411
YIL043C	NA	1240.75	894.25	1437.5	874.75	1285.25	766.75	0.641944	0.206561		YDR139C	NA	1390.75	594.25	1197	829.25	1208.5	680.25	0.560983	0.30338
YBL107C	NA	1230	649.25	1358.5	826.75	1375.25	929.75	0.60416	0.136609		YDR217C	NA	1382.5	639.75	1265.75	802	1148.25	379.75	0.475695	-0.343533
YBR201W	NA	1317.5	829.25	1263.5	818.75	1382.75	923.5	0.648428	0.477922		YER155C	NA	1308.5	456	1280	806.5	1209.5	615	0.495681	-0.165213
YNL205C	NA	1378	848.25	1362.75	916	1223	742.75	0.631685	0.28028		YMR219W	NA	1207	543.5	1260.5	985.75	1330.5	647	0.572868	0.481259
YCR020C-A	NA	1237.25	631	1347	829.25	1380.5	801.5	0.568739	-0.290411		YMR274C	NA	1257.5	419.5	1192	821.5	1348.5	442.5	0.450306	-0.381668
YNR069C	NA	1345.5	777.5	1347	923.75	1272.25	839	0.641032	0.480652		YKL109W	NA	1232	835.75	1246.5	946	1319.75	706.5	0.657541	0.901974
YOR066W	NA	1336.25	653.25	1329.75	832.5	1298.75	811.75	0.579983	-0.100533		YKR095W	NA	1339.75	1923.5	1213.25	795.25	1245.25	834.75	0.920511	2.14696
YER132C	NA	1437	686	1260	862.75	1268.25	814.25	0.601377	0.183132		YGR287C	NA	1328.5	600.25	1310.25	872.5	1159.75	672.5	0.565865	0.290774
YJR052W	NA	1185.25	775	1361.5	928	1419.5	898.25	0.656088	0.511921		YBL048W	NA	1332	463.25	1163.75	762	1303.5	704.75	0.514408	-0.0118701
YDR239C	NA	1403.25	627.75	1254.5	859.25	1309	760	0.570961	-0.149003		YDL025C	NA	1410.5	604.75	1298	842.25	1090.75	695.75	0.571832	0.319182
YMR086W	NA	1433.75	551.75	1319.75	901.5	1213.25	660.25	0.537371	-0.450384		YBR292C	NA	1279	1211.5	1362.75	1041.25	1158.25	1131.5	0.89607	2.34464
YDL127W	NA	1210.25	338.75	1259.75	802	1497.75	820.25	0.488063	-0.847666		YHR127W	NA	1302	586	1169.5	849.5	1328.75	725	0.574027	0.419912
YIL096C	NA	1222.75	722.25	1344.25	965.75	1400.75	791.25	0.624661	0.226028		YKL188C	NA	1245.25	511.5	1291.75	821.75	1263.25	403.75	0.455509	-0.448611
YBL089W	NA	1301.5	688.5	1310.75	832.75	1355.75	864.5	0.600661	0.078359		YNL052W	NA	1193.5	807.5	1260	904.25	1346.75	661.75	0.628536	0.662058
YPL064C	NA	1316.75	511	1300	882.75	1351.25	834.25	0.561502	-0.140139		YBR061C	NA	1340	559.75	1231.5	766.75	1229.25	658	0.525208	-0.0130679
YCR019W	NA	1242.25	592.25	1319.75	827.5	1406.25	796	0.556604	-0.38027		YBR082C	NA	1259.25	416	1220	770.25	1321.5	732.25	0.505271	-0.0926918
YLR016C	NA	1304	642.5	1307.5	905.75	1357.25	763.25	0.5826	-0.0994035		YBR210W	NA	1285.25	459.75	1215.5	811.25	1300.25	742.75	0.532123	0.115053
YPR132W	NA	1344	817	1304.75	850.25	1320.25	907	0.648845	0.529418		YJR109C	NA	1309	623.5	1307.5	813.5	1184.5	596.25	0.533958	0.0168617
YDL024C	NA	1243.5	656.75	1305.75	902	1420.25	880	0.612849	0.219291		YFR055W	NA	1435.25	647.25	1214.5	891.5	1151.5	741.5	0.609652	0.661836
YHR045W	NA	1277.5	340.5	1342.25	613.75	1350.25	646	0.40074	-1.89506		YNL094W	NA	1276.5	612.75	1227.5	618.75	1297.25	413.75	0.434347	-0.782288
YDR179W-A	NA	1466.25	585.25	1196.25	802.25	1308.25	765.25	0.551576	-0.291357		YJR137C	NA	1279.5	517.75	1305.75	885	1216.25	421.75	0.476395	-0.257713
YJR032W	NA	1200.5	724.25	1286.75	937	1483.75	899	0.645793	0.471283		YPR106W	NA	1194	688.75	1289.5	941	1318.5	596	0.586204	0.445863
YMR254C	NA	1252.5	811.75	1322.5	875.25	1396	833.25	0.635601	0.263733		YEL056W	NA	1379.25	613.5	1242.25	784.5	1180.75	640.75	0.539662	0.0800825
YBR216C	NA	1338.25	800	1285	849.75	1348	907.75	0.644162	0.486764		YJL168C	NA	1248.5	552	1352	802.75	1201.75	659.75	0.528291	-0.0398484
YKL033W-A	NA	1169.25	843.5	1414.25	949	1387.75	864	0.671673	0.571164		YPL032C	NA	1220	493.25	1218.25	732.5	1364.25	334.25	0.416861	-0.741499
YLR350W	NA	1317	746.25	1280.25	915.5	1374.75	783.5	0.617215	0.182735		YCL001W-A	NA	1323.5	316.75	1310.75	837.5	1168.75	564.25	0.453685	-0.378898
YKL092C	NA	1236.5	590.25	1396.75	932.75	1339	792.75	0.579067	-0.10261		YGR229C	NA	1326.5	690.75	1283.5	890	1193	696.25	0.599253	0.511681
YDL130W-A	NA	1272.75	551.5	1325	857	1374.75	785.5	0.550494	-0.371921		YOR226C	NA	1226.25	516.5	1208.75	710	1368.75	388.25	0.430746	-0.67568
YJR043C	NA	1208.5	343.5	1328.25	578.75	1436	608	0.38112	-2.18292		YGL181W	NA	1386	668.5	1259	945.25	1159.25	667.75	0.603045	0.625133
YPR071W	NA	1453.5	1121.25	1214.75	919.75	1304.5	901.5	0.739878	1.32207		YGR011W	NA	1392.25	495	1297.75	746.75	1114.75	543.25	0.472763	-0.385993
YKL136W	NA	1178.5	667	1397.75	785.25	1397	766.25	0.558755	-0.524434		YHL035C	NA	1314.5	612.25	1286.5	880.25	1204	711.25	0.580242	0.401093
YBR072W	NA	1354	496.25	1234.5	593	1385	685.5	0.44727	-1.5146		YDL188C	NA	1319.75	390.25	1258	750.5	1227.5	482.25	0.428385	-0.622488
YML020W	NA	1380.25	859.25	1270	992.5	1324.25	793	0.667619	0.694936		YJR146W	NA	1231.25	442	1303.25	781.5	1270.75	524.5	0.457129	-0.459675
YDR528W	NA	1387.5	616.5	1250	785	1337.75	849.25	0.569053	-0.146264		YNR067C	NA	1226.75	403.25	1264.5	814	1314.25	443.75	0.436697	-0.524739
YJL161W	NA	1196	628.75	1376.25	838.5	1403.5	795	0.567139	-0.343591		YLR165C	NA	1129.5	368.5	1294.25	865.75	1382	605.25	0.477708	-0.224364
YHR185C	NA	1250	819	1389	866	1337.5	773.5	0.618996	0.0449127		YNL233W	NA	1239.5	354.5	1317.5	642	1248.75	436.5	0.374279	-1.1072
YOR377W	NA	1264.25	649.25	1359.5	898.25	1352.75	918.25	0.61769	0.325929		YOR382W	NA	1234	632.5	1221	782.25	1350.75	513.5	0.511128	-0.125943
YDR058C	NA	1434	715.25	1190.5	763.25	1352.5	909.75	0.60418	0.188835		YPR151C	NA	1240.75	1126.5	1294.5	958	1270.5	722.75	0.738948	1.30593
YDR093W	NA	1408.75	747.75	1308.75	941.75	1259.5	766.25	0.619582	0.29097		YPL015C	NA	1216.75	694	1221	948.5	1368.25	519	0.575504	0.437274
YIL086C	NA	1270.75	829.5	1317.5	976	1389.5	863.5	0.671669	0.696438		YCR091W	NA	1417.75	733.5	1330	815.5	1058.5	790.25	0.625701	0.58652
YNL278W	NA	1429.75	729.75	1340.25	944.25	1208.25	745	0.61051	0.222662		YDL065C	NA	1361.5	566.5	1314.25	882.25	1131.25	648.5	0.553547	0.233253
YBR145W	NA	1376	682.5	1227	791.25	1375.5	813.25	0.577369	-0.157415		YDR294C	NA	1323	423.25	1281.5	857.5	1202.75	420.25	0.446154	-0.427418
YGL221C	NA	1443.75	709.5	1223	807	1311.75	703.75	0.562593	-0.346324		YKL176C	NA	1186.5	508.5	1336.75	860.5	1284.25	517.5	0.491752	-0.210478
YGR079W	NA	1432.5	666	1242	831.25	1304.25	735.75	0.566107	-0.245439		YNL083W	NA	1312.25	636	1202.25	828.5	1293	600.25	0.546006	0.174817
YKR043C	NA	1231.5	680.75	1431	884.5	1316.5	798.5	0.592471	-0.0748365		YPL138C	NA	1213.25	407.5	1274.5	623.75	1320	334.75	0.359627	-1.22307
YNL155W	NA	1382.5	868.5	1361	987.5	1235.5	785	0.66305	0.643296		YBR205W	NA	1293.5	456.5	1235.25	785.25	1279.25	730.25	0.519821	-0.00249963
YOR300W	NA	1253.75	539.25	1383.5	966	1341.75	935.75	0.608583	0.376552		YCR020C-A	NA	1350.75	513	1305.25	781.5	1152	664.5	0.518449	-0.0695568
YGL248W	NA	1434.5	731.5	1235.75	852.5	1309	801	0.603905	0.142654		YDR009W	NA	1372.25	417.5	1204	752.25	1231.75	620.5	0.477597	-0.269778
YPL096W	NA	1273.5	422.5	1282.25	809.5	1423.5	813.25	0.511459	-0.65361		YDR446W	NA	1305	437.25	1267	768.25	1236.25	586.5	0.471943	-0.343645
YJL206C-A	NA	1293.25	840.25	1336	978	1350.25	786.5	0.654747	0.48485		YMR172W	NA	1303.75	527	1231.5	898.5	1273	406.5	0.48438	-0.141054
YPL046C	NA	1306.5	437.75	1343.5	796	1329.75	881	0.530023	-0.403489		YIR038C	NA	1289.25	487.5	1323	808.5	1196.75	698.5	0.524301	-0.0152109
YLR130C	NA	1281.25	637.75	1250.25	788.75	1448.5	854.75	0.572908	-0.214509		YJR087W	NA	1301.75	1172.25	1349.25	925.5	1158	801.25	0.75946	1.37624
YFR006W	NA	1459.25	669.75	1253.25	781.5	1268.25	785.25	0.567236	-0.20066		YMR209C	NA	1339.75	667	1197.25	821.5	1272.25	486.75	0.5222	0.00954031
YBL103C	NA	1401	989	1255.75	821.75	1324.25	936.5	0.689169	0.840429		YIR027C	NA	1303.5	783	1368.5	856	1137.5	805.25	0.644702	0.688017
YLR164W	NA	1305.75	789.5	1334.25	959.25	1341.25	776.25	0.634109	0.318795		YLR330W	NA	1249.5	124.75	1368	610	1192	260.75	0.254832	-1.85427
YHR003C	NA	1224.25	848.25	1437	831	1320.25	717.25	0.60481	-0.207039		YKL211C	NA	1274.25	550.25	1294.75	852.75	1241	408.25	0.473138	-0.315138
YOR276W	NA	1337	729	1307.75	760.25	1336.75	776.25	0.569097	-0.350648		YBL069W	NA	1183	420	1244.5	849.25	1382.75	741.5	0.524561	0.0854335
YAL058C-A	NA	1335.25	670	1270	772	1376.5	794.75	0.562341	-0.353191		YFL015C	NA	1307	519.25	1166.75	861.25	1337	600.5	0.528195	0.15907
YLR416C	NA	1445.25	593.25	1275.25	946.25	1261.5	722.25	0.575009	-0.0359391		YMR106C	NA	1308	626.25	1230	921	1272.75	537	0.549829	0.276462
YKL063C	NA	1367.25	515.5	1353.5	844.5	1262.5	675	0.511875	-0.745117		YJR091C	NA	1244	462	1407.75	829	1159.25	551.25	0.478596	-0.338395
YKR080W	NA	1296	681	1347.25	909.5	1340.5	777.25	0.593454	-0.0228837		YBR047W	NA	1329.5	572.25	1230.25	764.5	1251.5	631.75	0.518879	-0.0617035
YLR019W	NA	1250.25	700	1359.5	884.75	1374	765	0.589149	-0.146058		YMR048W	NA	1324.25	72.25	1277.25	225.5	1210	74.5	0.0975602	-3.19548
YLR024C	NA	1361.5	936.75	1209.75	831	1412.5	851	0.659142	0.474717		YAL042W	NA	1274.75	263.5	1209	551.75	1329	436	0.330381	-1.39628
YHR162W	NA	1305.25	817.75	1386.5	923.75	1292.25	785.75	0.633601	0.28346		YIL138C	NA	1321.5	492	1301.5	828.75	1190.25	704.25	0.533584	0.0799283
YJL106W	NA	1429.25	844.75	1264.5	788.5	1290.5	805.75	0.612994	0.107559		YJR135C	NA	1264.25	517.5	1258.5	795.25	1290.5	449.75	0.463248	-0.402648
YPR090W	NA	1460.5	549	1264	754.5	1260.75	727.75	0.516683	-0.669686		YCR106W	NA	1419.25	429.25	1365.5	766.5	1028.75	426.75	0.426202	-0.683545
YIL058W	NA	1225.75	533.5	1445.75	855.75	1315	858	0.559874	-0.233085		YBR094W	NA	1338.25	394	1241.25	689.75	1234.5	535.75	0.428029	-0.674941
YDL089W	NA	1260.5	543.5	1347.75	853.75	1378.5	814.25	0.551773	-0.345548		YBR051W	NA	1314	435.75	1221.5	670.75	1279	565.25	0.440896	-0.615961
YLL045C	NA	1272.5	439.5	1421.75	834	1292.5	781	0.51208	-0.658944		YGL126W	NA	1430.5	358.75	1155	646.25	1229.25	590.75	0.430296	-0.635477
YNL224C	NA	1388	941	1361	1039.75	1237.75	814.25	0.69992	1.00225		YLL040C	NA	1228.25	381.5	1305.5	880.5	1281.25	425.5	0.439052	-0.462993
YNL121C	NA	1408	748.75	1314.25	854	1264.75	809	0.607078	0.150901		YML050W	NA	1269.5	645.5	1186.75	771.25	1358.75	384	0.480322	-0.313969
YDR153C	NA	1408	767.75	1286.75	917.25	1293	777.5	0.619811	0.264568		YDL204W	NA	1382.75	576	1225.5	823.25	1207.25	653.75	0.543283	0.166541
YJL094C	NA	1285	590.25	1329.75	960	1373.75	822.25	0.593274	0.103024		YDR214W	NA	1328.5	461.75	1282.25	807	1204.75	607.75	0.493799	-0.177984
YBR007C	NA	1385	632.75	1247	704.75	1356.75	795.25	0.536053	-0.582628		YGR136W	NA	1440.25	598	1222.5	864.5	1152.75	676.75	0.569813	0.38443
YMR030W	NA	1418	450	1220	721	1351	664	0.466607	-1.19413		YKR045C	NA	1226.5	465	1319.25	916.5	1269.75	460.75	0.478902	-0.208677
YDR105C	NA	1435	559.75	1233.25	689.75	1321.25	725.25	0.499425	-0.912896		YGR279C	NA	1274	461	1336	914	1206	680.5	0.536749	0.164119
YIL108W	NA	1220.25	599	1327.5	925.25	1441.75	837	0.589471	-0.00698606		YIL158W	NA	1244	461.5	1227.75	878	1345	535.75	0.494812	-0.0756668
YLR365W	NA	1376	783.25	1255.75	911.5	1357.75	783	0.623924	0.260873		YAR035W	NA	1319.75	531.75	1231.25	787.5	1266	736.75	0.541487	0.12113
YDR042C	NA	1296.5	883.25	1346.5	872	1346.75	888.5	0.662866	0.55292		YER096W	NA	1294.25	490.25	1278.25	808	1244.75	654	0.512104	-0.0691755
YIR007W	NA	1297	875.75	1293.25	980.25	1400.25	842.5	0.678288	0.72731		YNL020C	NA	1196.25	471.75	1286.25	977.25	1334.75	474.25	0.503145	0.0234871
YCL049C	NA	1240	648.75	1366.75	928	1384	885	0.613873	0.24799		YDR174W	NA	1349.25	358	1293.75	839.75	1174.75	282.25	0.384893	-0.827763
YFL063W	NA	1464.5	913.75	1237.25	916.75	1289	835.75	0.671087	0.752239		YJL020C	NA	1260.75	490	1346.75	900	1210.5	800.25	0.572674	0.367018
YOR284W	NA	1255.25	678.75	1334.75	918.5	1401	974	0.641363	0.565851		YBR093C	NA	1371.75	622.25	1224	765	1222.5	690.5	0.547815	0.121265
YOR173W	NA	1308.75	698.25	1405.25	953.5	1277.25	781.25	0.607906	0.147275		YDR051C	NA	1337.5	391.75	1278.5	837.25	1202.5	468.75	0.44586	-0.434719
YDR014W	NA	1315.5	652.5	1371.25	885	1304.75	758.75	0.574312	-0.197655		YER039C-A	NA	1290	410	1287.25	892.5	1241.25	588.5	0.495096	-0.0766066
YGR286C	NA	1263.25	827.5	1391	896.5	1337.25	809.75	0.63503	0.247356		YGL154C	NA	1404.25	613.5	1231.25	902.75	1184.25	764	0.605073	0.637279
YBR008C	NA	1383.25	661.25	1296.5	756.75	1312.25	796.5	0.556233	-0.371935		YGR284C	NA	1298.75	547.75	1308.25	779.25	1212.75	630.25	0.51236	-0.132317
YAL068C	NA	1334.25	701	1247.5	726.75	1410.5	827.75	0.564934	-0.361869		YGR189C	NA	1315.5	464	1191.5	742.75	1313.5	622	0.483212	-0.256945
YKL216W	NA	1285.25	582.25	1297.75	775.5	1409.25	756.5	0.529136	-0.676722		YNL304W	NA	1306	574	1226	824.25	1288.5	398.75	0.473762	-0.297586
YNL204C	NA	1358.75	877.75	1335.5	938.5	1298	762.25	0.645327	0.380564		YDR257C	NA	1311	575.75	1194.75	873.75	1315.25	782	0.588352	0.524639
YJR015W	NA	1265.25	775.5	1338.75	930.5	1388.5	711.25	0.606739	-0.0489235		YPR198W	NA	1267	524.5	1239.5	913.75	1314.5	394.5	0.483759	-0.140143
YBR068C	NA	1307	746.25	1307.75	765.5	1378.75	859.75	0.593298	-0.0919436		YLR306W	NA	1295.25	429.75	1311.5	820.75	1214.75	297.25	0.400767	-0.783185
YLR431C	NA	1468.25	591	1300.25	935.25	1225	671.75	0.556724	-0.249371		YHR041C	NA	1298.5	392	1330.75	811.75	1192.5	573.75	0.464338	-0.37371
YLR289W	NA	1296.5	641.75	1268.5	811.75	1428.75	839.75	0.574222	-0.194549		YJR092W	NA	1316.5	754.5	1376.5	1045.25	1128.75	820.75	0.686532	1.13996
YEL048C	NA	1371	757.75	1271.25	850.25	1351.75	793.5	0.602848	0.0424394		YJR060W	NA	1319	543.25	1311	842.5	1192	787	0.57158	0.317489
YOL030W	NA	1266.25	792.25	1367.75	1024.5	1360	933.75	0.687096	0.955003		YMR216C	NA	1152.25	637.75	1276	974.75	1393.75	620.75	0.587591	0.507959
YCL050C	NA	1250.25	441	1254.25	803.5	1489.75	807.75	0.511852	-0.698074		YMR068W	NA	1310.75	620.5	1240	890.75	1271.5	487.75	0.525114	0.0796595
YLR178C	NA	1286.25	740	1342.25	962.75	1366.75	834.5	0.634385	0.387572		YDL219W	NA	1324.75	451.5	1293.5	749.25	1204.25	464.75	0.435329	-0.619181
YPL071C	NA	1252.75	602.25	1344	867	1398.75	949.75	0.60161	0.193439		YFL026W	NA	1334.25	621	1264.75	819.25	1223.75	687.25	0.55826	0.212365
YDR340W	NA	1375.25	728	1322.5	886.5	1298	796.25	0.604374	0.113255		YDR503C	NA	1292	648	1281	850.5	1250	740	0.585827	0.396122
YJL170C	NA	1153.75	716	1391.25	937.5	1451.5	939.5	0.647234	0.472156		YML035C-A	NA	1324.75	435.5	1309.75	936	1188.5	332	0.440908	-0.409293
YJR010W	NA	1210.75	637.75	1271.25	901.25	1514.5	907	0.611522	0.198302		YBR223C	NA	1242.5	1125.75	1266.75	936	1314.25	1138	0.836943	1.94578
YFL047W	NA	1425.5	668.5	1286.5	843.5	1284.75	718.25	0.561224	-0.313219		YDR179C	NA	1289.25	283	1329	809.5	1205.25	305.5	0.360695	-1.01459
YBR098W	NA	1338	474.75	1316.25	573	1343	583.5	0.408208	-1.98358		YOR055W	NA	1276.75	704.25	1297.5	884.25	1249.25	626.25	0.578133	0.344807
YLR177W	NA	1306	709.75	1386.5	962.25	1304.75	808.25	0.618978	0.264636		YBR013C	NA	1267.5	322.5	1259	797	1297.75	430.5	0.406403	-0.702116
YDL106C	NA	1249	456.25	1393	837	1355.5	760.25	0.509006	-0.748297		YIL128W	NA	1297	515.75	1382.75	785	1145	578.75	0.490272	-0.300324
YER139C	NA	1411.5	520.25	1254	723.75	1332	814.75	0.519136	-0.614157		YDR508C	NA	1311.75	534.75	1298.75	848.75	1214.5	691.5	0.543515	0.149479
YLR255C	NA	1359	823.25	1284	971.5	1354.5	811.5	0.653837	0.5606		YDR067C	NA	1331	410	1301.5	864.25	1193	528.25	0.471624	-0.26187
YPL091W	NA	1273	752.5	1337.5	905.75	1387.5	939.5	0.648479	0.55209		YNL001W	NA	1183.25	574.5	1303	903.25	1339.25	544.75	0.528498	0.0650634
YDL135C	NA	1251	675	1402.25	928.25	1345	901.25	0.623872	0.349097		YPL154C	NA	1154.75	604.25	1277.25	804.25	1394	366.75	0.472013	-0.400085
YIL060W	NA	1267.5	634	1282.25	969	1448.5	798.25	0.602329	0.119116		YOR288C	NA	1208	667.5	1260.75	857.5	1357.5	629	0.565356	0.259187
YCR022C	NA	1256.25	595.25	1352.25	828.25	1390.75	754.5	0.542947	-0.547249		YDR103W	NA	1348.75	422	1206.25	758.5	1271.75	540.75	0.455631	-0.412294
YMR232W	NA	1391.25	854.25	1317.25	967	1291.25	753.25	0.643824	0.419701		YDR520C	NA	1322	555	1289.25	885.75	1215.5	742.5	0.572569	0.375374
YML013W	NA	1382.5	942.5	1328	888	1289.5	738	0.640909	0.256629		YBR275C	NA	1453.5	571.25	1226	854.5	1147.75	623.5	0.544412	0.215927
YBL055C	NA	1354	768.5	1245.75	824.5	1400.75	834.25	0.608334	0.0840694		YGL250W	NA	1422.25	640.25	1349.25	804.5	1055.75	581.25	0.532327	-0.0140245
YNL072W	NA	1353	728.75	1350	891.75	1297.75	741	0.590054	-0.090992		YKR029C	NA	1237	645.25	1318.5	851.5	1271.75	694.75	0.571243	0.269177
YDL122W	NA	1248	699.25	1392.25	864.5	1361.25	760	0.579848	-0.257679		YDR058C	NA	1354.25	526.5	1286.75	895.25	1186.75	563.75	0.519853	0.0558254
YKL010C	NA	1208.5	840.75	1412.25	943.25	1380.75	860.5	0.662272	0.505838		YDR203W	NA	1183.5	368.75	1345.5	856	1298.75	463.75	0.434948	-0.537704
YMR122C	NA	1418	870.25	1362	918	1222.5	706.5	0.62188	0.155316		YFR041C	NA	1290.25	1686.25	1264.5	1119.25	1273	1084.5	1.01466	3.10578
YJL065C	NA	1313	752	1291.5	829.75	1398.25	810.75	0.598345	-0.0508777		YML021C	NA	1350.75	690	1209.5	868	1268	530.75	0.549017	0.217945
YNL101W	NA	1397.25	879.75	1361.25	919	1244.25	742.5	0.63383	0.276307		YKR044W	NA	1249.5	380.5	1322.25	849.75	1257	369.75	0.413776	-0.66484
YPL152W	NA	1303.25	826	1281.25	994	1418.5	971	0.698044	1.07052		YNL108C	NA	1222.25	389	1264.5	835.5	1342	421.75	0.43109	-0.535532
YBR020W	NA	1346.75	604.75	1281.25	802.75	1375.25	760.75	0.542918	-0.498252		YBR040W	NA	1321	591.25	1229	742	1279	843.25	0.570208	0.244005
YLR107W	NA	1363	978.75	1238	938.5	1402.5	908.5	0.707978	1.02155		YGL176C	NA	1383.25	638.5	1337.75	1002.5	1108	650	0.59921	0.607778
YBL102W	NA	1332	750	1357.75	831.75	1314	858.25	0.609605	0.128865		YOR231W	NA	1234.5	500.5	1240.25	742.25	1354.25	495	0.45647	-0.486628
YMR162C	NA	1372.75	860	1352.25	976.75	1278.75	743	0.643277	0.389461		YCR027C	NA	1371.75	546	1319.25	837.75	1138.25	686.5	0.54539	0.14319
YOR044W	NA	1332.25	854.5	1406	1015.25	1265.5	857.5	0.680359	0.842148		YBR233W	NA	1311.75	473.5	1333.25	860.5	1184.5	653.25	0.519294	0.00243546
YHL009C	NA	1278.75	715	1394	896.25	1331.25	789.75	0.598438	-0.0199083		YGR003W	NA	1409.25	712.5	1197.25	926.5	1223.75	808	0.64657	0.927573
YIL027C	NA	1223.5	717.75	1424.25	765.5	1356.5	684.25	0.542845	-0.769217		YLR024C	NA	1218.5	398.25	1384.25	819.5	1227.5	515.5	0.446271	-0.525452
YMR048W	NA	1476.75	61.25	1259.5	254.5	1269	251.25	0.147177	-4.62456		YCR095C	NA	1405.25	423.75	1327.5	750.75	1097.75	525.5	0.448597	-0.531561
YOR111W	NA	1335	674.5	1325.75	895.25	1344.5	892.25	0.614717	0.299912		YDR357C	NA	1317.75	478.25	1311.5	675	1201.25	497.5	0.430586	-0.740325
YBL096C	NA	1348.75	818	1277.5	864.25	1379.75	927.25	0.651682	0.560445		YGR071C	NA	1429.25	646	1212.75	864	1189.25	720	0.589946	0.505781
YDL170W	NA	1270.5	423.25	1349.5	828	1386.25	809	0.510095	-0.667928		YDR379W	NA	1350.25	503	1238.25	814.25	1243.25	628.25	0.511811	-0.0366475
YLR344W	NA	1288.5	804.5	1301	905.5	1416.75	911.25	0.654523	0.551063		YLR224W	NA	1229.25	237.25	1288.5	746.25	1314	422.25	0.364504	-1.01474
YIL030C	NA	1221.5	965.5	1482	918.75	1303.25	789.75	0.672115	0.443875		YOL079W	NA	1264.25	536.75	1380.25	980.25	1187.25	393.75	0.488802	-0.145491
YFR021W	NA	1317.75	729.75	1388.25	945.5	1301	696.5	0.590072	-0.131737		YEL061C	NA	1229.25	352.75	1220.5	779.25	1382.5	669.25	0.469839	-0.295639
YOL150C	NA	1331.25	431.75	1353	934	1324.5	828.75	0.546782	-0.196636		YLR400W	NA	1174.5	395.5	1375.25	953.5	1282.5	637.75	0.509113	0.00636593
YEL043W	NA	1365.75	734	1313	753.75	1330.5	681.75	0.541301	-0.694632		YLR154C	NA	1150.5	285.25	1286.75	764.5	1395.75	455.5	0.389472	-0.858052
YGR100W	NA	1454.5	771.25	1325	926.25	1229.75	708	0.601678	0.0653666		YGL060W	NA	1415	433.5	1332.75	693.75	1085.75	475.5	0.421616	-0.76589
YBR260C	NA	1279.5	420.5	1315.75	864.5	1414.25	837.25	0.525898	-0.467242		YGL020C	NA	1441.25	668.25	1237	839.25	1155.5	722.25	0.589057	0.45251
YNL001W	NA	1311	947.5	1366	918.75	1332.75	806.5	0.666818	0.504105		YGL024W	NA	1463.5	872.5	1308.25	932	1062	687.5	0.65198	0.845411
YIR020W-B	NA	1220	706.25	1331.25	981.75	1458.75	847	0.632331	0.345339		YCL035C	NA	1198.25	464	1350	870.75	1286	710	0.52811	0.047563
YDR061W	NA	1494.75	732.5	1200.25	743	1315.5	818	0.576968	-0.140013		YDR380W	NA	1315	968	1234	839.25	1285.5	858.25	0.694622	1.02023
YOR364W	NA	1263.75	455.75	1325.75	886	1421	860.75	0.54489	-0.293215		YCL002C	NA	1383.25	452.25	1350.5	890.25	1101	597.75	0.509688	-0.0277372
YKL094W	NA	1259.5	799.5	1387.25	940.75	1364.25	822.25	0.638543	0.325553		YDL159W	NA	1422.5	758.5	1297.25	814.5	1115.25	613.75	0.570469	0.236583
YNL268W	NA	1411.75	1038.25	1407	1044.75	1192.25	685.5	0.684312	0.679276		YDR399W	NA	1335.75	624.25	1247.5	884	1252	820	0.610303	0.627089
YGR289C	NA	1388.5	850	1274.5	858.25	1348	845.5	0.637599	0.364727		YLR266C	NA	1281.25	650.75	1303.75	870.75	1250.25	515.75	0.529434	0.0295699
YDR294C	NA	1453.25	800.75	1181.25	919	1376.75	923.75	0.666653	0.841071		YBR090C-A	NA	1379.25	669.25	1279.25	875.5	1177	775	0.609356	0.582688
YIL132C	NA	1154.5	538.5	1378	847.75	1479.25	901.5	0.56369	-0.260426		YHR017W	NA	1321	656.25	1295.5	873.25	1219	734.75	0.591198	0.445957
YIL066C	NA	1272.5	715.5	1311.25	929	1428.5	815.5	0.613881	0.151105		YIL170W	NA	1273.25	419.75	1363.25	901.5	1199	638.5	0.507828	-0.0385463
YLR081W	NA	1361.75	561.25	1286	674.75	1364.5	826.25	0.514125	-0.75629		YJR035W	NA	1333	725.5	1366.5	871.75	1136.25	649.5	0.584607	0.33644
YHR184W	NA	1262.75	334	1390.25	617.5	1359.5	687.25	0.404728	-1.83354		YIL009C-A	NA	1291	586.75	1292	846.25	1253	746	0.568285	0.291844
YFL003C	NA	1389	954.75	1297	916	1326.75	850	0.678091	0.7171		YFL044C	NA	1234	369.25	1308.75	756	1293.5	596	0.445882	-0.533225
YOR197W	NA	1289.5	516.5	1279.5	985.5	1444.5	872.25	0.591536	0.191869		YCR060W	NA	1389.25	250.5	1464.5	821.75	982.75	254.75	0.333549	-1.23364
YDL088C	NA	1269.5	669.25	1345.5	899.25	1399	829.75	0.596206	0.0118558		YDL129W	NA	1407.5	455.5	1310.25	770	1118.75	544.25	0.465926	-0.400922
YLR258W	NA	1294.25	775.5	1469	975.25	1250.75	730.25	0.615642	0.109383		YHL036W	NA	1293	616.5	1291.75	757.5	1251.75	645.5	0.526297	-0.0777833
YOR087W	NA	1382.25	493.5	1349.5	990.5	1282.5	838.75	0.581666	0.171879		YCR061W	NA	1368.5	316	1414.25	873.5	1054	425.25	0.417338	-0.63902
YFR023W	NA	1442.25	667.5	1274.25	893.5	1298.25	762.5	0.583781	-0.0212383		YBL011W	NA	1273.5	426.5	1278.75	916.5	1285.75	580.75	0.5011	-0.0161568
YNL010W	NA	1392.75	741.25	1334.5	917.25	1287.5	851.25	0.626907	0.395637		YJL077C	NA	1329.5	573.25	1375.25	937	1133.25	628.25	0.555629	0.252425
YOR152C	NA	1315.75	919.75	1389	1045.25	1310	841	0.697845	0.932903		YCR051W	NA	1334.25	370.5	1326.5	899.75	1177.5	633.25	0.497922	-0.0584986
YIR038C	NA	1249.5	819.5	1350	943.25	1415.75	864	0.654948	0.486281		YMR195W	NA	1367.25	556.75	1206.75	784.25	1264.5	385.25	0.453919	-0.440347
YPL187W	NA	1322.75	867.25	1329.75	957.5	1362.75	896.75	0.677915	0.779539		YDR383C	NA	1332.75	697	1227.75	915.5	1278.25	940.5	0.668141	1.02566
YOR271C	NA	1192	638.25	1407.75	945.25	1415.75	990.5	0.635512	0.50705		YOR045W	NA	1202.75	674.25	1280	1024	1356.5	612	0.603917	0.656168
YPR156C	NA	1441.75	913.25	1284.75	920	1289	812.5	0.659953	0.594757		YDR500C	NA	1390.75	633.75	1240	802.25	1209.25	615	0.537082	0.0774311
YGL217C	NA	1448.5	329.75	1207.25	576	1361	560.75	0.37226	-2.18962		YLR350W	NA	1198.5	435	1343.25	893.5	1298.5	526	0.477738	-0.245541
YJL218W	NA	1232.5	511.75	1317.5	827	1466.75	732.75	0.514164	-0.800613		YDL059C	NA	1404	567	1336	860.75	1100.5	629.25	0.539969	0.116584
YOR316C	NA	1326	707.25	1297.25	934	1393.75	893.75	0.631537	0.441641		YOR325W	NA	1315.75	510.5	1228	899.5	1297	457	0.490945	-0.0871644
YGR217W	NA	1261.75	777.5	1391.75	802.75	1363.75	794.25	0.5918	-0.207993		YLR102C	NA	1284.5	193	1340.25	785.75	1216.25	309	0.330195	-1.21066
YPR096C	NA	1364.75	509.5	1270	709.25	1382.5	758.5	0.493479	-0.953574		YNL204C	NA	1316	543.5	1234	837	1291.25	541.5	0.503546	-0.0834445
YOR104W	NA	1373	898	1367.75	1008.5	1276.75	861.75	0.68878	0.9189		YJR030C	NA	1258	461.5	1338.25	837.75	1245.25	723.25	0.524554	0.0100579
YLL038C	NA	1179.25	596.5	1471.5	875	1367	728.5	0.54446	-0.591293		YLR356W	NA	1170.75	445.75	1333	862.5	1337.75	622.75	0.497765	-0.145264
YBR009C	NA	1387.25	620.5	1278	636.25	1353	762	0.502776	-0.972291		YNL333W	NA	1344	1333.5	1229.25	806.25	1268.5	595	0.705711	0.945916
YMR022W	NA	1411.5	762.5	1295.5	943.25	1311.25	801.75	0.626581	0.358711		YBR076W	NA	1217	733.25	1254.5	740.5	1370.75	810.5	0.594688	0.316646
YCR073W-A	NA	1282.75	771.5	1363	964.75	1372.75	871	0.647916	0.510683		YDR338C	NA	1365.25	424	1261.25	728.75	1215.75	310.75	0.381323	-0.960119
YER039C	NA	1475.75	710.75	1254.25	611.75	1289.25	876	0.549609	-0.431064		YLR206W	NA	1174	141	1423	891.75	1245.5	492	0.380598	-0.817413
YPL186C	NA	1310	604.5	1316	919.75	1394	911.75	0.604801	0.257784		YDR309C	NA	1238	718	1266.25	984	1338.75	904	0.677441	1.09943
YIL056W	NA	1279	566.25	1502	843.25	1239.25	688.25	0.519841	-0.762364		YAL058C-A	NA	1334.25	547.25	1261.5	790	1247.5	657.25	0.521083	-0.0320842
YML107C	NA	1378	944.75	1327.5	1060.5	1315	818.25	0.702236	1.00283		YBR217W	NA	1297	460.5	1232	810.5	1314.5	667	0.50678	-0.0611972
YLR284C	NA	1317.25	727.75	1330.75	972	1372.75	834.5	0.630265	0.379069		YGR183C	NA	1336.75	554.75	1289	809.5	1218.5	669.25	0.530749	0.0310703
YNL013C	NA	1392.5	633.25	1344.25	901	1284	865.75	0.59976	0.217122		YCR001W	NA	1404.5	510	1298.5	848.5	1141.75	679.25	0.537162	0.128185
YLR443W	NA	1514.5	492.25	1305	919.5	1201.5	676.25	0.53082	-0.41242		YLR168C	NA	1169.25	391.75	1340.5	803.25	1335	586	0.457737	-0.44533
YOR005C	NA	1353.75	773	1325.25	934.25	1342.25	926.75	0.655471	0.677649		YHR126C	NA	1283.75	526.5	1267	839.75	1294.25	722	0.543588	0.160335
YNL273W	NA	1317.5	257.75	1299.25	391.75	1404.75	402.75	0.261287	-3.50694		YLR003C	NA	1191.25	508.5	1329.25	912.5	1324.5	675	0.540989	0.165097
YAR050W	NA	1406.25	701	1259.5	734.75	1356	816.25	0.56127	-0.350907		YGR105W	NA	1533.75	629.75	1137	872.5	1174.5	703	0.592173	0.607336
YBR278W	NA	1209.25	285.75	1353.5	545.25	1459.25	620	0.354675	-2.41142		YCL076W	NA	1403.75	479.75	1323	827	1118.75	665	0.520424	-0.00662694
YLR099C	NA	1345.75	635.5	1301	825.25	1375.5	796.75	0.56193	-0.303279		YMR096W	NA	1392.5	728.25	1280.25	813.5	1172.75	590.5	0.553973	0.142816
YHR016C	NA	1262.75	777.5	1439.25	773.25	1320.5	833.75	0.594789	-0.153171		YNL027W	NA	1266	554.75	1250.5	819.75	1329.25	442.75	0.475604	-0.305747
YPL004C	NA	1303.25	780.75	1361	961.75	1358.25	995.25	0.679491	0.929661		YFR018C	NA	1310	423.25	1234.75	737	1301.5	677.75	0.48024	-0.295717
YPL246C	NA	1180.5	608.5	1346.75	817.5	1495.25	942.25	0.584213	-0.0966714		YNR069C	NA	1287.75	682	1277.25	1000	1281.25	538.5	0.57761	0.477205
YDR254W	NA	1416	417.5	1289.75	677.25	1317.5	698.25	0.449976	-1.33793		YBR239C	NA	1415.5	573.75	1320.25	835.75	1111	635	0.536638	0.0801904
YIL024C	NA	1260.5	809.25	1435.75	834.25	1327	809.75	0.611091	-0.0138389		YBR083W	NA	1282.5	672.75	1234.25	912.25	1330.25	1022.75	0.677505	1.078
YBL024W	NA	1390.25	655	1274	749	1359.25	817.5	0.553495	-0.394149		YPL249C	NA	1255.5	648.75	1227.25	863.75	1364.5	559.75	0.543586	0.162596
YHL020C	NA	1255.5	1114	1459.25	1008	1309.25	923.75	0.761206	1.37068		YEL041W	NA	1315.5	519.75	1157.5	843.5	1374.5	630.25	0.527451	0.143502
YLR125W	NA	1248.75	706	1449.5	1011.25	1325.75	729	0.604299	0.0228818		YGL157W	NA	1423.25	301	1205	610.5	1219.25	552.75	0.390493	-0.943268
YDR524C	NA	1443.5	589.25	1271.75	776.75	1309	750.5	0.530773	-0.561494		YCR083W	NA	1294.25	319.75	1365.75	730	1188.25	476.25	0.39412	-0.901226
YNL107W	NA	1266.75	557.75	1328.75	680.5	1429	759.75	0.4947	-1.06791		YCR028C-A	NA	1450	750.5	1309.5	886.75	1089.25	747.5	0.627002	0.674305
YLR427W	NA	1289	821.5	1326.25	873.5	1410.25	803.25	0.62184	0.108521		YLL020C	NA	1265.5	503.5	1283.75	849.75	1300.25	469	0.473498	-0.293199
YKR052C	NA	1341.5	701.5	1365.75	827	1319.5	641.25	0.538143	-0.715648		YBR176W	NA	1259	483.5	1199.75	804.5	1391	764	0.534612	0.123206
YPL058C	NA	1339.75	768.25	1336	911.25	1351.25	957.75	0.654763	0.671514		YOL132W	NA	1270	1058.25	1308.25	964.25	1271.5	511	0.657403	0.803325
YJL192C	NA	1205.25	657.25	1397	902.75	1425.25	851.75	0.596381	-0.0176199		YDL053C	NA	1367.25	378.5	1344	714.75	1138.75	541	0.427908	-0.697332
YPR194C	NA	1374.75	924.5	1286.5	933.25	1366.5	882.75	0.681299	0.784765		YNL051W	NA	1245.25	624	1189	796.75	1415.75	678	0.550034	0.170054
YGL181W	NA	1485.25	704.5	1234.5	686.25	1308.25	814.5	0.550937	-0.422824		YKL148C	NA	1241.75	872.25	1347	848.75	1261.5	492.5	0.574316	0.187344
YOR139C	NA	1438.5	1116.75	1298	854.5	1291.5	975	0.729862	1.21667		YER185W	NA	1323	557.25	1292.75	808.5	1234.75	623.75	0.517259	-0.0631382
YDR409W	NA	1452.25	556	1255	766.75	1321	785.75	0.529542	-0.52186		YBR072W	NA	1354.25	626	1277.75	912.25	1219	764.25	0.601049	0.575546
YPR155C	NA	1425.75	894.75	1262.5	888	1340	823.5	0.648494	0.462381		YBR216C	NA	1327.75	608	1252.75	872.75	1271	767	0.586016	0.457838
YLR013W	NA	1375.25	858	1273.75	874.75	1379.5	825.5	0.636348	0.317612		YCR044C	NA	1406.25	298.75	1371	696	1074.25	378.25	0.357403	-1.15869
YGL110C	NA	1459	491.25	1250.75	647.25	1320	579.75	0.431132	-1.67396		YCR082W	NA	1367.5	485.75	1368.75	841.25	1115.25	682.75	0.527339	0.0194348
YIL050W	NA	1287.75	945.5	1479.75	913	1262.25	896	0.687022	0.763835		YKL073W	NA	1240	663	1341.25	857.25	1270.25	617	0.553184	0.136935
YBR286W	NA	1252.75	588	1326.75	806.5	1450.5	793.25	0.541375	-0.556297		YIL092W	NA	1232.75	447	1327.5	782.5	1291.5	752.75	0.511636	-0.117761
YML028W	NA	1406.5	697.75	1327.75	792	1296.5	593.5	0.516786	-0.932815		YAR040C	NA	1283	418.75	1228.75	859.5	1340.5	719.75	0.520934	0.0959837
YOR227W	NA	1304.75	874.5	1357.25	936.5	1369.5	852.25	0.66085	0.535097		YGR109C	NA	1256.25	1385	1214.25	912.75	1381.75	1052.5	0.871967	2.10098
YGR037C	NA	1361.25	804.25	1274.75	825.5	1396	894.75	0.626445	0.275264		YMR196W	NA	1334.5	633	1216.25	911.25	1301.5	496.75	0.53508	0.182658
YDL124W	NA	1277	626.25	1365.75	896.75	1389.5	854	0.587205	-0.0206718		YLR348C	NA	1216.5	311.25	1342.25	842.75	1293.75	453	0.411289	-0.677254
YIL059C	NA	1236.75	500.5	1450	829.75	1345.5	833.25	0.532073	-0.522491		YFR024C-A	NA	1453.25	706.5	1249.5	886.5	1150.25	736.75	0.612049	0.630999
YDR522C	NA	1471	626.75	1243.25	749.25	1318.25	750.5	0.53268	-0.572858		YPL105C	NA	1211	547.75	1237.75	841.25	1404.25	647	0.530906	0.079144
YDR107C	NA	1395.5	744.75	1348.5	930.75	1289	768.25	0.606632	0.125938		YGR161C	NA	1396	629	1328.25	956.25	1129	681.75	0.591453	0.525573
YLR209C	NA	1356.25	650	1295.25	804.5	1381.75	781.75	0.555382	-0.39961		YBR208C	NA	1298	392	1247.5	788.25	1308	639.5	0.47426	-0.281794
YPR004C	NA	1405	914.5	1281.25	861.25	1347	858.25	0.653414	0.48695		YDR463W	NA	1338.25	607	1346.75	813.25	1168.75	592.75	0.521535	-0.0766786
YBR058C	NA	1334	612.5	1304.75	778.75	1394.75	877.75	0.561776	-0.262648		YHR203C	NA	1376.75	1483	1279.25	850.75	1198.25	1111.25	0.889869	2.12204
YGL114W	NA	1440.75	664.75	1277.5	792	1315.25	764.5	0.554204	-0.375262		YOR334W	NA	1319.75	1125.25	1243	687.25	1291.5	465.75	0.588716	0.117223
YLR034C	NA	1329.5	796.75	1304.5	916.25	1399.75	754	0.613443	0.0661567		YGL031C	NA	1418	596.25	1230.75	843	1205.75	778	0.583559	0.444315
YML056C	NA	1406.25	975	1337.5	1005.25	1290	770.5	0.680736	0.721821		YMR031C	NA	1178.25	313	1353.75	1008.75	1322.75	338.5	0.422236	-0.464718
YJR149W	NA	1267.5	723.5	1382	872.75	1384.75	836.75	0.602194	0.00779421		YDR163W	NA	1267.25	283.75	1267.5	872.25	1320.75	519.25	0.435075	-0.432456
YNL230C	NA	1287.25	844.25	1362	900.25	1385	828.75	0.638402	0.283652		YJL164C	NA	1300.75	622.25	1336	853.5	1219	824.5	0.597866	0.454252
YKL044W	NA	1207.25	260.75	1426.5	844.25	1401	797.75	0.459078	-1.06982		YLL028W	NA	1289.5	510	1325	859.5	1241.75	469	0.473958	-0.305545
YOR385W	NA	1345.5	805.25	1359.75	942.25	1329.5	833.5	0.639454	0.411928		YMR053C	NA	1231.25	331.75	1267	831.25	1358	373.5	0.400185	-0.721021
YJL201W	NA	1256	700.75	1403.5	900.5	1375.75	798	0.593193	-0.0853942		YFL030W	NA	1322.5	497	1242.5	830	1291.5	677.25	0.522734	0.046171
YGR153W	NA	1417.75	692	1271.75	738	1346.5	827.5	0.560985	-0.330618		YGL028C	NA	1407.25	977.25	1235.5	954.5	1214.25	982.25	0.758646	1.57231
YFL006W	NA	1467	474	1233.75	696.75	1335.5	731.25	0.478466	-1.04186		YIR029W	NA	1236.5	440.75	1306	789.5	1314.5	682.25	0.493329	-0.215916
YPL197C	NA	1235.25	412.25	1343.25	913	1458	858	0.53397	-0.381161		YPR075C	NA	1326	627.75	1288	958	1243	437.75	0.523126	0.0982078
YHR046C	NA	1353.25	698.5	1389.25	889.75	1294.25	736.5	0.575225	-0.228253		YLR049C	NA	1206.25	285.75	1319.5	678.75	1331.5	492.25	0.373662	-1.05522
YMR285C	NA	1406.5	837	1345	1002.75	1285.25	854.5	0.668495	0.780105		YBL068W	NA	1315.75	510.25	1259.25	782.5	1282.5	699.5	0.518207	-0.0466809
YHR152W	NA	1253.75	618.5	1515.25	761	1268	724.25	0.522241	-0.820453		YAL019W	NA	1264	401.25	1289.5	739.75	1305.5	553.75	0.438428	-0.595178
YDR533C	NA	1512.5	725	1213.5	640.5	1311.25	903.25	0.565332	-0.235018		YNL074C	NA	1261	715	1195	842.25	1403	518.75	0.547188	0.164453
YJR038C	NA	1231.75	759.5	1387.75	926.5	1418.25	887.75	0.636726	0.345669		YJL161W	NA	1250.25	408	1409.5	749.75	1200	609	0.455254	-0.541042
YML122C	NA	1384.75	929.5	1365.25	957.25	1289	755.5	0.652836	0.423867		YJR090C	NA	1340.25	729.25	1412.25	973.5	1107.5	780.5	0.64606	0.801842
YAL046C	NA	1461.25	892.75	1250	867.5	1328	822.5	0.641434	0.409999		YOR197W	NA	1252.5	694.25	1277.5	814.75	1330	426.75	0.504308	-0.193126
YJR051W	NA	1176.25	857.25	1406.5	942.25	1457	892.75	0.670485	0.539734		YIL041W	NA	1347	543	1257	840	1256.25	727.75	0.550226	0.213698
YOL085C	NA	1288.5	765.75	1379.25	978.5	1372	939.75	0.662896	0.721916		YPL201C	NA	1279.25	541	1158.5	834	1422.75	411.5	0.477343	-0.207596
YKR103W	NA	1221.25	669.25	1382.75	890.75	1436	835.5	0.591339	-0.0887876		YLR456W	NA	1375.5	697.25	1248.75	922	1236.5	503.25	0.550747	0.25669
YCR095C	NA	1287.5	612	1296.5	914.75	1456.25	906	0.601013	0.17516		YMR173W	NA	1329	562.25	1255	954.5	1276.75	415	0.502888	0.00970339
YJL093C	NA	1292.75	383	1326	923.5	1421.5	759	0.508889	-0.633196		YNL249C	NA	1285.25	479.25	1278.75	843.75	1296.75	442.5	0.457982	-0.385819
YOR328W	NA	1243.75	382	1356.75	1007.25	1439.75	917	0.56215	0.0231325		YNL224C	NA	1310.5	910.5	1223.25	863	1327.25	709	0.644819	0.745098
YDL109C	NA	1277.5	648.5	1382	931.5	1381.5	843.75	0.597468	0.0693117		YIL162W	NA	1374.25	1089.25	1363.75	973.5	1123.5	842	0.751966	1.41107
YHR115C	NA	1254.25	872.5	1469	909.75	1318	813.75	0.644115	0.286265		YKL147C	NA	1242.5	398.75	1282.25	802	1336.75	414	0.418698	-0.661473
YJR092W	NA	1221.75	820.5	1452	1091	1367.75	921.5	0.698896	1.00753		YLL005C	NA	1232.25	478.5	1276.75	815.25	1352.75	466	0.457111	-0.424949
YPR039W	NA	1424.75	927.25	1427	960.5	1190	721.75	0.643473	0.356646		YLR241W	NA	1269.5	510.75	1317	877.75	1275.5	534.25	0.495885	-0.143283
YIL049W	NA	1244.25	871.5	1491.25	933	1307.75	981.25	0.692135	0.902004		YLR041W	NA	1220.5	489.25	1339	897.25	1303	581.25	0.505679	-0.0741329
YCR011C	NA	1186.25	647	1414.5	870.75	1442.75	924.25	0.600541	0.0479465		YMR011W	NA	1344.25	528.25	1198.5	815.25	1319.75	422	0.464318	-0.328271
YDL174C	NA	1242	445.75	1220	704.75	1581.75	885.25	0.498742	-0.86		YDR125C	NA	1368	516.25	1216	825.75	1279	710.25	0.537254	0.154069
YBR210W	NA	1288.75	660.75	1368.25	831	1387.25	930.5	0.596934	0.0758047		YGR266W	NA	1279.25	467.25	1357.25	879.5	1226.5	623.25	0.507136	-0.0757674
YNR045W	NA	1295.75	715.5	1393.5	906	1355	733	0.581104	-0.234199		YDR319C	NA	1354.25	358	1267.5	751.75	1241.75	445.5	0.405406	-0.76269
YNL218W	NA	1378.5	740	1290.75	914	1375.25	897	0.632392	0.449638		YDR488C	NA	1394.5	797.75	1175.25	880.75	1294	676.75	0.614825	0.659486
YOR127W	NA	1332	542	1375.75	810.5	1337	752.25	0.51956	-0.697418		YFL036W	NA	1317.75	429.75	1295.25	822.25	1250.75	588.5	0.477154	-0.270217
YKL064W	NA	1347.5	559.25	1324.25	886.5	1373.25	835	0.56417	-0.161004		YBR285W	NA	1465	674	1318	860.25	1081	535.25	0.535968	0.07525
YNL014W	NA	1447	919	1233.75	886.5	1364.25	870	0.663787	0.640359		YPL212C	NA	1291.5	752.5	1313.25	827.75	1259.5	440.75	0.520968	-0.10644
YDR281C	NA	1439	626.25	1246.75	826.5	1359.5	865.5	0.578251	-0.018673		YIL020C	NA	1308.5	817.25	1319.5	977.5	1236.5	813.75	0.674496	1.01485
YGR022C	NA	1357	703.75	1291	828.25	1397.25	907	0.603099	0.130862		YKR100C	NA	1344.75	409.25	1353.75	908.5	1166	490.5	0.465366	-0.292322
YKR098C	NA	1362.75	836.75	1380.75	896.25	1301.75	747	0.612321	0.0387288		YGR244C	NA	1327.75	568.75	1273.25	848	1264.25	707	0.551198	0.205754
YJR088C	NA	1110.25	783.25	1458.5	919.75	1477.5	949	0.659462	0.461326		YDR133C	NA	1397	566.25	1256.5	855.25	1212	693.75	0.552798	0.244877
YGR254W	NA	1466	687.5	1248.5	878.5	1331.75	792.75	0.589292	0.0364698		YER114C	NA	1341.75	526.25	1312	668.5	1212	316.75	0.387695	-1.04037
YBR067C	NA	1372.25	840	1323.75	788	1350.5	871.75	0.617638	0.132381		YML011C	NA	1311.5	602.75	1264.75	903.5	1289.5	501	0.520827	0.0530065
YPR027C	NA	1388.25	873.75	1333.5	897.75	1325.25	904.75	0.661773	0.643337		YBL010C	NA	1359.5	418.25	1259	813.5	1247.5	553.25	0.465762	-0.322197
YOR324C	NA	1319.75	756.5	1333.75	929	1393.75	995.75	0.661395	0.753462		YOR274W	NA	1275	663.75	1247	823.25	1344.5	512.5	0.520652	-0.0431516
YFR054C	NA	1451.25	735	1254.25	842.25	1342	808	0.593354	0.0189664		YGR052W	NA	1384	822.5	1314.5	925	1168.25	789.25	0.657855	0.87386
YKL159C	NA	1332.25	557.75	1469.5	829.25	1246	674	0.507964	-0.865908		YBL104C	NA	1338.5	465.75	1238.5	817	1290	709	0.519082	0.0246547
YBL003C	NA	1429.25	802	1273	796.25	1346.5	874.25	0.611967	0.15926		YKL098W	NA	1278.5	364.25	1250	756	1338.5	534	0.429553	-0.599739
YKR099W	NA	1391.25	438.75	1366	714.25	1291.75	589.5	0.431533	-1.62372		YMR194W	NA	1278.75	688.75	1310	1040.75	1278.25	667.25	0.61836	0.753714
YNL071W	NA	1325	729.5	1295.25	825.75	1429.5	800.75	0.58275	-0.204403		YNL082W	NA	1189	665.25	1292.5	735.25	1385.5	547.75	0.507902	-0.257475
YOR129C	NA	1301.25	681.25	1360.5	925.25	1388.25	885.5	0.613823	0.246159		YDR275W	NA	1346.75	507.25	1244	941	1276.75	708.5	0.562668	0.416424
YKR026C	NA	1189.5	707	1413.75	799.75	1447.25	830	0.577854	-0.338369		YKR052C	NA	1272.25	476	1280.75	797.5	1314.5	420.5	0.438905	-0.557127
YJL171C	NA	1190	706.25	1408.5	893.5	1452.75	913	0.618771	0.173819		YBR100W	NA	1285	435.75	1286	741.75	1296.75	662.75	0.47566	-0.357868
YOL015W	NA	1219.25	695	1388	1027	1444	972.25	0.66108	0.740317		YDR119W	NA	1377.25	645.5	1278	893	1212.5	573.25	0.54674	0.19883
YJL198W	NA	1306.25	689	1352	940	1394	811.25	0.601563	0.0713962		YMR304C-A	NA	1306.5	555.75	1231.25	838.25	1330	570	0.511586	-0.0334077
YCR043C	NA	1300.5	466.75	1301.25	809.75	1450.75	832.25	0.518285	-0.620667		YNL230C	NA	1344.75	501.75	1246	806.5	1277.25	420.5	0.449871	-0.454504
YHR159W	NA	1265.75	523.75	1504.5	822	1282.5	820.75	0.533369	-0.515973		YKR027W	NA	1272.25	521.75	1323.75	815.75	1272.25	495.25	0.471871	-0.366069
YMR221C	NA	1380.75	956	1351.25	947	1320.75	778	0.660756	0.481136		YCR048W	NA	1361.5	446.5	1338.75	877.75	1168.25	569.25	0.490288	-0.159382
YPL196W	NA	1290.75	568.75	1332.25	815.25	1429.75	901	0.560917	-0.238713		YER179W	NA	1349.75	559	1305	842.75	1214	649.25	0.53158	0.0589358
YDR271C	NA	1509.25	886	1250	736.75	1293.5	836.5	0.607714	0.0598747		YJL038C	NA	1289	545.75	1396.25	922	1183.5	812.75	0.590155	0.45558
YBR159W	NA	1363.25	686.75	1296.75	784.25	1393.5	824.5	0.566739	-0.298837		YJL183W	NA	1324.5	492.75	1385.25	852.5	1159	683	0.52558	0.00126668
YPL264C	NA	1395.75	966.5	1287	916.5	1370.75	891.5	0.684985	0.793955		YKR077W	NA	1320.75	945.25	1269.25	740.25	1278.75	277.5	0.505306	-0.327844
YPL207W	NA	1284	696.25	1388	934.5	1381.75	960.5	0.636885	0.509371		YBR077C	NA	1251.25	469.75	1213	778.75	1405	733.75	0.513223	-0.0480611
YMR292W	NA	1382.25	809	1390.75	932	1281	780.5	0.62157	0.215302		YBR261C	NA	1412.25	562	1365.5	860	1092	663.5	0.545118	0.134983
YER041W	NA	1508	665.5	1236	559.5	1310.25	835.25	0.510486	-0.84151		YMR007W	NA	1328.5	597.5	1255.25	863.75	1286	538.75	0.518933	0.0125456
YNL231C	NA	1306.5	899.5	1365	928.75	1382.75	942.75	0.683559	0.795778		YDR287W	NA	1328.75	476.25	1276.25	885.5	1265	606	0.510434	0.00573349
YOR349W	NA	1303.75	394.25	1299	859.25	1451.5	873.25	0.521829	-0.464358		YCR045C	NA	1371.5	466.75	1348	872.75	1150.75	637	0.513771	-0.0217323
YBR261C	NA	1273.5	748.5	1361.75	963.75	1419.25	873	0.636864	0.396181		YBR222C	NA	1313.25	404	1262	825.25	1295.25	620	0.480076	-0.218998
YNL298W	NA	1386.75	698	1350.5	737.25	1317.25	551	0.48918	-1.29145		YDR344C	NA	1359.25	558	1274.5	838	1236.75	685.5	0.54077	0.135194
YER039C-A	NA	1537	717.5	1202.25	571	1315.5	844.25	0.527844	-0.678661		YER083C	NA	1349.25	568.75	1274.25	808.25	1247	668.25	0.53057	0.034726
YMR246W	NA	1417.5	792.5	1399.5	974.25	1237.75	771	0.626043	0.321922		YIL149C	NA	1261	584.5	1373.5	911.5	1236.25	767.75	0.582728	0.392833
YNL068C	NA	1298.25	775.5	1408.5	882.5	1348.25	749.75	0.593329	-0.164844		YHL010C	NA	1345.25	592.5	1325.25	859	1200.5	738.5	0.567926	0.287455
YBR280C	NA	1257.75	705.25	1394.5	899.25	1403	865.25	0.607431	0.0936226		YKL160W	NA	1281.75	410.5	1311.75	904	1278	413.75	0.44439	-0.414282
YJL060W	NA	1272.5	809.75	1385.25	909.75	1397.5	836	0.630433	0.223839		YLR189C	NA	1183.5	252.75	1318.25	914.75	1370	402.5	0.400423	-0.647067
YLR392C	NA	1336.5	725.25	1394.5	970	1324.25	740	0.599015	0.00449045		YJR008W	NA	1282.5	464.75	1269.75	748.5	1319.75	668.75	0.486196	-0.283872
YOR228C	NA	1328.25	853.5	1390.25	977.75	1336.75	779.25	0.642936	0.356601		YBR099C	NA	1323	479.25	1256	727.25	1293.25	694.25	0.492697	-0.254305
YDR399W	NA	1392.5	732.25	1358.5	1006	1304.75	800.25	0.62657	0.385583		YBR286W	NA	1407	610.25	1323.5	853.75	1142	711	0.567129	0.281448
YOR180C	NA	1419.75	1080.75	1266.75	903.75	1369.25	806.75	0.687952	0.680906		YDL133C-A	NA	1309	311.25	1297	760	1266.75	639.25	0.442794	-0.515071
YDR534C	NA	1503.75	674.25	1224.25	513.75	1329.75	893.75	0.513381	-0.806954		YHR016C	NA	1319.25	744.25	1326.5	897	1227	712.25	0.606948	0.520838
YPR063C	NA	1412.25	905	1273	904.75	1372.75	898.75	0.668751	0.695646		YIL035C	NA	1382.25	1050.5	1321.75	930.25	1168.75	693.75	0.685792	0.98103
YFR024C	NA	1422.5	576.25	1310.5	826.75	1325.25	695.5	0.520256	-0.699747		YKL166C	NA	1198.5	378	1390	956.5	1284.25	473	0.457277	-0.329109
YNR072W	NA	1378	820.5	1434.25	976	1246	719.5	0.61779	0.139649		YBR095C	NA	1301.5	551	1221	865.5	1350.75	753.25	0.563285	0.34015
YNL305C	NA	1373.75	900.25	1377.75	1026.25	1307	834.5	0.679561	0.792603		YNL109W	NA	1257	464.5	1304.5	957.75	1311.75	641.75	0.530984	0.185024
YDL186W	NA	1458	665.25	1287.5	865.25	1313.5	771.25	0.571829	-0.152524		YBL031W	NA	1241	249.5	1244.5	666.75	1388	477.75	0.360335	-1.09949
YPR172W	NA	1375.25	1040.25	1325.25	1021	1359.25	870.5	0.722418	1.12164		YNR058W	NA	1268.5	558.25	1292.75	882.25	1312.25	472.5	0.494205	-0.151659
YBR157C	NA	1315.75	397.75	1254.25	536.5	1490.5	591.5	0.37563	-2.2916		YIL168W	NA	1335.75	741.75	1373.75	874	1164.25	561.25	0.557864	0.154483
YDR483W	NA	1483.25	1034.25	1318.5	888.25	1259	799.25	0.668599	0.583037		YLL023C	NA	1279.75	523	1292.75	883	1301.25	476.25	0.485903	-0.190876
YER019W	NA	1472.25	737.75	1290.25	896.5	1298.5	749.25	0.590981	-0.00893257		YOR153W	NA	1144	355	1345.25	806.75	1384.5	461.5	0.41445	-0.716345
YGR268C	NA	1302	601.75	1503.75	780.75	1255.75	757.75	0.528267	-0.679269		YER002W	NA	1336.5	451	1268.25	791.5	1269.25	616	0.482288	-0.255138
YHR104W	NA	1238.5	795.25	1451.5	866.25	1371.5	802	0.607888	-0.0618073		YDL177C	NA	1400.75	665.25	1334	902.5	1139.75	713.25	0.592419	0.466965
YMR319C	NA	1384	685.25	1376.75	801.25	1301.5	742	0.549074	-0.502647		YMR181C	NA	1343	546.25	1240	857.5	1291.5	416.5	0.473588	-0.259942
YHR135C	NA	1253.75	791.25	1490	787.75	1318.75	733.75	0.572065	-0.481362		YOL067C	NA	1232.5	1008.25	1354	952.25	1288	545.25	0.648223	0.708394
YKR049C	NA	1288.25	625	1414.75	971	1359.75	827.75	0.593415	0.0611942		YCR043C	NA	1267.25	174	1419	852.25	1188.5	591.75	0.411934	-0.6528
YBR108W	NA	1370.75	458.25	1339	610.75	1353.5	623.25	0.416968	-1.83142		YLL014W	NA	1281.25	415.25	1335.5	757	1258	432	0.411443	-0.783052
YGR194C	NA	1219.75	843.75	1478	889.75	1365.5	883	0.646795	0.336319		YER186C	NA	1310	523	1274.5	787	1290.5	648.75	0.506482	-0.133366
YOL109W	NA	1309	790.25	1457.25	1005.75	1297.5	807	0.638613	0.390442		YGR039W	NA	1345.25	459.25	1287.75	788	1242	766.5	0.523485	-0.00278464
YBL042C	NA	1377	731.75	1247.25	825	1440.25	896	0.604993	0.120112		YIL140W	NA	1323	571.25	1396	869.5	1156.25	705.5	0.554932	0.175071
YLR354C	NA	1260.25	811.5	1391	942.75	1413.25	793.25	0.627655	0.163032		YPR071W	NA	1274	420.5	1280	807.25	1321.5	394.5	0.41975	-0.652314
YHR163W	NA	1300.25	913	1427	900.5	1337.5	824.5	0.649888	0.343102		YPL109C	NA	1282.5	707.5	1273.5	843.5	1319.75	462	0.521357	-0.0500247
YBR273C	NA	1271.5	521.75	1352	901.75	1441.75	850	0.555626	-0.261625		YIL058W	NA	1338.5	746.5	1349.75	865	1188	727.75	0.603719	0.458824
YOR285W	NA	1297.5	798.25	1348.25	972.5	1419.5	1069.5	0.696654	1.11338		YBL091C-A	NA	1281.75	382	1274.75	727.25	1320.25	606	0.442513	-0.56356
YHR028C	NA	1293	629	1459.75	855	1313	815.25	0.564363	-0.284813		YJL206C-A	NA	1278.75	465.25	1437.75	813.25	1160.25	656.75	0.498505	-0.233668
YOR059C	NA	1322.75	859	1415.75	1056	1327.25	858.25	0.680646	0.81946		YJL197W	NA	1300.75	1033	1420.25	934	1156	745.25	0.698823	0.993349
YCR067C	NA	1322	687	1302	891.75	1442	857.25	0.599687	0.0678392		YCR005C	NA	1443.75	463.5	1310.5	836.75	1123	590	0.494971	-0.146895
YDL096C	NA	1278.25	676.25	1319	853.25	1469.5	813.5	0.576508	-0.242184		YOR337W	NA	1317	923	1231	776.5	1329.25	361	0.534402	-0.0719298
YHL006C	NA	1244.5	790.5	1446.75	882	1375.75	802.75	0.609446	-0.03095		YBR260C	NA	1381.25	642.5	1355	829	1142	716.75	0.568198	0.232853
YOR032C	NA	1384	879.75	1346.5	994	1336.5	873.5	0.675813	0.789312		YGR281W	NA	1295.25	481	1373	887.75	1210	698.25	0.531667	0.0799978
YNL040W	NA	1476	700.75	1324.75	945	1266.5	782.75	0.602049	0.187111		YLR123C	NA	1232.75	450	1261.75	885	1383.75	586.5	0.496764	-0.0772198
YPL201C	NA	1360	827.5	1358	928.5	1349.75	933.75	0.661326	0.679688		YER089C	NA	1332.75	597	1319.5	755	1226	345.5	0.433981	-0.685582
YGR032W	NA	1445	710.5	1288	852.25	1335	820.25	0.589267	0.00159621		YDL002C	NA	1382.5	528	1360	851.75	1136	684	0.536772	0.0833857
YPL182C	NA	1320.5	1012.5	1270.5	942.25	1477	1063.5	0.742811	1.37646		YDL206W	NA	1327	473.25	1236.5	768.75	1315.25	648	0.490343	-0.214186
YJL044C	NA	1234	672	1393	892.25	1441.25	848.25	0.591215	-0.0814866		YAR020C	NA	1270.75	687	1276.25	820.75	1332.5	829	0.601953	0.457847
YBR099C	NA	1360	439.5	1316.75	544.75	1391.75	628.25	0.396093	-2.06447		YHL024W	NA	1352.25	1122	1285	910	1242.25	861.75	0.743867	1.33419
YCL076W	NA	1283.75	550.5	1340.75	921.25	1444	873	0.573503	-0.0757387		YHR163W	NA	1337.75	467.25	1307	835.25	1234.75	696.25	0.517406	-0.0124558
YGL053W	NA	1485.75	796.75	1269.75	736.25	1313.5	824	0.581144	-0.1726		YML003W	NA	1350	504.25	1211.5	824.75	1318	562	0.493563	-0.127602
YGL194C	NA	1429.75	1116	1300.75	934	1338.5	999.75	0.748507	1.42936		YPL232W	NA	1293	667	1229.5	808.5	1357	511.5	0.516791	-0.0694481
YNL279W	NA	1424.25	946.5	1371	1038	1273.75	828	0.690574	0.911911		YLL006W	NA	1301.5	482	1581.75	606.25	996.75	192.5	0.315583	-1.65825
YOR009W	NA	1391.75	995.5	1358.5	1024	1319.25	888.25	0.714119	1.10969		YDR307W	NA	1311	318	1300	715.25	1269.75	522	0.401287	-0.832884
YCL006C	NA	1320.25	509	1338.75	904.25	1410.75	918.25	0.570624	-0.0137974		YCR032W	NA	1384.5	422	1342	812.5	1155.75	623.75	0.483312	-0.256687
YCL040W	NA	1333.25	483.5	1296.5	880.5	1440	821.25	0.537365	-0.400159		YAR003W	NA	1341.25	566.5	1232.5	775.25	1308.75	768.25	0.546128	0.129458
YBR101C	NA	1314.5	777	1372.75	848.75	1382.75	969.5	0.636841	0.421573		YNR065C	NA	1276	586.25	1335.75	866.75	1270.75	434	0.483287	-0.273475
YBR288C	NA	1312.75	736	1385.25	894	1372	747	0.583496	-0.219754		YDL052C	NA	1389.5	461.75	1374.75	856.25	1119.25	588	0.493502	-0.181055
YLR299W	NA	1330.5	651.25	1297.75	904.25	1442	891	0.601384	0.152132		YER182W	NA	1358.75	539.75	1233.5	809.75	1291.25	673.75	0.525162	0.0379521
YER149C	NA	1507.75	705.75	1298	856.5	1264.75	779	0.581292	-0.0501369		YDR359C	NA	1356.75	405.25	1284	668.5	1243	396	0.379305	-1.03878
YMR119W-A	NA	1391.75	846.5	1329.5	985.25	1349.25	782.5	0.643082	0.420168		YLR414C	NA	1211.5	108.25	1407.25	907.75	1265.5	471.25	0.368929	-0.856854
YDL091C	NA	1308.25	367.25	1260	792.5	1502.75	729.75	0.465099	-1.14726		YAL029C	NA	1268	662.75	1253.25	734	1363.75	679	0.535414	-0.0400272
YGL198W	NA	1458.75	871.25	1262	919	1350.75	960.25	0.678789	0.916516		YER117W	NA	1259.5	822.5	1300.75	932.75	1325	1014.5	0.711928	1.21707
YGR081C	NA	1463.5	787.25	1290	904	1318	789	0.612444	0.188777		YPR006C	NA	1417	543	1096.25	683	1372.75	468	0.449053	-0.494507
YGR181W	NA	1318.5	540.75	1442.25	879.5	1310.75	789.5	0.540754	-0.434696		YOR381W	NA	1256.75	654.75	1249.25	821.75	1380.25	542	0.523821	-0.0255832
YOR321W	NA	1291	785.5	1365.25	955.5	1415.25	956	0.661271	0.673036		YKR003W	NA	1303.25	518	1328.25	881	1255	339.25	0.443688	-0.486156
YLR059C	NA	1349.5	729.75	1292.25	844	1430	875.5	0.602039	0.0639493		YFL031W	NA	1323.5	498	1502	634.75	1061.25	434.75	0.402846	-1.04189
YFL031W	NA	1480	718	1284	827.5	1308.5	716.25	0.558996	-0.373865		YBL094C	NA	1248.5	417	1276.75	796.25	1362.5	736.25	0.499341	-0.142659
YJL196C	NA	1270.25	790.25	1426.25	956.25	1376	849.25	0.636591	0.330706		YDR121W	NA	1438.5	626.25	1240	862.5	1209.25	675.25	0.563106	0.317039
YNL228W	NA	1392	983.5	1377.75	1031	1302.75	862.5	0.70564	1.01997		YNL115C	NA	1258.75	585.5	1307.75	862.75	1321.25	570.25	0.518821	-0.0304103
YBR047W	NA	1356	714.25	1286.5	828.5	1430.25	850.25	0.588402	-0.080331		YDL156W	NA	1343.5	1015.25	1315	838.25	1229.75	980.5	0.730148	1.19059
YDR219C	NA	1417.5	729.75	1350.75	896.5	1304.5	738.25	0.581482	-0.151963		YER035W	NA	1341.75	617.75	1315.25	903	1231.25	663.75	0.562018	0.28734
YHR044C	NA	1280.75	466.75	1476	838	1316.25	819.25	0.518199	-0.613813		YJL182C	NA	1334	620.75	1373.25	905.25	1181.25	782.75	0.595726	0.471457
YOR237W	NA	1336.25	344	1309.75	865.25	1429	845	0.503127	-0.609874		YPL116W	NA	1258.75	586	1208.75	752.5	1421.75	568	0.495864	-0.226728
YIL162W	NA	1221.25	682.25	1412.5	867.25	1441.5	917	0.602925	0.050616		YDR169C	NA	1367.75	402.75	1282.75	844.25	1239	504.5	0.453267	-0.382946
YLR420W	NA	1426.75	915.75	1356.75	987.25	1292	768.75	0.654836	0.504983		YGL210W	NA	1432.25	727.75	1229.75	938.75	1227.75	722.75	0.620054	0.740119
YJR134C	NA	1305	817.25	1406	1016	1364.75	843.25	0.65558	0.550931		YMR070W	NA	1316.25	349	1230	550.5	1343.5	213	0.290416	-1.69503
YOL107W	NA	1344.5	773.5	1419	1001.5	1312.5	859.5	0.645314	0.534917		YCL023C	NA	1358.75	334	1337	869.25	1194.25	539.25	0.449167	-0.397487
YOR222W	NA	1366.75	549.75	1288	949.75	1421.25	887.5	0.588022	0.15429		YGR241C	NA	1339.5	723.25	1347.75	983.25	1202.75	723.75	0.623745	0.707794
YLR414C	NA	1388	698.25	1239.25	731.25	1449	851.5	0.560261	-0.376662		YLR013W	NA	1252	448	1363.5	877.75	1274.5	472.75	0.457502	-0.402031
YIL036W	NA	1263.75	797.5	1504.5	857	1308.5	859	0.619053	0.118726		YKL079W	NA	1253.75	499.75	1287.25	756.5	1349.25	442	0.43796	-0.617857
YJL107C	NA	1465.25	864.5	1328.75	823.25	1282.75	816	0.615234	0.140661		YPL052W	NA	1201.25	520.5	1299	803.25	1390	418.25	0.450853	-0.511379
YCR017C	NA	1298.5	873	1346.75	899.75	1431.75	847.5	0.644112	0.319531		YCR098C	NA	1384.25	425.5	1312	793.75	1194.25	544.25	0.456035	-0.436683
YCR015C	NA	1248.25	684.5	1361.25	914.5	1468	875.25	0.605465	0.085131		YDL076C	NA	1380	323.5	1420	688	1090.5	426.25	0.369934	-1.11553
YPR054W	NA	1446	756.25	1356.5	780.25	1275.5	664	0.539589	-0.685659		YER005W	NA	1272	481.75	1305.25	871.75	1313.75	763	0.542465	0.173622
YNL330C	NA	1414.25	904.75	1365	1038	1299.5	867	0.689119	0.946292		YGR197C	NA	1396.5	908.25	1340.5	887.75	1154.5	610.75	0.613882	0.509524
YLL024C	NA	1307.75	1105.25	1419.25	973	1352.5	853.75	0.720655	0.934533		YER178W	NA	1352.25	587.5	1307.25	881.25	1232.25	649.25	0.545156	0.173548
YPL061W	NA	1283.25	181.5	1360.25	786.5	1436.5	724	0.407881	-1.57086		YJR094C	NA	1284.25	566.25	1397.25	922.75	1210.25	692.5	0.55784	0.236479
YJL024C	NA	1308.25	756.25	1373.25	912.25	1398.75	816	0.60858	0.063302		YLR431C	NA	1312	549	1281.5	899.5	1298.25	430	0.483857	-0.185294
YMR111C	NA	1414.5	797	1412.75	873.25	1253	641.75	0.56458	-0.463448		YOR134W	NA	1277.5	542	1295	953	1319.25	422.25	0.493414	-0.0833327
YCR027C	NA	1247.75	725	1352.25	948.25	1480.5	913.5	0.633102	0.364089		YPR097W	NA	1188.25	390	1367	669	1336.5	365.5	0.363694	-1.19302
YDL011C	NA	1190.75	642.25	1455.75	945.25	1434.25	842	0.591918	-0.0640823		YGR108W	NA	1375.25	450.25	1187.5	784.5	1329.25	774.75	0.523625	0.0649156
YLR296W	NA	1312.5	695.75	1367.25	1044.75	1401.5	903	0.646177	0.624179		YOR280C	NA	1282.25	492.5	1198	753.5	1412	534.25	0.463806	-0.391135
YPL111W	NA	1363.25	855.5	1322.5	914.25	1395.75	902.25	0.655092	0.553252		YBR294W	NA	1460.75	563.75	1338.75	869.25	1093	664.75	0.547807	0.182209
YDR422C	NA	1391.25	649.75	1361.25	881.25	1329.25	805	0.573338	-0.147321		YDL157C	NA	1350.25	264.25	1322.25	753.5	1220.5	440.5	0.375495	-0.955683
YGR275W	NA	1272.25	521.25	1485.75	790.25	1323.75	803	0.516068	-0.728134		YER140W	NA	1285.5	328.5	1355.5	900.5	1252.25	542.75	0.451098	-0.371722
YOL056W	NA	1335.5	335	1405	1060.75	1341.25	865	0.550248	-0.0133818		YNL320W	NA	1351.25	723.5	1236.25	923.5	1305.75	630.25	0.588373	0.500349
YBR111C	NA	1395.75	477	1311.25	642.25	1375.5	705.25	0.448091	-1.45283		YDR032C	NA	1331	526	1216.25	864	1346	569.5	0.509559	0.00377908
YPL164C	NA	1301.5	493.5	1371	905.5	1410	900	0.559314	-0.142321		YKL039W	NA	1224.5	335	1346	826.75	1323	362	0.387143	-0.860045
YGL126W	NA	1400.5	751	1347.5	911	1335	701.75	0.57932	-0.232005		YGL017W	NA	1435.25	568.75	1234.75	866	1223.75	759.75	0.572822	0.405538
YFR012W	NA	1434.75	685.25	1306.75	917.75	1341.75	800.25	0.592116	0.0548842		YKL081W	NA	1260.75	460.75	1319.75	847.5	1313.75	602	0.488618	-0.204115
YLR097C	NA	1314.5	685.5	1311	848.5	1457.75	851.75	0.584333	-0.123248		YBR068C	NA	1307	389.5	1253	783.25	1334.5	656.5	0.471685	-0.305193
YNR029C	NA	1352.5	867.75	1331.75	1037	1399.25	1013.25	0.714801	1.27167		YLR017W	NA	1152.25	360.25	1284	790.75	1458.5	585.75	0.44337	-0.508388
YDR142C	NA	1375.25	676.75	1349.25	891.25	1359.5	754.5	0.569209	-0.261428		YLL053C	NA	1186.75	293.25	1312.5	754.75	1396.25	536.25	0.402072	-0.798998
YKL123W	NA	1244.25	1086	1430.5	1032.5	1409.25	922	0.749613	1.23933		YGR247W	NA	1308.75	468.75	1288.75	813.75	1298.25	663.75	0.500286	-0.137861
YAL005C	NA	1417	908.25	1297	957.75	1370.5	891.5	0.676631	0.788246		YDL168W	NA	1371	442	1300.75	851	1225	588.5	0.48568	-0.188715
YNL318C	NA	1268	874	1393.5	925.5	1423	854.5	0.651307	0.37783		YER135C	NA	1300	484.75	1341.75	859.5	1255	640.5	0.507942	-0.0831845
YFL049W	NA	1398.5	532.75	1338.75	815	1347.5	693.25	0.501397	-0.885285		YER067C-A	NA	1339.75	787.75	1339.25	937	1218	746.5	0.633506	0.712594
YML060W	NA	1340.25	750.25	1285.75	785.25	1459	788.75	0.570376	-0.376781		YGR237C	NA	1372.25	732.5	1334	889.75	1190.75	718.25	0.601322	0.486455
YPL248C	NA	1234	507.25	1386.5	827.5	1464.75	851.75	0.529796	-0.575418		YGL090W	NA	1342	474.25	1192.25	874.75	1363	732.5	0.541502	0.260507
YBR050C	NA	1370.5	813.25	1321.5	850.75	1393.5	925.75	0.633836	0.367748		YPL001W	NA	1257.75	698	1260.5	823.75	1379.75	599.75	0.547717	0.109777
YIL100W	NA	1273.75	904.25	1417	1033	1395	888.75	0.692004	0.84118		YDR104C	NA	1367.5	554	1282.25	780	1248.5	492.75	0.469366	-0.39001
YLR039C	NA	1302.5	942.25	1363.25	952	1420	927	0.691522	0.816465		YBR272C	NA	1417.75	508.75	1321	877	1159.75	662.75	0.531398	0.105419
YML002W	NA	1402.25	906.5	1380.75	943.5	1302.75	725.5	0.628895	0.171607		YOL047C	NA	1291.25	281	1289	570.75	1318.75	299.5	0.295838	-1.64385
YLR174W	NA	1311.75	686	1356.25	1009.5	1418.5	867.25	0.626228	0.386042		YBR258C	NA	1434	510	1338.25	821.25	1127	654.25	0.516616	-0.0520077
YNL083W	NA	1392.5	843.75	1382.25	988.75	1311.75	850.25	0.656475	0.610076		YLR080W	NA	1246	714.25	1355.25	924.5	1298	379.25	0.515859	-0.0712219
YNL289W	NA	1275.75	780.25	1397.25	859	1413.5	821	0.602403	-0.073102		YNL123W	NA	1309.5	221	1296.5	696.75	1293.25	283	0.308335	-1.42256
YHR106W	NA	1280.75	759.5	1462.5	839.75	1343.5	836	0.596485	-0.0946305		YPR145W	NA	1246.25	550.5	1397.75	813.5	1255.5	312	0.42408	-0.735276
YJR024C	NA	1257.5	738.75	1341.75	910.5	1487.5	887.75	0.620958	0.199328		YHR028C	NA	1324.5	518	1333.25	859.25	1242	702	0.533595	0.0810022
YGR232W	NA	1282.25	876	1480.5	845	1324.75	820.75	0.624493	0.0747697		YBR165W	NA	1362.5	519.75	1226.25	812.5	1311	410	0.452265	-0.423665
YDR395W	NA	1459.25	1035.75	1407	1060.75	1221.75	731.5	0.687474	0.772952		YJL212C	NA	1209.25	433.25	1425	890	1265.75	707.25	0.513867	-0.0576685
YBR199W	NA	1334	736.75	1342.25	795.5	1412	933	0.601904	0.0591497		YKL149C	NA	1242.5	443	1352	933.25	1305.5	453.5	0.46473	-0.296506
YER067W	NA	1474.25	733.25	1291.25	949.5	1323	838.5	0.622164	0.392528		YNR072W	NA	1203	500.5	1290	875.75	1407.25	514.25	0.486783	-0.193649
YIL079C	NA	1293	723.5	1323.5	978.75	1472	840	0.62324	0.26816		YDR018C	NA	1419.5	625.25	1261.25	885	1219.75	688.5	0.568872	0.359979
YKR056W	NA	1355.5	871	1320.5	926.25	1413.75	818	0.64087	0.330247		YHL046C	NA	1329.25	683.5	1313	882	1258.25	793.75	0.605593	0.529215
YPL206C	NA	1317.25	789	1387.5	947.25	1385.75	948.75	0.655442	0.623916		YBL100C	NA	1349.75	481.5	1262.25	824.5	1288.75	740.25	0.528108	0.0716237
YDR306C	NA	1481	663.5	1247.5	812.25	1362.25	786.5	0.558821	-0.296859		YDL181W	NA	1350.5	465.5	1364.25	840.25	1186.25	615.5	0.493152	-0.197585
YLR432W	NA	1432.25	770.5	1308	959.75	1351	797.25	0.620612	0.283421		YCL011C	NA	1400.25	753.5	1402.75	1009	1098.25	747.25	0.64594	0.840966
YBR061C	NA	1362.5	672.25	1297.5	812.25	1431.5	856.5	0.572576	-0.207444		YDR402C	NA	1350	675.25	1279.5	908.25	1272.25	777.5	0.607052	0.592389
YER142C	NA	1412	591.75	1327.25	831	1352.25	876	0.564334	-0.151771		YER030W	NA	1308.25	398	1325.75	820.5	1267.75	630	0.473354	-0.304814
YLR004C	NA	1303	739.5	1327.25	888.75	1461.25	881.25	0.613411	0.147755		YKL048C	NA	1275.25	591	1326.5	926.75	1300.25	453.25	0.503556	-0.0811245
YBR019C	NA	1389.5	631.5	1251.75	774.25	1450.5	763.75	0.533186	-0.634664		YGL199C	NA	1371	512.75	1326.75	1011.25	1204.75	707	0.574347	0.501118
YIR009W	NA	1321.5	878.25	1323.75	1000	1446.5	880.25	0.676184	0.724107		YGR084C	NA	1401	441.25	1246	735.25	1255.5	649.25	0.474056	-0.340846
YDL171C	NA	1291.5	494.25	1357	851.75	1443.5	831.75	0.528857	-0.536658		YLL026W	NA	1250.25	467	1371.25	883.5	1282	585.75	0.491577	-0.185808
YOR247W	NA	1313.25	701	1376.25	874.75	1402.5	935.5	0.612139	0.21798		YDR409W	NA	1351.5	506.75	1301.25	800.75	1251	530	0.471328	-0.354673
YDL218W	NA	1456.75	703.75	1294.25	861	1341.25	791.25	0.579427	-0.109598		YLL041C	NA	1237.25	453.5	1343.75	911.5	1322.75	453.75	0.462633	-0.329585
YDL078C	NA	1340	517.75	1265.25	912.25	1487.25	806.5	0.549887	-0.303977		YAR031W	NA	1325.5	489.25	1268.75	804	1310	689.5	0.509712	-0.0784308
YDR520C	NA	1459	732.5	1319.25	906.5	1315	809.25	0.601529	0.129907		YDR266C	NA	1399.75	580.25	1268.75	819.25	1235.75	712.75	0.545676	0.150795
YOR378W	NA	1258.5	701	1364.5	978.5	1470.25	1033.75	0.659079	0.751199		YBR270C	NA	1419	470.25	1345	840.75	1140.5	605.25	0.495726	-0.163311
YGR188C	NA	1274.25	950.5	1546.25	960.5	1273	830.25	0.673103	0.554307		YIR007W	NA	1337.75	673.25	1394.5	868.25	1172.25	551.25	0.532048	-0.00735752
YGL060W	NA	1465.25	683.25	1258.5	858.75	1370.25	841.75	0.587656	0.0287705		YPL182C	NA	1142.75	935.75	1367.5	905.5	1394.25	699.5	0.660906	0.739906
YPR130C	NA	1456.75	846.25	1330.25	806	1307	815.5	0.603589	0.0132659		YGL243W	NA	1386	531.75	1328	820.75	1190.75	619.75	0.507388	-0.119678
YJL043W	NA	1238.75	712.25	1362.5	883	1493	881	0.604378	0.0210955		YKR017C	NA	1258.5	643.5	1267.75	842.5	1378.75	461.5	0.503537	-0.145349
YKR017C	NA	1284	771.75	1419	917	1391.75	800	0.607366	0.00346851		YNL239W	NA	1309.75	440	1280	908.75	1315.5	463.5	0.46608	-0.253874
YPR005C	NA	1444.25	932.5	1310.75	903.25	1340.25	850.25	0.65639	0.531162		YMR221C	NA	1335.25	620.75	1273	982.5	1297.25	505.25	0.542057	0.260551
YBR054W	NA	1360	846.5	1321.5	815.75	1414.25	903.5	0.626191	0.213543		YDR360W	NA	1387	554.75	1292.5	783.75	1226.75	608.5	0.500791	-0.184673
YNR001C	NA	1310.25	894.75	1365.25	952.75	1420.75	909.75	0.673691	0.672464		YLR113W	NA	1089.5	469.75	1369.5	792.5	1447.5	571.75	0.468277	-0.445744
YPR188C	NA	1476.5	874.75	1342.25	834	1278	689.75	0.584501	-0.267706		YGR177C	NA	1303.5	538.75	1328.5	901.5	1275	694.25	0.545468	0.190763
YFL051C	NA	1430	673	1279.25	819.5	1388	879.25	0.581568	-0.0450082		YDR071C	NA	1318.75	281.25	1327	873.25	1261.75	294	0.368114	-0.90254
YCL055W	NA	1326.5	366.5	1369.75	770	1401.5	719	0.450486	-1.30409		YPR150W	NA	1362.75	552.25	1248.25	946.25	1296.5	536.25	0.525641	0.163424
YBR284W	NA	1259	704	1349.5	915.5	1489.75	870	0.607188	0.0814523		YFR006W	NA	1344.25	453.5	1308.75	867	1254.75	628	0.500108	-0.0910421
YOR325W	NA	1447.25	956	1339	909.25	1312	778.75	0.644391	0.345004		YJR075W	NA	1293	507.75	1410.75	963.5	1204.5	765.75	0.570467	0.368979
YBL001C	NA	1407.75	486	1265	606.25	1426	671.75	0.431851	-1.66919		YBR046C	NA	1350.25	625.75	1308.75	912.5	1249.75	716.75	0.578059	0.404025
YBR046C	NA	1370	764.25	1269	861.25	1460	880	0.61309	0.161534		YJL037W	NA	1309.75	672.5	1414.75	974	1184.5	833	0.635056	0.742832
YGR239C	NA	1249	1151.5	1510.25	997.25	1339.75	895.5	0.750222	1.16187		YOR316C	NA	1262.5	696	1303.75	821.5	1343	414	0.496553	-0.251947
YKL102C	NA	1267.75	739	1379	899.75	1452.25	866.5	0.610683	0.0845029		YAL043C-A	NA	1271	420.5	1568	621.25	1070.75	461.25	0.38594	-1.1644
YPL103C	NA	1359.5	784.25	1342.5	908.5	1397	843	0.619008	0.197857		YBR201W	NA	1348.5	652.5	1290	886	1271.25	838	0.609962	0.590293
YBR018C	NA	1406.75	709	1243.5	843.75	1449.25	851.5	0.590024	-0.021804		YIL108W	NA	1310.75	534.25	1403.75	838.25	1195.25	718	0.535151	0.0249511
YDL168W	NA	1252	625.75	1406.75	932	1440.75	871	0.588956	-0.0206297		YPL111W	NA	1232.5	520.75	1266.25	798	1411	490.75	0.466842	-0.387277
YDR146C	NA	1378.25	624.75	1396	929	1325.25	717.5	0.553391	-0.384898		YBR264C	NA	1353.75	216.5	1341.5	557.5	1214.75	421.5	0.307497	-1.57509
YGL147C	NA	1359.25	768.25	1360.75	903.5	1379.5	754.75	0.592097	-0.124035		YDR151C	NA	1384.25	670.5	1254	897.25	1271.75	873.5	0.628912	0.749485
YLR283W	NA	1346.5	906.5	1341	989.25	1412	873.75	0.676575	0.716755		YEL071W	NA	1347.75	574.5	1320	853.25	1242.25	686.75	0.541832	0.121177
YBR194W	NA	1365.5	542	1332.5	526.5	1401.75	566.5	0.398728	-2.18551		YLR097C	NA	1180.75	694	1392.5	977	1337	787.25	0.626065	0.666511
YOR252W	NA	1318.25	972	1384.75	1061.5	1397	1054	0.752793	1.56268		YER091C-A	NA	1357.5	568	1314.75	857.5	1238.25	656.75	0.533672	0.0786425
YPR126C	NA	1469.5	895.25	1320.75	933.75	1310.5	853.5	0.655828	0.597434		YLL016W	NA	1233.25	516.25	1322.5	867.75	1354.75	598.25	0.505449	-0.10102
YBR020W	NA	1447	988.25	1289.75	883.5	1364.25	867.5	0.667954	0.601931		YEL020C	NA	1301.25	535.25	1276	824	1333.5	750.75	0.540032	0.115436
YHR073W	NA	1273	758.5	1445.5	930.75	1383.25	878.75	0.625004	0.246711		YCR092C	NA	1439.5	645.25	1356.25	845.5	1115.25	661.75	0.555007	0.168746
YIL038C	NA	1273	883.5	1461.25	822.75	1367.5	820.5	0.619025	-0.0178588		YGR203W	NA	1284.75	497	1526.25	773	1100.75	517.25	0.454408	-0.60573
YGR039W	NA	1486.75	715.5	1254.5	868.5	1360.75	780.5	0.58238	-0.0768845		YDL178W	NA	1365.5	484.5	1344	847.25	1202.5	678.25	0.516414	-0.0322079
YLR003C	NA	1293.5	754.25	1340.5	919.75	1468	882	0.62335	0.237475		YKR018C	NA	1331.25	483	1284.75	879	1296	372.5	0.444807	-0.43713
YBR164C	NA	1381	972.25	1311	945	1410.25	966.5	0.703394	1.00628		YDR095C	NA	1414	697.25	1277.75	869	1220.5	687	0.578697	0.373421
YKR044W	NA	1358.75	716.25	1436.25	903.25	1307.75	780.25	0.584223	-0.130343		YER004W	NA	1252	456.5	1318.25	815	1342.25	661.25	0.491834	-0.212381
YBR259W	NA	1318	527.5	1352	937	1433.5	916.25	0.577482	0.0371146		YIL145C	NA	1325.25	566.25	1405.75	860	1181.5	724.5	0.550752	0.136064
YJR129C	NA	1285.25	701	1329.25	869	1489	874.75	0.595549	-0.031519		YGR200C	NA	1317	559.5	1307.25	881.5	1288.5	718	0.552128	0.223737
YHR202W	NA	1304	466.25	1444.5	720	1355.75	774	0.475633	-1.13027		YDL231C	NA	1366.5	516.5	1300.25	845.75	1246.5	677.75	0.524049	0.0320041
YOR226C	NA	1316.75	456.5	1367.75	912	1419.75	878.75	0.544141	-0.271755		YKR032W	NA	1229.25	445.25	1356	878.75	1328.25	467.5	0.454075	-0.421094
YLR287C	NA	1327.25	712.5	1419.25	995	1358.25	783.75	0.604976	0.0933202		YGL083W	NA	1322.25	379	1301.75	695.5	1289.75	551.5	0.416172	-0.775431
YMR156C	NA	1347.75	894.25	1359.25	925.25	1397.75	796.75	0.638081	0.255286		YNR002C	NA	1323.25	553	1263.5	897.25	1327.5	543.75	0.512549	0.0126477
YMR284W	NA	1279.5	863.25	1452.5	942.25	1372.75	794.5	0.634051	0.189776		YBL091C	NA	1291.25	607	1272.5	829.75	1351	885.75	0.592592	0.43995
YOR165W	NA	1259.25	686.25	1448.75	758	1396.75	868.25	0.563266	-0.404865		YPL056C	NA	1338.25	819.75	1211.25	879	1365.75	623	0.598137	0.50255
YBL066C	NA	1356.25	676	1295.25	843	1454	867.75	0.582025	-0.104029		YAR037W	NA	1291.75	458.5	1244.25	769.5	1379.5	596.75	0.468658	-0.359187
YHR049C-A	NA	1318.75	947	1463	940	1324	859.25	0.669867	0.565317		YJL211C	NA	1309	486.25	1399.25	799.5	1207.25	542.25	0.464002	-0.455521
YMR073C	NA	1407.25	752.75	1358.25	827	1340.75	653.75	0.543793	-0.669308		YPL155C	NA	1199.5	460.25	1335.5	754.25	1380.75	421	0.417793	-0.771284
YJL206C	NA	1368.5	722	1308	1006.5	1430	792	0.616976	0.24545		YKL103C	NA	1279.25	490	1320.5	775.5	1316.25	571	0.468041	-0.414681
YLR303W	NA	1356	662.25	1345.75	931	1404.75	894.5	0.605654	0.212268		YLR413W	NA	1241.5	42.75	1341	844.75	1333.5	235.5	0.280326	-1.4296
YIL073C	NA	1277.5	773.75	1330.25	974	1499.75	941	0.655102	0.586419		YBL009W	NA	1342.25	408.25	1282.75	716.75	1291.25	390.25	0.38838	-0.934687
YJR116W	NA	1318	814	1324	902	1465.5	901.75	0.638063	0.355935		YLR193C	NA	1201	224.5	1413	1006.25	1302.25	376	0.395932	-0.641673
YER129W	NA	1465.5	600.25	1350.5	802.25	1291.75	789.75	0.538335	-0.459346		YMR172C-A	NA	1273.25	518.75	1292	898.5	1351.5	395.5	0.465164	-0.310466
YJL089W	NA	1291	702	1367	1026	1450	842.75	0.625173	0.324149		YER128W	NA	1395	715.25	1278	901.25	1244	690	0.590863	0.475118
YNL106C	NA	1383	872.5	1391.25	1003	1334	874.25	0.669056	0.717773		YKL207W	NA	1282.75	604.75	1376.75	877.75	1257.75	673.25	0.548094	0.130527
YPL203W	NA	1293.25	633	1391.25	845.5	1423.75	881.75	0.572169	-0.197367		YBR207W	NA	1317	466.25	1251	803.25	1349.75	801.75	0.530037	0.0716781
YDR007W	NA	1485.75	707.25	1335.5	892.5	1288	706.75	0.564343	-0.292605		YNL057W	NA	1279.75	612.25	1279.75	921.75	1358.25	669	0.563739	0.332166
YMR195W	NA	1441.25	858.25	1385.25	956.5	1282.75	732.5	0.619006	0.151731		YJL193W	NA	1373.25	661	1378.25	890.75	1166.5	516.5	0.523469	-0.0240739
YOL047C	NA	1422.5	313	1355.5	964.25	1331.5	831.25	0.518564	-0.344202		YGR059W	NA	1420	718.5	1256.25	892.75	1242.25	760.75	0.609677	0.60789
YER161C	NA	1487.75	553.5	1227.5	714.5	1394.5	787	0.506159	-0.793475		YPL014W	NA	1295.5	823	1291	962	1332	667.5	0.627187	0.706179
YGL041C	NA	1389	639.5	1299.5	779.75	1421.25	848.25	0.552425	-0.389002		YBL072C	NA	1325.75	441.5	1232.25	775.25	1360.75	768.5	0.508972	-0.0724734
YNL255C	NA	1463.25	675	1329	1007	1317.5	872.75	0.627148	0.528911		YJL115W	NA	1230.25	982.5	1465.25	978	1223.5	913	0.737434	1.25584
YOL057W	NA	1435.75	389.25	1342.75	1001.25	1331.25	863.25	0.555078	0.00865622		YBR158W	NA	1338.5	502	1287.25	760.25	1294	627.5	0.483526	-0.305719
YGL051W	NA	1500	751	1301.75	826.5	1309.5	858.25	0.596995	0.0929102		YGR135W	NA	1468.5	607.75	1256.75	912.75	1194.75	767.25	0.594107	0.567528
YNR049C	NA	1351.5	844.25	1366	1003.25	1393.75	988.5	0.689453	0.993431		YDL051W	NA	1399.75	378.25	1344.5	808	1176	537	0.442609	-0.512476
YBR043C	NA	1364.25	821	1344	866.25	1403.25	915.25	0.632854	0.336128		YNL042W	NA	1421.25	582	1227	812.25	1272	458.25	0.477246	-0.273942
YBR255W	NA	1269.5	587.25	1312	951.5	1530	914.75	0.595229	0.120257		YDL180W	NA	1369.25	354.25	1344.5	792	1207	500.5	0.420816	-0.664406
YHL008C	NA	1301.25	612.25	1441.75	863.5	1368.5	798	0.550851	-0.431442		YDR289C	NA	1373.75	463.75	1298.75	887.25	1248.25	527.75	0.481176	-0.189206
YDR066C	NA	1496.25	793.75	1222	758.25	1395	883.75	0.594835	0.00429579		YOR313C	NA	1322.75	544.5	1275.25	692.25	1322.75	279.5	0.388593	-1.00205
YMR126C	NA	1384.75	892.5	1335.25	926.25	1393.75	832.5	0.645173	0.385151		YGL110C	NA	1410.25	543.5	1331.5	824.25	1179.25	630.75	0.513102	-0.0818804
YLR205C	NA	1416	761.25	1292.5	858.25	1406	834.5	0.598386	0.0190243		YIR013C	NA	1324.75	499	1457.25	920.25	1139	656.5	0.528185	0.0361198
YDR421W	NA	1458.25	647.5	1303.5	898.5	1353	809.75	0.577269	-0.0607095		YPL127C	NA	1283.75	634	1257.5	856.5	1379.75	577.5	0.531178	0.0637775
YMR226C	NA	1418	795.25	1308.25	945	1388.75	869	0.636302	0.442704		YDR096W	NA	1388.5	502	1272.75	789.75	1260	660	0.501953	-0.142048
YCL034W	NA	1291.5	709.5	1393.5	978.75	1430.75	874.75	0.621041	0.27554		YCR019W	NA	1392.75	512	1324	860.5	1205	699	0.532542	0.0915739
YBR005W	NA	1448.75	659.25	1246.75	638.25	1420.75	817	0.514009	-0.847537		YPR063C	NA	1349.75	731	1280.5	1017.5	1291.5	568	0.591997	0.580253
YBR262C	NA	1259.25	778	1430.5	961.75	1427	794.75	0.615694	0.0659148		YDL192W	NA	1299.25	557.75	1299	881.25	1323.75	817.75	0.575148	0.377226
YGR249W	NA	1298.75	698.5	1482.5	882.25	1335.5	782.75	0.573015	-0.288105		YGL209W	NA	1463.25	711.5	1232.75	911.25	1226	752	0.612941	0.673639
YDR269C	NA	1487.5	921.75	1291.5	872.75	1337.75	870.5	0.648716	0.492883		YNL332W	NA	1353	555.25	1223.5	793.5	1345.5	628.5	0.508682	-0.0855607
YGL232W	NA	1456	677.25	1372	960	1289	740.25	0.579712	-0.0790859		YAL034C	NA	1439.5	682.5	1300.25	843.75	1182.5	604.75	0.544818	0.121987
YNR064C	NA	1336	729	1405.25	987	1375.75	895.75	0.633041	0.440794		YKL168C	NA	1185	200	1408.75	886.75	1328.5	443.5	0.377357	-0.857327
YHR087W	NA	1263.5	591.5	1457.25	857.25	1396.5	861	0.55765	-0.33329		YDR256C	NA	1342.75	894.25	1256.75	870.75	1323.25	979.75	0.699751	1.10155
YKR007W	NA	1271.5	506.75	1423.25	824.5	1423	744	0.500231	-0.928415		YDR540C	NA	1345	183	1352.5	716	1225.25	315.25	0.307581	-1.42251
YDL026W	NA	1280.75	668	1393.25	923.5	1444	829.75	0.586342	-0.102886		YGL160W	NA	1456.5	649	1282.75	871.25	1183.5	767.5	0.591098	0.475018
YER047C	NA	1535.75	629.25	1236.75	809.75	1345.5	799.25	0.552831	-0.292358		YLR271W	NA	1229.5	290	1306.25	688.5	1387	387.25	0.347383	-1.21077
YFL054C	NA	1516.5	714.75	1277.5	801	1324	818.5	0.572175	-0.16446		YIR032C	NA	1287.75	569.75	1394.25	841	1241.25	711.25	0.539547	0.0452851
YMR138W	NA	1442.5	788.5	1319	980	1356.5	836	0.6353	0.453222		YMR022W	NA	1293	601.5	1313.5	1059.25	1317	484.75	0.546567	0.332842
YPL035C	NA	1510	897.75	1323.75	897.25	1284.25	791	0.629423	0.29489		YPL241C	NA	1274.5	618.25	1322	785.5	1327	458.75	0.474991	-0.407238
YAR015W	NA	1330.25	952.5	1345.5	934.75	1442.5	1008	0.70318	0.986685		YHR004C	NA	1304.75	610.75	1306	811.5	1313	732	0.548987	0.117817
YDR344C	NA	1448.5	713.75	1338.5	907	1331.75	746.25	0.576909	-0.168389		YOL042W	NA	1199.75	410.75	1383	877.5	1341	420.75	0.430204	-0.58486
YNR031C	NA	1291	691.5	1433.75	911.75	1394	848.5	0.59341	-0.0313675		YMR246W	NA	1324.25	600.5	1265.5	875.5	1334.5	445	0.492915	-0.154582
YLL055W	NA	1325.5	735.5	1367.5	901.25	1426.5	880.5	0.610393	0.140008		YOR352W	NA	1224.25	499.25	1300	870.75	1400	419.25	0.459024	-0.382547
YLL056C	NA	1299.75	712.25	1344.5	848.5	1476	892.5	0.594585	-0.0414183		YLR228C	NA	1209.75	432.25	1309	805.75	1405.75	728.75	0.497086	-0.178073
YDL086W	NA	1328.75	646.5	1369	871.25	1422.75	745.5	0.548982	-0.505088		YMR010W	NA	1254.75	491.75	1263.75	842.5	1406.25	526	0.477541	-0.258187
YHL041W	NA	1260.75	875	1572	889.75	1287.75	681.5	0.596416	-0.31493		YAL036C	NA	1341	490.75	1273.5	770.25	1311	665.5	0.492805	-0.223286
YKR033C	NA	1326	809.75	1434.5	890	1360.5	787.75	0.60337	-0.0604716		YGR087C	NA	1504.75	644	1383	747.5	1037.75	552	0.50013	-0.283483
YKL034W	NA	1217	845	1499.5	948.5	1404.75	806	0.633547	0.145893		YBR166C	NA	1334.75	991	1224.75	855.25	1366.5	1118.75	0.753155	1.42244
YIL111W	NA	1463	910.25	1314.75	928	1344	859.5	0.655842	0.569513		YHL034C	NA	1337.75	622.75	1346.75	869	1241.75	706.25	0.559844	0.219574
YDR481C	NA	1507.75	651.5	1282	804.75	1332.5	844.25	0.564471	-0.179227		YLR047C	NA	1180	480.25	1350.5	929.25	1395.75	651.75	0.520674	0.0433827
YDR430C	NA	1411	735.25	1368	944.25	1343.5	783.25	0.598106	0.0420454		YDL155W	NA	1387.25	533.5	1319.25	877.25	1220	763.25	0.558383	0.271372
YIL005W	NA	1239.25	852.5	1522	935.5	1361.25	814.75	0.6337	0.168624		YGR223C	NA	1312	440.25	1249.5	782	1365	711.5	0.494217	-0.174125
YIR032C	NA	1277.25	770.5	1370.5	994	1474.75	903.75	0.647116	0.489768		YAL061W	NA	1320.75	492.5	1221	847.5	1385.5	816.5	0.552105	0.271809
YBR162W-A	NA	1408.25	690.25	1321.5	663.25	1393	707	0.499859	-1.10634		YCL014W	NA	1398.75	424	1365.75	910.5	1164	634.5	0.504966	-0.0384764
YLR363C	NA	1373	881.75	1346	1016.75	1404	932.75	0.687315	0.919107		YBR113W	NA	1326	356.75	1280.5	752	1322.25	511	0.414258	-0.714199
YOR123C	NA	1477	430.75	1374.25	687.5	1271.75	537.75	0.404918	-1.91154		YER034W	NA	1359	633.75	1353.5	898	1216.75	640.75	0.552136	0.191412
YDR158W	NA	1319	667.25	1298.5	888.25	1505.75	840	0.582599	-0.125189		YFL054C	NA	1351.25	530	1325	796.5	1253	552.75	0.478168	-0.335509
YHR153C	NA	1279.75	794.5	1512.25	890.75	1331.75	877.5	0.622918	0.184684		YJL078C	NA	1370.5	775	1424	993.5	1135.25	699	0.626298	0.673308
YCR024C-A	NA	1282	655	1408.25	905.5	1433.75	928.75	0.600565	0.114079		YLR365W	NA	1304.5	500.75	1325.75	930.5	1299.75	529.75	0.49777	-0.078662
YBR184W	NA	1332.25	733.5	1338	804.75	1454	889.75	0.587987	-0.122513		YOR300W	NA	1350.25	669.5	1244.75	923	1335	519.25	0.5421	0.209168
YJR121W	NA	1319.5	775	1412.75	897.25	1392	774.25	0.592889	-0.151754		YGL125W	NA	1521.75	399.5	1394.75	571.75	1014.25	394.5	0.353805	-1.32624
YLR232W	NA	1316.5	748.75	1342	889.5	1466	856.25	0.605211	0.0402598		YDR265W	NA	1377.5	568.25	1296	827.25	1257.75	585.5	0.505449	-0.120363
YNL168C	NA	1479.25	636	1401	1005.5	1244.75	704.75	0.571276	-0.118679		YPL186C	NA	1280.75	593.25	1247.25	766	1403.25	354.5	0.443328	-0.57941
YOR120W	NA	1412.5	837.75	1394.5	994.5	1318	913	0.666324	0.768058		YDL170W	NA	1427.5	499.25	1331.5	890.5	1172.5	652.75	0.525083	0.0743815
YFR032C-A	NA	1432.25	1012.75	1320.25	1056.75	1372.75	958.5	0.735251	1.3871		YER097W	NA	1380.25	647.25	1285	868.75	1266.5	670.5	0.55814	0.245092
YBR041W	NA	1375.5	627.25	1379.5	662	1370.75	660.5	0.472584	-1.38011		YEL030W	NA	1342.5	616.5	1315	844	1274.5	732	0.558462	0.209161
YML113W	NA	1400.75	866.75	1390.75	896.5	1334.5	734	0.60447	-0.0728642		YGL141W	NA	1471.25	785	1189.75	926	1271	800.75	0.647297	0.925097
YNR002C	NA	1322	972.75	1430.75	949	1373.5	933	0.692797	0.818821		YDL179W	NA	1425	447.25	1351.25	888.5	1156.25	632.75	0.506214	-0.0465314
YOL045W	NA	1364.75	314.25	1428.25	1066	1333.5	882.75	0.546203	-0.0178395		YDL183C	NA	1402	433	1367.75	870.5	1163	560.25	0.475673	-0.269997
YIL148W	NA	1181.25	880.5	1452	1023.75	1493.5	1030.5	0.713483	1.05308		YKL190W	NA	1225.25	512.5	1385.75	870.5	1322	477.75	0.469282	-0.371914
YOR306C	NA	1482	861.5	1316.75	955.25	1328	820.75	0.641601	0.465819		YPL187W	NA	1277.75	581.75	1240	873.75	1415.25	494.75	0.503171	-0.0724905
YER128W	NA	1483.25	681.5	1269.25	819.5	1375	899.25	0.586374	0.0406173		YLR090W	NA	1298	332	1403.25	971.75	1232	549.5	0.464767	-0.247563
YOR093C	NA	1384	780.75	1365	976.25	1379.5	914.5	0.647416	0.583568		YMR273C	NA	1280.25	486	1276.25	936.75	1377	646.75	0.52776	0.159105
YDR358W	NA	1461.25	788.25	1329.75	871	1337.75	787	0.594249	-0.0358237		YFL048C	NA	1352.75	538	1340	898.5	1241	741.75	0.555311	0.252205
YIR036C	NA	1282.75	961.5	1397.5	1043	1448.5	931.75	0.713049	1.02296		YER041W	NA	1302.25	320.5	1311	710.75	1321	475.25	0.382674	-0.966125
YLR332W	NA	1420.5	340	1283.75	622.5	1424.5	701.75	0.40563	-1.78142		YOR154W	NA	1283.5	570.25	1288	965.25	1363	511.75	0.523056	0.118014
YOR355W	NA	1386.75	925.25	1360.5	987	1381.5	942	0.691515	0.930099		YPL203W	NA	1274.75	407.25	1209.5	615.25	1450.25	473	0.384769	-1.02738
YPR109W	NA	1449	949.5	1311.25	920.5	1368.75	875.25	0.665578	0.625502		YOR333C	NA	1414.25	1103.25	1204.75	838.5	1315.5	462.75	0.609286	0.462191
YOR313C	NA	1242.25	277.75	1381	927.75	1506	894.5	0.496447	-0.626931		YLR352W	NA	1225.5	641	1308.25	876.5	1401.25	641	0.55016	0.160716
YEL004W	NA	1478.25	713.5	1285	892.75	1366.75	843.25	0.598129	0.125271		YDL018C	NA	1385.75	453.5	1354.25	840.75	1195.25	683	0.506504	-0.0962813
YHR142W	NA	1301.5	562	1464.25	734.75	1364.25	657.75	0.471912	-1.34372		YHR044C	NA	1264	399	1405.25	919.5	1266.5	690	0.504935	-0.059691
YNL035C	NA	1356.5	1028.75	1391.75	988	1382.25	906.25	0.707972	0.950552		YOR050C	NA	1246	413.25	1323.75	805.25	1366.5	535	0.443827	-0.523416
YBL047C	NA	1425.75	670.5	1275.75	537.5	1429.25	708	0.462321	-1.52421		YKR082W	NA	1278.25	529.25	1360.5	871	1298.5	463.25	0.470335	-0.348182
YFL048C	NA	1464.25	767.25	1347	908.25	1319.75	801.5	0.601859	0.0906839		YLR015W	NA	1136.5	1512.25	1316.75	1097.75	1484.25	1174.25	0.985147	2.8383
YDR098C	NA	1373.75	704.5	1389.75	917.25	1368	689.25	0.558893	-0.44194		YDR132C	NA	1395.25	776.25	1279.5	918	1263.25	803.5	0.636626	0.769507
YIL152W	NA	1223.75	788.75	1452.5	946.5	1455.25	893	0.636604	0.28848		YFL014W	NA	1377.5	845.25	1263.5	843.5	1297.5	629.5	0.588788	0.368913
YOR055W	NA	1317.25	1016.75	1395	1134	1419.5	1013.75	0.766312	1.64649		YMR166C	NA	1340.75	799	1260.5	852.25	1337.25	706.25	0.600064	0.46124
YJL214W	NA	1318.25	825	1332.5	957.75	1481.5	879.25	0.646026	0.428194		YDL144C	NA	1444.25	504.25	1319	840	1175.5	656	0.514683	-0.0329333
YGL104C	NA	1436.5	1009	1435.5	1029.5	1260.5	714.25	0.662071	0.470236		YMR316W	NA	1337.25	766.5	1248.5	915.25	1353	779	0.627343	0.720524
YLR121C	NA	1387	762.5	1318	970.5	1428	802	0.615905	0.194898		YBR184W	NA	1332.75	533.75	1275	798.5	1331.5	817	0.546785	0.140343
YGR241C	NA	1264.25	898.5	1535.75	964.75	1333.25	927.5	0.678187	0.69584		YNL056W	NA	1243.75	444	1306	666.25	1390	339	0.370338	-1.13697
YLR096W	NA	1305.25	634	1384	876	1444.75	827	0.563699	-0.309354		YMR095C	NA	1334.5	726	1306.5	1132.5	1299	614.25	0.627902	0.90334
YOR352W	NA	1415	810.5	1314.75	890.5	1404.5	906.75	0.631903	0.375418		YOR072W	NA	1283.5	598.25	1321.25	930.5	1336.5	577	0.53403	0.123777
YGR242W	NA	1262	805.75	1533.25	840.5	1339.5	857.25	0.608877	-0.0228857		YLR342W	NA	1168	627.25	1369.5	849.25	1404	659	0.542173	0.0403096
YKL029C	NA	1267.75	646.25	1420.25	891.25	1447	864	0.57813	-0.171344		YIL152W	NA	1307	1206.5	1406.5	1102	1228.25	1183.75	0.890127	2.34089
YMR096W	NA	1406.75	916	1404	994.5	1324.75	726.75	0.636025	0.245381		YOR114W	NA	1300.25	446	1320	780.75	1321.5	354.5	0.400915	-0.829912
YIL155C	NA	1279.25	757.25	1456.75	934.25	1399.75	823.5	0.607198	0.0231237		YPL245W	NA	1263.25	605.25	1295	802.75	1383.75	565.75	0.502619	-0.192071
YMR137C	NA	1406.75	819.75	1370.25	968.75	1359.25	793.75	0.624559	0.246423		YGL226W	NA	1453.5	677.25	1218.5	878.5	1270.25	794.5	0.604127	0.602678
YNL299W	NA	1364.75	972.75	1393.75	990.5	1378	872.75	0.685595	0.757768		YGR243W	NA	1315.75	564.25	1322.75	860.25	1303.75	735	0.54765	0.162925
YLR433C	NA	1487.25	928.75	1356.5	985.25	1293	791.75	0.654376	0.537694		YDL173W	NA	1441.25	544.5	1380.5	924	1120.75	698.25	0.556713	0.268958
YLR131C	NA	1245.25	20.5	1545	649	1346.75	731.75	0.326624	-2.30095		YDR157W	NA	1358.25	973.25	1313	947.75	1271.25	1040.75	0.75235	1.45816
YNL100W	NA	1401.75	898	1375.25	985.25	1360	880	0.668034	0.684585		YJL058C	NA	1341.25	574.5	1417.75	929.25	1183.5	799.25	0.586366	0.422491
YDR379W	NA	1450	669.5	1351.25	934.5	1336	767.25	0.575865	-0.118908		YGR234W	NA	1356.75	861.25	1285	879.25	1301	886.75	0.666874	0.890217
YPR014C	NA	1549.75	979.75	1269.25	894.75	1318.5	815.5	0.651883	0.495952		YJL204C	NA	1321.5	964.25	1430	915.75	1191.25	832.75	0.689701	0.941755
YER001W	NA	1463.75	707.75	1320.75	855.75	1353.25	768.75	0.566508	-0.273251		YML012W	NA	1378.25	544.75	1239.25	898.5	1325.5	447.75	0.486027	-0.131863
YKL026C	NA	1303	777	1456.5	916	1378.25	803	0.602615	-0.0418951		YDR465C	NA	1427.75	623	1308	817.5	1207.5	625.75	0.526523	-0.0100063
YPL121C	NA	1260.25	744.75	1428.5	980.25	1449	1011.5	0.65841	0.679142		YNL107W	NA	1300.25	465.5	1288.75	653	1355.5	318.75	0.366618	-1.16604
YGL229C	NA	1463.75	750	1295.75	922	1378.5	836.75	0.610313	0.21313		YIL047C	NA	1298	517.75	1382	862.25	1264.75	600.75	0.499264	-0.172416
YER005W	NA	1439.5	545.75	1316.25	722.5	1383.25	666.25	0.469896	-1.27153		YBR020W	NA	1287.75	766.5	1281	1019	1376	656.75	0.622662	0.757265
YER042W	NA	1531.75	726.5	1253.75	550.5	1354.5	873.5	0.519421	-0.792124		YNL028W	NA	1340.5	427.5	1222.75	738.25	1381.75	450.25	0.416176	-0.703952
YOR161C	NA	1341.25	752.75	1448.25	966	1351	852	0.619629	0.243996		YNL100W	NA	1371.25	692.75	1253	828	1321.25	623.75	0.546034	0.130525
YER114C	NA	1479.75	666.25	1291.25	913	1370.5	877	0.599075	0.204479		YDL011C	NA	1449.5	647.25	1521.5	797.5	975.25	538.5	0.507618	-0.26327
YLR111W	NA	1311.25	459.75	1377.25	796.75	1453	625.5	0.453205	-1.4382		YLR292C	NA	1252.5	127.75	1414.75	626.25	1279	291.75	0.257587	-1.84127
YIL002C	NA	1273	858.5	1485.25	868.5	1383.75	801	0.612668	-0.0658686		YBR181C	NA	1236.5	302	1282	834.5	1428	680.25	0.45718	-0.343431
YLL017W	NA	1280.25	859.75	1472.25	963.5	1389.5	838.25	0.643088	0.312852		YHL045W	NA	1388	764	1364	893	1194.75	701.25	0.597356	0.437712
YER145C	NA	1539	665	1256.25	801	1347.25	773.25	0.547886	-0.399998		YHR151C	NA	1403	922.5	1365	916.5	1179	649.75	0.626684	0.60131
YGL020C	NA	1330.25	782.5	1461.75	986.75	1350.5	831.5	0.626327	0.26925		YPR197C	NA	1351	558.5	1253.25	863	1342.75	433.75	0.475013	-0.257291
YDR033W	NA	1408.5	937	1343.25	887.25	1390.75	946.75	0.66884	0.661595		YCR037C	NA	1416.5	427.25	1374.5	899.75	1156.25	645.25	0.50476	-0.0540998
YML116W	NA	1336	867.75	1446.75	886	1360	701	0.592454	-0.285937		YGR050C	NA	1359.25	550.25	1292.75	789.25	1295.25	721.25	0.52406	-0.0296835
YJR147W	NA	1293.5	709.75	1395.75	881.5	1454	826.75	0.582956	-0.195394		YLR344W	NA	1179	597.25	1462.25	989.5	1306	698.75	0.572767	0.324304
YOR246C	NA	1350.25	696.25	1411	984.5	1382	872.5	0.614903	0.27114		YOR276W	NA	1324	539.25	1260	668.25	1363.5	355.5	0.399457	-0.944543
YGL050W	NA	1548.25	817.5	1218	723.75	1377.75	918.75	0.596358	0.0394156		YDR346C	NA	1403	528.5	1263.5	816.75	1281.25	693.5	0.52146	0.0106652
YML054C	NA	1448.75	695	1363	995.25	1332.25	741.25	0.588768	-0.00390104		YJL137C	NA	1369.5	627.75	1297.5	865.75	1280.75	797.5	0.582769	0.399919
YER181C	NA	1481	695	1349.75	904	1313.75	746.25	0.569021	-0.217068		YCL038C	NA	1465.75	453.5	1352.25	804.5	1130.25	521.5	0.455245	-0.455236
YMR255W	NA	1339	885.5	1447	943	1358.75	796	0.632947	0.203644		YLR091W	NA	1226	109.75	1355.5	847.75	1367	450	0.348041	-1.01779
YPR122W	NA	1593.25	1041	1257.25	852.75	1294.5	835.25	0.658959	0.551812		YNL053W	NA	1159.5	482.75	1322.75	904.25	1466.25	460.75	0.471398	-0.288454
YPL198W	NA	1345.5	707.25	1299.5	1020	1500.25	989	0.656594	0.762671		YGL234W	NA	1471.25	565.25	1239.25	849.75	1238.25	753.5	0.559471	0.304371
YDR135C	NA	1436.25	645.25	1331	859.25	1378.5	749	0.546057	-0.464664		YHR112C	NA	1384.5	507.5	1463.75	748.75	1100.75	483	0.43896	-0.691164
YDL059C	NA	1293.75	262.5	1385.25	591.25	1467	705.25	0.370153	-2.1441		YDR369C	NA	1505.25	539.5	1294.25	854.25	1150.25	597	0.512488	-0.0227465
YDR332W	NA	1360.5	784	1422.5	986.25	1363	721	0.59952	-0.0620609		YDR215C	NA	1356.25	465.25	1324.5	797.25	1269.25	621	0.478077	-0.312689
YEL003W	NA	1543	655.75	1251.75	830.75	1351.25	831.75	0.568065	-0.1298		YBR073W	NA	1369.5	542.25	1296.25	774.75	1284.5	614.25	0.490612	-0.260154
YMR031C	NA	1403.75	636.25	1292	828.75	1450.25	865.75	0.563888	-0.238505		YCR026C	NA	1471.5	633.25	1332.75	892	1146.25	735	0.580286	0.399016
YKL039W	NA	1264.25	874	1449.75	972.5	1432.25	928.75	0.670193	0.618106		YHR129C	NA	1319.5	487.25	1293	825.75	1338	757.75	0.524743	0.0258504
YNL116W	NA	1495.75	899.5	1446.5	1089.5	1204.5	794	0.671254	0.799577		YMR319C	NA	1280.5	319.75	1316.25	671	1353.75	312	0.329987	-1.35222
YGL235W	NA	1376.5	913.75	1350	983	1420.5	837.5	0.660517	0.530775		YDR340W	NA	1394.75	897	1305	860.25	1251.25	854.75	0.661813	0.82228
YLR248W	NA	1319	763	1359.75	899	1468.5	873.25	0.611425	0.100809		YGL059W	NA	1348.5	274.25	1347.5	853	1255.75	713.5	0.468195	-0.275027
YDR163W	NA	1534.25	521.25	1264	662	1349.25	762.25	0.47614	-1.09377		YMR233W	NA	1352	591	1285.25	971	1314.5	454.75	0.512858	0.0621675
YLR058C	NA	1382.75	802.5	1357	961.5	1408	871.75	0.636018	0.40106		YDR496C	NA	1242.25	625.25	1375.5	897.75	1334.25	772.5	0.578323	0.332303
YLR400W	NA	1427.5	700	1244.25	802	1476	924	0.586983	-0.0190446		YPL089C	NA	1237.75	584.25	1269.5	869.75	1444.75	763	0.561752	0.278509
YDL222C	NA	1414.5	723.25	1386	916.25	1347.75	779.25	0.583524	-0.116543		YPR132W	NA	1345.25	521.25	1283.75	959.75	1323	571	0.522228	0.136268
YNL087W	NA	1415.25	875.75	1404.75	982.75	1328.75	809.75	0.642598	0.405892		YIL096C	NA	1358	750.5	1429.75	954	1165.75	692.5	0.604646	0.49992
YLL046C	NA	1427.5	589.5	1303.5	816	1418	803.75	0.535262	-0.518825		YOR225W	NA	1272	648.5	1307.75	758.5	1374.75	370.75	0.453172	-0.578682
YGR276C	NA	1458.75	1017	1258.75	961.75	1431.75	959	0.710345	1.09636		YGR051C	NA	1348.25	507.5	1277.25	830	1329.5	762	0.533132	0.0913063
YLR154C	NA	1388.5	562.5	1344.25	851	1416.75	709.75	0.51305	-0.794934		YHR037W	NA	1268.25	612.75	1406.75	1018.5	1280.25	808.25	0.612826	0.655457
YBR139W	NA	1412	760	1256.5	841.25	1481.5	848.25	0.593441	-0.0491384		YMR023C	NA	1364.75	722.75	1314.5	1020.25	1276	466	0.55698	0.333977
YML021C	NA	1374.75	891.5	1376.5	1041.25	1398.75	857.25	0.672599	0.712255		YBL046W	NA	1303.25	638.25	1245.5	900	1407	1054	0.653817	0.918593
YBR001C	NA	1345.75	681.25	1408.75	867	1395.75	971.25	0.605842	0.203692		YOR328W	NA	1298	527.75	1305.5	802	1352.25	365.25	0.430339	-0.63827
YDL131W	NA	1321.5	872	1428.5	940	1400.5	775.25	0.623814	0.0849515		YCR050C	NA	1417.5	476.5	1365.25	900.75	1173.5	654	0.517744	0.0214194
YGR052W	NA	1504	706	1252.5	851.5	1394.25	846.75	0.585524	-0.00505851		YER181C	NA	1355.25	555.75	1293.75	859.5	1307.25	681.25	0.531851	0.085588
YKL211C	NA	1347.75	929	1427.5	986	1375.5	841.75	0.663991	0.534008		YDR259C	NA	1398.5	579.25	1251	876.25	1307	799.25	0.575383	0.412964
YCR010C	NA	1293	752.5	1434.25	947	1423.75	873.5	0.618592	0.187229		YBL103C	NA	1394.5	743.5	1293.25	1044.75	1269	810.75	0.659968	1.04471
YDR183W	NA	1484.75	716.25	1337.5	886.75	1329	801.25	0.582764	-0.0635549		YIL113W	NA	1365	911.5	1415.75	979.5	1176.25	853.5	0.695079	1.06896
YFL021W	NA	1410.75	740	1352.75	893.75	1387.75	820.5	0.59216	-0.0324844		YLR081W	NA	1219.75	258.5	1371.75	964.5	1366	424.5	0.408602	-0.581456
YBL056W	NA	1361.5	613	1319.5	752.25	1470.5	812	0.524178	-0.725335		YOR227W	NA	1298	581.25	1232.25	817	1427.25	547.75	0.4982	-0.153187
YJL142C	NA	1280.5	652.5	1381.75	914.5	1489.5	857.75	0.582424	-0.127382		YPR037C	NA	1277.25	367.5	1413	777.75	1267.25	390.5	0.3821	-0.978579
YHL019C	NA	1273.75	821.5	1542.75	914	1335.5	820	0.617132	0.0545623		YML032C	NA	1040.5	1162.5	1312	1112.5	1605.25	1146	0.893034	2.35128
YMR068W	NA	1444	828.5	1348.75	1007	1359.5	826.5	0.642772	0.489952		YBR075W	NA	1284.5	455	1298.75	765.75	1374.75	748.75	0.496158	-0.214905
YDR511W	NA	1433.75	704.25	1338	915.75	1380.75	799	0.584761	-0.0646905		YGR129W	NA	1459.75	666.25	1264	850.75	1234.25	731.25	0.57398	0.350594
YPL052W	NA	1357.5	550.25	1359.5	969.25	1435.75	940.25	0.591057	0.196214		YDR245W	NA	1415	469.25	1267.75	788.75	1275.5	539.25	0.458855	-0.408004
YMR015C	NA	1390	763.75	1380.75	906	1382.75	806.5	0.596295	-0.0315456		YGR210C	NA	1328.5	1425.25	1350.25	962	1279.75	932.5	0.837982	1.84374
YBR116C	NA	1358.5	712	1381	812.5	1414.25	904.25	0.583945	-0.112318		YLR209C	NA	1221.75	82.75	1358.25	735.75	1379	391.25	0.297713	-1.4406
YDL110C	NA	1321.75	624.25	1415.25	959.25	1416.75	855.25	0.584585	-0.022916		YBR291C	NA	1451.25	533.5	1329.5	881.25	1178.5	728.25	0.549468	0.218214
YDL156W	NA	1246	761.75	1433	926.75	1474.75	915.25	0.62623	0.227551		YMR139W	NA	1335.5	648.25	1314.5	1041.25	1309.25	532.75	0.561479	0.403341
YPR084W	NA	1482.75	779.75	1355.5	830	1315.5	807	0.583885	-0.125865		YBR177C	NA	1300.5	443.25	1215.25	801.5	1444	833	0.525745	0.0712876
YBR056W	NA	1362.5	776.5	1396.25	862.25	1395.25	919.5	0.615492	0.18903		YJL175W	NA	1346	560.5	1384.25	903.25	1229.5	754.75	0.560935	0.258101
YDL025C	NA	1338.25	556.5	1360.75	879.5	1455.25	832.5	0.544748	-0.408511		YAR044W	NA	1357	530.25	1299	854.25	1304.25	639.25	0.512834	-0.038226
YMR020W	NA	1408.5	731.5	1313.5	954	1432.5	922.25	0.629818	0.447684		YBL057C	NA	1309.75	610.75	1307	856	1343.5	825.25	0.5785	0.353138
YBL059W	NA	1390.5	883	1360.75	812	1403.75	856.75	0.614028	0.0341827		YFR016C	NA	1450	606.75	1238.5	825	1272	735.5	0.554267	0.230472
YAL014C	NA	1358	547.25	1379.5	714.75	1417.75	746.25	0.482489	-1.14782		YJL207C	NA	1320.75	569.75	1437	892.5	1202.75	739.5	0.55577	0.178539
YCR016W	NA	1301	905.75	1394.25	999.75	1460	931	0.68364	0.766296		YMR317W	NA	1312.75	417.5	1257	872	1391.25	689.25	0.502389	-0.0285672
YPR050C	NA	1526	958	1280.5	979.25	1348.75	866	0.6782	0.828084		YBR298C	NA	1467	539.25	1338.5	807.25	1156	589.25	0.493473	-0.221807
YNL266W	NA	1450	874.75	1405.5	953.5	1300.5	762.25	0.622601	0.186118		YBR075W	NA	1285	577.25	1296.25	940	1380.25	457.75	0.502011	-0.0518433
YLR126C	NA	1318.75	871	1342	915.75	1495.5	907.5	0.64989	0.415959		YKL136W	NA	1246.5	1070	1374	854.75	1341.25	807.75	0.694243	0.89005
YLR356W	NA	1333	802.25	1337	904.75	1486.5	899.5	0.627884	0.259075		YER115C	NA	1264.75	486	1359	739.5	1338.25	620.5	0.464027	-0.494959
YOR054C	NA	1429.75	999.75	1334	902.75	1392.75	1005	0.699189	0.978039		YKR080W	NA	1350.5	415.75	1324	854	1287.5	363	0.411602	-0.67764
YDR179C	NA	1428	551.5	1323.25	752.25	1406	801.25	0.50819	-0.793046		YPL240C	NA	1290.5	642.75	1292	856	1379.5	499.75	0.507623	-0.115105
YMR273C	NA	1480.25	850	1384	1079.75	1293	914.25	0.687157	1.05755		YMR099C	NA	1381.75	590.25	1200.75	888.25	1380.25	603	0.5346	0.189262
YPR077C	NA	1507.5	839.25	1345.75	847	1304.75	801.75	0.600197	0.013465		YLR096W	NA	1195	256.5	1383.5	755.5	1384.5	464	0.365287	-1.06052
YPL053C	NA	1328.5	643	1397.75	1028.25	1432	952.75	0.628326	0.502514		YNL125C	NA	1294.75	273.25	1346.5	1008.75	1321.75	506.5	0.447804	-0.267747
YER056C	NA	1430.75	670	1339.25	901.75	1388.75	886.25	0.593258	0.101088		YGR213C	NA	1309.25	668.5	1365.75	942	1288.25	826.25	0.613901	0.607456
YOR131C	NA	1347.5	343	1455	905.5	1356.5	805	0.490107	-0.759798		YCL006C	NA	1367.25	328.5	1403.5	841.75	1192.75	487.5	0.416244	-0.672621
YPL165C	NA	1364.25	712.75	1378.75	932	1416	940.25	0.620814	0.341585		YBR288C	NA	1411	555	1331.25	854.5	1221.75	693.5	0.534281	0.0812372
YBR166C	NA	1358.75	836	1400.75	857.75	1400.25	895	0.622264	0.179726		YDL114W	NA	1374.25	369.25	1405.25	711.75	1184.5	503	0.399946	-0.907754
YMR316C-A	NA	1459.25	897.75	1360.25	987	1340.75	878.25	0.665286	0.701177		YOR189W	NA	1256	172.5	1372	427.5	1336.5	232.25	0.207568	-2.34682
YJR145C	NA	1301.5	1453	1410.25	1062.75	1448.75	873.5	0.824309	1.66908		YGR286C	NA	1348	561.75	1368.25	823	1248.5	691.25	0.523964	-0.0469345
YKL103C	NA	1289	807	1382.75	929.25	1488.75	886.75	0.631244	0.251437		YNL155W	NA	1378.75	913.25	1296.25	916.5	1290	461.75	0.575787	0.310635
YBL083C	NA	1383.5	823.25	1299	789.5	1478.25	874	0.598021	-0.0914246		YDR008C	NA	1384.25	435.25	1256.75	774	1324.25	650	0.473716	-0.310847
YMR070W	NA	1458.5	569.75	1380.25	698.5	1322	568.5	0.442246	-1.643		YDR152W	NA	1309.75	560.5	1280	844.75	1375.5	803.5	0.557352	0.238658
YML009C	NA	1394.25	990.5	1383	1064.25	1383.75	866.5	0.702046	0.956536		YER024W	NA	1363.5	498.25	1330.25	877.25	1271.75	739.5	0.535455	0.123442
YOR243C	NA	1399.25	549.75	1372.5	787.25	1389.5	786.5	0.510836	-0.775012		YNR040W	NA	1279	653.25	1348	913.25	1338.5	578.75	0.540208	0.110593
YKL222C	NA	1389.25	813.5	1396	884	1376.5	802.5	0.600602	-0.0461796		YBR159W	NA	1366	544.5	1285.5	818.5	1314.5	628.25	0.504422	-0.122709
YNR048W	NA	1382.5	812.5	1370.75	1009.75	1408.75	969.75	0.670907	0.831242		YIL049W	NA	1355	728.5	1383.75	992.5	1227.25	744.5	0.620511	0.672459
YPR089W	NA	1490.75	787.5	1354.5	820	1317.75	797	0.579489	-0.186093		YKL204W	NA	1265	439	1377	828.5	1324.25	585.25	0.463551	-0.409757
YNL191W	NA	1498.5	725	1387	997.75	1278.25	788.25	0.606613	0.224699		YOR283W	NA	1279.25	619	1300	845.75	1388	624.5	0.528127	0.0105267
YJL037W	NA	1268.5	781.5	1447.5	970	1448.5	929.5	0.642634	0.423234		YMR243C	NA	1328.5	466.5	1341.75	1031.75	1297.25	363	0.466643	-0.183962
YLR118C	NA	1409.25	655.75	1314.5	806.25	1440.75	847.75	0.555693	-0.36197		YAL048C	NA	1231.75	579	1362.25	997.5	1373.5	714.5	0.57417	0.419011
YEL001C	NA	1521	453	1280.25	784.5	1364.25	780.25	0.494176	-0.798302		YBR220C	NA	1335	531.75	1294.75	842	1338	758.5	0.538508	0.117058
YLL026W	NA	1322.5	988.75	1435.5	940.25	1407.5	852.25	0.669381	0.489312		YGL177W	NA	1468.5	1360.5	1342.75	1042.25	1156.5	833.25	0.807718	1.79174
YJL208C	NA	1338.25	1154	1414.75	1105.25	1412.75	905	0.761383	1.39453		YKL163W	NA	1250.75	379.75	1367.5	933	1349.5	384	0.423478	-0.551898
YOR296W	NA	1325	837.5	1419.5	1024	1421.25	953.5	0.674782	0.789912		YGL228W	NA	1299.75	432.75	1347	821.25	1321.25	673.25	0.484064	-0.259335
YMR141C	NA	1430.25	461.75	1273.25	887	1462.5	878.25	0.54	-0.284504		YGR173W	NA	1406.25	604.5	1310.5	855.75	1252	715.75	0.551516	0.191
YCL027W	NA	1326.5	473.25	1288.25	937.5	1551.5	915.75	0.558244	-0.131853		YCL029C	NA	1397	430.75	1381.25	888.5	1190.75	731.75	0.522042	0.0417139
YDR101C	NA	1355.75	687	1472.5	1022.5	1338.5	807.5	0.601472	0.116174		YGL127C	NA	1482.5	578.25	1271.25	859.5	1215.5	759.75	0.563736	0.317679
YDL144C	NA	1325.75	977.5	1426.25	988	1415	759.75	0.655657	0.318423		YGR022C	NA	1409.75	620.75	1379	917.5	1180.75	766.25	0.584872	0.419529
YBL019W	NA	1394.75	545.5	1302.5	746.75	1470.25	735	0.488115	-1.06844		YLL055W	NA	1186.5	431.5	1416.5	929	1366.5	651.25	0.4987	-0.120458
YBR301W	NA	1308	544	1367.25	901.75	1492.75	973	0.575752	-0.00765359		YJL172W	NA	1334.5	652	1441.75	941.5	1193.5	781.75	0.598868	0.473734
YBR233W	NA	1300.5	731	1422.5	999.25	1445.25	967.25	0.644604	0.555949		YAL018C	NA	1358.5	580	1340.5	855.5	1271	697.75	0.538038	0.085897
YJR106W	NA	1385.75	724.25	1388.25	942.5	1394.25	879.75	0.610846	0.209586		YEL013W	NA	1362.25	648.5	1341.5	904.25	1266.25	704.75	0.568891	0.309621
YLR173W	NA	1349.75	798.75	1376	1069.5	1442.75	916.25	0.668034	0.769647		YLR180W	NA	1215.75	426.25	1391.25	961.75	1363	501	0.469821	-0.259275
YGR259C	NA	1335	574.5	1519	791.5	1315	742.75	0.505411	-0.909066		YJR088C	NA	1363	719	1454.75	958.5	1152.5	754.25	0.613612	0.55959
YLR184W	NA	1416.75	728.25	1390.25	920.75	1362	809	0.5901	-0.0368945		YNL228W	NA	1293	524	1350	1104.25	1327.25	753.5	0.596979	0.703924
YKL207W	NA	1349.25	390	1357	851.25	1463.25	755.25	0.477499	-1.00265		YGR042W	NA	1430	632.5	1266.25	879.75	1274.75	777.75	0.582398	0.438961
YLL053C	NA	1329.25	650.75	1429.75	930	1410.5	746.5	0.556423	-0.419506		YOR044W	NA	1307.75	627.5	1319.25	931.5	1344	503.5	0.520181	0.0292757
YBR012C	NA	1454.5	654.75	1340	708	1375.25	825	0.526135	-0.684102		YNL156C	NA	1353.25	544.5	1268.5	959.25	1349.75	550.5	0.522142	0.139576
YDR073W	NA	1486.75	591	1320.25	829	1363.25	706.25	0.514495	-0.757371		YDL223C	NA	1453.75	527.25	1295.5	852	1223	587.75	0.500308	-0.107238
YDR286C	NA	1499.25	748.25	1314.5	891	1357	855.25	0.602386	0.151108		YNL023C	NA	1400.5	808	1288.25	908.75	1283.5	470.75	0.549707	0.177136
YGL056C	NA	1503.5	722	1298.75	943	1368.75	868	0.613484	0.320092		YPL041C	NA	1316	790.5	1340.5	772.25	1315.75	357.75	0.482891	-0.430737
YHR048W	NA	1336.75	983	1477	951.75	1357.25	893.5	0.679354	0.650822		YER007C-A	NA	1294.5	455.5	1334.25	847.5	1344.5	716.5	0.506658	-0.0886822
YHR136C	NA	1292.5	925	1537.75	918.5	1340.75	823.75	0.642454	0.228548		YFL003C	NA	1279.5	524.75	1341.75	1010	1352.25	544.75	0.521906	0.130203
YNR067C	NA	1382.25	803.5	1425.5	1022.25	1363.25	904.75	0.654029	0.631616		YIL112W	NA	1356	645.25	1401	953.5	1216.75	731.5	0.585875	0.4288
YGL146C	NA	1384.5	789.75	1387.75	897	1399	691.75	0.570418	-0.412831		YJL181W	NA	1331.5	558.25	1425.25	847	1217.25	762.25	0.546584	0.0907904
YLR065C	NA	1416.25	643.25	1268.25	792.5	1486.75	966.5	0.576382	-0.0708974		YKL015W	NA	1326	489.75	1332.75	828.5	1315.5	432	0.439794	-0.550413
YBL106C	NA	1373	731.5	1409.25	812.5	1389.25	937.25	0.594656	0.0131777		YMR017W	NA	1312	541.75	1306.75	941.25	1355.5	519	0.505367	-0.0193974
YLR112W	NA	1323	842.75	1373	933.25	1475.5	864.75	0.634263	0.264044		YBL107C	NA	1300	477.25	1295.75	880.25	1378.75	702.25	0.518597	0.0371428
YBR165W	NA	1505.75	865	1332.25	916.25	1333.5	788.25	0.617775	0.182922		YKR040C	NA	1296.5	422.5	1359	841.75	1319.25	455.75	0.430243	-0.595818
YDR419W	NA	1486.25	699	1300.5	811.5	1385	777	0.551771	-0.428237		YPL259C	NA	1260.5	468	1316.25	723.25	1398.25	329.25	0.385411	-0.996212
YJL022W	NA	1281	717.75	1412.75	917.25	1478	842.75	0.593255	-0.0926553		YGR123C	NA	1456.5	486	1268	834	1251	643.25	0.501865	-0.0837565
YOR019W	NA	1464.25	749.75	1394.75	975.5	1312.75	845.25	0.618441	0.324781		YJR003C	NA	1344	619	1408.5	868	1223	705.25	0.55116	0.129119
YEL066W	NA	1469.75	592.25	1279	841	1423.5	868.75	0.556932	-0.224787		YBR289W	NA	1446.5	526.5	1340.25	897.25	1189.25	743.75	0.552947	0.250818
YGR244C	NA	1304.75	1292.75	1562.25	1009	1305.25	796.75	0.749029	0.999964		YNL013C	NA	1281	358.25	1328.25	940.5	1366.75	449	0.438752	-0.409153
YKL127W	NA	1294.5	806.25	1481.5	970.5	1396.25	841.5	0.626864	0.207504		YNL334C	NA	1381.75	628.25	1242.5	817	1351.75	577.25	0.513087	-0.0658104
YOL092W	NA	1517	634.5	1521.5	946.5	1133.75	640	0.534947	-0.533166		YHR047C	NA	1346.25	940.75	1401.75	948	1228.25	892.25	0.70051	1.07101
YDL229W	NA	1382.25	637.75	1400	805.75	1390.5	622.5	0.494867	-1.13559		YER162C	NA	1351.5	222	1351.25	706.5	1273.75	418.75	0.338622	-1.24063
YCL048W	NA	1306.25	653	1439.25	943.25	1428	878.5	0.590159	-0.00246491		YDR116C	NA	1349.5	840.25	1325.5	991	1302	1043.5	0.723913	1.34715
YDL215C	NA	1395	674.5	1395	947.25	1383.5	820	0.585081	-0.0415879		YAL011W	NA	1312.25	404.5	1263.75	745.75	1401.25	763.75	0.481136	-0.291493
YNL194C	NA	1482.5	866.5	1407.5	997	1283.5	757.5	0.627672	0.282808		YDL242W	NA	1425	518	1290.5	849.75	1261.75	717.5	0.53021	0.088799
YOR049C	NA	1351.5	776	1465.5	1013	1356.5	831.25	0.626066	0.290809		YDL131W	NA	1479.75	566.75	1310.5	886	1187.75	670.5	0.541198	0.173565
YBR103W	NA	1323.25	1117.75	1368.75	1049.5	1482.25	1322.25	0.834505	2.39591		YDL169C	NA	1425.75	485.75	1344.25	883.75	1208	718.75	0.53104	0.103339
YNR021W	NA	1417.25	512.5	1420.5	1028.75	1336.5	883.5	0.582296	0.173627		YBL106C	NA	1333.25	499	1280.75	855	1365.25	805.75	0.544012	0.185393
YER179W	NA	1509.75	700.5	1291.5	852.75	1373.5	803.5	0.569755	-0.192297		YJL082W	NA	1185.25	1466.75	1351	1354.75	1443	1174	1.01795	3.30486
YGL005C	NA	1403.5	816.5	1364.5	914.75	1406.75	782.25	0.60274	-0.0235405		YDL171C	NA	1358.75	437.75	1371.25	882	1249.5	710.75	0.511402	-0.0341856
YGR221C	NA	1321.25	906.5	1542.5	938.75	1311.5	787.25	0.63165	0.148047		YDR014W	NA	1367.25	535	1312.5	930.5	1299.75	797	0.571148	0.406284
YER081W	NA	1489.5	728.5	1307.25	846.5	1378.75	878.5	0.591268	0.0387626		YLR194C	NA	1339	179.25	1478	1036.25	1162.75	282.5	0.359314	-0.870455
YOR339C	NA	1366	874.75	1378.5	981	1431.25	914.5	0.663656	0.6296		YBR300C	NA	1441.25	482.25	1345.5	909.75	1193.25	681.75	0.527362	0.105291
YPL166W	NA	1384	830.75	1398.25	993.5	1393.5	912	0.655084	0.606126		YDR107C	NA	1444	619.75	1309.25	894.25	1227	639.25	0.5444	0.182049
YGR089W	NA	1416.5	676.5	1341.75	841.25	1417.75	724.25	0.53847	-0.619481		YER010C	NA	1318.75	469.25	1362.5	806.75	1299	625.75	0.476552	-0.34066
YLR031W	NA	1423.25	679.5	1325.25	894.5	1427.5	778.75	0.565977	-0.276791		YKL159C	NA	1270.25	519.75	1373.75	911.25	1336.25	453.5	0.470628	-0.31537
YDL223C	NA	1425.5	731.25	1416.25	985	1334.5	795.75	0.601589	0.103548		YOR071C	NA	1327.5	688.25	1341	935.25	1311.75	595.75	0.556682	0.239479
YCL069W	NA	1316.5	695.25	1436.25	960.25	1424	927	0.61589	0.267404		YFR039C	NA	1428.75	748	1309.25	953.75	1242.5	910.5	0.661601	0.961332
YLR328W	NA	1338.5	600.75	1381.25	827	1457	823.75	0.537643	-0.556529		YLR142W	NA	1144.5	654.75	1331.25	905.75	1505.25	803.25	0.595364	0.446675
YPL167C	NA	1380.75	730.75	1364	924.75	1432.25	957	0.62513	0.382394		YCR085W	NA	1407.75	328.25	1324.25	765.75	1249.25	619.5	0.435774	-0.568418
YFL050C	NA	1496.25	690.75	1287	855.25	1394.25	887	0.587456	0.0429878		YBR295W	NA	1459	659.5	1377.5	877.5	1145	716.25	0.57153	0.291894
YIL119C	NA	1288	651	1452	915	1437.5	796.75	0.563287	-0.357098		YEL006W	NA	1354	513.25	1335.75	793.5	1291.75	608.75	0.481457	-0.316795
YBR195C	NA	1403	594.25	1351.25	651.75	1423.5	718	0.470093	-1.34216		YGL252C	NA	1486.5	493.5	1429.25	705.25	1066.5	482	0.425791	-0.783892
YIL007C	NA	1292.25	769.75	1528	834.75	1357.5	879.25	0.596556	-0.0892414		YNL106C	NA	1333	554.25	1304.5	958.75	1345	496.75	0.506693	0.0061323
YLL021W	NA	1301	841.25	1476	899.75	1400.75	819	0.61363	-0.00129745		YNR018W	NA	1244.5	625.5	1418	1055.75	1320	742.25	0.603152	0.608817
YLR133W	NA	1432.5	820.25	1331.75	956.25	1413.75	853	0.631333	0.353321		YNL278W	NA	1395.5	636.75	1281.5	920.5	1305.75	472.75	0.512213	0.00308818
YPL125W	NA	1350.5	887.5	1307.75	908.75	1519.75	997	0.669363	0.673531		YGR181W	NA	1358.75	446.5	1392.25	827.25	1232	547.25	0.455663	-0.462196
YPR095C	NA	1562.5	731	1312	1000.75	1303.5	948.5	0.652754	0.847862		YER031C	NA	1358.25	481	1356.5	924.5	1268.5	676.25	0.522925	0.0740754
YDR279W	NA	1415	501.25	1375.75	821	1387.5	794.5	0.507873	-0.737279		YPL196W	NA	1244.25	328.75	1326.5	668.5	1412.75	438.5	0.35952	-1.17305
YDR402C	NA	1434.75	748.25	1345.75	903.75	1397.75	900.5	0.612443	0.235676		YGL089C	NA	1454	385	1331.25	650	1198.75	586	0.413964	-0.836969
YGL170C	NA	1421	727	1401.25	963.75	1356	839.25	0.606102	0.16849		YLL017W	NA	1275.25	519	1350.25	887.75	1358.5	590	0.499584	-0.132401
YBR197C	NA	1322.5	715.5	1370.25	822.5	1486	975.75	0.599302	0.0470744		YDR084C	NA	1367.75	660.25	1305	861.5	1311.75	863	0.60026	0.494335
[truncated: 2,873 more rows]
