# Supplementary material for: P-body proteins regulate transcriptional rewiring to promote DNA replication stress resistance
Source: Nat Commun. 2017 Sep 15;8:558. doi: 10.1038/s41467-017-00632-2 (PMC5601920; doi:10.1038/s41467-017-00632-2)
Supplement: Supplementary file 5 — Supplementary Data 4 [file 41467_2017_632_MOESM5_ESM.xlsx]

## Sheet: Supp. Data 4 Index
Supplementary Data 4. RNAseq data related to Figure 6.
	Sheet name	Description	Number of replicates
	YOX1-empty vec. t0	YOX1 overexpressing strain vs empty vector strain, untreated	2
	YOX1-empty vec. t1	YOX1 overexpressing strain vs empty vector strain, 2h HU 200 mM	2
	YOX1-empty vec. t2	YOX1 overexpressing strain vs empty vector strain, 4h HU 200 mM	2
	empty vec (HU) t1	untreated vs 2h HU, empty vector strain	2
	empty vec (HU) t2	untreated vs 4h HU, empty vector strain	2
	YOX1 (HU) t1	untreated vs 2h HU, YOX1 overexpressing strain	2
	YOX1 (HU) t2	untreated vs 4h HU, YOX1 overexpressing strain	2
	column name	Description
	test_id	unique transcript identifier
	gene_id	unique gene identifier
	gene	gene name
	locus	genomic coordinates
	sample_1	sample name
	sample_2	sample name
	status	indicates whether statistical test was successful or not
	value_1	mean FPKM value for sample 1
	value_2	mean FPKM value for sample 2
	log2(fold_change)	log2 fold-change (FPKM sample 2 / FPKM sample 1)
	test_stat	value of the statistical test
	p_value	uncorrected p-value
	q_value	FDR corrected p-value
	significant	indicates whether the statistical test was significant or not

## Sheet: YOX1-empty vec. t0
test_id	gene_id	gene	locus	sample_1	sample_2	status	value_1	value_2	log2(fold_change)	test_stat	p_value	q_value	significant
P1	XLOC_000001	YAL068W-A	I:334-792	ctrl_t0	YOX1_oe_t0	OK	1.72744	0	#NAME?	NA	0.1549	0.999114	no
P10	XLOC_000009	ECM1	I:36495-37147	ctrl_t0	YOX1_oe_t0	OK	63.5702	61.3506	-0.0512744	-0.207083	0.7631	0.999114	no
P100	XLOC_000104	SYN8	I:128251-129019	ctrl_t0	YOX1_oe_t0	OK	69.1261	58.5601	-0.239312	-0.999551	0.1541	0.999114	no
P1000	XLOC_001026	TCP1	IV:887231-888911	ctrl_t0	YOX1_oe_t0	OK	186.498	180.948	-0.0435819	-0.19975	0.77615	0.999114	no
P1001	XLOC_001027	UPC2	IV:889750-892492	ctrl_t0	YOX1_oe_t0	OK	18.4865	17.5453	-0.075386	-0.322871	0.6417	0.999114	no
P1002	XLOC_001028	AHA1	IV:892874-893927	ctrl_t0	YOX1_oe_t0	OK	205.767	191.175	-0.106116	-0.485969	0.48785	0.999114	no
P1003	XLOC_001029	ADR1	IV:895034-899006	ctrl_t0	YOX1_oe_t0	OK	163.634	179.415	0.132831	0.593762	0.3981	0.999114	no
P1004	XLOC_001030	GTB1	IV:907329-909438	ctrl_t0	YOX1_oe_t0	OK	37.8206	38.0817	0.00992512	0.0442461	0.95155	0.999114	no
P1005	XLOC_001031	YDR222W	IV:910053-911301	ctrl_t0	YOX1_oe_t0	OK	24.2562	27.0653	0.15809	0.641344	0.35335	0.999114	no
P1006	XLOC_001032	CRF1	IV:912098-913502	ctrl_t0	YOX1_oe_t0	OK	8.55499	9.46269	0.145485	0.504193	0.4734	0.999114	no
P1007	XLOC_001033	HTA1	IV:915529-915928	ctrl_t0	YOX1_oe_t0	OK	1551.63	1468.06	-0.0798751	-0.363526	0.60095	0.999114	no
P1008	XLOC_001034	ADK1	IV:916485-917154	ctrl_t0	YOX1_oe_t0	OK	812.546	787.214	-0.0456952	-0.208228	0.76495	0.999114	no
P1009	XLOC_001035	SIR4	IV:917570-921647	ctrl_t0	YOX1_oe_t0	OK	22.3242	22.772	0.028651	0.128928	0.85345	0.999114	no
P101	XLOC_000105	MDM10	I:134183-135665	ctrl_t0	YOX1_oe_t0	OK	26.6147	25.8015	-0.044767	-0.185732	0.7897	0.999114	no
P1010	XLOC_001036	IVY1	IV:924784-926146	ctrl_t0	YOX1_oe_t0	OK	59.2283	59.9995	0.0186642	0.0829478	0.9089	0.999114	no
P1011	XLOC_001037	YDR230W	IV:926222-926910	ctrl_t0	YOX1_oe_t0	OK	94.8333	93.5136	-0.020218	-0.0404139	0.9547	0.999114	no
P1012	XLOC_001038	HEM1	IV:927451-929098	ctrl_t0	YOX1_oe_t0	OK	220.209	190.253	-0.210955	-0.957465	0.1703	0.999114	no
P1013	XLOC_001039	LYS4	IV:931128-933210	ctrl_t0	YOX1_oe_t0	OK	72.2909	66.4199	-0.122198	-0.557495	0.42885	0.999114	no
P1014	XLOC_001040	PRP42	IV:933503-935138	ctrl_t0	YOX1_oe_t0	OK	27.241	31.0639	0.189462	0.802475	0.2533	0.999114	no
P1015	XLOC_001041	MRPL7	IV:936614-937493	ctrl_t0	YOX1_oe_t0	OK	102.419	110.95	0.115425	0.513792	0.46495	0.999114	no
P1016	XLOC_001042	BUD26	IV:943673-945438	ctrl_t0	YOX1_oe_t0	NOTEST	1.40641	0.392188	-1.8424	0	1	1	no
P1017	XLOC_001044	AMD2	IV:946806-948456	ctrl_t0	YOX1_oe_t0	OK	19.6317	19.1883	-0.0329517	-0.13437	0.8492	0.999114	no
P1018	XLOC_001045	PEX5	IV:950562-952401	ctrl_t0	YOX1_oe_t0	OK	41.6405	45.9828	0.143106	0.637489	0.3641	0.999114	no
P1019	XLOC_001046	MNN10	IV:952799-953981	ctrl_t0	YOX1_oe_t0	OK	95.1341	97.6571	0.037763	0.170461	0.80845	0.999114	no
P102	XLOC_000106	ERP2	I:137697-138345	ctrl_t0	YOX1_oe_t0	OK	200.891	198.839	-0.0148097	-0.0666756	0.92525	0.999114	no
P1020	XLOC_001047	TRS23	IV:954287-954947	ctrl_t0	YOX1_oe_t0	OK	63.6949	66.9797	0.0725465	0.297802	0.6698	0.999114	no
P1021	XLOC_001048	YDR246W-A	IV:955132-955333	ctrl_t0	YOX1_oe_t0	OK	22.1938	27.9182	0.331049	0.445803	0.51475	0.999114	no
P1022	XLOC_001049	VHS1	IV:956012-957398	ctrl_t0	YOX1_oe_t0	OK	80.2101	81.0031	0.0141929	0.063975	0.92755	0.999114	no
P1023	XLOC_001050	PAM1	IV:960613-963106	ctrl_t0	YOX1_oe_t0	OK	78.5339	83.6315	0.09073	0.415615	0.5506	0.999114	no
P1024	XLOC_001051	BTT1	IV:963411-963861	ctrl_t0	YOX1_oe_t0	OK	20.0191	21.492	0.102426	0.288544	0.68755	0.999114	no
P1025	XLOC_001052	CHL4	IV:965112-966489	ctrl_t0	YOX1_oe_t0	OK	27.8377	29.5803	0.0875951	0.363883	0.60635	0.999114	no
P1026	XLOC_001053	YDR261W-B	IV:981461-986775	ctrl_t0	YOX1_oe_t0	OK	2.74826	3.01494	0.13361	0.494005	0.48125	0.999114	no
P1027	XLOC_001055	YDR262W	IV:993133-993952	ctrl_t0	YOX1_oe_t0	OK	93.579	97.1163	0.0535274	0.234841	0.7384	0.999114	no
P1028	XLOC_001056	PEX10	IV:998863-999877	ctrl_t0	YOX1_oe_t0	OK	27.0628	27.103	0.00214612	0.00847161	0.99285	0.999114	no
P1029	XLOC_001057	MSW1	IV:1004003-1005143	ctrl_t0	YOX1_oe_t0	OK	28.8286	25.937	-0.152488	-0.614199	0.3866	0.999114	no
P103	XLOC_000107	SSA1	I:139502-141431	ctrl_t0	YOX1_oe_t0	OK	601.455	537.24	-0.162891	-0.552883	0.4301	0.999114	no
P1030	XLOC_001058	CCC2	IV:1005664-1008766	ctrl_t0	YOX1_oe_t0	OK	17.8132	16.9066	-0.0753606	-0.310418	0.6526	0.999114	no
P1031	XLOC_001059	GLO2	IV:1009009-1009834	ctrl_t0	YOX1_oe_t0	OK	123.534	132.532	0.101428	0.45424	0.51755	0.999114	no
P1032	XLOC_001060	DON1	IV:1010175-1011273	ctrl_t0	YOX1_oe_t0	OK	6.49408	5.90209	-0.1379	-0.399706	0.5727	0.999114	no
P1033	XLOC_001061	BSC2	IV:1012251-1012959	ctrl_t0	YOX1_oe_t0	OK	57.3324	68.7245	0.261473	1.07953	0.1249	0.999114	no
P1034	XLOC_001062	RNH202	IV:1019367-1020420	ctrl_t0	YOX1_oe_t0	OK	38.0758	41.4592	0.122817	0.5102	0.47165	0.999114	no
P1035	XLOC_001063	RRP45	IV:1020746-1021664	ctrl_t0	YOX1_oe_t0	OK	54.6816	56.2982	0.0420338	0.177764	0.80255	0.999114	no
P1036	XLOC_001064	ZIP1	IV:1032435-1035063	ctrl_t0	YOX1_oe_t0	OK	6.56525	7.17043	0.127211	0.480359	0.4922	0.999114	no
P1037	XLOC_001065	INM2	IV:1035994-1036873	ctrl_t0	YOX1_oe_t0	OK	49.7408	55.6083	0.16087	0.672283	0.3472	0.999114	no
P1038	XLOC_001066	NSE3	IV:1037194-1038106	ctrl_t0	YOX1_oe_t0	OK	39.1654	41.5525	0.0853581	0.348432	0.62025	0.999114	no
P1039	XLOC_001067	YDR290W	IV:1038279-1039699	ctrl_t0	YOX1_oe_t0	OK	7.31045	5.06468	-0.529489	-0.274295	0.7014	0.999114	no
P104	XLOC_000108	TFC3	I:147593-151166	ctrl_t0	YOX1_oe_t0	OK	37.5434	39.0934	0.0583633	0.265907	0.70235	0.999114	no
P1040	XLOC_001068	HRQ1	IV:1039727-1042961	ctrl_t0	YOX1_oe_t0	OK	22.6159	22.3847	-0.014821	-0.0656861	0.92695	0.999114	no
P1041	XLOC_001069	MHR1	IV:1055211-1055892	ctrl_t0	YOX1_oe_t0	OK	145.349	148.063	0.0266804	0.118736	0.86565	0.999114	no
P1042	XLOC_001070	SUR2	IV:1056550-1057600	ctrl_t0	YOX1_oe_t0	OK	121.994	121.616	-0.00448138	-0.0202996	0.97405	0.999114	no
P1043	XLOC_001071	BFR2	IV:1059626-1061231	ctrl_t0	YOX1_oe_t0	OK	24.4428	26.0651	0.0927123	0.386388	0.5794	0.999114	no
P1044	XLOC_001072	CFT1	IV:1063351-1067425	ctrl_t0	YOX1_oe_t0	OK	33.1018	34.9144	0.0769144	0.350679	0.6097	0.999114	no
P1045	XLOC_001073	GPI11	IV:1067730-1068390	ctrl_t0	YOX1_oe_t0	OK	69.8984	72.987	0.0623795	0.258289	0.7139	0.999114	no
P1046	XLOC_001074	YDR307W	IV:1075864-1077853	ctrl_t0	YOX1_oe_t0	OK	37.903	39.0336	0.0424016	0.188449	0.7902	0.999114	no
P1047	XLOC_001075	TFB1	IV:1085064-1086993	ctrl_t0	YOX1_oe_t0	OK	33.3678	34.5754	0.0512896	0.224884	0.7471	0.999114	no
P1048	XLOC_001076	SSF2	IV:1087580-1088942	ctrl_t0	YOX1_oe_t0	OK	33.7868	36.0231	0.0924625	0.391463	0.57345	0.999114	no
P1049	XLOC_001077	OMS1	IV:1093762-1095178	ctrl_t0	YOX1_oe_t0	OK	35.3533	38.3958	0.119105	0.507498	0.4718	0.999114	no
P105	XLOC_000109	ERP1	I:154064-154724	ctrl_t0	YOX1_oe_t0	OK	357.429	388.209	0.119177	0.545078	0.42805	0.999114	no
P1050	XLOC_001078	YDR316W-B	IV:1096063-1101332	ctrl_t0	YOX1_oe_t0	HIDATA	0	0	0	0	1	1	no
P1051	XLOC_001079	HIM1	IV:1102183-1103428	ctrl_t0	YOX1_oe_t0	OK	9.78155	8.90941	-0.134732	-0.454614	0.51475	0.999114	no
P1052	XLOC_001080	MCM21	IV:1103757-1104947	ctrl_t0	YOX1_oe_t0	OK	27.4679	31.554	0.20008	0.810318	0.25025	0.999114	no
P1053	XLOC_001081	YDR320W-B	IV:1108279-1108621	ctrl_t0	YOX1_oe_t0	OK	21.5198	23.3338	0.116756	0.0409679	0.5756	0.999114	no
P1054	XLOC_001082	ASP1	IV:1108701-1109847	ctrl_t0	YOX1_oe_t0	OK	115.132	114.862	-0.00339066	-0.0153934	0.98135	0.999114	no
P1055	XLOC_001083	MRPL35	IV:1110588-1111692	ctrl_t0	YOX1_oe_t0	OK	85.9767	83.0854	-0.0493501	-0.220411	0.7513	0.999114	no
P1056	XLOC_001084	YCG1	IV:1117125-1120233	ctrl_t0	YOX1_oe_t0	OK	24.2438	26.5725	0.132321	0.589994	0.3996	0.999114	no
P1057	XLOC_001085	YDR327W	IV:1125301-1126018	ctrl_t0	YOX1_oe_t0	OK	223.679	209.57	-0.0939974	-0.176054	0.8029	0.999114	no
P1058	XLOC_001086	UBX5	IV:1127871-1129374	ctrl_t0	YOX1_oe_t0	OK	61.0928	62.3576	0.0295616	0.132449	0.84965	0.999114	no
P1059	XLOC_001087	GPI8	IV:1129587-1130823	ctrl_t0	YOX1_oe_t0	OK	51.3603	45.7732	-0.166151	-0.7179	0.3064	0.999114	no
P106	XLOC_000110	RFA1	I:156753-158619	ctrl_t0	YOX1_oe_t0	OK	68.9141	67.2765	-0.0346974	-0.157619	0.819	0.999114	no
P1060	XLOC_001088	IRC3	IV:1131000-1133070	ctrl_t0	YOX1_oe_t0	OK	18.2023	17.6367	-0.0455417	-0.188982	0.7892	0.999114	no
P1061	XLOC_001089	SWR1	IV:1135931-1140476	ctrl_t0	YOX1_oe_t0	OK	41.7612	45.2618	0.116132	0.531616	0.44735	0.999114	no
P1062	XLOC_001090	MSN5	IV:1141167-1144842	ctrl_t0	YOX1_oe_t0	OK	43.8752	45.418	0.0498598	0.227826	0.74295	0.999114	no
P1063	XLOC_001091	YDR336W	IV:1145091-1146036	ctrl_t0	YOX1_oe_t0	OK	24.3653	28.8991	0.246195	0.95756	0.1739	0.999114	no
P1064	XLOC_001092	MRPS28	IV:1146318-1147179	ctrl_t0	YOX1_oe_t0	OK	96.0377	104.73	0.125008	0.553792	0.43255	0.999114	no
P1065	XLOC_001093	YDR340W	IV:1150841-1151183	ctrl_t0	YOX1_oe_t0	OK	253.496	346.861	0.452393	1.85734	0.0074	0.999114	no
P1066	XLOC_001094	MRP1	IV:1169177-1170143	ctrl_t0	YOX1_oe_t0	OK	110.054	112.486	0.0315372	0.141675	0.8401	0.999114	no
P1067	XLOC_001096	SBE2	IV:1178665-1181260	ctrl_t0	YOX1_oe_t0	OK	33.1692	34.2793	0.0474939	0.212758	0.76	0.999114	no
P1068	XLOC_001097	YDR352W	IV:1181800-1182754	ctrl_t0	YOX1_oe_t0	OK	33.9438	34.2435	0.0126843	0.0510735	0.94065	0.999114	no
P1069	XLOC_001098	TRR1	IV:1183298-1184258	ctrl_t0	YOX1_oe_t0	OK	528.752	517.426	-0.0312407	-0.141946	0.8405	0.999114	no
P107	XLOC_000111	YAR009C	I:160596-164187	ctrl_t0	YOX1_oe_t0	OK	4.35412	5.41114	0.313551	1.1792	0.09125	0.999114	no
P1070	XLOC_001099	TRP4	IV:1184746-1185889	ctrl_t0	YOX1_oe_t0	OK	82.7302	80.2067	-0.0446913	-0.19507	0.77615	0.999114	no
P1071	XLOC_001100	SPC110	IV:1186066-1188941	ctrl_t0	YOX1_oe_t0	OK	32.141	36.619	0.188177	0.844531	0.2238	0.999114	no
P1072	XLOC_001101	GGA1	IV:1190058-1191732	ctrl_t0	YOX1_oe_t0	OK	62.9002	68.8578	0.130558	0.590013	0.3974	0.999114	no
P1073	XLOC_001102	OPI7	IV:1191935-1195032	ctrl_t0	YOX1_oe_t0	OK	37.7505	40.4737	0.100491	0.137733	0.8412	0.999114	no
P1074	XLOC_001103	ESC2	IV:1199182-1200553	ctrl_t0	YOX1_oe_t0	OK	25.0114	25.6919	0.0387241	0.158653	0.8253	0.999114	no
P1075	XLOC_001105	SEM1	IV:1202127-1202397	ctrl_t0	YOX1_oe_t0	OK	420.666	483.887	0.201994	0.838662	0.24135	0.999114	no
P1076	XLOC_001106	YDR365W-B	IV:1206996-1212265	ctrl_t0	YOX1_oe_t0	HIDATA	0	0	0	0	1	1	no
P1077	XLOC_001107	KEI1	IV:1212847-1213614	ctrl_t0	YOX1_oe_t0	OK	57.7527	63.7329	0.14215	0.579951	0.41065	0.999114	no
P1078	XLOC_001108	YPR1	IV:1213903-1214842	ctrl_t0	YOX1_oe_t0	OK	100.711	98.1821	-0.0366884	-0.163489	0.81675	0.999114	no
P1079	XLOC_001109	CTS2	IV:1219412-1220948	ctrl_t0	YOX1_oe_t0	OK	17.9668	20.1717	0.166993	0.660923	0.3452	0.999114	no
P108	XLOC_000112	YAR010C	I:164543-165866	ctrl_t0	YOX1_oe_t0	NOTEST	0	0	0	0	1	1	no
P1080	XLOC_001110	FRQ1	IV:1222758-1223331	ctrl_t0	YOX1_oe_t0	OK	126.559	138.988	0.135149	0.582801	0.4057	0.999114	no
P1081	XLOC_001111	YDR374W-A	IV:1224756-1225026	ctrl_t0	YOX1_oe_t0	OK	88.6314	111.679	0.333463	1.04918	0.13915	0.999114	no
P1082	XLOC_001112	ARH1	IV:1226821-1228303	ctrl_t0	YOX1_oe_t0	OK	53.2672	55.8018	0.0670635	0.298089	0.6691	0.999114	no
P1083	XLOC_001113	ATP17	IV:1228610-1228916	ctrl_t0	YOX1_oe_t0	OK	1087.7	1161.11	0.0942175	0.427918	0.5414	0.999114	no
P1084	XLOC_001114	RGA2	IV:1230166-1233196	ctrl_t0	YOX1_oe_t0	OK	28.3743	31.1089	0.132746	0.595568	0.39015	0.999114	no
P1085	XLOC_001115	ARO10	IV:1234217-1236125	ctrl_t0	YOX1_oe_t0	OK	58.9447	70.2807	0.253768	1.15022	0.0968	0.999114	no
P1086	XLOC_001116	YRA1	IV:1236557-1238004	ctrl_t0	YOX1_oe_t0	OK	583.866	644.428	0.142382	0.652002	0.3492	0.999114	no
P1087	XLOC_001117	RPP2B	IV:1239491-1239824	ctrl_t0	YOX1_oe_t0	OK	4907.17	5004.67	0.0283855	0.126724	0.85685	0.999114	no
P1088	XLOC_001118	EFT2	IV:1243229-1245758	ctrl_t0	YOX1_oe_t0	OK	113.842	100.169	-0.184603	-0.842248	0.23	0.999114	no
P1089	XLOC_001119	MUS81	IV:1246083-1247982	ctrl_t0	YOX1_oe_t0	OK	13.8638	12.6451	-0.132742	-0.525808	0.4496	0.999114	no
P109	XLOC_000113	BUD14	I:166741-168871	ctrl_t0	YOX1_oe_t0	OK	54.638	55.2998	0.0173699	0.0787639	0.9129	0.999114	no
P1090	XLOC_001120	RVS167	IV:1250185-1251634	ctrl_t0	YOX1_oe_t0	OK	226.381	209.622	-0.110964	-0.507149	0.46325	0.999114	no
P1091	XLOC_001121	SAC7	IV:1252536-1254501	ctrl_t0	YOX1_oe_t0	OK	59.6447	61.3496	0.0406595	0.184401	0.79225	0.999114	no
P1092	XLOC_001122	SPT3	IV:1258695-1259709	ctrl_t0	YOX1_oe_t0	OK	36.6455	38.8488	0.0842315	0.346654	0.62355	0.999114	no
P1093	XLOC_001123	SHE9	IV:1259900-1261271	ctrl_t0	YOX1_oe_t0	OK	43.5327	44.1217	0.0193874	0.0839997	0.90475	0.999114	no
P1094	XLOC_001124	RPT3	IV:1261680-1262967	ctrl_t0	YOX1_oe_t0	OK	195.345	191.25	-0.0305666	-0.139974	0.84465	0.999114	no
P1095	XLOC_001125	SXM1	IV:1263323-1266158	ctrl_t0	YOX1_oe_t0	OK	87.671	83.5848	-0.0688577	-0.315475	0.65095	0.999114	no
P1096	XLOC_001126	YDR396W	IV:1266294-1266898	ctrl_t0	YOX1_oe_t0	OK	28.6421	29.0677	0.0212816	0.0411841	0.95125	0.999114	no
P1097	XLOC_001127	UTP5	IV:1267470-1269402	ctrl_t0	YOX1_oe_t0	OK	44.3766	39.8924	-0.153686	-0.684973	0.32685	0.999114	no
P1098	XLOC_001128	HPT1	IV:1270067-1270733	ctrl_t0	YOX1_oe_t0	OK	215.888	213.932	-0.0131288	-0.0593696	0.9326	0.999114	no
P1099	XLOC_001129	URH1	IV:1271062-1272085	ctrl_t0	YOX1_oe_t0	OK	44.406	49.8102	0.165688	0.698544	0.31825	0.999114	no
P11	XLOC_000010	CNE1	I:37463-39046	ctrl_t0	YOX1_oe_t0	OK	21.4869	20.3942	-0.0752969	-0.279726	0.6884	0.999114	no
P110	XLOC_000114	KIN3	I:170395-171703	ctrl_t0	YOX1_oe_t0	OK	40.5595	41.2469	0.024247	0.103752	0.881	0.999114	no
P1100	XLOC_001130	YDR401W	IV:1272222-1273703	ctrl_t0	YOX1_oe_t0	NOTEST	0	0	0	0	1	1	no
P1101	XLOC_001131	DIT1	IV:1274601-1276212	ctrl_t0	YOX1_oe_t0	OK	3.73483	3.21625	-0.215663	-0.601101	0.3904	0.999114	no
P1102	XLOC_001132	MRP20	IV:1277645-1278437	ctrl_t0	YOX1_oe_t0	OK	96.314	90.5483	-0.089058	-0.386608	0.58035	0.999114	no
P1103	XLOC_001133	YDR406W-A	IV:1279209-1284044	ctrl_t0	YOX1_oe_t0	OK	15.5217	21.3748	0.461626	0.168747	0.8129	0.999114	no
P1104	XLOC_001133	PDR15	IV:1279209-1284044	ctrl_t0	YOX1_oe_t0	OK	38.6012	35.5361	-0.11936	-0.544084	0.438	0.999114	no
P1105	XLOC_001134	SIZ1	IV:1289405-1292120	ctrl_t0	YOX1_oe_t0	OK	23.1006	23.3469	0.0153008	0.0670423	0.92455	0.999114	no
P1106	XLOC_001135	RRP17	IV:1294692-1295411	ctrl_t0	YOX1_oe_t0	OK	10.4384	12.7447	0.288001	0.484	0.491	0.999114	no
P1107	XLOC_001136	SYF1	IV:1298431-1301011	ctrl_t0	YOX1_oe_t0	OK	23.3598	24.3741	0.0613207	0.26825	0.705	0.999114	no
P1108	XLOC_001137	RPL12B	IV:1301554-1302113	ctrl_t0	YOX1_oe_t0	OK	2410.64	2444.99	0.0204095	0.0908982	0.8981	0.999114	no
P1109	XLOC_001138	RAD30	IV:1303173-1305072	ctrl_t0	YOX1_oe_t0	OK	15.7924	15.989	0.0178544	0.0725017	0.91505	0.999114	no
P111	XLOC_000115	CDC15	I:172210-175330	ctrl_t0	YOX1_oe_t0	OK	22.5448	23.8646	0.0820804	0.360221	0.6049	0.999114	no
P1110	XLOC_001140	HKR1	IV:1306266-1311675	ctrl_t0	YOX1_oe_t0	OK	23.0076	21.1333	-0.122596	-0.557468	0.4295	0.999114	no
P1111	XLOC_001141	ARO80	IV:1312039-1314892	ctrl_t0	YOX1_oe_t0	OK	21.2377	21.5712	0.0224769	0.0983117	0.88785	0.999114	no
P1112	XLOC_001142	SNX41	IV:1320063-1322006	ctrl_t0	YOX1_oe_t0	OK	24.6017	27.7855	0.17557	0.699937	0.3102	0.999114	no
P1113	XLOC_001143	RPN9	IV:1322204-1323386	ctrl_t0	YOX1_oe_t0	OK	146.817	163.441	0.154748	0.707393	0.3131	0.999114	no
P1114	XLOC_001144	YDR431W	IV:1325500-1328701	ctrl_t0	YOX1_oe_t0	OK	2.67059	2.27821	-0.229258	-0.0427382	0.90265	0.999114	no
P1115	XLOC_001145	YDR433W	IV:1328782-1330040	ctrl_t0	YOX1_oe_t0	OK	152.688	112.673	-0.438438	-0.524072	0.4612	0.999114	no
P1116	XLOC_001145	NPL3	IV:1328782-1330040	ctrl_t0	YOX1_oe_t0	OK	401.957	374.986	-0.100202	-0.436215	0.5338	0.999114	no
P1117	XLOC_001146	GPI17	IV:1331236-1332841	ctrl_t0	YOX1_oe_t0	OK	53.6195	53.9688	0.00936589	0.0418341	0.9528	0.999114	no
P1118	XLOC_001147	PPZ2	IV:1334820-1336953	ctrl_t0	YOX1_oe_t0	OK	34.5095	33.3688	-0.0484935	-0.214376	0.762	0.999114	no
P1119	XLOC_001148	GPI19	IV:1337351-1337774	ctrl_t0	YOX1_oe_t0	OK	17.7086	18.5461	0.0666634	0.173879	0.8025	0.999114	no
P112	XLOC_000116	PAU7	I:176855-177023	ctrl_t0	YOX1_oe_t0	OK	26.9857	31.9735	0.244682	0.269239	0.6946	0.999114	no
P1120	XLOC_001149	THI74	IV:1338273-1339386	ctrl_t0	YOX1_oe_t0	OK	18.7551	17.6592	-0.0868679	-0.329211	0.64045	0.999114	no
P1121	XLOC_001150	LRS4	IV:1339675-1340719	ctrl_t0	YOX1_oe_t0	OK	8.21735	8.96376	0.125431	0.389654	0.58615	0.999114	no
P1122	XLOC_001151	DOT1	IV:1342492-1344241	ctrl_t0	YOX1_oe_t0	OK	23.0047	23.1783	0.010849	0.0453017	0.94825	0.999114	no
P1123	XLOC_001152	YDR442W	IV:1345646-1349938	ctrl_t0	YOX1_oe_t0	OK	5.93781	5.51054	-0.107737	-0.0477847	0.351	0.999114	no
P1124	XLOC_001153	YDR444W	IV:1350289-1352589	ctrl_t0	YOX1_oe_t0	OK	24.0509	24.2035	0.00912123	0.0365122	0.9574	0.999114	no
P1125	XLOC_001154	ECM11	IV:1353724-1354633	ctrl_t0	YOX1_oe_t0	NOTEST	0.148806	0.613782	2.0443	0	1	1	no
P1126	XLOC_001155	ADA2	IV:1356064-1357369	ctrl_t0	YOX1_oe_t0	OK	39.1654	42.1618	0.106355	0.454707	0.5144	0.999114	no
P1127	XLOC_001156	RPS18A	IV:1359922-1360798	ctrl_t0	YOX1_oe_t0	OK	2730.52	2779.83	0.025825	0.115267	0.8683	0.999114	no
P1128	XLOC_001157	PPN1	IV:1362877-1364902	ctrl_t0	YOX1_oe_t0	OK	103.026	105.248	0.030785	0.14103	0.8428	0.999114	no
P1129	XLOC_001158	NHX1	IV:1367372-1369386	ctrl_t0	YOX1_oe_t0	OK	58.7571	53.6343	-0.131606	-0.594136	0.3893	0.999114	no
P113	XLOC_000117	YAR023C	I:179280-179820	ctrl_t0	YOX1_oe_t0	OK	19.6402	22.1418	0.172959	0.534863	0.4571	0.999114	no
P1130	XLOC_001159	TOM1	IV:1369789-1379596	ctrl_t0	YOX1_oe_t0	OK	78.7762	77.5949	-0.0217982	-0.0970233	0.89515	0.999114	no
P1131	XLOC_001160	TFB3	IV:1383810-1384776	ctrl_t0	YOX1_oe_t0	OK	41.2039	41.4621	0.00901192	0.0371846	0.9597	0.999114	no
P1132	XLOC_001161	MFA1	IV:1385175-1385286	ctrl_t0	YOX1_oe_t0	OK	1340.88	1129.49	-0.247511	-0.661013	0.35145	0.999114	no
P1133	XLOC_001162	MRPL28	IV:1386072-1386516	ctrl_t0	YOX1_oe_t0	OK	138.564	142.157	0.0369346	0.153518	0.82885	0.999114	no
P1134	XLOC_001163	STP1	IV:1386815-1388375	ctrl_t0	YOX1_oe_t0	OK	62.5211	59.9612	-0.0603158	-0.2705	0.6981	0.999114	no
P1135	XLOC_001164	SPP41	IV:1388871-1393179	ctrl_t0	YOX1_oe_t0	OK	28.4532	28.9638	0.0256573	0.114946	0.86715	0.999114	no
P1136	XLOC_001165	PKH3	IV:1395120-1397909	ctrl_t0	YOX1_oe_t0	OK	29.4486	30.8411	0.066655	0.276122	0.70035	0.999114	no
P1137	XLOC_001166	SDC1	IV:1399014-1399542	ctrl_t0	YOX1_oe_t0	OK	75.1902	85.2774	0.181618	0.732901	0.29065	0.999114	no
P1138	XLOC_001167	RPL27B	IV:1401769-1402564	ctrl_t0	YOX1_oe_t0	OK	1634.97	1743.85	0.0930088	0.424334	0.545	0.999114	no
P1139	XLOC_001169	TRS31	IV:1403321-1404173	ctrl_t0	YOX1_oe_t0	OK	50.9975	46.0767	-0.146387	-0.604083	0.3895	0.999114	no
P114	XLOC_000119	YAR030C	I:186320-187732	ctrl_t0	YOX1_oe_t0	OK	14.2899	6.70458	-1.09178	-1.48702	0.0442	0.999114	no
P1140	XLOC_001170	SNF1	IV:1412372-1414274	ctrl_t0	YOX1_oe_t0	OK	83.5641	81.8285	-0.0302815	-0.138387	0.84105	0.999114	no
P1141	XLOC_001171	SNM1	IV:1414574-1415171	ctrl_t0	YOX1_oe_t0	OK	23.0169	24.6522	0.0990254	0.331858	0.6417	0.999114	no
P1142	XLOC_001172	DIG2	IV:1417398-1418370	ctrl_t0	YOX1_oe_t0	OK	28.7901	26.506	-0.11925	-0.469192	0.50525	0.999114	no
P1143	XLOC_001173	KRE2	IV:1421156-1422485	ctrl_t0	YOX1_oe_t0	OK	216.029	217.714	0.0112096	0.0513577	0.93875	0.999114	no
P1144	XLOC_001174	VPS52	IV:1422762-1424688	ctrl_t0	YOX1_oe_t0	OK	25.0228	28.8379	0.20472	0.878172	0.20705	0.999114	no
P1145	XLOC_001175	SLD5	IV:1431011-1431896	ctrl_t0	YOX1_oe_t0	OK	16.9993	15.9282	-0.093895	-0.328425	0.636	0.999114	no
P1146	XLOC_001176	IZH1	IV:1434499-1435874	ctrl_t0	YOX1_oe_t0	OK	45.5245	43.3475	-0.0706959	-0.280209	0.68195	0.999114	no
P1147	XLOC_001177	MZM1	IV:1436216-1436588	ctrl_t0	YOX1_oe_t0	OK	103.791	107.381	0.0490472	0.188216	0.78635	0.999114	no
P1148	XLOC_001178	RSM28	IV:1436929-1438015	ctrl_t0	YOX1_oe_t0	OK	82.6754	90.1277	0.124513	0.555916	0.42855	0.999114	no
P1149	XLOC_001179	LCD1	IV:1447829-1450073	ctrl_t0	YOX1_oe_t0	OK	15.4667	16.6914	0.109937	0.455315	0.525	0.999114	no
P115	XLOC_000120	YAR035C-A	I:192336-192417	ctrl_t0	YOX1_oe_t0	OK	65.4819	69.6199	0.0884026	0.0415908	0.45055	0.999114	no
P1150	XLOC_001180	PLM2	IV:1451352-1452918	ctrl_t0	YOX1_oe_t0	OK	12.8196	13.69	0.0947695	0.363374	0.6077	0.999114	no
P1151	XLOC_001181	YDR509W	IV:1466452-1468573	ctrl_t0	YOX1_oe_t0	OK	107.284	123.312	0.200876	0.226084	0.74695	0.999114	no
P1152	XLOC_001182	SMT3	IV:1469399-1469811	ctrl_t0	YOX1_oe_t0	OK	924.497	1099.41	0.24999	0.999685	0.1491	0.999114	no
P1153	XLOC_001183	ACN9	IV:1470016-1470418	ctrl_t0	YOX1_oe_t0	OK	124.636	139.594	0.163513	0.661269	0.34405	0.999114	no
P1154	XLOC_001184	GRX2	IV:1470499-1471448	ctrl_t0	YOX1_oe_t0	OK	663.201	748.956	0.175435	0.752912	0.283	0.999114	no
P1155	XLOC_001185	SLF1	IV:1473428-1474772	ctrl_t0	YOX1_oe_t0	OK	41.3185	45.1993	0.129509	0.558151	0.42285	0.999114	no
P1156	XLOC_001186	GRH1	IV:1477238-1478357	ctrl_t0	YOX1_oe_t0	OK	131.694	121.271	-0.118946	-0.54017	0.44525	0.999114	no
P1157	XLOC_001187	EUG1	IV:1478607-1480161	ctrl_t0	YOX1_oe_t0	OK	38.1588	37.3371	-0.031405	-0.136024	0.8489	0.999114	no
P1158	XLOC_001188	FPR2	IV:1480424-1480832	ctrl_t0	YOX1_oe_t0	OK	143.585	153.984	0.100866	0.414849	0.5532	0.999114	no
P1159	XLOC_001189	YDR521W	IV:1481084-1483476	ctrl_t0	YOX1_oe_t0	OK	31.579	32.7563	0.0528067	0.0802188	0.91045	0.999114	no
P116	XLOC_000121	YAR047C	I:201466-201787	ctrl_t0	YOX1_oe_t0	OK	16.4439	19.4668	0.243466	0.508444	0.47085	0.999114	no
P1160	XLOC_001190	YDR524W-C	IV:1489402-1489492	ctrl_t0	YOX1_oe_t0	OK	41259.2	59014.3	0.51635	2.22817	0.0013	0.999114	no
P1161	XLOC_001191	API2	IV:1489870-1490234	ctrl_t0	YOX1_oe_t0	OK	1.55611	1.38884	-0.164067	-0.117545	0.88025	0.999114	no
P1162	XLOC_001192	SNA2	IV:1490595-1490835	ctrl_t0	YOX1_oe_t0	OK	210.555	212.667	0.0143993	0.0502498	0.94175	0.999114	no
P1163	XLOC_001193	RBA50	IV:1491074-1492413	ctrl_t0	YOX1_oe_t0	OK	40.6051	41.0973	0.0173816	0.074224	0.9154	0.999114	no
P1164	XLOC_001194	HLR1	IV:1494585-1495857	ctrl_t0	YOX1_oe_t0	OK	10.8815	11.0089	0.0167887	0.0592222	0.9323	0.999114	no
P1165	XLOC_001195	CAB1	IV:1498231-1499335	ctrl_t0	YOX1_oe_t0	OK	57.5571	60.8329	0.0798576	0.347188	0.6181	0.999114	no
P1166	XLOC_001196	STL1	IV:1508004-1509714	ctrl_t0	YOX1_oe_t0	OK	8.96597	11.2243	0.3241	1.20076	0.0914	0.999114	no
P1167	XLOC_001197	PAD1	IV:1510855-1511630	ctrl_t0	YOX1_oe_t0	OK	25.3849	27.9019	0.136391	0.492472	0.47715	0.999114	no
P1168	XLOC_001198	FDC1	IV:1512093-1513605	ctrl_t0	YOX1_oe_t0	OK	35.2241	38.281	0.120068	0.516851	0.45475	0.999114	no
P1169	XLOC_001199	PAU10	IV:1523248-1523611	ctrl_t0	YOX1_oe_t0	NOTEST	0	0	0	0	1	1	no
P117	XLOC_000122	YAR060C	I:217156-217492	ctrl_t0	YOX1_oe_t0	NOTEST	0	0	0	0	1	1	no
P1170	XLOC_001200	YRF1-1	IV:1526320-1531711	ctrl_t0	YOX1_oe_t0	NOTEST	0	0	0	0	1	1	no
P1171	XLOC_001201	SOR2	IV:8682-9756	ctrl_t0	YOX1_oe_t0	NOTEST	0.186664	0.290379	0.637495	0	1	1	no
P1172	XLOC_001202	HXT15	IV:11656-13360	ctrl_t0	YOX1_oe_t0	OK	0.736791	0.433646	-0.764739	-1.10767	0.1247	0.999114	no
P1173	XLOC_001203	AAD4	IV:17576-18566	ctrl_t0	YOX1_oe_t0	OK	10.7854	11.2071	0.055331	0.181204	0.797	0.999114	no
P1174	XLOC_001204	YDL240C-A	IV:22470-22608	ctrl_t0	YOX1_oe_t0	OK	16.6567	32.2341	0.952488	0.594655	0.3948	0.999114	no
P1175	XLOC_001205	ADY3	IV:26402-28775	ctrl_t0	YOX1_oe_t0	OK	13.8556	14.4698	0.0625726	0.257296	0.7179	0.999114	no
P1176	XLOC_001206	GUD1	IV:28984-30454	ctrl_t0	YOX1_oe_t0	OK	25.558	25.9246	0.0205429	0.0849049	0.9036	0.999114	no
P1177	XLOC_001207	YPD1	IV:33414-33918	ctrl_t0	YOX1_oe_t0	OK	120.064	140.726	0.229082	0.963568	0.17175	0.999114	no
P1178	XLOC_001208	GYP7	IV:34236-36477	ctrl_t0	YOX1_oe_t0	OK	69.4659	66.5787	-0.0612434	-0.27971	0.69265	0.999114	no
P1179	XLOC_001209	BRE4	IV:38866-42244	ctrl_t0	YOX1_oe_t0	OK	33.5234	32.2762	-0.0546958	-0.247881	0.7253	0.999114	no
P118	XLOC_000123	YAR069C	I:224010-224304	ctrl_t0	YOX1_oe_t0	NOTEST	0	0	0	0	1	1	no
P1180	XLOC_001210	YDL228C	IV:44064-45918	ctrl_t0	YOX1_oe_t0	OK	2311.39	2239.74	-0.0454289	-0.137859	0.8451	0.999114	no
P1181	XLOC_001211	HO	IV:46270-48031	ctrl_t0	YOX1_oe_t0	OK	63.4553	69.5075	0.131427	0.593664	0.39555	0.999114	no
P1182	XLOC_001212	GCS1	IV:51114-52173	ctrl_t0	YOX1_oe_t0	OK	109.556	106.873	-0.0357628	-0.161349	0.81665	0.999114	no
P1183	XLOC_001213	WHI4	IV:54396-56346	ctrl_t0	YOX1_oe_t0	OK	54.3595	57.3392	0.0769905	0.348103	0.6198	0.999114	no
P1184	XLOC_001214	HBT1	IV:57264-60405	ctrl_t0	YOX1_oe_t0	OK	20.126	18.4802	-0.123082	-0.537086	0.44345	0.999114	no
P1185	XLOC_001215	FMP45	IV:60871-61801	ctrl_t0	YOX1_oe_t0	OK	28.6546	27.1189	-0.0794682	-0.309155	0.6585	0.999114	no
P1186	XLOC_001216	CDC13	IV:62010-65018	ctrl_t0	YOX1_oe_t0	OK	15.2571	14.6032	-0.0631959	-0.25493	0.71725	0.999114	no
P1187	XLOC_001217	TIM22	IV:67982-68606	ctrl_t0	YOX1_oe_t0	OK	45.5224	39.9899	-0.186943	-0.717565	0.3079	0.999114	no
P1188	XLOC_001218	RRI1	IV:68996-70319	ctrl_t0	YOX1_oe_t0	OK	23.4301	25.8033	0.139198	0.565789	0.4172	0.999114	no
P1189	XLOC_001219	GDH2	IV:70639-73918	ctrl_t0	YOX1_oe_t0	OK	104.608	128.625	0.298179	1.35909	0.05185	0.999114	no
P119	XLOC_000124	YAR070C	I:224562-224862	ctrl_t0	YOX1_oe_t0	NOTEST	0.66077	0.364172	-0.859529	0	1	1	no
P1190	XLOC_001220	PRR2	IV:74445-76545	ctrl_t0	YOX1_oe_t0	OK	8.48248	9.16345	0.111405	0.422735	0.54565	0.999114	no
P1191	XLOC_001221	NOP6	IV:77288-77966	ctrl_t0	YOX1_oe_t0	OK	80.2691	76.976	-0.0604359	-0.254017	0.71665	0.999114	no
P1192	XLOC_001222	YDL211C	IV:79293-80412	ctrl_t0	YOX1_oe_t0	OK	11.4944	12.4829	0.119023	0.414239	0.55425	0.999114	no
P1193	XLOC_001223	CWC2	IV:86206-87226	ctrl_t0	YOX1_oe_t0	OK	13.5049	12.7966	-0.0777262	-0.268671	0.6999	0.999114	no
P1194	XLOC_001224	HEM3	IV:92761-93745	ctrl_t0	YOX1_oe_t0	OK	143.601	145.853	0.0224467	0.102046	0.87905	0.999114	no
P1195	XLOC_001225	ACK1	IV:96081-97953	ctrl_t0	YOX1_oe_t0	OK	27.2881	25.9914	-0.0702358	-0.300097	0.66875	0.999114	no
P1196	XLOC_001226	MGT1	IV:100500-101067	ctrl_t0	YOX1_oe_t0	OK	35.4182	43.1488	0.284829	1.04385	0.1365	0.999114	no
P1197	XLOC_001227	YDL199C	IV:101289-103353	ctrl_t0	YOX1_oe_t0	OK	19.4808	19.6668	0.0137115	0.0574862	0.93595	0.999114	no
P1198	XLOC_001228	GGC1	IV:103648-104551	ctrl_t0	YOX1_oe_t0	OK	108.027	100.947	-0.0977958	-0.435449	0.53725	0.999114	no
P1199	XLOC_001229	ASF2	IV:104916-106494	ctrl_t0	YOX1_oe_t0	OK	40.3192	43.1421	0.0976292	0.427474	0.5395	0.999114	no
P12	XLOC_000011	GPB2	I:39258-41901	ctrl_t0	YOX1_oe_t0	OK	48.7843	51.0373	0.0651354	0.296754	0.67385	0.999114	no
P120	XLOC_000125	YBL113W-A	II:279-5009	ctrl_t0	YOX1_oe_t0	NOTEST	0	0	0	0	1	1	no
P1200	XLOC_001230	UFD2	IV:118706-121592	ctrl_t0	YOX1_oe_t0	OK	59.9877	62.6321	0.0622356	0.284686	0.67735	0.999114	no
P1201	XLOC_001231	PPH22	IV:123864-124998	ctrl_t0	YOX1_oe_t0	OK	83.1375	83.6661	0.00914428	0.0409011	0.95245	0.999114	no
P1202	XLOC_001232	YDL187C	IV:125508-126449	ctrl_t0	YOX1_oe_t0	NOTEST	0.542997	0.827224	0.607334	0	1	1	no
P1203	XLOC_001233	YDL185C-A	IV:126607-130002	ctrl_t0	YOX1_oe_t0	OK	385.989	463.621	0.264387	0.114369	0.81425	0.999114	no
P1204	XLOC_001234	RPL41A	IV:130406-130484	ctrl_t0	YOX1_oe_t0	OK	4288.04	4709.24	0.135174	0.350732	0.61485	0.999114	no
P1205	XLOC_001235	YDL183C	IV:130870-131833	ctrl_t0	YOX1_oe_t0	OK	23.4069	25.3311	0.113974	0.439537	0.53445	0.999114	no
P1206	XLOC_001236	YDL177C	IV:141208-141721	ctrl_t0	YOX1_oe_t0	OK	20.7433	21.869	0.0762447	0.230746	0.74255	0.999114	no
P1207	XLOC_001237	AIR2	IV:144483-145518	ctrl_t0	YOX1_oe_t0	OK	27.0518	28.9682	0.098741	0.392949	0.57805	0.999114	no
P1208	XLOC_001238	DLD1	IV:145825-147589	ctrl_t0	YOX1_oe_t0	OK	135.34	133.874	-0.0157064	-0.07177	0.9171	0.999114	no
P1209	XLOC_001239	YDL172C	IV:148190-149086	ctrl_t0	YOX1_oe_t0	OK	186.159	182.678	-0.0272299	-0.0874577	0.901	0.999114	no
P121	XLOC_000126	YBL109W	II:5789-6125	ctrl_t0	YOX1_oe_t0	OK	10.4538	7.72509	-0.436406	-0.724	0.2985	0.999114	no
P1210	XLOC_001240	GLT1	IV:149202-155640	ctrl_t0	YOX1_oe_t0	OK	191.034	172.527	-0.147008	-0.642337	0.352	0.999114	no
P1211	XLOC_001241	UGX2	IV:158063-158735	ctrl_t0	YOX1_oe_t0	OK	35.4486	38.8241	0.131222	0.500821	0.47695	0.999114	no
P1212	XLOC_001242	NRP1	IV:160994-163154	ctrl_t0	YOX1_oe_t0	OK	30.3579	28.5501	-0.0885795	-0.387575	0.5819	0.999114	no
P1213	XLOC_001243	FAP7	IV:163448-164042	ctrl_t0	YOX1_oe_t0	OK	57.3981	50.804	-0.176061	-0.692826	0.3299	0.999114	no
P1214	XLOC_001244	CDC9	IV:164986-167258	ctrl_t0	YOX1_oe_t0	OK	30.1949	29.9295	-0.012737	-0.0537895	0.93705	0.999114	no
P1215	XLOC_001245	YDL162C	IV:167358-169078	ctrl_t0	YOX1_oe_t0	OK	0.883467	0.475766	-0.892922	-0.156629	0.73805	0.999114	no
P1216	XLOC_001246	YDL160C-A	IV:169365-169608	ctrl_t0	YOX1_oe_t0	OK	52.7186	52.5248	-0.00531406	-0.0124766	0.9757	0.999114	no
P1217	XLOC_001247	DHH1	IV:170409-171930	ctrl_t0	YOX1_oe_t0	OK	210.882	203.599	-0.050708	-0.232513	0.738	0.999114	no
P1218	XLOC_001248	YDL159C-B	IV:172480-174174	ctrl_t0	YOX1_oe_t0	OK	173.902	204.185	0.2316	0.25825	0.70725	0.999114	no
P1219	XLOC_001249	YDL158C	IV:172480-174174	ctrl_t0	YOX1_oe_t0	OK	94.5128	139.771	0.564481	1.09546	0.12635	0.999114	no
P122	XLOC_000127	YBL108W	II:8176-8482	ctrl_t0	YOX1_oe_t0	NOTEST	0.328313	0	#NAME?	0	1	1	no
P1220	XLOC_001250	YDL157C	IV:174231-174588	ctrl_t0	YOX1_oe_t0	OK	169.987	198.899	0.22661	0.925248	0.1898	0.999114	no
P1221	XLOC_001251	SAS10	IV:181185-183187	ctrl_t0	YOX1_oe_t0	OK	26.9435	29.4598	0.128813	0.537314	0.4509	0.999114	no
P1222	XLOC_001252	BUD30	IV:183317-184611	ctrl_t0	YOX1_oe_t0	OK	0.698401	0.388917	-0.844594	-0.22088	0.7242	0.999114	no
P1223	XLOC_001253	NOP14	IV:188153-190586	ctrl_t0	YOX1_oe_t0	OK	50.8651	55.6735	0.130315	0.591984	0.3903	0.999114	no
P1224	XLOC_001254	COP1	IV:194570-198176	ctrl_t0	YOX1_oe_t0	OK	250.285	237.449	-0.0759533	-0.336609	0.63185	0.999114	no
P1225	XLOC_001255	YDL144C	IV:198661-199732	ctrl_t0	YOX1_oe_t0	OK	75.9407	76.8379	0.0169459	0.0750626	0.91415	0.999114	no
P1226	XLOC_001256	CRD1	IV:201718-202570	ctrl_t0	YOX1_oe_t0	OK	40.7376	43.5274	0.095565	0.387976	0.5809	0.999114	no
P1227	XLOC_001257	RPO21	IV:205359-210561	ctrl_t0	YOX1_oe_t0	OK	170.14	159.354	-0.0944898	-0.418934	0.55165	0.999114	no
P1228	XLOC_001258	SCM3	IV:211374-212046	ctrl_t0	YOX1_oe_t0	OK	24.8349	25.79	0.0544431	0.192707	0.77845	0.999114	no
P1229	XLOC_001259	RDI1	IV:218679-219288	ctrl_t0	YOX1_oe_t0	OK	145.366	163.361	0.168372	0.741877	0.2967	0.999114	no
P123	XLOC_000128	YBL107W-A	II:9267-9372	ctrl_t0	YOX1_oe_t0	OK	301.991	406.273	0.427945	0.646562	0.3572	0.999114	no
P1230	XLOC_001260	PPH21	IV:219661-220771	ctrl_t0	YOX1_oe_t0	OK	122.585	123.235	0.00763021	0.0346429	0.959	0.999114	no
P1231	XLOC_001261	RPL41B	IV:221723-221801	ctrl_t0	YOX1_oe_t0	OK	3077.86	3801.75	0.304734	0.718737	0.3097	0.999114	no
P1232	XLOC_001262	CDC48	IV:236156-238664	ctrl_t0	YOX1_oe_t0	OK	660.83	653.944	-0.015111	-0.0647129	0.925	0.999114	no
P1233	XLOC_001263	HNT1	IV:239018-239606	ctrl_t0	YOX1_oe_t0	OK	355.425	325.465	-0.127042	-0.571239	0.41425	0.999114	no
P1234	XLOC_001264	YDL121C	IV:245132-245582	ctrl_t0	YOX1_oe_t0	OK	164.84	205.641	0.319059	1.36123	0.05165	0.999114	no
P1235	XLOC_001265	YDL119C	IV:246688-247682	ctrl_t0	YOX1_oe_t0	OK	15.3519	15.0872	-0.0250954	-0.0768701	0.911	0.999114	no
P1236	XLOC_001266	IWR1	IV:253994-255126	ctrl_t0	YOX1_oe_t0	OK	39.6398	46.8635	0.241516	0.993442	0.15785	0.999114	no
P1237	XLOC_001267	ATG20	IV:256632-258555	ctrl_t0	YOX1_oe_t0	OK	46.2915	48.3872	0.063879	0.28641	0.6848	0.999114	no
P1238	XLOC_001268	RRP42	IV:263312-264110	ctrl_t0	YOX1_oe_t0	OK	78.2674	71.4552	-0.131373	-0.5609	0.42645	0.999114	no
P1239	XLOC_001269	TMA17	IV:264511-264964	ctrl_t0	YOX1_oe_t0	OK	281.717	300.942	0.095238	0.424269	0.54415	0.999114	no
P124	XLOC_000130	SFT2	II:24097-24745	ctrl_t0	YOX1_oe_t0	OK	155.706	152.99	-0.0253823	-0.112803	0.87125	0.999114	no
P1240	XLOC_001270	YDL109C	IV:265257-267201	ctrl_t0	YOX1_oe_t0	OK	10.742	10.8357	0.0125338	0.0484542	0.946	0.999114	no
P1241	XLOC_001271	PHO2	IV:270221-271901	ctrl_t0	YOX1_oe_t0	OK	46.7953	48.7847	0.0600656	0.267413	0.7034	0.999114	no
P1242	XLOC_001272	QRI7	IV:273652-274876	ctrl_t0	YOX1_oe_t0	OK	17.9098	18.397	0.038726	0.149335	0.8288	0.999114	no
P1243	XLOC_001273	QRI1	IV:275147-276581	ctrl_t0	YOX1_oe_t0	OK	85.8569	89.6057	0.0616551	0.279848	0.68935	0.999114	no
P1244	XLOC_001274	DUN1	IV:280306-281848	ctrl_t0	YOX1_oe_t0	OK	31.6716	32.3285	0.0296161	0.12618	0.85315	0.999114	no
P1245	XLOC_001275	GET3	IV:282111-283176	ctrl_t0	YOX1_oe_t0	OK	322.962	297.68	-0.117604	-0.539134	0.43805	0.999114	no
P1246	XLOC_001276	SNU23	IV:284580-285165	ctrl_t0	YOX1_oe_t0	OK	19.6394	21.9152	0.158179	0.505589	0.48055	0.999114	no
P1247	XLOC_001277	RPN6	IV:285390-286695	ctrl_t0	YOX1_oe_t0	OK	182.446	188.695	0.0485904	0.222728	0.7497	0.999114	no
P1248	XLOC_001278	OPI6	IV:286997-289512	ctrl_t0	YOX1_oe_t0	OK	5.85906	4.6459	-0.334711	-0.0569869	0.8729	0.999114	no
P1249	XLOC_001279	YDL094C	IV:289571-292140	ctrl_t0	YOX1_oe_t0	OK	5.52641	6.8065	0.30057	0.243858	0.733	0.999114	no
P125	XLOC_000131	YBL100W-C	II:28426-28546	ctrl_t0	YOX1_oe_t0	OK	442.565	392.908	-0.1717	-0.345985	0.62475	0.999114	no
P1250	XLOC_001280	UBX3	IV:293391-294759	ctrl_t0	YOX1_oe_t0	OK	34.7317	36.8804	0.0866019	0.367497	0.5971	0.999114	no
P1251	XLOC_001281	RAM1	IV:295033-296329	ctrl_t0	YOX1_oe_t0	OK	26.992	28.0121	0.0535164	0.219647	0.7505	0.999114	no
P1252	XLOC_001282	ASM4	IV:298416-300003	ctrl_t0	YOX1_oe_t0	OK	61.5128	59.5222	-0.0474574	-0.212928	0.75985	0.999114	no
P1253	XLOC_001283	LUC7	IV:300213-300999	ctrl_t0	YOX1_oe_t0	OK	24.768	23.4393	-0.079545	-0.291553	0.6812	0.999114	no
P1254	XLOC_001284	YDL086C-A	IV:301412-302234	ctrl_t0	YOX1_oe_t0	OK	178.427	164.345	-0.118605	-0.412969	0.55145	0.999114	no
P1255	XLOC_001285	YDL085C-A	IV:302463-302670	ctrl_t0	YOX1_oe_t0	OK	403.089	425.789	0.07904	0.286787	0.68505	0.999114	no
P1256	XLOC_001286	RPS16B	IV:306925-307789	ctrl_t0	YOX1_oe_t0	OK	2172.25	2096.45	-0.0512425	-0.231463	0.74045	0.999114	no
P1257	XLOC_001287	RPP1A	IV:309801-310122	ctrl_t0	YOX1_oe_t0	OK	4054	4072.68	0.00663419	0.0299722	0.96465	0.999114	no
P1258	XLOC_001288	THI3	IV:310641-312471	ctrl_t0	YOX1_oe_t0	OK	24.8326	24.5873	-0.0143231	-0.0606448	0.92925	0.999114	no
P1259	XLOC_001289	MRK1	IV:312950-314748	ctrl_t0	YOX1_oe_t0	OK	186.37	213.105	0.193394	0.886434	0.2018	0.999114	no
P126	XLOC_000132	YBL100W-B	II:29934-35248	ctrl_t0	YOX1_oe_t0	OK	1.74161	1.89033	0.118219	0.393881	0.5832	0.999114	no
P1260	XLOC_001290	MDH3	IV:315356-316388	ctrl_t0	YOX1_oe_t0	OK	240.799	249.825	0.0530919	0.243199	0.72785	0.999114	no
P1261	XLOC_001291	VAM6	IV:316970-320120	ctrl_t0	YOX1_oe_t0	OK	28.8698	28.7542	-0.00578793	-0.0260076	0.97275	0.999114	no
P1262	XLOC_001292	RXT3	IV:320667-321552	ctrl_t0	YOX1_oe_t0	OK	55.6769	60.8063	0.12714	0.537511	0.44195	0.999114	no
P1263	XLOC_001294	BRE1	IV:324046-326149	ctrl_t0	YOX1_oe_t0	OK	56.9075	60.861	0.0969011	0.439315	0.53115	0.999114	no
P1264	XLOC_001295	YET3	IV:329835-330447	ctrl_t0	YOX1_oe_t0	OK	321.921	337.451	0.0679739	0.310368	0.64925	0.999114	no
P1265	XLOC_001296	YDL071C	IV:330665-332940	ctrl_t0	YOX1_oe_t0	OK	10.8884	12.7838	0.231532	0.104915	0.5159	0.999114	no
P1266	XLOC_001297	CBS1	IV:333120-333829	ctrl_t0	YOX1_oe_t0	OK	12.0276	12.4202	0.0463387	0.112731	0.87215	0.999114	no
P1267	XLOC_001298	COX9	IV:334216-334396	ctrl_t0	YOX1_oe_t0	OK	3419.12	4526.66	0.404823	1.80225	0.0092	0.999114	no
P1268	XLOC_001299	PEX19	IV:336248-337277	ctrl_t0	YOX1_oe_t0	OK	64.0171	62.407	-0.0367501	-0.159585	0.822	0.999114	no
P1269	XLOC_001300	YDL063C	IV:338271-340282	ctrl_t0	YOX1_oe_t0	OK	32.7	31.4377	-0.056794	-0.232001	0.7432	0.999114	no
P127	XLOC_000134	ATP1	II:36988-38690	ctrl_t0	YOX1_oe_t0	OK	1458.64	1353.3	-0.108143	-0.433164	0.5333	0.999114	no
P1270	XLOC_001301	RPS29B	IV:340627-340798	ctrl_t0	YOX1_oe_t0	OK	4354.66	4681.73	0.104483	0.466899	0.5137	0.999114	no
P1271	XLOC_001302	RAD59	IV:344236-344953	ctrl_t0	YOX1_oe_t0	OK	12.5411	10.0777	-0.315493	-0.923548	0.195	0.999114	no
P1272	XLOC_001303	PSA1	IV:355673-356759	ctrl_t0	YOX1_oe_t0	OK	1577.69	1531.81	-0.0425789	-0.183547	0.7961	0.999114	no
P1273	XLOC_001304	MCH1	IV:359824-361285	ctrl_t0	YOX1_oe_t0	OK	42.9578	38.6559	-0.152232	-0.659485	0.34375	0.999114	no
P1274	XLOC_001305	PBP4	IV:361698-362256	ctrl_t0	YOX1_oe_t0	OK	127.611	141.349	0.147515	0.634421	0.363	0.999114	no
P1275	XLOC_001306	SLC1	IV:362671-363583	ctrl_t0	YOX1_oe_t0	OK	91.1545	85.2562	-0.096509	-0.425628	0.54255	0.999114	no
P1276	XLOC_001307	YDL050C	IV:363951-364817	ctrl_t0	YOX1_oe_t0	OK	187.792	180.274	-0.0589487	-0.15267	0.82895	0.999114	no
P1277	XLOC_001308	KNH1	IV:365067-365874	ctrl_t0	YOX1_oe_t0	OK	49.846	53.5003	0.102068	0.420308	0.5405	0.999114	no
P1278	XLOC_001309	STP4	IV:366738-368211	ctrl_t0	YOX1_oe_t0	OK	199.378	179.41	-0.152245	-0.697401	0.3226	0.999114	no
P1279	XLOC_001310	FAD1	IV:372687-373608	ctrl_t0	YOX1_oe_t0	OK	52.8632	55.85	0.0792932	0.334842	0.64035	0.999114	no
P128	XLOC_000135	BNA4	II:39144-40527	ctrl_t0	YOX1_oe_t0	OK	17.5934	19.2117	0.126952	0.500927	0.4798	0.999114	no
P1280	XLOC_001311	MTF2	IV:373966-375289	ctrl_t0	YOX1_oe_t0	OK	26.455	27.2972	0.045209	0.185612	0.79325	0.999114	no
P1281	XLOC_001312	PRP11	IV:375679-376480	ctrl_t0	YOX1_oe_t0	OK	34.7169	37.2088	0.100009	0.393398	0.56655	0.999114	no
P1282	XLOC_001313	SIR2	IV:376756-378455	ctrl_t0	YOX1_oe_t0	OK	22.7397	20.7129	-0.134685	-0.506454	0.4651	0.999114	no
P1283	XLOC_001314	NAT1	IV:378873-381438	ctrl_t0	YOX1_oe_t0	OK	107.043	108.126	0.0145246	0.0665857	0.92715	0.999114	no
P1284	XLOC_001315	PRM7	IV:381984-384081	ctrl_t0	YOX1_oe_t0	OK	5.06065	4.24115	-0.254868	-0.8385	0.2366	0.999114	no
P1285	XLOC_001316	BSC1	IV:384600-385587	ctrl_t0	YOX1_oe_t0	OK	7.16088	5.93089	-0.271889	-0.762651	0.28275	0.999114	no
P1286	XLOC_001317	PUS9	IV:387512-388901	ctrl_t0	YOX1_oe_t0	OK	26.9417	28.1016	0.0608094	0.251728	0.7151	0.999114	no
P1287	XLOC_001318	GPR1	IV:389171-392127	ctrl_t0	YOX1_oe_t0	OK	38.3044	38.9246	0.0231723	0.10036	0.8847	0.999114	no
P1288	XLOC_001319	SLM3	IV:392658-394001	ctrl_t0	YOX1_oe_t0	OK	28.9898	28.0488	-0.0476081	-0.187217	0.78985	0.999114	no
P1289	XLOC_001320	MPS1	IV:400996-403291	ctrl_t0	YOX1_oe_t0	OK	35.2005	37.26	0.0820319	0.366456	0.60135	0.999114	no
P129	XLOC_000136	BRN1	II:40830-43095	ctrl_t0	YOX1_oe_t0	OK	15.0338	16.6622	0.148366	0.613845	0.3852	0.999114	no
P1290	XLOC_001321	YDL027C	IV:403694-405060	ctrl_t0	YOX1_oe_t0	OK	54.2175	62.808	0.212189	0.897323	0.20065	0.999114	no
P1291	XLOC_001322	RTK1	IV:405343-407206	ctrl_t0	YOX1_oe_t0	OK	56.2428	56.9894	0.0190235	0.0843411	0.9016	0.999114	no
P1292	XLOC_001323	YDL022C-A	IV:408450-410056	ctrl_t0	YOX1_oe_t0	OK	9.43961	10.3523	0.13315	0.12132	0.8617	0.999114	no
P1293	XLOC_001323	DIA3	IV:408450-410056	ctrl_t0	YOX1_oe_t0	OK	4.04733	3.19736	-0.340091	-0.886886	0.2119	0.999114	no
P1294	XLOC_001324	YDL023C	IV:411760-413000	ctrl_t0	YOX1_oe_t0	OK	9.01805	11.2204	0.315239	0.0789034	0.89685	0.999114	no
P1295	XLOC_001325	RPN4	IV:415112-416708	ctrl_t0	YOX1_oe_t0	OK	98.6132	101.637	0.0435694	0.199097	0.7719	0.999114	no
P1296	XLOC_001326	OSH2	IV:417662-421514	ctrl_t0	YOX1_oe_t0	OK	71.64	75.8378	0.08215	0.376671	0.59325	0.999114	no
P1297	XLOC_001327	ERP3	IV:422832-423510	ctrl_t0	YOX1_oe_t0	OK	85.184	85.5688	0.00650267	0.0275556	0.9688	0.999114	no
P1298	XLOC_001328	YDL016C	IV:424208-425872	ctrl_t0	YOX1_oe_t0	OK	56.8261	63.278	0.15515	0.281949	0.689	0.999114	no
P1299	XLOC_001329	TSC13	IV:426001-426934	ctrl_t0	YOX1_oe_t0	OK	217.5	219.204	0.0112565	0.0514966	0.94165	0.999114	no
P13	XLOC_000012	PEX22	I:42176-42719	ctrl_t0	YOX1_oe_t0	OK	42.4812	39.1868	-0.116456	-0.425989	0.53875	0.999114	no
P130	XLOC_000137	YBL095W	II:43173-44097	ctrl_t0	YOX1_oe_t0	OK	23.24	22.1331	-0.0704034	-0.204532	0.772	0.999114	no
P1300	XLOC_001330	YDL012C	IV:431107-431517	ctrl_t0	YOX1_oe_t0	OK	245.341	219.991	-0.157345	-0.635873	0.36645	0.999114	no
P1301	XLOC_001331	YDL011C	IV:432307-433248	ctrl_t0	YOX1_oe_t0	NOTEST	0	0	0	0	1	1	no
P1302	XLOC_001332	YDL009C	IV:432307-433248	ctrl_t0	YOX1_oe_t0	OK	53.4325	69.7027	0.383498	0.783613	0.2564	0.999114	no
P1303	XLOC_001334	YDL007C-A	IV:436566-436824	ctrl_t0	YOX1_oe_t0	NOTEST	0.529438	0.557473	0.0744398	0	1	1	no
P1304	XLOC_001335	MED2	IV:441013-442309	ctrl_t0	YOX1_oe_t0	OK	55.2235	56.017	0.0205838	0.090478	0.89695	0.999114	no
P1305	XLOC_001336	NHP10	IV:446966-447578	ctrl_t0	YOX1_oe_t0	OK	73.2247	85.543	0.224319	0.928061	0.1882	0.999114	no
P1306	XLOC_001337	NTH1	IV:450219-452475	ctrl_t0	YOX1_oe_t0	OK	178.34	177.365	-0.00791071	-0.0360627	0.95745	0.999114	no
P1307	XLOC_001338	MAF1	IV:456835-458103	ctrl_t0	YOX1_oe_t0	OK	54.9172	66.2524	0.270716	1.18721	0.09085	0.999114	no
P1308	XLOC_001339	SOK1	IV:458541-461247	ctrl_t0	YOX1_oe_t0	OK	54.1277	57.9053	0.0973285	0.444691	0.52555	0.999114	no
P1309	XLOC_001340	YDR008C	IV:461841-462602	ctrl_t0	YOX1_oe_t0	OK	187.407	189.464	0.0157476	0.0437359	0.9512	0.999114	no
P131	XLOC_000138	RPL32	II:45977-46370	ctrl_t0	YOX1_oe_t0	OK	5867.13	5883.51	0.00402106	0.0175596	0.9799	0.999114	no
P1310	XLOC_001341	YDR010C	IV:465050-465383	ctrl_t0	YOX1_oe_t0	OK	13.1708	10.2296	-0.364596	-0.664809	0.34395	0.999114	no
P1311	XLOC_001342	YDR015C	IV:477796-478285	ctrl_t0	YOX1_oe_t0	OK	12.0752	7.55068	-0.677371	-0.654358	0.35835	0.999114	no
P1312	XLOC_001343	DAD1	IV:478473-478758	ctrl_t0	YOX1_oe_t0	OK	124.978	127.382	0.0274921	0.0959989	0.89305	0.999114	no
P1313	XLOC_001344	KCS1	IV:479114-482267	ctrl_t0	YOX1_oe_t0	OK	50.5614	53.2153	0.0738047	0.33764	0.6367	0.999114	no
P1314	XLOC_001345	YDR018C	IV:482669-483860	ctrl_t0	YOX1_oe_t0	OK	16.3371	17.5564	0.103847	0.394183	0.5765	0.999114	no
P1315	XLOC_001346	GCV1	IV:484162-485365	ctrl_t0	YOX1_oe_t0	OK	41.142	40.2929	-0.0300837	-0.126855	0.85795	0.999114	no
P1316	XLOC_001347	DAS2	IV:485745-486444	ctrl_t0	YOX1_oe_t0	OK	15.2766	14.051	-0.120655	-0.375506	0.59665	0.999114	no
P1317	XLOC_001348	CIS1	IV:488071-488662	ctrl_t0	YOX1_oe_t0	OK	29.6261	31.581	0.0921903	0.325909	0.6436	0.999114	no
P1318	XLOC_001350	YDR026C	IV:492555-494268	ctrl_t0	YOX1_oe_t0	OK	25.1223	24.7057	-0.0241256	-0.101429	0.88345	0.999114	no
P1319	XLOC_001351	VPS54	IV:494648-497318	ctrl_t0	YOX1_oe_t0	OK	34.1069	39.7025	0.219165	0.986663	0.15805	0.999114	no
P132	XLOC_000139	MRP21	II:48824-49358	ctrl_t0	YOX1_oe_t0	OK	105.351	122.958	0.22297	0.935522	0.1832	0.999114	no
P1320	XLOC_001352	REG1	IV:497834-500879	ctrl_t0	YOX1_oe_t0	OK	99.1916	99.6862	0.00717536	0.0328857	0.9609	0.999114	no
P1321	XLOC_001353	RAD28	IV:501752-503273	ctrl_t0	YOX1_oe_t0	OK	10.9978	11.9159	0.115676	0.430307	0.53635	0.999114	no
P1322	XLOC_001354	PST2	IV:504098-504695	ctrl_t0	YOX1_oe_t0	OK	531.938	478.612	-0.152403	-0.698215	0.3147	0.999114	no
P1323	XLOC_001355	LYS14	IV:509736-512109	ctrl_t0	YOX1_oe_t0	OK	38.8865	40.0091	0.0410575	0.184522	0.78835	0.999114	no
P1324	XLOC_001356	YDR034C-D	IV:514042-519356	ctrl_t0	YOX1_oe_t0	OK	1.14766	1.41516	0.302261	0.911465	0.19955	0.999114	no
P1325	XLOC_001357	YDR034C-A	IV:520515-520692	ctrl_t0	YOX1_oe_t0	OK	17213.4	21065.5	0.291349	1.31402	0.0596	0.999114	no
P1326	XLOC_001358	EHD3	IV:523210-524713	ctrl_t0	YOX1_oe_t0	OK	61.0022	58.1017	-0.0702814	-0.314193	0.6583	0.999114	no
P1327	XLOC_001359	ENA5	IV:527421-530697	ctrl_t0	YOX1_oe_t0	OK	3.51966	3.16703	-0.152305	-0.520929	0.45685	0.999114	no
P1328	XLOC_001360	ENA2	IV:531306-534582	ctrl_t0	YOX1_oe_t0	NOTEST	0	0	0	0	1	1	no
P1329	XLOC_001361	ENA1	IV:535191-538467	ctrl_t0	YOX1_oe_t0	OK	4.98754	4.07872	-0.290211	-1.06052	0.13065	0.999114	no
P133	XLOC_000140	AVT5	II:49573-50953	ctrl_t0	YOX1_oe_t0	OK	25.2277	25.2826	0.0031354	0.0128653	0.9883	0.999114	no
P1330	XLOC_001362	YDR042C	IV:540600-541203	ctrl_t0	YOX1_oe_t0	OK	5.27889	5.14697	-0.0365095	-0.0753492	0.9132	0.999114	no
P1331	XLOC_001364	NRG1	IV:542673-543369	ctrl_t0	YOX1_oe_t0	OK	38.9204	50.2871	0.369661	1.45794	0.0396	0.999114	no
P1332	XLOC_001365	RPC11	IV:547977-548310	ctrl_t0	YOX1_oe_t0	OK	102.686	106.658	0.0547491	0.199803	0.7756	0.999114	no
P1333	XLOC_001366	BAP3	IV:548761-550576	ctrl_t0	YOX1_oe_t0	OK	95.2814	85.199	-0.161358	-0.737723	0.293	0.999114	no
P1334	XLOC_001367	YDR048C	IV:553083-555152	ctrl_t0	YOX1_oe_t0	OK	1.16439	1.89108	0.699634	0.171826	0.76505	0.999114	no
P1335	XLOC_001368	TPI1	IV:555725-556472	ctrl_t0	YOX1_oe_t0	OK	2263.5	2070.36	-0.128672	-0.560758	0.41995	0.999114	no
P1336	XLOC_001369	DET1	IV:557055-558060	ctrl_t0	YOX1_oe_t0	OK	59.9442	67.796	0.17758	0.766344	0.27275	0.999114	no
P1337	XLOC_001370	DBF4	IV:558510-560644	ctrl_t0	YOX1_oe_t0	OK	34.7225	36.1976	0.0600219	0.245841	0.72385	0.999114	no
P1338	XLOC_001371	CDC34	IV:561439-562327	ctrl_t0	YOX1_oe_t0	OK	141.508	138.474	-0.0312698	-0.141323	0.84245	0.999114	no
P1339	XLOC_001372	YDR056C	IV:565022-565640	ctrl_t0	YOX1_oe_t0	OK	152.875	156.977	0.0382018	0.168792	0.80965	0.999114	no
P134	XLOC_000141	BOI1	II:63875-66818	ctrl_t0	YOX1_oe_t0	OK	56.9068	58.0839	0.0295365	0.13521	0.84655	0.999114	no
P1340	XLOC_001373	TGL2	IV:567722-568703	ctrl_t0	YOX1_oe_t0	OK	25.7374	24.7282	-0.0577073	-0.224285	0.7459	0.999114	no
P1341	XLOC_001374	UBC5	IV:569233-569770	ctrl_t0	YOX1_oe_t0	OK	81.863	79.9268	-0.0345313	-0.134102	0.8481	0.999114	no
P1342	XLOC_001375	RTR2	IV:581907-582498	ctrl_t0	YOX1_oe_t0	OK	25.1023	29.5522	0.235443	0.811058	0.24935	0.999114	no
P1343	XLOC_001376	OCA6	IV:582790-583465	ctrl_t0	YOX1_oe_t0	OK	44.8089	50.8094	0.181313	0.718819	0.30555	0.999114	no
P1344	XLOC_001377	DOA4	IV:584938-587719	ctrl_t0	YOX1_oe_t0	OK	26.5124	27.9203	0.0746494	0.331543	0.63745	0.999114	no
P1345	XLOC_001378	FMP16	IV:588097-588379	ctrl_t0	YOX1_oe_t0	OK	373.192	435.184	0.221709	0.922696	0.19275	0.999114	no
P1346	XLOC_001379	PAA1	IV:588826-589402	ctrl_t0	YOX1_oe_t0	OK	297.477	354.512	0.253053	1.15046	0.1045	0.999114	no
P1347	XLOC_001380	IPT1	IV:589760-591344	ctrl_t0	YOX1_oe_t0	OK	90.1275	86.7262	-0.0555006	-0.252517	0.72	0.999114	no
P1348	XLOC_001381	SHU2	IV:602197-602869	ctrl_t0	YOX1_oe_t0	OK	10.323	13.3512	0.371107	1.0676	0.13055	0.999114	no
P1349	XLOC_001382	TFB5	IV:603592-603811	ctrl_t0	YOX1_oe_t0	OK	65.4945	99.9969	0.610511	1.46763	0.0407	0.999114	no
P135	XLOC_000142	YBL081W	II:71865-72972	ctrl_t0	YOX1_oe_t0	OK	27.5349	26.219	-0.0706499	-0.282753	0.68925	0.999114	no
P1350	XLOC_001383	PDC2	IV:607303-610081	ctrl_t0	YOX1_oe_t0	OK	26.1608	28.1742	0.106968	0.475694	0.49365	0.999114	no
P1351	XLOC_001384	TVP23	IV:613404-614004	ctrl_t0	YOX1_oe_t0	OK	85.037	91.2307	0.101428	0.42306	0.5509	0.999114	no
P1352	XLOC_001385	AFR1	IV:614287-616150	ctrl_t0	YOX1_oe_t0	OK	62.3181	61.5434	-0.0180471	-0.081774	0.90435	0.999114	no
P1353	XLOC_001386	SSS1	IV:616927-617170	ctrl_t0	YOX1_oe_t0	OK	748.721	702.958	-0.090989	-0.384855	0.5817	0.999114	no
P1354	XLOC_001387	RRP1	IV:617469-618306	ctrl_t0	YOX1_oe_t0	OK	69.6328	75.3115	0.113103	0.483997	0.4886	0.999114	no
P1355	XLOC_001388	SLU7	IV:618496-619645	ctrl_t0	YOX1_oe_t0	OK	37.51	41.5518	0.147635	0.620281	0.3823	0.999114	no
P1356	XLOC_001390	YDR090C	IV:625065-625998	ctrl_t0	YOX1_oe_t0	OK	31.645	30.5313	-0.0516921	-0.20435	0.76815	0.999114	no
P1357	XLOC_001391	RLI1	IV:626707-628534	ctrl_t0	YOX1_oe_t0	OK	124.717	118.875	-0.0692158	-0.317272	0.64745	0.999114	no
P1358	XLOC_001392	YDR095C	IV:631281-636527	ctrl_t0	YOX1_oe_t0	OK	1.45219	1.37158	-0.082398	-0.0125682	0.9323	0.999114	no
P1359	XLOC_001393	MSH6	IV:640108-643837	ctrl_t0	YOX1_oe_t0	OK	44.3986	44.7134	0.0101909	0.046623	0.94965	0.999114	no
P136	XLOC_000143	NUP170	II:75258-79767	ctrl_t0	YOX1_oe_t0	OK	69.9966	65.9827	-0.0851974	-0.390244	0.5757	0.999114	no
P1360	XLOC_001394	GRX3	IV:644177-645035	ctrl_t0	YOX1_oe_t0	OK	115.972	120.545	0.0557966	0.248977	0.7237	0.999114	no
P1361	XLOC_001396	YDR098C-B	IV:645857-651126	ctrl_t0	YOX1_oe_t0	HIDATA	0	0.114208	0	0	1	1	no
P1362	XLOC_001397	ARX1	IV:655685-657467	ctrl_t0	YOX1_oe_t0	OK	82.8983	76.2636	-0.120347	-0.548678	0.4251	0.999114	no
P1363	XLOC_001398	YDR102C	IV:657647-657980	ctrl_t0	YOX1_oe_t0	OK	2.70797	2.47755	-0.128295	-0.121045	0.8754	0.999114	no
P1364	XLOC_001399	SPO71	IV:661172-664910	ctrl_t0	YOX1_oe_t0	OK	15.3878	16.053	0.0610568	0.266649	0.69595	0.999114	no
P1365	XLOC_001400	TMS1	IV:665348-666770	ctrl_t0	YOX1_oe_t0	OK	49.1273	46.2071	-0.0884097	-0.387365	0.57975	0.999114	no
P1366	XLOC_001402	TMN2	IV:669015-671034	ctrl_t0	YOX1_oe_t0	OK	31.9536	27.1283	-0.236178	-1.02681	0.1421	0.999114	no
P1367	XLOC_001403	YDR109C	IV:673519-675667	ctrl_t0	YOX1_oe_t0	OK	15.0278	14.3802	-0.0635478	-0.259753	0.71435	0.999114	no
P1368	XLOC_001404	ALT2	IV:678240-679852	ctrl_t0	YOX1_oe_t0	OK	46.6169	43.5093	-0.0995297	-0.400021	0.5642	0.999114	no
P1369	XLOC_001405	PDS1	IV:680495-681617	ctrl_t0	YOX1_oe_t0	OK	37.8747	39.1323	0.047125	0.19684	0.7776	0.999114	no
P137	XLOC_000144	YBL077W	II:80896-84261	ctrl_t0	YOX1_oe_t0	OK	138.64	139.736	0.0113581	0.00832483	0.9904	0.999114	no
P1370	XLOC_001406	YDR114C	IV:681923-682492	ctrl_t0	YOX1_oe_t0	OK	2.23765	0.342154	-2.70927	-0.779335	0.49545	0.999114	no
P1371	XLOC_001407	MRPL1	IV:682723-683581	ctrl_t0	YOX1_oe_t0	OK	102.391	97.8199	-0.0658873	-0.291622	0.6824	0.999114	no
P1372	XLOC_001408	TMA64	IV:683945-685643	ctrl_t0	YOX1_oe_t0	OK	42.2741	42.0857	-0.00644324	-0.0283842	0.9668	0.999114	no
P1373	XLOC_001409	TRM1	IV:691548-693261	ctrl_t0	YOX1_oe_t0	OK	52.2648	45.8438	-0.189114	-0.843537	0.2289	0.999114	no
P1374	XLOC_001410	INO2	IV:698553-699468	ctrl_t0	YOX1_oe_t0	OK	24.0221	20.1929	-0.25051	-0.937406	0.18005	0.999114	no
P1375	XLOC_001411	ECM18	IV:701396-702758	ctrl_t0	YOX1_oe_t0	OK	17.081	18.6379	0.125843	0.493304	0.47535	0.999114	no
P1376	XLOC_001412	SAC6	IV:713339-715379	ctrl_t0	YOX1_oe_t0	OK	337.411	354.689	0.072048	0.323304	0.64065	0.999114	no
P1377	XLOC_001413	FIN1	IV:715746-716622	ctrl_t0	YOX1_oe_t0	OK	41.5219	44.3272	0.0943193	0.385995	0.5879	0.999114	no
P1378	XLOC_001414	YDR131C	IV:716789-718460	ctrl_t0	YOX1_oe_t0	OK	18.5997	19.6026	0.0757627	0.308129	0.66685	0.999114	no
P1379	XLOC_001415	YDR132C	IV:718815-720303	ctrl_t0	YOX1_oe_t0	OK	20.6233	22.402	0.119352	0.486031	0.4883	0.999114	no
P138	XLOC_000145	YBL073W	II:86721-87957	ctrl_t0	YOX1_oe_t0	OK	8.89266	9.66553	0.120234	0.116995	0.8722	0.999114	no
P1380	XLOC_001416	YDR133C	IV:720961-721481	ctrl_t0	YOX1_oe_t0	OK	684.735	629.876	-0.120478	-0.184031	0.7925	0.999114	no
P1381	XLOC_001417	YCF1	IV:723003-727551	ctrl_t0	YOX1_oe_t0	OK	90.1048	88.7471	-0.0219031	-0.0996996	0.88605	0.999114	no
P1382	XLOC_001418	VPS61	IV:727710-730250	ctrl_t0	YOX1_oe_t0	OK	2.09923	1.66127	-0.337573	-0.144681	0.75845	0.999114	no
P1383	XLOC_001419	RUB1	IV:733617-733924	ctrl_t0	YOX1_oe_t0	OK	368.538	422.28	0.196386	0.762132	0.2789	0.999114	no
P1384	XLOC_001420	DOP1	IV:734900-739997	ctrl_t0	YOX1_oe_t0	OK	39.3282	41.3243	0.0714281	0.327093	0.64095	0.999114	no
P1385	XLOC_001421	PEX7	IV:740472-741600	ctrl_t0	YOX1_oe_t0	OK	36.162	36.1411	-0.000833605	-0.00345908	0.99635	0.999114	no
P1386	XLOC_001422	SAN1	IV:742041-743874	ctrl_t0	YOX1_oe_t0	OK	46.2289	46.1549	-0.00231119	-0.0103185	0.98935	0.999114	no
P1387	XLOC_001423	MKC7	IV:744310-746101	ctrl_t0	YOX1_oe_t0	OK	40.1387	36.7933	-0.125552	-0.552509	0.4394	0.999114	no
P1388	XLOC_001424	SWI5	IV:748612-750742	ctrl_t0	YOX1_oe_t0	OK	67.0165	63.1143	-0.086549	-0.394556	0.5669	0.999114	no
P1389	XLOC_001425	KGD2	IV:753674-755066	ctrl_t0	YOX1_oe_t0	OK	507.285	508.655	0.00389088	0.0174273	0.9806	0.999114	no
P139	XLOC_000147	KTI11	II:89977-90531	ctrl_t0	YOX1_oe_t0	OK	85.3071	75.613	-0.17403	-0.395765	0.57885	0.999114	no
P1390	XLOC_001426	YDR149C	IV:755554-763874	ctrl_t0	YOX1_oe_t0	OK	0.915342	0.57361	-0.674242	-0.0738994	0.72215	0.999114	no
P1391	XLOC_001427	CTH1	IV:764177-765155	ctrl_t0	YOX1_oe_t0	OK	43.5476	44.2623	0.023485	0.0976646	0.88975	0.999114	no
P1392	XLOC_001428	ENT5	IV:766735-767971	ctrl_t0	YOX1_oe_t0	OK	91.3378	96.551	0.0800793	0.362084	0.607	0.999114	no
P1393	XLOC_001429	CPR1	IV:768402-769000	ctrl_t0	YOX1_oe_t0	OK	3780.4	3227.75	-0.228012	-0.757466	0.2799	0.999114	no
P1394	XLOC_001429	YDR154C	IV:768402-769000	ctrl_t0	YOX1_oe_t0	OK	3493.65	3726.64	0.0931422	0.220632	0.75405	0.999114	no
P1395	XLOC_001430	NBP2	IV:780389-781100	ctrl_t0	YOX1_oe_t0	OK	40.4992	41.4165	0.0323122	0.12672	0.8563	0.999114	no
P1396	XLOC_001431	SEC1	IV:782040-784215	ctrl_t0	YOX1_oe_t0	OK	35.5591	36.675	0.0445771	0.198147	0.7769	0.999114	no
P1397	XLOC_001432	SEC5	IV:786305-789221	ctrl_t0	YOX1_oe_t0	OK	31.4851	35.175	0.159883	0.719414	0.304	0.999114	no
P1398	XLOC_001433	STB3	IV:792347-793889	ctrl_t0	YOX1_oe_t0	OK	52.5945	51.6647	-0.0257331	-0.114512	0.8668	0.999114	no
P1399	XLOC_001434	YDR169C-A	IV:794573-794723	ctrl_t0	YOX1_oe_t0	OK	40.4986	34.0985	-0.248163	-0.251179	0.7116	0.999114	no
P14	XLOC_000013	FLC2	I:45898-48250	ctrl_t0	YOX1_oe_t0	OK	78.6113	71.0351	-0.146205	-0.668649	0.34075	0.999114	no
P140	XLOC_000148	AST1	II:90604-92030	ctrl_t0	YOX1_oe_t0	OK	32.6038	32.3719	-0.0102994	-0.0424344	0.9543	0.999114	no
P1400	XLOC_001435	SEC7	IV:796192-802222	ctrl_t0	YOX1_oe_t0	OK	123.684	119.52	-0.0494105	-0.220259	0.7515	0.999114	no
P1401	XLOC_001437	ARG82	IV:810564-811632	ctrl_t0	YOX1_oe_t0	OK	18.5712	18.4328	-0.0107913	-0.0405553	0.95235	0.999114	no
P1402	XLOC_001438	RSM24	IV:813192-814152	ctrl_t0	YOX1_oe_t0	OK	78.1862	81.3838	0.0578276	0.254191	0.71605	0.999114	no
P1403	XLOC_001439	CSN9	IV:818707-819196	ctrl_t0	YOX1_oe_t0	OK	18.5849	19.1604	0.0439948	0.126225	0.85695	0.999114	no
P1404	XLOC_001440	SAS4	IV:825909-827355	ctrl_t0	YOX1_oe_t0	OK	30.8781	32.9272	0.0926954	0.391873	0.57795	0.999114	no
P1405	XLOC_001441	YDR183C-A	IV:830396-831513	ctrl_t0	YOX1_oe_t0	OK	74.8513	80.0473	0.0968248	0.163352	0.8153	0.999114	no
P1406	XLOC_001441	ATC1	IV:830396-831513	ctrl_t0	YOX1_oe_t0	OK	35.0464	34.9519	-0.00389425	-0.0144638	0.98655	0.999114	no
P1407	XLOC_001442	UPS3	IV:831933-832473	ctrl_t0	YOX1_oe_t0	OK	36.6132	38.0821	0.0567491	0.202927	0.7731	0.999114	no
P1408	XLOC_001443	YDR186C	IV:832858-835492	ctrl_t0	YOX1_oe_t0	OK	67.5262	64.7552	-0.0604508	-0.276787	0.69485	0.999114	no
P1409	XLOC_001444	YDR187C	IV:836227-838061	ctrl_t0	YOX1_oe_t0	OK	3.78774	4.35074	0.199923	0.0673438	0.8809	0.999114	no
P141	XLOC_000149	PRS4	II:92413-93394	ctrl_t0	YOX1_oe_t0	OK	45.7044	45.8464	0.00447534	0.0186622	0.9781	0.999114	no
P1410	XLOC_001445	RVB1	IV:840603-841995	ctrl_t0	YOX1_oe_t0	OK	124.144	120.402	-0.0441621	-0.201923	0.7759	0.999114	no
P1411	XLOC_001446	NUP42	IV:843568-844952	ctrl_t0	YOX1_oe_t0	OK	22.1209	21.5076	-0.040567	-0.149044	0.82915	0.999114	no
P1412	XLOC_001447	MSS116	IV:845951-847946	ctrl_t0	YOX1_oe_t0	OK	126.952	124.236	-0.0312044	-0.143009	0.83945	0.999114	no
P1413	XLOC_001448	CAB5	IV:850273-850999	ctrl_t0	YOX1_oe_t0	OK	78.8725	80.8806	0.0362721	0.154094	0.82545	0.999114	no
P1414	XLOC_001449	RKM2	IV:852532-853972	ctrl_t0	YOX1_oe_t0	OK	20.67	19.8438	-0.0588517	-0.236197	0.7372	0.999114	no
P1415	XLOC_001450	VPS64	IV:854174-856093	ctrl_t0	YOX1_oe_t0	OK	33.5846	37.2715	0.150272	0.63805	0.35755	0.999114	no
P1416	XLOC_001451	RAV2	IV:856897-857999	ctrl_t0	YOX1_oe_t0	OK	36.5613	40.0226	0.130496	0.471035	0.5038	0.999114	no
P1417	XLOC_001452	UME6	IV:865011-867522	ctrl_t0	YOX1_oe_t0	OK	25.3078	24.5736	-0.0424735	-0.185926	0.7956	0.999114	no
P1418	XLOC_001453	YDR209C	IV:871035-871449	ctrl_t0	YOX1_oe_t0	OK	65.2335	66.1005	0.0190474	0.0514145	0.9411	0.999114	no
P1419	XLOC_001454	YDR210C-D	IV:878658-883927	ctrl_t0	YOX1_oe_t0	OK	0.775351	0.722953	-0.100948	-0.259089	0.71095	0.999114	no
P142	XLOC_000150	YBL065W	II:96668-100307	ctrl_t0	YOX1_oe_t0	OK	19.3578	22.7671	0.234034	0.128986	0.8591	0.999114	no
P1420	XLOC_001455	YDR215C	IV:894088-894502	ctrl_t0	YOX1_oe_t0	OK	12.4943	12	-0.0582269	-0.130556	0.852	0.999114	no
P1421	XLOC_001456	RAD9	IV:899550-903480	ctrl_t0	YOX1_oe_t0	OK	23.2688	24.0867	0.049842	0.224362	0.74685	0.999114	no
P1422	XLOC_001457	SPR28	IV:903780-905052	ctrl_t0	YOX1_oe_t0	OK	0.715523	0.844202	0.23859	0.343411	0.6225	0.999114	no
P1423	XLOC_001458	MFB1	IV:905454-906852	ctrl_t0	YOX1_oe_t0	OK	46.9853	54.2641	0.207788	0.912993	0.1927	0.999114	no
P1424	XLOC_001459	YDR220C	IV:906999-907293	ctrl_t0	YOX1_oe_t0	OK	1.06254	0.370774	-1.51891	-0.77093	0.44985	0.999114	no
P1425	XLOC_001460	HTB1	IV:914316-914712	ctrl_t0	YOX1_oe_t0	OK	2379.19	2395.05	0.00958856	0.0433552	0.9508	0.999114	no
P1426	XLOC_001461	PCF11	IV:921925-923806	ctrl_t0	YOX1_oe_t0	OK	30.2625	31.5033	0.0579731	0.251431	0.72405	0.999114	no
P1427	XLOC_001462	COX20	IV:926222-926910	ctrl_t0	YOX1_oe_t0	OK	104.23	111.484	0.0970675	0.368687	0.60305	0.999114	no
P1428	XLOC_001463	RTN1	IV:929469-930357	ctrl_t0	YOX1_oe_t0	OK	517.255	481.568	-0.103138	-0.470538	0.5007	0.999114	no
P1429	XLOC_001464	FMN1	IV:935235-935892	ctrl_t0	YOX1_oe_t0	OK	39.0732	35.2336	-0.149227	-0.566597	0.416	0.999114	no
P143	XLOC_000151	KIP1	II:101885-105221	ctrl_t0	YOX1_oe_t0	OK	19.0714	19.4593	0.029044	0.127709	0.85975	0.999114	no
P1430	XLOC_001465	SEC26	IV:937894-940816	ctrl_t0	YOX1_oe_t0	OK	200.395	197.594	-0.0203053	-0.0914856	0.89675	0.999114	no
P1431	XLOC_001466	YDR239C	IV:941056-943420	ctrl_t0	YOX1_oe_t0	OK	18.4088	16.0586	-0.197051	-0.827632	0.23895	0.999114	no
P1432	XLOC_001467	SNU56	IV:943673-945438	ctrl_t0	YOX1_oe_t0	OK	18.1138	17.1072	-0.0824928	-0.326438	0.642	0.999114	no
P1433	XLOC_001468	PRP28	IV:948517-950284	ctrl_t0	YOX1_oe_t0	OK	18.6834	21.1181	0.176722	0.728211	0.3035	0.999114	no
P1434	XLOC_001469	YDR248C	IV:957757-958339	ctrl_t0	YOX1_oe_t0	OK	56.4661	62.0857	0.136877	0.542538	0.4317	0.999114	no
P1435	XLOC_001470	YDR249C	IV:958680-959802	ctrl_t0	YOX1_oe_t0	OK	12.066	12.1311	0.0077512	0.0270242	0.97205	0.999114	no
P1436	XLOC_001471	YDR250C	IV:960085-960361	ctrl_t0	YOX1_oe_t0	OK	4.11585	1.35766	-1.60007	-1.06823	0.13415	0.999114	no
P1437	XLOC_001472	MET32	IV:963989-964565	ctrl_t0	YOX1_oe_t0	OK	22.8503	21.5674	-0.0833601	-0.270862	0.7003	0.999114	no
P1438	XLOC_001473	RMD5	IV:966556-967822	ctrl_t0	YOX1_oe_t0	OK	54.7361	58.6196	0.0988896	0.433776	0.5387	0.999114	no
P1439	XLOC_001474	CTA1	IV:968132-969680	ctrl_t0	YOX1_oe_t0	OK	20.1683	21.5371	0.094736	0.386184	0.58455	0.999114	no
P144	XLOC_000152	YBL062W	II:105307-107406	ctrl_t0	YOX1_oe_t0	NOTEST	0	0.61205	inf	0	1	1	no
P1440	XLOC_001475	RKM4	IV:969989-971474	ctrl_t0	YOX1_oe_t0	OK	28.7764	30.852	0.100477	0.423164	0.55165	0.999114	no
P1441	XLOC_001476	HSP78	IV:971807-974243	ctrl_t0	YOX1_oe_t0	OK	109.353	116.178	0.0873406	0.400345	0.56695	0.999114	no
P1442	XLOC_001477	YAP6	IV:974630-975782	ctrl_t0	YOX1_oe_t0	OK	8.38118	9.26443	0.144549	0.467875	0.5106	0.999114	no
P1443	XLOC_001478	SWM1	IV:976716-977229	ctrl_t0	YOX1_oe_t0	OK	40.3343	45.0654	0.160015	0.579009	0.40775	0.999114	no
P1444	XLOC_001479	EXG2	IV:977520-979209	ctrl_t0	YOX1_oe_t0	OK	48.4599	44.7528	-0.114814	-0.510172	0.4651	0.999114	no
P1445	XLOC_001481	YDR261C-D	IV:987533-992349	ctrl_t0	YOX1_oe_t0	HIDATA	0	4.96444	0	0	1	1	no
P1446	XLOC_001482	DIN7	IV:994241-995534	ctrl_t0	YOX1_oe_t0	OK	8.9466	8.86668	-0.0129455	-0.0437001	0.9474	0.999114	no
P1447	XLOC_001483	AKR1	IV:996028-998323	ctrl_t0	YOX1_oe_t0	OK	66.6244	60.8747	-0.130208	-0.59425	0.39385	0.999114	no
P1448	XLOC_001484	YDR266C	IV:1000103-1002023	ctrl_t0	YOX1_oe_t0	OK	48.109	50.3697	0.0662512	0.297534	0.67345	0.999114	no
P1449	XLOC_001485	CIA1	IV:1002509-1003502	ctrl_t0	YOX1_oe_t0	OK	37.6143	37.4313	-0.00703882	-0.0288749	0.9671	0.999114	no
P145	XLOC_000153	YEL1	II:107931-109995	ctrl_t0	YOX1_oe_t0	OK	10.8658	11.1682	0.0395983	0.155189	0.82535	0.999114	no
P1450	XLOC_001486	YDR269C	IV:1005664-1008766	ctrl_t0	YOX1_oe_t0	OK	0.801114	0	#NAME?	NA	0.22645	0.999114	no
P1451	XLOC_001487	YDR271C	IV:1005664-1008766	ctrl_t0	YOX1_oe_t0	OK	31.5923	37.3432	0.241275	0.331284	0.6367	0.999114	no
P1452	XLOC_001488	YDR274C	IV:1011588-1011960	ctrl_t0	YOX1_oe_t0	OK	22.4331	19.6724	-0.189457	-0.47694	0.49595	0.999114	no
P1453	XLOC_001489	PMP3	IV:1013475-1013643	ctrl_t0	YOX1_oe_t0	OK	2518.53	2301.4	-0.130071	-0.546579	0.4387	0.999114	no
P1454	XLOC_001490	MTH1	IV:1014400-1015702	ctrl_t0	YOX1_oe_t0	OK	105.271	109.658	0.0589063	0.268158	0.70415	0.999114	no
P1455	XLOC_001491	YDR278C	IV:1017000-1017318	ctrl_t0	YOX1_oe_t0	NOTEST	0.595044	0.302171	-0.977629	0	1	1	no
P1456	XLOC_001492	PHM6	IV:1022006-1022321	ctrl_t0	YOX1_oe_t0	OK	7.20929	7.18659	-0.00454948	-0.00651609	0.947	0.999114	no
P1457	XLOC_001493	YDR282C	IV:1023510-1024755	ctrl_t0	YOX1_oe_t0	OK	23.7169	26.4694	0.158413	0.640458	0.3637	0.999114	no
P1458	XLOC_001494	GCN2	IV:1025069-1030049	ctrl_t0	YOX1_oe_t0	OK	35.2772	35.8424	0.0229348	0.104966	0.88245	0.999114	no
P1459	XLOC_001495	DPP1	IV:1030549-1031419	ctrl_t0	YOX1_oe_t0	OK	90.4495	87.8854	-0.0414885	-0.182204	0.79675	0.999114	no
P146	XLOC_000154	YBL059W	II:110593-111244	ctrl_t0	YOX1_oe_t0	OK	50.9573	49.3569	-0.0460381	-0.177644	0.80185	0.999114	no
P1460	XLOC_001496	YDR286C	IV:1035230-1035575	ctrl_t0	YOX1_oe_t0	OK	53.6506	64.5908	0.267734	0.871671	0.21665	0.999114	no
P1461	XLOC_001497	RTT103	IV:1038279-1039699	ctrl_t0	YOX1_oe_t0	OK	35.419	36.7949	0.0549832	0.228615	0.7412	0.999114	no
P1462	XLOC_001498	SRP101	IV:1043145-1045011	ctrl_t0	YOX1_oe_t0	OK	66.9513	69.1619	0.0468651	0.213025	0.7663	0.999114	no
P1463	XLOC_001499	SSD1	IV:1045639-1049392	ctrl_t0	YOX1_oe_t0	OK	123.488	119.884	-0.0427246	-0.193625	0.78605	0.999114	no
P1464	XLOC_001500	DPL1	IV:1050458-1052228	ctrl_t0	YOX1_oe_t0	OK	98.3681	89.7503	-0.132275	-0.604318	0.3891	0.999114	no
P1465	XLOC_001501	HDA2	IV:1052622-1054647	ctrl_t0	YOX1_oe_t0	OK	26.9707	27.0458	0.0040111	0.0173015	0.9809	0.999114	no
P1466	XLOC_001502	ATP5	IV:1058175-1058814	ctrl_t0	YOX1_oe_t0	OK	796.357	850.629	0.0951146	0.432907	0.5312	0.999114	no
P1467	XLOC_001503	PRO1	IV:1061504-1062791	ctrl_t0	YOX1_oe_t0	OK	70.5909	65.8954	-0.0993038	-0.443192	0.5275	0.999114	no
P1468	XLOC_001504	RSC3	IV:1068728-1071386	ctrl_t0	YOX1_oe_t0	OK	39.12	42.7646	0.128509	0.580782	0.40205	0.999114	no
P1469	XLOC_001505	CPR5	IV:1071879-1072557	ctrl_t0	YOX1_oe_t0	OK	406.223	363.075	-0.162002	-0.741879	0.28745	0.999114	no
P147	XLOC_000155	SHP1	II:111436-112708	ctrl_t0	YOX1_oe_t0	OK	165.261	165.722	0.00402149	0.0184201	0.9786	0.999114	no
P1470	XLOC_001506	HNT2	IV:1072745-1073488	ctrl_t0	YOX1_oe_t0	OK	44.5101	49.4625	0.152201	0.597949	0.3976	0.999114	no
P1471	XLOC_001507	YDR306C	IV:1073734-1075171	ctrl_t0	YOX1_oe_t0	OK	40.0051	43.9941	0.137126	0.594401	0.4017	0.999114	no
P1472	XLOC_001509	SRB7	IV:1078026-1078449	ctrl_t0	YOX1_oe_t0	OK	100.745	109.035	0.114081	0.453747	0.518	0.999114	no
P1473	XLOC_001510	GIC2	IV:1079047-1080199	ctrl_t0	YOX1_oe_t0	OK	105.819	91.5385	-0.209154	-0.943832	0.17685	0.999114	no
P1474	XLOC_001511	SUM1	IV:1081127-1084316	ctrl_t0	YOX1_oe_t0	OK	49.2271	47.9821	-0.0369566	-0.168915	0.80845	0.999114	no
P1475	XLOC_001512	PIB1	IV:1089218-1090079	ctrl_t0	YOX1_oe_t0	OK	54.6963	53.2125	-0.0396764	-0.165697	0.81515	0.999114	no
P1476	XLOC_001513	RAD34	IV:1090432-1092511	ctrl_t0	YOX1_oe_t0	OK	21.3362	23.2191	0.122007	0.518029	0.4589	0.999114	no
P1477	XLOC_001514	IPK1	IV:1092740-1093586	ctrl_t0	YOX1_oe_t0	OK	15.9089	18.9745	0.254231	0.887161	0.20345	0.999114	no
P1478	XLOC_001516	YDR319C	IV:1105002-1105827	ctrl_t0	YOX1_oe_t0	OK	38.4082	40.8296	0.0881996	0.354035	0.6198	0.999114	no
P1479	XLOC_001517	SWA2	IV:1106094-1108101	ctrl_t0	YOX1_oe_t0	OK	34.7294	32.8821	-0.0788572	-0.346823	0.62095	0.999114	no
P148	XLOC_000156	PTC3	II:113761-115168	ctrl_t0	YOX1_oe_t0	OK	187.327	187.05	-0.00213005	-0.00976122	0.9888	0.999114	no
P1480	XLOC_001518	DAD4	IV:1108279-1108621	ctrl_t0	YOX1_oe_t0	OK	501.845	552.859	0.139671	0.543529	0.4421	0.999114	no
P1481	XLOC_001519	TIM11	IV:1112002-1112293	ctrl_t0	YOX1_oe_t0	OK	806.662	838.056	0.0550813	0.245847	0.72545	0.999114	no
P1482	XLOC_001520	PEP7	IV:1112479-1114027	ctrl_t0	YOX1_oe_t0	OK	12.4075	13.9241	0.166365	0.636142	0.3576	0.999114	no
P1483	XLOC_001521	UTP4	IV:1114432-1116763	ctrl_t0	YOX1_oe_t0	OK	45.7363	44.0113	-0.055465	-0.250427	0.71535	0.999114	no
P1484	XLOC_001522	YSP2	IV:1120608-1124925	ctrl_t0	YOX1_oe_t0	OK	34.4274	34.1665	-0.0109744	-0.0501569	0.94295	0.999114	no
P1485	XLOC_001523	SKP1	IV:1125301-1126018	ctrl_t0	YOX1_oe_t0	OK	345.814	336.391	-0.0398595	-0.16559	0.8108	0.999114	no
P1486	XLOC_001524	PEX3	IV:1126269-1127595	ctrl_t0	YOX1_oe_t0	OK	58.6409	64.062	0.127561	0.566792	0.4242	0.999114	no
P1487	XLOC_001525	YDR333C	IV:1133259-1135431	ctrl_t0	YOX1_oe_t0	OK	40.8077	40.0739	-0.0261767	-0.117231	0.8669	0.999114	no
P1488	XLOC_001526	YDR338C	IV:1147378-1149466	ctrl_t0	YOX1_oe_t0	OK	25.664	25.8361	0.0096428	0.0415201	0.954	0.999114	no
P1489	XLOC_001527	FCF1	IV:1149950-1150520	ctrl_t0	YOX1_oe_t0	OK	120.152	121.387	0.0147561	0.0630437	0.9277	0.999114	no
P149	XLOC_000157	TOD6	II:117588-119166	ctrl_t0	YOX1_oe_t0	OK	22.9865	21.0091	-0.129773	-0.533127	0.4547	0.999114	no
P1490	XLOC_001529	YDR341C	IV:1151802-1153626	ctrl_t0	YOX1_oe_t0	OK	205.651	198.859	-0.0484574	-0.22137	0.7514	0.999114	no
P1491	XLOC_001530	HXT7	IV:1154215-1155928	ctrl_t0	YOX1_oe_t0	OK	210.36	189.793	-0.148436	-0.67625	0.32775	0.999114	no
P1492	XLOC_001531	HXT6	IV:1159607-1161320	ctrl_t0	YOX1_oe_t0	OK	79.2576	72.7458	-0.123685	-0.561147	0.423	0.999114	no
P1493	XLOC_001532	YDR344C	IV:1162005-1162449	ctrl_t0	YOX1_oe_t0	OK	9.78053	8.70982	-0.167269	-0.353432	0.61805	0.999114	no
P1494	XLOC_001533	HXT3	IV:1162956-1164660	ctrl_t0	YOX1_oe_t0	OK	15.1783	15.3573	0.0169142	0.067208	0.9256	0.999114	no
P1495	XLOC_001534	SVF1	IV:1167213-1168659	ctrl_t0	YOX1_oe_t0	OK	126.56	129.441	0.0324802	0.148667	0.833	0.999114	no
P1496	XLOC_001535	YDR348C	IV:1170325-1171825	ctrl_t0	YOX1_oe_t0	OK	66.6817	63.4747	-0.0711077	-0.319391	0.64755	0.999114	no
P1497	XLOC_001536	YPS7	IV:1172385-1174176	ctrl_t0	YOX1_oe_t0	OK	57.8461	50.5486	-0.194548	-0.872793	0.2147	0.999114	no
P1498	XLOC_001537	ATP22	IV:1176119-1178174	ctrl_t0	YOX1_oe_t0	OK	29.2737	33.3777	0.189279	0.828971	0.24035	0.999114	no
P1499	XLOC_001538	YDR354C-A	IV:1184746-1185889	ctrl_t0	YOX1_oe_t0	OK	439.944	462.776	0.072996	0.0702349	0.924	0.999114	no
P15	XLOC_000014	OAF1	I:48563-51707	ctrl_t0	YOX1_oe_t0	OK	26.117	26.1213	0.000236953	0.00105915	0.9982	0.999114	no
P150	XLOC_000158	YBL053W	II:119334-121874	ctrl_t0	YOX1_oe_t0	OK	14.3392	11.9902	-0.258109	-0.194965	0.78325	0.999114	no
P1500	XLOC_001539	YDR355C	IV:1186066-1188941	ctrl_t0	YOX1_oe_t0	NOTEST	0	0	0	0	1	1	no
P1501	XLOC_001540	CNL1	IV:1189198-1189567	ctrl_t0	YOX1_oe_t0	OK	180.057	215.687	0.260482	1.07461	0.12135	0.999114	no
P1502	XLOC_001541	EAF1	IV:1191935-1195032	ctrl_t0	YOX1_oe_t0	OK	31.3071	33.3396	0.0907482	0.390829	0.56875	0.999114	no
P1503	XLOC_001542	BCP1	IV:1195411-1196263	ctrl_t0	YOX1_oe_t0	OK	56.0647	54.2714	-0.0468994	-0.196114	0.77885	0.999114	no
P1504	XLOC_001543	TFC6	IV:1196678-1198697	ctrl_t0	YOX1_oe_t0	OK	22.6716	22.4099	-0.0167518	-0.0710493	0.92095	0.999114	no
P1505	XLOC_001544	CDC40	IV:1202842-1204210	ctrl_t0	YOX1_oe_t0	OK	23.0989	24.7139	0.0974948	0.396904	0.5678	0.999114	no
P1506	XLOC_001545	ESF1	IV:1204496-1206383	ctrl_t0	YOX1_oe_t0	OK	110.604	100.97	-0.131477	-0.601354	0.391	0.999114	no
P1507	XLOC_001546	YDR366C	IV:1212437-1212836	ctrl_t0	YOX1_oe_t0	OK	1174.18	1237.97	0.0763187	0.349533	0.6174	0.999114	no
P1508	XLOC_001547	XRS2	IV:1215015-1217580	ctrl_t0	YOX1_oe_t0	OK	13.1642	14.2979	0.119182	0.493017	0.478	0.999114	no
P1509	XLOC_001548	YDR370C	IV:1217781-1219110	ctrl_t0	YOX1_oe_t0	OK	24.8121	24.0148	-0.0471162	-0.191458	0.77985	0.999114	no
P151	XLOC_000159	SEC17	II:125124-126119	ctrl_t0	YOX1_oe_t0	OK	101.454	108.907	0.10227	0.454297	0.52025	0.999114	no
P1510	XLOC_001549	YDR371C-A	IV:1219412-1220948	ctrl_t0	YOX1_oe_t0	OK	248.194	396.5	0.675854	0.460483	0.51525	0.999114	no
P1511	XLOC_001550	VPS74	IV:1221111-1222149	ctrl_t0	YOX1_oe_t0	OK	127.895	136.193	0.0906968	0.410572	0.56035	0.999114	no
P1512	XLOC_001551	YDR374C	IV:1223473-1224394	ctrl_t0	YOX1_oe_t0	NOTEST	0.643553	0.50628	-0.346123	0	1	1	no
P1513	XLOC_001552	BCS1	IV:1225165-1226536	ctrl_t0	YOX1_oe_t0	OK	47.8274	44.2453	-0.112313	-0.488355	0.48325	0.999114	no
P1514	XLOC_001553	LSM6	IV:1229348-1229609	ctrl_t0	YOX1_oe_t0	OK	273.74	255.557	-0.0991605	-0.381427	0.59045	0.999114	no
P1515	XLOC_001554	YDR379C-A	IV:1233277-1233517	ctrl_t0	YOX1_oe_t0	OK	211.323	253.676	0.263533	0.938731	0.17995	0.999114	no
P1516	XLOC_001555	YDR381C-A	IV:1238311-1238850	ctrl_t0	YOX1_oe_t0	OK	109.573	130.709	0.254461	0.963491	0.1699	0.999114	no
P1517	XLOC_001556	NKP1	IV:1239959-1240676	ctrl_t0	YOX1_oe_t0	OK	30.0741	28.7861	-0.0631454	-0.235071	0.73585	0.999114	no
P1518	XLOC_001557	ATO3	IV:1241203-1242031	ctrl_t0	YOX1_oe_t0	OK	102.68	107.933	0.0719705	0.31531	0.6568	0.999114	no
P1519	XLOC_001558	YDR387C	IV:1248153-1249821	ctrl_t0	YOX1_oe_t0	OK	25.0974	26.313	0.0682405	0.287125	0.68475	0.999114	no
P152	XLOC_000160	MOH1	II:126827-127244	ctrl_t0	YOX1_oe_t0	OK	31.6277	34.6378	0.131157	0.406936	0.57185	0.999114	no
P1520	XLOC_001559	UBA2	IV:1254936-1256847	ctrl_t0	YOX1_oe_t0	OK	43.2722	45.756	0.0805202	0.359747	0.6103	0.999114	no
P1521	XLOC_001561	YDR391C	IV:1257357-1258056	ctrl_t0	YOX1_oe_t0	OK	65.2614	66.3697	0.0242931	0.100577	0.88245	0.999114	no
P1522	XLOC_001562	NCB2	IV:1266294-1266898	ctrl_t0	YOX1_oe_t0	OK	109.843	102.837	-0.0950957	-0.33303	0.6379	0.999114	no
P1523	XLOC_001563	DIT2	IV:1272222-1273703	ctrl_t0	YOX1_oe_t0	OK	2.39187	2.43327	0.0247593	0.0582644	0.93115	0.999114	no
P1524	XLOC_001564	RPB7	IV:1276653-1277169	ctrl_t0	YOX1_oe_t0	OK	126.038	138.777	0.138907	0.589189	0.397	0.999114	no
P1525	XLOC_001565	TRS120	IV:1284068-1287938	ctrl_t0	YOX1_oe_t0	OK	34.5766	34.2575	-0.0133792	-0.0610089	0.93	0.999114	no
P1526	XLOC_001566	ADE8	IV:1288214-1288859	ctrl_t0	YOX1_oe_t0	OK	108.017	101.411	-0.0910485	-0.389656	0.57755	0.999114	no
P1527	XLOC_001567	STE14	IV:1292371-1293091	ctrl_t0	YOX1_oe_t0	OK	39.5725	36.6593	-0.11032	-0.42957	0.5473	0.999114	no
P1528	XLOC_001568	DFM1	IV:1293368-1294394	ctrl_t0	YOX1_oe_t0	OK	69.7681	64.6984	-0.108839	-0.474152	0.5003	0.999114	no
P1529	XLOC_001569	YDR413C	IV:1294692-1295411	ctrl_t0	YOX1_oe_t0	OK	79.2936	79.2884	-9.34219e-05	-0.000355891	0.9965	0.999114	no
P153	XLOC_000161	RRT1	II:127298-127610	ctrl_t0	YOX1_oe_t0	OK	28.7241	30.3001	0.0770621	0.189074	0.78855	0.999114	no
P1530	XLOC_001570	ERD1	IV:1295597-1296686	ctrl_t0	YOX1_oe_t0	OK	22.7341	23.3125	0.0362477	0.141958	0.83775	0.999114	no
P1531	XLOC_001571	YDR415C	IV:1297036-1298161	ctrl_t0	YOX1_oe_t0	OK	33.9945	35.7545	0.0728244	0.301045	0.66695	0.999114	no
P1532	XLOC_001572	YDR417C	IV:1301554-1302113	ctrl_t0	YOX1_oe_t0	OK	6.29216	4.67462	-0.428705	-0.0679944	0.8207	0.999114	no
P1533	XLOC_001573	SIP1	IV:1315325-1317773	ctrl_t0	YOX1_oe_t0	OK	39.0037	37.7425	-0.0474222	-0.212999	0.7632	0.999114	no
P1534	XLOC_001574	CAD1	IV:1318045-1319275	ctrl_t0	YOX1_oe_t0	OK	57.201	58.0415	0.0210457	0.0923293	0.8942	0.999114	no
P1535	XLOC_001575	DYN2	IV:1319386-1319841	ctrl_t0	YOX1_oe_t0	OK	331.444	345.479	0.0598333	0.244095	0.72485	0.999114	no
P1536	XLOC_001576	YDR426C	IV:1320063-1322006	ctrl_t0	YOX1_oe_t0	OK	46.6935	44.3783	-0.0733663	-0.122486	0.86245	0.999114	no
P1537	XLOC_001577	BNA7	IV:1323453-1324239	ctrl_t0	YOX1_oe_t0	OK	38.7557	37.184	-0.0597269	-0.23616	0.7359	0.999114	no
P1538	XLOC_001578	TIF35	IV:1324476-1325301	ctrl_t0	YOX1_oe_t0	OK	304.67	308.344	0.0172948	0.0792674	0.90755	0.999114	no
P1539	XLOC_001579	CYM1	IV:1325500-1328701	ctrl_t0	YOX1_oe_t0	OK	60.1208	61.5718	0.0344056	0.157321	0.81835	0.999114	no
P154	XLOC_000162	PSY4	II:132423-133749	ctrl_t0	YOX1_oe_t0	OK	25.2768	23.409	-0.110746	-0.450445	0.51595	0.999114	no
P1540	XLOC_001580	PPM1	IV:1332982-1333969	ctrl_t0	YOX1_oe_t0	OK	50.8143	54.1875	0.0927253	0.393551	0.56875	0.999114	no
P1541	XLOC_001581	APT2	IV:1344516-1345062	ctrl_t0	YOX1_oe_t0	OK	76.4548	67.4913	-0.179907	-0.721827	0.30065	0.999114	no
P1542	XLOC_001582	SSN2	IV:1345646-1349938	ctrl_t0	YOX1_oe_t0	OK	27.7223	28.061	0.0175196	0.0792237	0.908	0.999114	no
P1543	XLOC_001583	YDR445C	IV:1350289-1352589	ctrl_t0	YOX1_oe_t0	OK	41.0727	37.7342	-0.122308	-0.203034	0.7743	0.999114	no
P1544	XLOC_001584	RPS17B	IV:1354828-1355553	ctrl_t0	YOX1_oe_t0	OK	1251.73	1431.05	0.193145	0.88381	0.20295	0.999114	no
P1545	XLOC_001585	UTP6	IV:1357579-1358902	ctrl_t0	YOX1_oe_t0	OK	26.7986	23.1321	-0.212258	-0.861862	0.2258	0.999114	no
P1546	XLOC_001586	YHP1	IV:1361119-1362181	ctrl_t0	YOX1_oe_t0	OK	36.2147	32.0591	-0.175844	-0.71987	0.30795	0.999114	no
P1547	XLOC_001587	TSA2	IV:1365071-1365662	ctrl_t0	YOX1_oe_t0	OK	66.5694	76.3343	0.197473	0.803669	0.255	0.999114	no
P1548	XLOC_001588	GUK1	IV:1366263-1366827	ctrl_t0	YOX1_oe_t0	OK	333.131	317.342	-0.0700506	-0.318723	0.6504	0.999114	no
P1549	XLOC_001589	YDR455C	IV:1367372-1369386	ctrl_t0	YOX1_oe_t0	OK	0.931684	1.64945	0.824074	0.135964	0.73345	0.999114	no
P155	XLOC_000163	YBL044W	II:135997-136366	ctrl_t0	YOX1_oe_t0	OK	0.783593	0.434381	-0.851144	-0.358472	0.4729	0.999114	no
P1550	XLOC_001590	HEH2	IV:1380054-1382046	ctrl_t0	YOX1_oe_t0	OK	47.2475	50.7968	0.1045	0.469722	0.4989	0.999114	no
P1551	XLOC_001591	PFA5	IV:1382318-1383443	ctrl_t0	YOX1_oe_t0	OK	26.3609	24.929	-0.0805732	-0.321575	0.6437	0.999114	no
P1552	XLOC_001592	YDR461C-A	IV:1385523-1385766	ctrl_t0	YOX1_oe_t0	OK	155.795	149.157	-0.0628186	-0.202331	0.7705	0.999114	no
P1553	XLOC_001593	YDR464C-A	IV:1388871-1393179	ctrl_t0	YOX1_oe_t0	OK	189.451	143.679	-0.39898	-0.291589	0.6727	0.999114	no
P1554	XLOC_001594	RMT2	IV:1393335-1394574	ctrl_t0	YOX1_oe_t0	OK	51.2319	50.8689	-0.0102572	-0.044549	0.9514	0.999114	no
P1555	XLOC_001595	YDR467C	IV:1395120-1397909	ctrl_t0	YOX1_oe_t0	OK	100.028	114.656	0.196905	0.342525	0.62885	0.999114	no
P1556	XLOC_001596	TLG1	IV:1398025-1398700	ctrl_t0	YOX1_oe_t0	OK	76.7059	94.0466	0.294039	1.24123	0.07515	0.999114	no
P1557	XLOC_001597	UGO1	IV:1399705-1401214	ctrl_t0	YOX1_oe_t0	OK	34.0286	39.2503	0.205955	0.885927	0.2103	0.999114	no
P1558	XLOC_001598	PRP3	IV:1404444-1405854	ctrl_t0	YOX1_oe_t0	OK	21.9352	23.4781	0.0980663	0.398546	0.56855	0.999114	no
P1559	XLOC_001599	JIP4	IV:1407463-1410094	ctrl_t0	YOX1_oe_t0	OK	37.592	38.2295	0.0242632	0.109459	0.87885	0.999114	no
P156	XLOC_000164	ECM13	II:136687-137461	ctrl_t0	YOX1_oe_t0	OK	69.425	96.3757	0.473214	2.01741	0.00475	0.999114	no
P1560	XLOC_001600	YDR476C	IV:1410452-1411127	ctrl_t0	YOX1_oe_t0	OK	53.697	46.9562	-0.193525	-0.771421	0.27025	0.999114	no
P1561	XLOC_001601	PEX29	IV:1415209-1416874	ctrl_t0	YOX1_oe_t0	OK	44.7126	44.2913	-0.0136573	-0.0604334	0.9321	0.999114	no
P1562	XLOC_001602	PHO8	IV:1418549-1420250	ctrl_t0	YOX1_oe_t0	OK	74.5448	65.5585	-0.185326	-0.839843	0.2316	0.999114	no
P1563	XLOC_001603	CWC21	IV:1420430-1420838	ctrl_t0	YOX1_oe_t0	OK	54.5974	55.1939	0.0156774	0.0548733	0.9379	0.999114	no
P1564	XLOC_001604	VPS72	IV:1424819-1427207	ctrl_t0	YOX1_oe_t0	OK	30.2351	30.6647	0.0203533	0.0902024	0.89545	0.999114	no
P1565	XLOC_001605	VPS60	IV:1427430-1428120	ctrl_t0	YOX1_oe_t0	OK	112.521	118.229	0.0713876	0.311979	0.65725	0.999114	no
P1566	XLOC_001606	RIB3	IV:1428353-1428980	ctrl_t0	YOX1_oe_t0	OK	229.793	227.739	-0.0129536	-0.0584835	0.93465	0.999114	no
P1567	XLOC_001607	PAC11	IV:1429187-1430789	ctrl_t0	YOX1_oe_t0	OK	20.2325	18.5898	-0.122161	-0.495809	0.4843	0.999114	no
P1568	XLOC_001608	PKH1	IV:1431967-1434268	ctrl_t0	YOX1_oe_t0	OK	36.7979	35.9313	-0.0343817	-0.153456	0.82625	0.999114	no
P1569	XLOC_001609	YDR491C	IV:1434499-1435874	ctrl_t0	YOX1_oe_t0	OK	15.0986	13.1748	-0.196637	-0.272723	0.70035	0.999114	no
P157	XLOC_000165	PRE7	II:141246-141972	ctrl_t0	YOX1_oe_t0	OK	238.475	241.288	0.016917	0.0771117	0.91155	0.999114	no
P1570	XLOC_001610	VPS3	IV:1438114-1441150	ctrl_t0	YOX1_oe_t0	OK	16.8608	19.5157	0.210966	0.913077	0.20265	0.999114	no
P1571	XLOC_001611	PUF6	IV:1441432-1443403	ctrl_t0	YOX1_oe_t0	OK	79.7832	78.2096	-0.02874	-0.131237	0.8509	0.999114	no
P1572	XLOC_001612	ITR1	IV:1443712-1445467	ctrl_t0	YOX1_oe_t0	OK	1039.71	1071.78	0.0438323	0.186477	0.7947	0.999114	no
P1573	XLOC_001613	SEC20	IV:1445842-1446994	ctrl_t0	YOX1_oe_t0	OK	50.7146	51.0204	0.00867045	0.0373253	0.95815	0.999114	no
P1574	XLOC_001614	RPL37B	IV:1450197-1450853	ctrl_t0	YOX1_oe_t0	OK	4854.58	5384.23	0.149394	0.680293	0.3281	0.999114	no
P1575	XLOC_001615	SAM2	IV:1453309-1454464	ctrl_t0	YOX1_oe_t0	OK	169.567	176.374	0.0567799	0.259365	0.7116	0.999114	no
P1576	XLOC_001616	LPP1	IV:1455041-1455866	ctrl_t0	YOX1_oe_t0	OK	33.5473	31.5224	-0.0898203	-0.351013	0.616	0.999114	no
P1577	XLOC_001617	SPG3	IV:1456310-1456694	ctrl_t0	YOX1_oe_t0	OK	38.6588	44.5974	0.206163	0.651622	0.3641	0.999114	no
P1578	XLOC_001618	PSP1	IV:1456694-1459220	ctrl_t0	YOX1_oe_t0	OK	96.3548	104.487	0.116901	0.535778	0.44115	0.999114	no
P1579	XLOC_001619	YDR506C	IV:1459727-1461554	ctrl_t0	YOX1_oe_t0	OK	21.1956	20.0922	-0.0771348	-0.320158	0.64485	0.999114	no
P158	XLOC_000166	YBL039W-B	II:143392-143572	ctrl_t0	YOX1_oe_t0	OK	133.412	119.164	-0.162939	-0.363629	0.60385	0.999114	no
P1580	XLOC_001621	GIN4	IV:1462357-1465786	ctrl_t0	YOX1_oe_t0	OK	63.6113	63.6435	0.000730384	0.00334361	0.99655	0.999114	no
P1581	XLOC_001622	GNP1	IV:1466452-1468573	ctrl_t0	YOX1_oe_t0	OK	149.749	133.112	-0.169912	-0.752291	0.27785	0.999114	no
P1582	XLOC_001623	YDR510C-A	IV:1469399-1469811	ctrl_t0	YOX1_oe_t0	OK	5466.82	4948.38	-0.143744	-0.213203	0.74295	0.999114	no
P1583	XLOC_001624	EMI1	IV:1470499-1471448	ctrl_t0	YOX1_oe_t0	OK	59.9504	65.7713	0.133687	0.209074	0.76	0.999114	no
P1584	XLOC_001625	YDR514C	IV:1471547-1472999	ctrl_t0	YOX1_oe_t0	OK	16.2753	16.7657	0.0428356	0.167861	0.8127	0.999114	no
P1585	XLOC_001626	EMI2	IV:1474973-1476476	ctrl_t0	YOX1_oe_t0	OK	368.326	371.488	0.0123303	0.0557143	0.93685	0.999114	no
P1586	XLOC_001627	URC2	IV:1481084-1483476	ctrl_t0	YOX1_oe_t0	OK	11.3255	12.1622	0.102831	0.388224	0.57655	0.999114	no
P1587	XLOC_001628	SPS2	IV:1483794-1485303	ctrl_t0	YOX1_oe_t0	OK	2.25242	2.69455	0.258567	0.62709	0.3752	0.999114	no
P1588	XLOC_001629	SPS1	IV:1485565-1487038	ctrl_t0	YOX1_oe_t0	OK	1.41297	1.78651	0.338405	0.685261	0.33415	0.999114	no
P1589	XLOC_001630	AGE1	IV:1487541-1488990	ctrl_t0	YOX1_oe_t0	OK	41.6882	40.6205	-0.0374315	-0.162213	0.81765	0.999114	no
P159	XLOC_000167	MRPL16	II:146186-146885	ctrl_t0	YOX1_oe_t0	OK	137.244	146.276	0.0919488	0.409169	0.5624	0.999114	no
P1590	XLOC_001631	YDR524C-B	IV:1489597-1489798	ctrl_t0	YOX1_oe_t0	OK	14913.7	13364.7	-0.158218	-0.710363	0.3111	0.999114	no
P1591	XLOC_001632	YDR524C-A	IV:1489870-1490234	ctrl_t0	YOX1_oe_t0	NOTEST	0	0	0	0	1	1	no
P1592	XLOC_001633	YDR526C	IV:1491074-1492413	ctrl_t0	YOX1_oe_t0	NOTEST	0.130511	0	#NAME?	0	1	1	no
P1593	XLOC_001635	QCR7	IV:1496164-1496548	ctrl_t0	YOX1_oe_t0	OK	1855.94	2044.69	0.139733	0.637408	0.3657	0.999114	no
P1594	XLOC_001636	APA2	IV:1496790-1497768	ctrl_t0	YOX1_oe_t0	OK	66.752	66.9385	0.00402655	0.0174309	0.9802	0.999114	no
P1595	XLOC_001637	KRE28	IV:1499395-1500553	ctrl_t0	YOX1_oe_t0	OK	26.2794	31.7244	0.271663	1.09804	0.1185	0.999114	no
P1596	XLOC_001638	HSP31	IV:1501446-1502160	ctrl_t0	YOX1_oe_t0	OK	95.7036	99.6044	0.0576364	0.249015	0.7216	0.999114	no
P1597	XLOC_001639	FIT1	IV:1503313-1504900	ctrl_t0	YOX1_oe_t0	OK	7.48923	6.76876	-0.145928	-0.494452	0.4836	0.999114	no
P1598	XLOC_001640	YDR535C	IV:1506605-1507362	ctrl_t0	YOX1_oe_t0	OK	7.30689	5.96055	-0.293813	-0.589821	0.4034	0.999114	no
P1599	XLOC_001641	YDR537C	IV:1510855-1511630	ctrl_t0	YOX1_oe_t0	OK	1.1537	2.23753	0.955642	0.664278	0.36225	0.999114	no
P16	XLOC_000015	YAL047W-A	I:52800-54913	ctrl_t0	YOX1_oe_t0	OK	14.3008	13.4991	-0.0832385	-0.0727343	0.91785	0.999114	no
P160	XLOC_000168	APL3	II:147208-150286	ctrl_t0	YOX1_oe_t0	OK	38.1438	37.5737	-0.0217233	-0.0986323	0.8886	0.999114	no
P1600	XLOC_001642	IRC4	IV:1517135-1517675	ctrl_t0	YOX1_oe_t0	OK	9.32502	10.3839	0.155173	0.379982	0.58925	0.999114	no
P1601	XLOC_001643	YDR541C	IV:1519663-1520698	ctrl_t0	YOX1_oe_t0	OK	15.2082	16.79	0.142759	0.517205	0.45665	0.999114	no
P1602	XLOC_001644	YDR543C	IV:1524633-1524933	ctrl_t0	YOX1_oe_t0	OK	0.975682	2.10758	1.1111	0.733061	0.3329	0.999114	no
P1603	XLOC_001645	YDR544C	IV:1525094-1525523	ctrl_t0	YOX1_oe_t0	OK	13.9887	11.5913	-0.271218	-0.623131	0.37195	0.999114	no
P1604	XLOC_001646	YDR545C-A	IV:1526320-1531711	ctrl_t0	YOX1_oe_t0	NOTEST	0	0	0	0	1	1	no
P1605	XLOC_001647	YIL177W-A	IX:482-6147	ctrl_t0	YOX1_oe_t0	NOTEST	0	0	0	0	1	1	no
P1606	XLOC_001649	VTH1	IX:11491-16141	ctrl_t0	YOX1_oe_t0	NOTEST	0.18712	0.163879	-0.191337	0	1	1	no
P1607	XLOC_001650	YIL171W-A	IX:16783-18712	ctrl_t0	YOX1_oe_t0	NOTEST	0	0	0	0	1	1	no
P1608	XLOC_001655	SUC2	IX:37384-38983	ctrl_t0	YOX1_oe_t0	OK	280.552	239.777	-0.226578	-1.03239	0.14065	0.999114	no
P1609	XLOC_001656	YIL161W	IX:39432-40140	ctrl_t0	YOX1_oe_t0	OK	30.5847	35.3531	0.209029	0.790125	0.2601	0.999114	no
P161	XLOC_000169	HEK2	II:160183-161329	ctrl_t0	YOX1_oe_t0	OK	151.769	142.53	-0.0906144	-0.413291	0.5533	0.999114	no
P1610	XLOC_001657	BNR1	IX:41824-45952	ctrl_t0	YOX1_oe_t0	OK	11.7307	11.7851	0.00666918	0.0285898	0.964	0.999114	no
P1611	XLOC_001658	AIM20	IX:46200-46815	ctrl_t0	YOX1_oe_t0	OK	56.6952	56.7067	0.0002937	0.00116938	0.99515	0.999114	no
P1612	XLOC_001659	YIL156W-B	IX:46948-47973	ctrl_t0	YOX1_oe_t0	OK	392.55	406.828	0.0515434	0.101528	0.89035	0.999114	no
P1613	XLOC_001659	YIL156W-A	IX:46948-47973	ctrl_t0	YOX1_oe_t0	OK	64.5193	69.3877	0.104949	0.181834	0.79965	0.999114	no
P1614	XLOC_001660	UBP7	IX:48090-51306	ctrl_t0	YOX1_oe_t0	OK	24.7948	23.6106	-0.0706005	-0.314853	0.65225	0.999114	no
P1615	XLOC_001661	RRD1	IX:55197-56379	ctrl_t0	YOX1_oe_t0	OK	64.164	54.8598	-0.226015	-0.987723	0.16585	0.999114	no
P1616	XLOC_001662	YIL152W	IX:56544-57252	ctrl_t0	YOX1_oe_t0	OK	30.6062	29.4596	-0.0550862	-0.204466	0.7627	0.999114	no
P1617	XLOC_001663	RPL40A	IX:68707-69528	ctrl_t0	YOX1_oe_t0	OK	2364.44	2315.02	-0.0304759	-0.138109	0.8445	0.999114	no
P1618	XLOC_001664	TID3	IX:78073-80149	ctrl_t0	YOX1_oe_t0	OK	35.9205	39.6507	0.142538	0.632787	0.3649	0.999114	no
P1619	XLOC_001665	CCT2	IX:83207-84885	ctrl_t0	YOX1_oe_t0	OK	168.642	159.217	-0.0829728	-0.380072	0.57995	0.999114	no
P162	XLOC_000170	SHE1	II:161698-162715	ctrl_t0	YOX1_oe_t0	OK	22.611	22.7906	0.0114151	0.044038	0.95035	0.999114	no
P1620	XLOC_001666	AXL2	IX:85052-87837	ctrl_t0	YOX1_oe_t0	OK	37.6955	36.0792	-0.0632253	-0.281868	0.69245	0.999114	no
P1621	XLOC_001666	YIL141W	IX:85052-87837	ctrl_t0	YOX1_oe_t0	OK	6.56994	6.5954	0.00558062	0.00301934	0.98495	0.999114	no
P1622	XLOC_001667	OM45	IX:93618-94800	ctrl_t0	YOX1_oe_t0	OK	224.399	245.937	0.132222	0.605336	0.38805	0.999114	no
P1623	XLOC_001669	FLX1	IX:97394-98330	ctrl_t0	YOX1_oe_t0	OK	21.3733	21.018	-0.0241783	-0.0904134	0.89345	0.999114	no
P1624	XLOC_001670	ASG1	IX:102781-105676	ctrl_t0	YOX1_oe_t0	OK	32.5079	32.6651	0.00695796	0.0313164	0.96605	0.999114	no
P1625	XLOC_001671	MET18	IX:113805-116904	ctrl_t0	YOX1_oe_t0	OK	40.0744	40.1209	0.00167182	0.00760533	0.9912	0.999114	no
P1626	XLOC_001672	STH1	IX:117991-122071	ctrl_t0	YOX1_oe_t0	OK	67.4274	69.4112	0.0418336	0.191725	0.7834	0.999114	no
P1627	XLOC_001673	KGD1	IX:122688-125733	ctrl_t0	YOX1_oe_t0	OK	428.753	451.525	0.0746601	0.32428	0.64435	0.999114	no
P1628	XLOC_001674	AYR1	IX:126203-127097	ctrl_t0	YOX1_oe_t0	OK	168.65	162.555	-0.0531013	-0.240908	0.729	0.999114	no
P1629	XLOC_001675	SIM1	IX:128150-129581	ctrl_t0	YOX1_oe_t0	OK	357.866	313.626	-0.190372	-0.863614	0.21785	0.999114	no
P163	XLOC_000171	YBL029W	II:166133-167264	ctrl_t0	YOX1_oe_t0	OK	18.9313	17.6632	-0.100021	-0.380448	0.5866	0.999114	no
P1630	XLOC_001676	POG1	IX:130609-131665	ctrl_t0	YOX1_oe_t0	OK	42.6143	39.111	-0.123763	-0.515797	0.46645	0.999114	no
P1631	XLOC_001677	QDR2	IX:132243-133872	ctrl_t0	YOX1_oe_t0	OK	82.1395	79.2581	-0.0515192	-0.234165	0.73415	0.999114	no
P1632	XLOC_001678	QDR1	IX:134416-136108	ctrl_t0	YOX1_oe_t0	OK	12.126	12.1875	0.00730701	0.0280659	0.97085	0.999114	no
P1633	XLOC_001679	RHO3	IX:139751-140447	ctrl_t0	YOX1_oe_t0	OK	109.11	102.745	-0.0867179	-0.376065	0.5881	0.999114	no
P1634	XLOC_001680	HIS5	IX:142927-144085	ctrl_t0	YOX1_oe_t0	OK	63.7841	60.262	-0.0819482	-0.359674	0.61235	0.999114	no
P1635	XLOC_001681	YIL115W-A	IX:144267-148709	ctrl_t0	YOX1_oe_t0	OK	28.5711	26.0285	-0.134461	-0.0758255	0.9161	0.999114	no
P1636	XLOC_001682	SDP1	IX:150558-151188	ctrl_t0	YOX1_oe_t0	OK	25.7466	30.4111	0.240217	0.849973	0.2293	0.999114	no
P1637	XLOC_001683	HOS4	IX:151594-154846	ctrl_t0	YOX1_oe_t0	OK	31.7559	32.6417	0.0396907	0.179459	0.79885	0.999114	no
P1638	XLOC_001684	COX5B	IX:155221-155765	ctrl_t0	YOX1_oe_t0	OK	180.5	210.116	0.219186	0.94367	0.1857	0.999114	no
P1639	XLOC_001685	HPM1	IX:156044-157178	ctrl_t0	YOX1_oe_t0	OK	45.817	40.2824	-0.185736	-0.786049	0.25955	0.999114	no
P164	XLOC_000172	RPL19B	II:168422-169376	ctrl_t0	YOX1_oe_t0	OK	2488.34	2543.84	0.0318261	0.140114	0.84435	0.999114	no
P1640	XLOC_001686	YIL108W	IX:160886-162977	ctrl_t0	YOX1_oe_t0	OK	55.0808	50.1178	-0.136227	-0.615116	0.37975	0.999114	no
P1641	XLOC_001687	MOB1	IX:166414-167444	ctrl_t0	YOX1_oe_t0	OK	72.5274	75.2184	0.05256	0.229262	0.74655	0.999114	no
P1642	XLOC_001688	YIL105W-A	IX:167580-169641	ctrl_t0	YOX1_oe_t0	OK	509.834	738.342	0.534261	0.454762	0.51125	0.999114	no
P1643	XLOC_001689	DPH1	IX:171750-173028	ctrl_t0	YOX1_oe_t0	OK	38.3208	38.5215	0.00753412	0.03197	0.96355	0.999114	no
P1644	XLOC_001691	YIL100W	IX:177342-177726	ctrl_t0	YOX1_oe_t0	OK	2.91103	3.55952	0.290151	0.326065	0.6385	0.999114	no
P1645	XLOC_001692	SGA1	IX:178003-179653	ctrl_t0	YOX1_oe_t0	OK	6.6722	6.21634	-0.102097	-0.340796	0.6344	0.999114	no
P1646	XLOC_001693	FYV10	IX:180426-181977	ctrl_t0	YOX1_oe_t0	OK	36.35	38.205	0.0718055	0.310508	0.6606	0.999114	no
P1647	XLOC_001694	PRK1	IX:183936-186369	ctrl_t0	YOX1_oe_t0	OK	27.9815	26.447	-0.0813653	-0.357882	0.6122	0.999114	no
P1648	XLOC_001695	YIL092W	IX:189065-190967	ctrl_t0	YOX1_oe_t0	OK	11.5341	11.3904	-0.0180814	-0.0704197	0.91755	0.999114	no
P1649	XLOC_001696	ICE2	IX:193594-195070	ctrl_t0	YOX1_oe_t0	OK	39.5158	35.3232	-0.161815	-0.695291	0.3191	0.999114	no
P165	XLOC_000173	LSM2	II:170622-171038	ctrl_t0	YOX1_oe_t0	OK	419.365	585.309	0.480993	2.04656	0.00365	0.999114	no
P1650	XLOC_001697	YIL089W	IX:195598-196216	ctrl_t0	YOX1_oe_t0	OK	13.6483	11.8414	-0.20488	-0.579761	0.41175	0.999114	no
P1651	XLOC_001699	YIL082W-A	IX:205634-210357	ctrl_t0	YOX1_oe_t0	OK	2.96759	3.07405	0.0508504	0.184873	0.79175	0.999114	no
P1652	XLOC_001701	THS1	IX:212498-214703	ctrl_t0	YOX1_oe_t0	OK	411.448	400.622	-0.0384675	-0.170676	0.80575	0.999114	no
P1653	XLOC_001702	SEC28	IX:216657-217548	ctrl_t0	YOX1_oe_t0	OK	214.18	220.753	0.0436118	0.199401	0.7759	0.999114	no
P1654	XLOC_001703	HOP1	IX:226601-228419	ctrl_t0	YOX1_oe_t0	OK	4.66572	4.65948	-0.00193056	-0.00606318	0.9883	0.999114	no
P1655	XLOC_001704	YIL071W-A	IX:228549-229994	ctrl_t0	YOX1_oe_t0	OK	19.664	18.0245	-0.125597	-0.211837	0.76305	0.999114	no
P1656	XLOC_001705	YIL068W-A	IX:233012-235474	ctrl_t0	YOX1_oe_t0	OK	3.66753	4.77315	0.380134	0.16305	0.7303	0.999114	no
P1657	XLOC_001706	YIL066W-A	IX:235723-237809	ctrl_t0	YOX1_oe_t0	OK	20.421	20.6315	0.0147988	0.0212215	0.97585	0.999114	no
P1658	XLOC_001707	SEE1	IX:241942-242716	ctrl_t0	YOX1_oe_t0	OK	78.6841	67.1801	-0.228039	-0.968193	0.17185	0.999114	no
P1659	XLOC_001708	YIL060W	IX:246391-247198	ctrl_t0	YOX1_oe_t0	OK	16.647	15.122	-0.138614	-0.209257	0.7592	0.999114	no
P166	XLOC_000174	RRN10	II:171480-171918	ctrl_t0	YOX1_oe_t0	OK	26.9557	29.8509	0.147183	0.448805	0.5296	0.999114	no
P1660	XLOC_001709	YIL058W	IX:246391-247198	ctrl_t0	YOX1_oe_t0	OK	24.342	17.759	-0.454901	-0.538831	0.4587	0.999114	no
P1661	XLOC_001711	VHR1	IX:249990-251913	ctrl_t0	YOX1_oe_t0	OK	34.1446	33.7664	-0.0160653	-0.0704531	0.9226	0.999114	no
P1662	XLOC_001712	YIL054W	IX:254542-254860	ctrl_t0	YOX1_oe_t0	OK	3.13963	3.97265	0.339504	0.35129	0.6086	0.999114	no
P1663	XLOC_001713	RHR2	IX:255114-255867	ctrl_t0	YOX1_oe_t0	OK	384.643	332.546	-0.209965	-0.960821	0.16635	0.999114	no
P1664	XLOC_001714	PCL7	IX:258912-259770	ctrl_t0	YOX1_oe_t0	OK	72.8394	70.6899	-0.0432153	-0.18554	0.7905	0.999114	no
P1665	XLOC_001715	DFG10	IX:260157-260919	ctrl_t0	YOX1_oe_t0	OK	22.6845	22.0822	-0.0388235	-0.138948	0.84095	0.999114	no
P1666	XLOC_001716	NEO1	IX:261436-264892	ctrl_t0	YOX1_oe_t0	OK	36.7161	37.19	0.0185054	0.084208	0.90265	0.999114	no
P1667	XLOC_001717	YIL046W-A	IX:268308-268473	ctrl_t0	YOX1_oe_t0	OK	10.8719	26.6894	1.29566	1.02705	0.1722	0.999114	no
P1668	XLOC_001718	MET30	IX:268650-270573	ctrl_t0	YOX1_oe_t0	OK	34.0363	29.8148	-0.191045	-0.832073	0.23835	0.999114	no
P1669	XLOC_001719	PIG2	IX:271160-272777	ctrl_t0	YOX1_oe_t0	OK	41.248	41.62	0.0129525	0.0568056	0.9335	0.999114	no
P167	XLOC_000175	NCL1	II:172533-174588	ctrl_t0	YOX1_oe_t0	OK	99.5505	98.0397	-0.0220638	-0.101001	0.8824	0.999114	no
P1670	XLOC_001720	GVP36	IX:276524-277505	ctrl_t0	YOX1_oe_t0	OK	310.382	293.942	-0.0785163	-0.359774	0.6036	0.999114	no
P1671	XLOC_001721	APQ12	IX:277722-278139	ctrl_t0	YOX1_oe_t0	OK	73.0469	74.0733	0.0201293	0.0755056	0.9128	0.999114	no
P1672	XLOC_001722	TED1	IX:278425-279847	ctrl_t0	YOX1_oe_t0	OK	85.8525	86.9364	0.0181004	0.0820887	0.9071	0.999114	no
P1673	XLOC_001723	CST6	IX:285665-287429	ctrl_t0	YOX1_oe_t0	OK	79.0686	84.5017	0.0958763	0.437019	0.53455	0.999114	no
P1674	XLOC_001724	YIL030W-A	IX:292632-295903	ctrl_t0	YOX1_oe_t0	OK	43.5109	41.1792	-0.0794613	-0.0821561	0.90765	0.999114	no
P1675	XLOC_001724	ULP2	IX:292632-295903	ctrl_t0	YOX1_oe_t0	OK	32.3223	34.7805	0.105751	0.465156	0.50545	0.999114	no
P1676	XLOC_001725	YIL029W-A	IX:296049-300106	ctrl_t0	YOX1_oe_t0	OK	80.2713	83.8207	0.0624227	0.070788	0.91905	0.999114	no
P1677	XLOC_001726	YIL028W	IX:302099-302498	ctrl_t0	YOX1_oe_t0	OK	10.169	9.80141	-0.0531123	-0.106837	0.88065	0.999114	no
P1678	XLOC_001727	TIM44	IX:311164-312460	ctrl_t0	YOX1_oe_t0	OK	134.655	130.337	-0.0470221	-0.214986	0.76375	0.999114	no
P1679	XLOC_001728	RPB3	IX:312904-314820	ctrl_t0	YOX1_oe_t0	OK	53.8093	50.0043	-0.105804	-0.299255	0.66645	0.999114	no
P168	XLOC_000176	RFT1	II:182400-184125	ctrl_t0	YOX1_oe_t0	OK	49.1264	47.3428	-0.0533526	-0.23803	0.7383	0.999114	no
P1680	XLOC_001729	FAF1	IX:315092-316133	ctrl_t0	YOX1_oe_t0	OK	22.1317	19.4239	-0.188277	-0.717759	0.30715	0.999114	no
P1681	XLOC_001730	RPL2B	IX:316767-317932	ctrl_t0	YOX1_oe_t0	OK	1860.24	1553.76	-0.259724	-1.13716	0.10745	0.999114	no
P1682	XLOC_001731	SNL1	IX:321453-321933	ctrl_t0	YOX1_oe_t0	OK	99.061	107.118	0.112805	0.460775	0.51525	0.999114	no
P1683	XLOC_001732	BAR1	IX:322341-324105	ctrl_t0	YOX1_oe_t0	OK	92.0479	81.1049	-0.182597	-0.831897	0.23345	0.999114	no
P1684	XLOC_001734	MNT3	IX:326102-327995	ctrl_t0	YOX1_oe_t0	OK	40.4166	40.4662	0.00177124	0.00786156	0.98985	0.999114	no
P1685	XLOC_001735	YIL012W	IX:333010-333352	ctrl_t0	YOX1_oe_t0	OK	2.40396	2.05364	-0.227229	-0.2129	0.7507	0.999114	no
P1686	XLOC_001736	TIR3	IX:333726-334536	ctrl_t0	YOX1_oe_t0	OK	15.0891	13.0259	-0.212128	-0.692245	0.3215	0.999114	no
P1687	XLOC_001737	DOT5	IX:334881-335529	ctrl_t0	YOX1_oe_t0	OK	103.412	101.943	-0.0206411	-0.0884159	0.8995	0.999114	no
P1688	XLOC_001738	FAA3	IX:339343-341428	ctrl_t0	YOX1_oe_t0	OK	40.0519	40.0092	-0.00154126	-0.0068832	0.9905	0.999114	no
P1689	XLOC_001739	URM1	IX:342535-342835	ctrl_t0	YOX1_oe_t0	OK	162.71	150.528	-0.112268	-0.421748	0.5426	0.999114	no
P169	XLOC_000177	APN2	II:184352-185915	ctrl_t0	YOX1_oe_t0	OK	21.1712	22.4003	0.0814166	0.334079	0.63055	0.999114	no
P1690	XLOC_001740	YIA6	IX:344061-345183	ctrl_t0	YOX1_oe_t0	OK	26.485	31.1822	0.235545	0.951742	0.17625	0.999114	no
P1691	XLOC_001741	EPS1	IX:345691-347797	ctrl_t0	YOX1_oe_t0	OK	54.6056	56.138	0.0399289	0.180857	0.79735	0.999114	no
P1692	XLOC_001742	CFD1	IX:349121-350003	ctrl_t0	YOX1_oe_t0	OK	21.6391	22.7642	0.0731248	0.272044	0.69215	0.999114	no
P1693	XLOC_001743	YIL002W-A	IX:350300-350510	ctrl_t0	YOX1_oe_t0	OK	221.701	265.689	0.261118	0.848272	0.23335	0.999114	no
P1694	XLOC_001744	YIL001W	IX:353939-355481	ctrl_t0	YOX1_oe_t0	OK	18.2495	18.665	0.0324835	0.130489	0.84845	0.999114	no
P1695	XLOC_001745	AIM21	IX:360884-362924	ctrl_t0	YOX1_oe_t0	OK	56.5741	56.3955	-0.00456196	-0.0206784	0.9777	0.999114	no
P1696	XLOC_001746	DJP1	IX:363220-364519	ctrl_t0	YOX1_oe_t0	OK	67.7901	70.5355	0.0572763	0.255865	0.70985	0.999114	no
P1697	XLOC_001747	IST3	IX:364888-365335	ctrl_t0	YOX1_oe_t0	OK	34.1758	44.9082	0.394004	1.31591	0.06145	0.999114	no
P1698	XLOC_001749	YIR007W	IX:370703-372998	ctrl_t0	YOX1_oe_t0	OK	22.0995	23.1755	0.0685818	0.294702	0.68005	0.999114	no
P1699	XLOC_001750	MSL1	IX:374524-374860	ctrl_t0	YOX1_oe_t0	OK	32.4287	36.8237	0.18336	0.503038	0.47755	0.999114	no
P17	XLOC_000016	YAL044W-A	I:57487-57850	ctrl_t0	YOX1_oe_t0	OK	171.613	161.785	-0.0850756	-0.33487	0.62835	0.999114	no
P170	XLOC_000178	FUS3	II:192450-193512	ctrl_t0	YOX1_oe_t0	OK	54.5795	52.3664	-0.0597179	-0.255726	0.7174	0.999114	no
P1700	XLOC_001751	DSN1	IX:375430-377161	ctrl_t0	YOX1_oe_t0	OK	38.4458	39.8684	0.0524176	0.230122	0.7464	0.999114	no
P1701	XLOC_001752	SQT1	IX:378485-379781	ctrl_t0	YOX1_oe_t0	OK	87.6693	77.8341	-0.171669	-0.773563	0.2684	0.999114	no
P1702	XLOC_001753	YIR014W	IX:381085-381814	ctrl_t0	YOX1_oe_t0	OK	24.2664	24.1398	-0.00754875	-0.0270999	0.97125	0.999114	no
P1703	XLOC_001754	RPR2	IX:381947-382382	ctrl_t0	YOX1_oe_t0	OK	55.4009	56.6969	0.033361	0.120329	0.8597	0.999114	no
P1704	XLOC_001755	YIR016W	IX:382627-383425	ctrl_t0	YOX1_oe_t0	OK	116.356	110.164	-0.0789035	-0.347556	0.62115	0.999114	no
P1705	XLOC_001756	YIR017W-A	IX:383555-384165	ctrl_t0	YOX1_oe_t0	OK	11.0532	12.822	0.21416	0.58247	0.40675	0.999114	no
P1706	XLOC_001757	YAP5	IX:384608-385346	ctrl_t0	YOX1_oe_t0	OK	27.1247	25.8701	-0.0683217	-0.250922	0.7155	0.999114	no
P1707	XLOC_001758	YIR020W-A	IX:393883-397082	ctrl_t0	YOX1_oe_t0	OK	50.983	40.2167	-0.342222	-0.317657	0.6399	0.999114	no
P1708	XLOC_001760	MRS1	IX:397214-398385	ctrl_t0	YOX1_oe_t0	OK	32.2784	31.8858	-0.0176587	-0.0720769	0.913	0.999114	no
P1709	XLOC_001761	YIR021W-A	IX:398513-398726	ctrl_t0	YOX1_oe_t0	OK	1.94039	2.00692	0.0486404	0.0237097	0.82875	0.999114	no
P171	XLOC_000179	ACH1	II:194121-195702	ctrl_t0	YOX1_oe_t0	OK	420.166	445.469	0.0843646	0.377407	0.59045	0.999114	no
P1710	XLOC_001762	SEC11	IX:398732-399236	ctrl_t0	YOX1_oe_t0	OK	156.892	152.538	-0.0405986	-0.174204	0.8043	0.999114	no
P1711	XLOC_001763	DAL81	IX:399776-402706	ctrl_t0	YOX1_oe_t0	OK	25.6694	24.5421	-0.0647949	-0.267568	0.70235	0.999114	no
P1712	XLOC_001764	MND2	IX:403658-404765	ctrl_t0	YOX1_oe_t0	OK	13.561	13.5694	0.000893837	0.0031817	0.99235	0.999114	no
P1713	XLOC_001765	DAL4	IX:408467-410375	ctrl_t0	YOX1_oe_t0	OK	4.61331	4.67	0.017621	0.0559137	0.93715	0.999114	no
P1714	XLOC_001766	DAL2	IX:410806-411838	ctrl_t0	YOX1_oe_t0	OK	16.9815	16.8508	-0.011151	-0.0408879	0.9525	0.999114	no
P1715	XLOC_001767	YIR030W-A	IX:412898-414679	ctrl_t0	YOX1_oe_t0	OK	9.19471	8.35662	-0.137885	-0.147747	0.83705	0.999114	no
P1716	XLOC_001768	MGA2	IX:416123-419465	ctrl_t0	YOX1_oe_t0	OK	47.0872	49.5516	0.0735965	0.336631	0.6349	0.999114	no
P1717	XLOC_001769	YIR036W-A	IX:422073-423036	ctrl_t0	YOX1_oe_t0	OK	64.9259	47.1987	-0.460049	-0.79319	0.2623	0.999114	no
P1718	XLOC_001770	HYR1	IX:423127-423619	ctrl_t0	YOX1_oe_t0	OK	376.616	394.511	0.0669691	0.304304	0.66715	0.999114	no
P1719	XLOC_001771	PAU15	IX:433928-434303	ctrl_t0	YOX1_oe_t0	NOTEST	0.202803	0.617916	1.60733	0	1	1	no
P172	XLOC_000181	FMT1	II:202055-203261	ctrl_t0	YOX1_oe_t0	OK	18.955	19.139	0.0139401	0.0539192	0.94275	0.999114	no
P1720	XLOC_001772	YIL177C	IX:482-6147	ctrl_t0	YOX1_oe_t0	NOTEST	0	0	0	0	1	1	no
P1721	XLOC_001773	PAU14	IX:8792-9155	ctrl_t0	YOX1_oe_t0	NOTEST	0	0	0	0	1	1	no
P1722	XLOC_001774	IMA3	IX:16783-18712	ctrl_t0	YOX1_oe_t0	NOTEST	0	0	0	0	1	1	no
P1723	XLOC_001775	YIL169C	IX:23118-26106	ctrl_t0	YOX1_oe_t0	OK	163.494	155.83	-0.0692641	-0.313509	0.6566	0.999114	no
P1724	XLOC_001776	YIL166C	IX:30937-32566	ctrl_t0	YOX1_oe_t0	OK	7.73589	8.41286	0.12103	0.424133	0.5354	0.999114	no
P1725	XLOC_001777	YIL165C	IX:33717-34077	ctrl_t0	YOX1_oe_t0	OK	30.7617	31.2303	0.0218103	0.0607066	0.9263	0.999114	no
P1726	XLOC_001778	NIT1	IX:34086-34686	ctrl_t0	YOX1_oe_t0	OK	21.7946	22.7091	0.0592999	0.19538	0.77965	0.999114	no
P1727	XLOC_001779	YIL163C	IX:36898-37252	ctrl_t0	YOX1_oe_t0	OK	8.48585	7.88938	-0.105148	-0.177121	0.80095	0.999114	no
P1728	XLOC_001780	POT1	IX:40190-41444	ctrl_t0	YOX1_oe_t0	OK	11.8438	12.5786	0.086845	0.312305	0.6569	0.999114	no
P1729	XLOC_001781	COA1	IX:46948-47973	ctrl_t0	YOX1_oe_t0	OK	123.356	139.626	0.178739	0.62855	0.3751	0.999114	no
P173	XLOC_000182	SCT1	II:203405-205817	ctrl_t0	YOX1_oe_t0	OK	89.7981	85.0449	-0.0784591	-0.355062	0.61215	0.999114	no
P1730	XLOC_001782	GUT2	IX:51758-53708	ctrl_t0	YOX1_oe_t0	OK	260.806	258.363	-0.0135782	-0.0612018	0.9266	0.999114	no
P1731	XLOC_001783	IMP2'	IX:53980-55021	ctrl_t0	YOX1_oe_t0	OK	95.9243	91.1739	-0.0732758	-0.32648	0.6393	0.999114	no
P1732	XLOC_001784	YIL151C	IX:57337-60694	ctrl_t0	YOX1_oe_t0	OK	33.1077	33.9091	0.0345086	0.156535	0.8246	0.999114	no
P1733	XLOC_001785	MCM10	IX:61012-62728	ctrl_t0	YOX1_oe_t0	OK	18.7722	19.6903	0.06889	0.281477	0.68905	0.999114	no
P1734	XLOC_001786	MLP2	IX:63027-68067	ctrl_t0	YOX1_oe_t0	OK	45.1476	47.5558	0.0749724	0.343469	0.6164	0.999114	no
P1735	XLOC_001787	SLN1	IX:69790-73453	ctrl_t0	YOX1_oe_t0	OK	39.9573	38.8263	-0.0414248	-0.189172	0.7835	0.999114	no
P1736	XLOC_001788	ATG32	IX:74183-75773	ctrl_t0	YOX1_oe_t0	OK	19.4876	20.7524	0.0907217	0.369505	0.6009	0.999114	no
P1737	XLOC_001789	PAN6	IX:76353-77283	ctrl_t0	YOX1_oe_t0	OK	68.6289	66.4386	-0.0467944	-0.201739	0.7754	0.999114	no
P1738	XLOC_001790	SSL2	IX:80509-83041	ctrl_t0	YOX1_oe_t0	OK	38.6651	37.5332	-0.0428675	-0.192873	0.78545	0.999114	no
P1739	XLOC_001791	YIL142C-A	IX:83207-84885	ctrl_t0	YOX1_oe_t0	OK	0.74934	0.55938	-0.421792	-0.0471996	0.79755	0.999114	no
P174	XLOC_000183	ALK2	II:207193-209224	ctrl_t0	YOX1_oe_t0	OK	29.6769	29.5017	-0.00854126	-0.0371876	0.95975	0.999114	no
P1740	XLOC_001792	REV7	IX:87978-88716	ctrl_t0	YOX1_oe_t0	OK	20.3733	20.3797	0.000446631	0.00154593	0.9905	0.999114	no
P1741	XLOC_001793	TPM2	IX:89229-89715	ctrl_t0	YOX1_oe_t0	OK	256.597	290.09	0.176998	0.789033	0.26165	0.999114	no
P1742	XLOC_001794	TMA108	IX:89947-92788	ctrl_t0	YOX1_oe_t0	OK	68.6306	69.0894	0.00961131	0.0440471	0.94895	0.999114	no
P1743	XLOC_001795	VHS2	IX:95064-96375	ctrl_t0	YOX1_oe_t0	OK	38.9374	36.2245	-0.104193	-0.44217	0.52945	0.999114	no
P1744	XLOC_001796	YIL134C-A	IX:96521-96725	ctrl_t0	YOX1_oe_t0	OK	3.26188	5.77483	0.824074	0.485864	0.4866	0.999114	no
P1745	XLOC_001797	RPL16A	IX:98526-99416	ctrl_t0	YOX1_oe_t0	OK	1124.61	1086.27	-0.0500422	-0.226685	0.7531	0.999114	no
P1746	XLOC_001798	CSM2	IX:99859-100501	ctrl_t0	YOX1_oe_t0	OK	11.825	11.8695	0.00541779	0.0153878	0.9833	0.999114	no
P1747	XLOC_001799	FKH1	IX:100780-102235	ctrl_t0	YOX1_oe_t0	OK	49.8822	45.8996	-0.120043	-0.526237	0.4641	0.999114	no
P1748	XLOC_001800	TAO3	IX:106106-113237	ctrl_t0	YOX1_oe_t0	OK	46.6405	44.4248	-0.070218	-0.321082	0.64325	0.999114	no
P1749	XLOC_001801	RRT14	IX:117023-117644	ctrl_t0	YOX1_oe_t0	OK	60.278	67.1764	0.156323	0.630301	0.36955	0.999114	no
P175	XLOC_000184	YBL008W-A	II:209408-209648	ctrl_t0	YOX1_oe_t0	OK	0	4.07374	inf	NA	0.00115	0.999114	no
P1750	XLOC_001802	RPI1	IX:136653-137877	ctrl_t0	YOX1_oe_t0	OK	48.2928	57.5348	0.252625	1.09687	0.1172	0.999114	no
P1751	XLOC_001803	PRM5	IX:140612-141569	ctrl_t0	YOX1_oe_t0	OK	47.7107	43.7048	-0.126522	-0.525977	0.4531	0.999114	no
P1752	XLOC_001804	NUP159	IX:144267-148709	ctrl_t0	YOX1_oe_t0	OK	71.2619	65.3318	-0.125347	-0.568808	0.41875	0.999114	no
P1753	XLOC_001805	POR2	IX:149142-149988	ctrl_t0	YOX1_oe_t0	OK	34.2164	32.689	-0.0658855	-0.259567	0.7162	0.999114	no
P1754	XLOC_001806	SEC24	IX:157384-160165	ctrl_t0	YOX1_oe_t0	OK	167.202	153.067	-0.127428	-0.577843	0.406	0.999114	no
P1755	XLOC_001807	PFK26	IX:163277-165761	ctrl_t0	YOX1_oe_t0	OK	39.2886	40.3738	0.0393074	0.17722	0.7971	0.999114	no
P1756	XLOC_001808	SLM1	IX:167580-169641	ctrl_t0	YOX1_oe_t0	OK	63.545	68.6955	0.112438	0.502214	0.4696	0.999114	no
P1757	XLOC_001809	SHQ1	IX:169981-171505	ctrl_t0	YOX1_oe_t0	OK	14.3115	14.3255	0.00140897	0.00545398	0.99375	0.999114	no
P1758	XLOC_001810	YIL102C-A	IX:173364-173592	ctrl_t0	YOX1_oe_t0	OK	91.3967	86.2626	-0.0834077	-0.217533	0.76145	0.999114	no
P1759	XLOC_001811	YIL102C	IX:174581-174887	ctrl_t0	YOX1_oe_t0	OK	24.1638	29.8578	0.305256	0.707623	0.31455	0.999114	no
P176	XLOC_000185	HIR1	II:209652-212175	ctrl_t0	YOX1_oe_t0	OK	19.1933	18.4942	-0.0535362	-0.228433	0.7451	0.999114	no
P1760	XLOC_001812	XBP1	IX:175306-177250	ctrl_t0	YOX1_oe_t0	OK	54.6522	59.9833	0.134281	0.605435	0.388	0.999114	no
P1761	XLOC_001813	YIL100C-A	IX:177342-177726	ctrl_t0	YOX1_oe_t0	OK	0.486317	1.0436	1.1016	0.450242	0.4529	0.999114	no
P1762	XLOC_001814	FMC1	IX:179771-180239	ctrl_t0	YOX1_oe_t0	OK	104.994	101.261	-0.0522217	-0.212086	0.76605	0.999114	no
P1763	XLOC_001815	YIL096C	IX:182116-183127	ctrl_t0	YOX1_oe_t0	OK	26.3175	28.0776	0.0933955	0.36828	0.5971	0.999114	no
P1764	XLOC_001817	LYS12	IX:186516-187632	ctrl_t0	YOX1_oe_t0	OK	169.468	158.079	-0.100363	-0.458987	0.5116	0.999114	no
P1765	XLOC_001818	RSM25	IX:187989-188784	ctrl_t0	YOX1_oe_t0	OK	96.9962	88.1028	-0.13874	-0.604839	0.3929	0.999114	no
P1766	XLOC_001819	UTP25	IX:191029-193195	ctrl_t0	YOX1_oe_t0	OK	31.5088	29.4139	-0.0992543	-0.435777	0.53495	0.999114	no
P1767	XLOC_001820	AVT7	IX:197930-199403	ctrl_t0	YOX1_oe_t0	OK	76.8976	73.1586	-0.07191	-0.324822	0.64375	0.999114	no
P1768	XLOC_001821	AIM19	IX:199645-200119	ctrl_t0	YOX1_oe_t0	OK	96.8998	99.4883	0.0380338	0.153839	0.8278	0.999114	no
P1769	XLOC_001822	YIL086C	IX:200152-200461	ctrl_t0	YOX1_oe_t0	OK	5.767	7.58508	0.395344	0.531059	0.44645	0.999114	no
P177	XLOC_000186	YBL006W-A	II:216586-217129	ctrl_t0	YOX1_oe_t0	OK	684.191	585.854	-0.223858	-0.369517	0.60075	0.999114	no
P1770	XLOC_001823	KTR7	IX:200489-202043	ctrl_t0	YOX1_oe_t0	OK	58.5529	56.2659	-0.0574787	-0.256902	0.71395	0.999114	no
P1771	XLOC_001824	SDS3	IX:202275-203259	ctrl_t0	YOX1_oe_t0	OK	32.9568	37.1929	0.174453	0.709346	0.3054	0.999114	no
P1772	XLOC_001825	CAB2	IX:203555-204653	ctrl_t0	YOX1_oe_t0	OK	52.1745	56.0906	0.104415	0.449158	0.5204	0.999114	no
P1773	XLOC_001826	AIR1	IX:210922-212005	ctrl_t0	YOX1_oe_t0	OK	14.495	11.0218	-0.395196	-1.37496	0.0503	0.999114	no
P1774	XLOC_001827	YIL077C	IX:214990-215953	ctrl_t0	YOX1_oe_t0	OK	66.8581	68.8456	0.0422612	0.183229	0.78705	0.999114	no
P1775	XLOC_001828	RPN2	IX:217862-220700	ctrl_t0	YOX1_oe_t0	OK	203.508	200.02	-0.0249356	-0.112385	0.875	0.999114	no
P1776	XLOC_001829	SER33	IX:221080-222490	ctrl_t0	YOX1_oe_t0	OK	56.29	54.8685	-0.0368993	-0.163631	0.81515	0.999114	no
P1777	XLOC_001830	SPO22	IX:222936-225954	ctrl_t0	YOX1_oe_t0	OK	7.24244	8.22027	0.18271	0.718465	0.313	0.999114	no
P1778	XLOC_001831	PCI8	IX:228549-229994	ctrl_t0	YOX1_oe_t0	OK	21.3048	22.2971	0.0656768	0.24358	0.7299	0.999114	no
P1779	XLOC_001832	MAM33	IX:230271-231072	ctrl_t0	YOX1_oe_t0	OK	169.275	177.386	0.0675271	0.306125	0.6592	0.999114	no
P178	XLOC_000187	PDR3	II:217469-220400	ctrl_t0	YOX1_oe_t0	OK	18.4051	17.2039	-0.0973684	-0.419336	0.55215	0.999114	no
P1780	XLOC_001833	RPS24B	IX:231552-232369	ctrl_t0	YOX1_oe_t0	OK	674.161	614.889	-0.132768	-0.605621	0.38315	0.999114	no
P1781	XLOC_001834	SEC6	IX:233012-235474	ctrl_t0	YOX1_oe_t0	OK	36.6123	36.6646	0.00205811	0.0091721	0.98765	0.999114	no
P1782	XLOC_001835	YIL067C	IX:235723-237809	ctrl_t0	YOX1_oe_t0	OK	20.6352	19.0032	-0.118866	-0.473237	0.4948	0.999114	no
P1783	XLOC_001836	RNR3	IX:238098-240708	ctrl_t0	YOX1_oe_t0	OK	4.84053	4.95028	0.0323448	0.114303	0.87165	0.999114	no
P1784	XLOC_001837	FIS1	IX:241307-241775	ctrl_t0	YOX1_oe_t0	OK	157.215	149.502	-0.0725778	-0.307591	0.66645	0.999114	no
P1785	XLOC_001838	YRB2	IX:242760-243744	ctrl_t0	YOX1_oe_t0	OK	92.5774	103.63	0.162711	0.726024	0.3032	0.999114	no
P1786	XLOC_001839	ARC15	IX:243997-244462	ctrl_t0	YOX1_oe_t0	OK	323.468	328.048	0.020284	0.0910296	0.89605	0.999114	no
P1787	XLOC_001840	SNP1	IX:244656-245559	ctrl_t0	YOX1_oe_t0	OK	19.0431	20.2983	0.0920907	0.335731	0.63395	0.999114	no
P1788	XLOC_001841	YIL059C	IX:246391-247198	ctrl_t0	YOX1_oe_t0	OK	47.784	30.739	-0.636458	-1.41954	0.04885	0.999114	no
P1789	XLOC_001842	RGI2	IX:247901-248396	ctrl_t0	YOX1_oe_t0	OK	42.4372	55.6149	0.39014	1.42462	0.0439	0.999114	no
P179	XLOC_000188	YBL005W-B	II:221329-226598	ctrl_t0	YOX1_oe_t0	OK	10.2918	9.38804	-0.132594	-0.568357	0.416	0.999114	no
P1790	XLOC_001843	YIL055C	IX:252041-253925	ctrl_t0	YOX1_oe_t0	OK	14.7372	15.9128	0.110729	0.446951	0.52135	0.999114	no
P1791	XLOC_001844	RPL34B	IX:256225-257063	ctrl_t0	YOX1_oe_t0	OK	1853.12	1875.97	0.0176739	0.0808296	0.9091	0.999114	no
P1792	XLOC_001845	MMF1	IX:257842-258280	ctrl_t0	YOX1_oe_t0	OK	599.047	561.284	-0.0939374	-0.428112	0.53925	0.999114	no
P1793	XLOC_001846	SYG1	IX:265098-267823	ctrl_t0	YOX1_oe_t0	OK	51.4296	45.4103	-0.179579	-0.787062	0.26105	0.999114	no
P1794	XLOC_001846	YIL047C-A	IX:265098-267823	ctrl_t0	YOX1_oe_t0	OK	63.2463	53.5889	-0.239048	-0.294939	0.6781	0.999114	no
P1795	XLOC_001847	AGE2	IX:272949-273846	ctrl_t0	YOX1_oe_t0	OK	63.9025	57.3813	-0.15529	-0.660008	0.3483	0.999114	no
P1796	XLOC_001848	CBR1	IX:274071-274926	ctrl_t0	YOX1_oe_t0	OK	307.976	285.082	-0.111441	-0.510007	0.4644	0.999114	no
P1797	XLOC_001849	PKP1	IX:275107-276292	ctrl_t0	YOX1_oe_t0	OK	49.8812	47.9525	-0.0568904	-0.244132	0.7163	0.999114	no
P1798	XLOC_001850	NOT3	IX:280141-282652	ctrl_t0	YOX1_oe_t0	OK	51.4086	54.2264	0.0769841	0.35058	0.6124	0.999114	no
P1799	XLOC_001851	PRM2	IX:283028-284999	ctrl_t0	YOX1_oe_t0	OK	3.27952	4.23329	0.368294	1.11764	0.11605	0.999114	no
P18	XLOC_000017	ERV46	I:61230-62563	ctrl_t0	YOX1_oe_t0	OK	209.811	199.006	-0.0762804	-0.348866	0.615	0.999114	no
P180	XLOC_000190	UTP20	II:227635-235117	ctrl_t0	YOX1_oe_t0	OK	80.3629	80.3853	0.000401564	0.00180013	0.9979	0.999114	no
P1800	XLOC_001852	CKA1	IX:287789-288908	ctrl_t0	YOX1_oe_t0	OK	70.7884	74.1236	0.0664199	0.294052	0.684	0.999114	no
P1801	XLOC_001853	CAP2	IX:289225-290089	ctrl_t0	YOX1_oe_t0	OK	202.395	199.925	-0.017718	-0.0808729	0.90775	0.999114	no
P1802	XLOC_001854	BCY1	IX:290418-291669	ctrl_t0	YOX1_oe_t0	OK	213.013	214.97	0.0131884	0.0604283	0.93305	0.999114	no
P1803	XLOC_001855	YIL032C	IX:291960-292317	ctrl_t0	YOX1_oe_t0	OK	1.70629	2.57455	0.593459	0.549464	0.4121	0.999114	no
P1804	XLOC_001856	SSM4	IX:296049-300106	ctrl_t0	YOX1_oe_t0	OK	57.0477	52.5741	-0.117815	-0.522434	0.45335	0.999114	no
P1805	XLOC_001858	YIL029C	IX:300828-301257	ctrl_t0	YOX1_oe_t0	OK	29.5155	29.791	0.0134016	0.0408504	0.95935	0.999114	no
P1806	XLOC_001859	KRE27	IX:303678-304104	ctrl_t0	YOX1_oe_t0	OK	92.9703	101.328	0.124187	0.489956	0.48095	0.999114	no
P1807	XLOC_001860	IRR1	IX:304476-307929	ctrl_t0	YOX1_oe_t0	OK	35.8582	35.5021	-0.0143963	-0.0654686	0.92645	0.999114	no
P1808	XLOC_001861	YIL025C	IX:308200-308575	ctrl_t0	YOX1_oe_t0	OK	1.75264	2.31111	0.399055	0.379409	0.58655	0.999114	no
P1809	XLOC_001862	YIL024C	IX:308601-309171	ctrl_t0	YOX1_oe_t0	OK	46.7714	46.797	0.000789772	0.00298854	0.9941	0.999114	no
P181	XLOC_000191	HTB2	II:236491-236887	ctrl_t0	YOX1_oe_t0	OK	1551.22	1560	0.00814415	0.0372708	0.9572	0.999114	no
P1810	XLOC_001863	YKE4	IX:309385-310426	ctrl_t0	YOX1_oe_t0	OK	58.3407	54.1666	-0.107099	-0.459806	0.51805	0.999114	no
P1811	XLOC_001864	YIL021C-A	IX:312904-314820	ctrl_t0	YOX1_oe_t0	OK	324.858	323.44	-0.00630939	-0.014263	0.9839	0.999114	no
P1812	XLOC_001865	YIL020C-A	IX:312904-314820	ctrl_t0	YOX1_oe_t0	OK	148.73	164.428	0.14476	0.307948	0.65985	0.999114	no
P1813	XLOC_001865	HIS6	IX:312904-314820	ctrl_t0	YOX1_oe_t0	OK	19.7911	20.9798	0.0841468	0.13158	0.8545	0.999114	no
P1814	XLOC_001866	VID28	IX:318199-320965	ctrl_t0	YOX1_oe_t0	OK	36.7698	40.4015	0.13589	0.61419	0.37605	0.999114	no
P1815	XLOC_001868	YIL014C-A	IX:325211-325526	ctrl_t0	YOX1_oe_t0	OK	67.4305	67.3349	-0.00204821	-0.00650214	0.98825	0.999114	no
P1816	XLOC_001869	PDR11	IX:328206-332442	ctrl_t0	YOX1_oe_t0	OK	8.74814	7.68313	-0.187282	-0.775892	0.27195	0.999114	no
P1817	XLOC_001870	EST3	IX:335665-336212	ctrl_t0	YOX1_oe_t0	OK	42.7595	41.601	-0.0396265	-0.145916	0.8382	0.999114	no
P1818	XLOC_001872	NAS2	IX:342993-343656	ctrl_t0	YOX1_oe_t0	OK	57.5986	54.9379	-0.0682336	-0.275601	0.6933	0.999114	no
P1819	XLOC_001873	BET1	IX:347945-348505	ctrl_t0	YOX1_oe_t0	OK	78.8644	81.5955	0.0491145	0.188668	0.78965	0.999114	no
P182	XLOC_000192	COQ1	II:242808-244230	ctrl_t0	YOX1_oe_t0	OK	72.2818	76.2237	0.076607	0.345224	0.6225	0.999114	no
P1820	XLOC_001874	INP51	IX:350590-353431	ctrl_t0	YOX1_oe_t0	OK	29.9204	30.8173	0.0426082	0.190516	0.7833	0.999114	no
P1821	XLOC_001875	SGN1	IX:356142-356895	ctrl_t0	YOX1_oe_t0	OK	57.2334	58.518	0.0320224	0.131957	0.84885	0.999114	no
P1822	XLOC_001876	MPH1	IX:357414-360396	ctrl_t0	YOX1_oe_t0	OK	29.0483	29.444	0.0195185	0.0874498	0.8987	0.999114	no
P1823	XLOC_001877	PAN1	IX:365465-369908	ctrl_t0	YOX1_oe_t0	OK	107.009	99.4656	-0.105466	-0.477635	0.4941	0.999114	no
P1824	XLOC_001878	PRI1	IX:373076-374306	ctrl_t0	YOX1_oe_t0	OK	40.3768	39.2917	-0.0393015	-0.166596	0.8176	0.999114	no
P1825	XLOC_001879	STS1	IX:377286-378246	ctrl_t0	YOX1_oe_t0	OK	78.8414	76.5159	-0.0431935	-0.189401	0.7856	0.999114	no
P1826	XLOC_001880	GAT4	IX:380018-380384	ctrl_t0	YOX1_oe_t0	OK	1.01146	1.53572	0.602476	0.436776	0.5035	0.999114	no
P1827	XLOC_001881	MET28	IX:383555-384165	ctrl_t0	YOX1_oe_t0	OK	1.10253	0.601566	-0.874023	-0.573076	0.4256	0.999114	no
P1828	XLOC_001882	YIR018C-A	IX:385563-385701	ctrl_t0	YOX1_oe_t0	OK	180.686	147.57	-0.292086	-0.496934	0.48175	0.999114	no
P1829	XLOC_001883	MUC1	IX:389571-393675	ctrl_t0	YOX1_oe_t0	OK	2.15519	1.58647	-0.441997	-1.37372	0.0543	0.999114	no
P183	XLOC_000193	RCR1	II:245905-246547	ctrl_t0	YOX1_oe_t0	OK	43.9687	40.4897	-0.11892	-0.458006	0.52055	0.999114	no
P1830	XLOC_001884	YIR020C	IX:393883-397082	ctrl_t0	YOX1_oe_t0	OK	37.7023	43.037	0.190925	0.244805	0.7218	0.999114	no
P1831	XLOC_001885	YIR020C-B	IX:397214-398385	ctrl_t0	YOX1_oe_t0	NOTEST	0.0658092	0.069294	0.0744398	0	1	1	no
P1832	XLOC_001886	YIR023C-A	IX:399776-402706	ctrl_t0	YOX1_oe_t0	OK	92.0572	101.242	0.137198	0.230736	0.74635	0.999114	no
P1833	XLOC_001887	YIR024C	IX:402840-403491	ctrl_t0	YOX1_oe_t0	OK	29.7448	32.9048	0.145659	0.532557	0.44835	0.999114	no
P1834	XLOC_001888	YVH1	IX:404872-405967	ctrl_t0	YOX1_oe_t0	OK	43.5256	41.0116	-0.0858314	-0.361216	0.60935	0.999114	no
P1835	XLOC_001889	DAL1	IX:406259-407642	ctrl_t0	YOX1_oe_t0	OK	6.01185	5.74992	-0.0642677	-0.198802	0.77845	0.999114	no
P1836	XLOC_001890	DCG1	IX:412035-412770	ctrl_t0	YOX1_oe_t0	OK	7.81397	8.81171	0.173366	0.466752	0.51235	0.999114	no
P1837	XLOC_001891	DAL7	IX:412898-414679	ctrl_t0	YOX1_oe_t0	OK	13.2851	12.6434	-0.0714268	-0.267784	0.69925	0.999114	no
P1838	XLOC_001892	DAL3	IX:415029-415617	ctrl_t0	YOX1_oe_t0	OK	7.97262	11.672	0.549925	1.39534	0.0498	0.999114	no
P1839	XLOC_001893	LYS1	IX:419614-420736	ctrl_t0	YOX1_oe_t0	OK	42.7674	38.3316	-0.157979	-0.660855	0.34815	0.999114	no
P184	XLOC_000194	UGA2	II:247009-248503	ctrl_t0	YOX1_oe_t0	OK	38.339	40.8403	0.0911792	0.394996	0.5762	0.999114	no
P1840	XLOC_001894	YIR035C	IX:421025-421790	ctrl_t0	YOX1_oe_t0	OK	72.1208	71.7363	-0.00771259	-0.0326372	0.962	0.999114	no
P1841	XLOC_001895	IRC24	IX:422073-423036	ctrl_t0	YOX1_oe_t0	OK	98.3246	83.8259	-0.230156	-0.92274	0.19145	0.999114	no
P1842	XLOC_001896	GTT1	IX:423808-424513	ctrl_t0	YOX1_oe_t0	OK	153.342	145.176	-0.0789439	-0.352465	0.61545	0.999114	no
P1843	XLOC_001897	YPS6	IX:430497-432111	ctrl_t0	YOX1_oe_t0	OK	23.3871	21.8057	-0.101012	-0.417196	0.5512	0.999114	no
P1844	XLOC_001898	YIR040C	IX:433388-433721	ctrl_t0	YOX1_oe_t0	NOTEST	0	0.269775	inf	0	1	1	no
P1845	XLOC_001899	YIR042C	IX:435272-435983	ctrl_t0	YOX1_oe_t0	OK	10.4138	10.9408	0.0712273	0.203911	0.779	0.999114	no
P1846	XLOC_001903	Q0017	Mito:3951-4415	ctrl_t0	YOX1_oe_t0	OK	20.4653	66.6447	1.70331	1.68947	0.04755	0.999114	no
P1847	XLOC_001903	Q0010	Mito:3951-4415	ctrl_t0	YOX1_oe_t0	OK	3.29872	4.62804	0.488494	0.590324	0.3857	0.999114	no
P1848	XLOC_001906	Q0032	Mito:11666-11957	ctrl_t0	YOX1_oe_t0	OK	0.71714	1.53893	1.1016	0.450242	0.22145	0.999114	no
P1849	XLOC_001907	AI2	Mito:13817-26701	ctrl_t0	YOX1_oe_t0	OK	1453.59	1694.62	0.221339	0.312491	0.6566	0.999114	no
P185	XLOC_000195	HHT1	II:256330-256741	ctrl_t0	YOX1_oe_t0	OK	1373.33	1312.78	-0.0650436	-0.297818	0.6688	0.999114	no
P1850	XLOC_001907	AI5_BETA	Mito:13817-26701	ctrl_t0	YOX1_oe_t0	OK	13.7221	19.9595	0.540576	0.0495215	0.74005	0.999114	no
P1851	XLOC_001907	AI3	Mito:13817-26701	ctrl_t0	YOX1_oe_t0	OK	73.3657	114.086	0.636939	0.150013	0.77225	0.999114	no
P1852	XLOC_001907	COX1	Mito:13817-26701	ctrl_t0	YOX1_oe_t0	OK	1894.26	2015.59	0.0895694	0.109449	0.87295	0.999114	no
P1853	XLOC_001907	AI4	Mito:13817-26701	ctrl_t0	YOX1_oe_t0	OK	232.622	283.891	0.287352	0.136472	0.61135	0.999114	no
P1854	XLOC_001907	AI1	Mito:13817-26701	ctrl_t0	YOX1_oe_t0	OK	2781.67	3691.37	0.408202	0.821462	0.24585	0.999114	no
P1855	XLOC_001907	AI5_ALPHA	Mito:13817-26701	ctrl_t0	YOX1_oe_t0	OK	5.18244	6.6943	0.369303	0.0283215	0.8151	0.999114	no
P1856	XLOC_001908	ATP8	Mito:27665-27812	ctrl_t0	YOX1_oe_t0	OK	6.77638	14.4092	1.0884	0.510859	0.22725	0.999114	no
P1857	XLOC_001909	ATP6	Mito:28486-29266	ctrl_t0	YOX1_oe_t0	OK	707.881	825.165	0.221176	0.99849	0.1513	0.999114	no
P1858	XLOC_001910	Q0092	Mito:30873-31014	ctrl_t0	YOX1_oe_t0	OK	8.25362	8.38261	0.0223713	0.0691233	0.80085	0.999114	no
P1859	XLOC_001912	BI2	Mito:36539-43647	ctrl_t0	YOX1_oe_t0	OK	29.3031	51.0183	0.79996	0.49032	0.5088	0.999114	no
P186	XLOC_000196	YBR012W-B	II:259868-265140	ctrl_t0	YOX1_oe_t0	OK	0.990645	1.03087	0.0574259	0.16274	0.81825	0.999114	no
P1860	XLOC_001912	COB	Mito:36539-43647	ctrl_t0	YOX1_oe_t0	OK	1488.26	1599.06	0.103592	0.412026	0.5598	0.999114	no
P1861	XLOC_001912	BI4	Mito:36539-43647	ctrl_t0	YOX1_oe_t0	OK	73.2818	99.8883	0.44686	0.536146	0.44665	0.999114	no
P1862	XLOC_001912	BI3	Mito:36539-43647	ctrl_t0	YOX1_oe_t0	OK	3.51802	4.80436	0.44958	0.109201	0.84195	0.999114	no
P1863	XLOC_001913	OLI1	Mito:46722-46953	ctrl_t0	YOX1_oe_t0	OK	24983.4	26172.2	0.0670633	0.291851	0.6729	0.999114	no
P1864	XLOC_001915	VAR1	Mito:48900-50097	ctrl_t0	YOX1_oe_t0	OK	2.04231	2.68781	0.396229	0.853554	0.22655	0.999114	no
P1865	XLOC_001916	Q0142	Mito:51051-51228	ctrl_t0	YOX1_oe_t0	OK	7.14574	5.5676	-0.360028	-0.277393	0.78085	0.999114	no
P1866	XLOC_001917	Q0143	Mito:51276-51429	ctrl_t0	YOX1_oe_t0	OK	20.6621	15.8161	-0.385591	-0.299405	0.68725	0.999114	no
P1867	XLOC_001918	Q0144	Mito:54108-54438	ctrl_t0	YOX1_oe_t0	OK	1.03741	2.20593	1.0884	0.783423	0.27725	0.999114	no
P1868	XLOC_001920	SCEI	Mito:58008-62447	ctrl_t0	YOX1_oe_t0	OK	103.565	146.364	0.499023	1.03302	0.14085	0.999114	no
P1869	XLOC_001924	Q0182	Mito:65769-66179	ctrl_t0	YOX1_oe_t0	OK	37.4595	37.1626	-0.011482	-0.0363143	0.96235	0.999114	no
P187	XLOC_000198	YBR016W	II:270246-270633	ctrl_t0	YOX1_oe_t0	OK	247.362	227.753	-0.119154	-0.505089	0.47325	0.999114	no
P1870	XLOC_001937	COX2	Mito:73757-75984	ctrl_t0	YOX1_oe_t0	OK	1556.86	2045.65	0.393915	1.69828	0.01515	0.999114	no
P1871	XLOC_001937	Q0255	Mito:73757-75984	ctrl_t0	YOX1_oe_t0	OK	10.0559	16.02	0.67183	0.346581	0.6742	0.999114	no
P1872	XLOC_001940	COX3	Mito:79212-80022	ctrl_t0	YOX1_oe_t0	OK	957.582	968.496	0.0163493	0.073416	0.91655	0.999114	no
P1873	XLOC_001942	Q0297	Mito:85294-85777	ctrl_t0	YOX1_oe_t0	OK	3196.62	5134.85	0.683774	2.67296	0.0002	0.423933	no
P1874	XLOC_001944	YEL077W-A	V:263-4097	ctrl_t0	YOX1_oe_t0	NOTEST	0	0	0	0	1	1	no
P1875	XLOC_001945	YEL075W-A	V:4184-5713	ctrl_t0	YOX1_oe_t0	NOTEST	0	0	0	0	1	1	no
P1876	XLOC_001946	YEL074W	V:6125-6464	ctrl_t0	YOX1_oe_t0	OK	18.5939	23.9247	0.363672	0.849176	0.2345	0.999114	no
P1877	XLOC_001947	RMD6	V:13719-14415	ctrl_t0	YOX1_oe_t0	OK	9.70328	8.04711	-0.270003	-0.722247	0.30575	0.999114	no
P1878	XLOC_001948	DLD3	V:16354-17845	ctrl_t0	YOX1_oe_t0	OK	66.5197	58.0737	-0.195897	-0.877132	0.209	0.999114	no
P1879	XLOC_001949	DSF1	V:19588-21097	ctrl_t0	YOX1_oe_t0	OK	5.06813	5.38609	0.087787	0.269154	0.7071	0.999114	no
P188	XLOC_000199	GAL1	II:279020-280607	ctrl_t0	YOX1_oe_t0	OK	23.2572	27.1784	0.224787	0.925823	0.18935	0.999114	no
P1880	XLOC_001950	HPA3	V:26188-27206	ctrl_t0	YOX1_oe_t0	OK	61.2236	57.1665	-0.0989166	-0.354861	0.6102	0.999114	no
P1881	XLOC_001951	SIT1	V:27656-29543	ctrl_t0	YOX1_oe_t0	OK	53.0238	46.9456	-0.175648	-0.78842	0.2544	0.999114	no
P1882	XLOC_001952	NPR2	V:34406-36254	ctrl_t0	YOX1_oe_t0	OK	22.1387	20.4277	-0.116046	-0.484096	0.4969	0.999114	no
P1883	XLOC_001953	HHY1	V:42651-42960	ctrl_t0	YOX1_oe_t0	OK	6.67004	9.24648	0.471209	0.685044	0.3421	0.999114	no
P1884	XLOC_001954	PCM1	V:43251-44925	ctrl_t0	YOX1_oe_t0	OK	102.441	90.9769	-0.171217	-0.780458	0.26365	0.999114	no
P1885	XLOC_001955	HAT2	V:47167-48373	ctrl_t0	YOX1_oe_t0	OK	63.4823	65.7228	0.0500389	0.221329	0.75485	0.999114	no
P1886	XLOC_001956	YEL053W-A	V:52720-53255	ctrl_t0	YOX1_oe_t0	OK	1617.35	1412.54	-0.19534	-0.458894	0.4963	0.999114	no
P1887	XLOC_001957	AFG1	V:56570-58100	ctrl_t0	YOX1_oe_t0	OK	86.0077	89.0441	0.0500539	0.227672	0.74475	0.999114	no
P1888	XLOC_001958	VMA8	V:58377-59148	ctrl_t0	YOX1_oe_t0	OK	257.329	287.522	0.160054	0.731105	0.2932	0.999114	no
P1889	XLOC_001959	YEL050W-A	V:59548-60851	ctrl_t0	YOX1_oe_t0	OK	346.258	376.025	0.118982	0.162376	0.8139	0.999114	no
P189	XLOC_000200	FUR4	II:281442-283344	ctrl_t0	YOX1_oe_t0	OK	28.2124	27.5489	-0.0343313	-0.147525	0.83145	0.999114	no
P1890	XLOC_001962	PAU2	V:63727-64090	ctrl_t0	YOX1_oe_t0	OK	3.32705	2.25956	-0.558203	-0.592313	0.3915	0.999114	no
P1891	XLOC_001963	IES6	V:69756-70257	ctrl_t0	YOX1_oe_t0	OK	80.5241	73.7481	-0.126815	-0.504053	0.47095	0.999114	no
P1892	XLOC_001964	YEL043W	V:70477-73348	ctrl_t0	YOX1_oe_t0	OK	41.9767	38.0669	-0.141054	-0.639896	0.35815	0.999114	no
P1893	XLOC_001965	GDA1	V:73770-75327	ctrl_t0	YOX1_oe_t0	OK	130.743	117.836	-0.149954	-0.686594	0.32895	0.999114	no
P1894	XLOC_001966	YEF1	V:75943-77431	ctrl_t0	YOX1_oe_t0	OK	14.4026	15.1818	0.0760144	0.294237	0.6757	0.999114	no
P1895	XLOC_001967	UTR2	V:78052-79456	ctrl_t0	YOX1_oe_t0	OK	236.419	209.264	-0.176023	-0.805636	0.24595	0.999114	no
P1896	XLOC_001968	UTR4	V:80461-81145	ctrl_t0	YOX1_oe_t0	OK	75.5296	71.4693	-0.0797179	-0.332541	0.63375	0.999114	no
P1897	XLOC_001969	HYP2	V:85612-86598	ctrl_t0	YOX1_oe_t0	OK	3272.9	3114.95	-0.071358	-0.237616	0.73095	0.999114	no
P1898	XLOC_001970	MTC7	V:85612-86598	ctrl_t0	YOX1_oe_t0	OK	1456.21	1474.78	0.0182739	0.0368315	0.9594	0.999114	no
P1899	XLOC_001972	MCM3	V:86936-89852	ctrl_t0	YOX1_oe_t0	OK	57.6878	54.2512	-0.0886115	-0.392801	0.57355	0.999114	no
P19	XLOC_000018	CDC24	I:62839-65404	ctrl_t0	YOX1_oe_t0	OK	44.1111	44.3478	0.00772117	0.0350052	0.9597	0.999114	no
P190	XLOC_000201	POA1	II:283737-284271	ctrl_t0	YOX1_oe_t0	OK	49.1647	59.5289	0.275968	1.05658	0.13455	0.999114	no
P1900	XLOC_001973	SPF1	V:90257-93905	ctrl_t0	YOX1_oe_t0	OK	168.847	150.461	-0.166328	-0.748622	0.2797	0.999114	no
P1901	XLOC_001974	ECM10	V:94582-96578	ctrl_t0	YOX1_oe_t0	OK	10.2775	9.57119	-0.102724	-0.388544	0.5801	0.999114	no
P1902	XLOC_001975	YEL028W	V:98667-99129	ctrl_t0	YOX1_oe_t0	OK	15.2094	12.8443	-0.24383	-0.616758	0.3833	0.999114	no
P1903	XLOC_001977	VMA3	V:100768-101251	ctrl_t0	YOX1_oe_t0	OK	1338.12	1218.72	-0.134843	-0.614626	0.38145	0.999114	no
P1904	XLOC_001978	SNU13	V:101942-102323	ctrl_t0	YOX1_oe_t0	OK	502.402	510.954	0.0243531	0.109749	0.87535	0.999114	no
P1905	XLOC_001979	RIP1	V:107259-107907	ctrl_t0	YOX1_oe_t0	OK	513.457	513.546	0.000249535	0.00114268	0.9984	0.999114	no
P1906	XLOC_001980	GEA2	V:111420-115800	ctrl_t0	YOX1_oe_t0	OK	47.9001	49.4623	0.0463009	0.211946	0.76275	0.999114	no
P1907	XLOC_001981	URA3	V:116166-116970	ctrl_t0	YOX1_oe_t0	OK	493.435	432.919	-0.18876	-0.864801	0.21355	0.999114	no
P1908	XLOC_001982	TIM9	V:117182-117474	ctrl_t0	YOX1_oe_t0	OK	368.876	381.738	0.0494459	0.200102	0.77245	0.999114	no
P1909	XLOC_001983	EAF5	V:121454-122310	ctrl_t0	YOX1_oe_t0	OK	27.6955	28.3718	0.0348074	0.133116	0.8481	0.999114	no
P191	XLOC_000202	SCO2	II:289444-290350	ctrl_t0	YOX1_oe_t0	OK	40.6606	44.2036	0.120534	0.494627	0.47815	0.999114	no
P1910	XLOC_001984	GTT3	V:123656-124670	ctrl_t0	YOX1_oe_t0	OK	58.6594	54.4779	-0.106691	-0.456984	0.51085	0.999114	no
P1911	XLOC_001985	EDC3	V:126628-128284	ctrl_t0	YOX1_oe_t0	OK	77.4243	74.7304	-0.0510927	-0.23204	0.7411	0.999114	no
P1912	XLOC_001986	VAC8	V:128824-130561	ctrl_t0	YOX1_oe_t0	OK	110.891	114.859	0.0507262	0.232333	0.74205	0.999114	no
P1913	XLOC_001987	UBC8	V:131771-132551	ctrl_t0	YOX1_oe_t0	OK	111.104	117.996	0.0868202	0.376573	0.5889	0.999114	no
P1914	XLOC_001988	GLC3	V:133119-135234	ctrl_t0	YOX1_oe_t0	OK	584.401	620.055	0.0854362	0.372513	0.5954	0.999114	no
P1915	XLOC_001989	YEL010W	V:136278-136778	ctrl_t0	YOX1_oe_t0	OK	0.448531	0.732838	0.708285	0.284296	0.65825	0.999114	no
P1916	XLOC_001991	YEL008W	V:140511-140892	ctrl_t0	YOX1_oe_t0	OK	7.79649	5.87745	-0.407635	-0.676258	0.3259	0.999114	no
P1917	XLOC_001992	MIT1	V:141891-143892	ctrl_t0	YOX1_oe_t0	OK	61.3405	65.6013	0.0968838	0.440278	0.5264	0.999114	no
P1918	XLOC_001993	YEA6	V:144326-145334	ctrl_t0	YOX1_oe_t0	OK	45.479	43.9358	-0.0498041	-0.208553	0.7659	0.999114	no
P1919	XLOC_001994	YEA4	V:146950-147979	ctrl_t0	YOX1_oe_t0	OK	17.5557	18.301	0.0599806	0.22221	0.74765	0.999114	no
P192	XLOC_000203	RKM3	II:298291-299950	ctrl_t0	YOX1_oe_t0	OK	26.8165	24.265	-0.144244	-0.604403	0.3871	0.999114	no
P1920	XLOC_001995	GIM4	V:148175-148599	ctrl_t0	YOX1_oe_t0	OK	189.132	204.859	0.115237	0.466585	0.50345	0.999114	no
P1921	XLOC_001996	MNN1	V:153519-155808	ctrl_t0	YOX1_oe_t0	OK	64.619	65.2862	0.014819	0.0676413	0.9209	0.999114	no
P1922	XLOC_001997	NOP16	V:156802-157498	ctrl_t0	YOX1_oe_t0	OK	95.6597	100.377	0.0694512	0.298701	0.66915	0.999114	no
P1923	XLOC_001998	FMP52	V:159579-160275	ctrl_t0	YOX1_oe_t0	OK	129.913	122.027	-0.0903513	-0.39776	0.5719	0.999114	no
P1924	XLOC_001999	YND1	V:160549-162442	ctrl_t0	YOX1_oe_t0	OK	36.0442	32.6253	-0.143774	-0.629863	0.36915	0.999114	no
P1925	XLOC_002000	NUG1	V:162722-164285	ctrl_t0	YOX1_oe_t0	OK	98.2207	92.97	-0.0792622	-0.361659	0.59975	0.999114	no
P1926	XLOC_002001	PAC2	V:164343-166083	ctrl_t0	YOX1_oe_t0	OK	7.19172	8.75977	0.284557	0.979194	0.1565	0.999114	no
P1927	XLOC_002002	NTF2	V:172114-172492	ctrl_t0	YOX1_oe_t0	OK	724.783	767.637	0.0828743	0.378244	0.59395	0.999114	no
P1928	XLOC_002003	TIR1	V:175247-176012	ctrl_t0	YOX1_oe_t0	OK	10.9736	9.41692	-0.220704	-0.645676	0.36425	0.999114	no
P1929	XLOC_002005	PRE1	V:177834-178431	ctrl_t0	YOX1_oe_t0	OK	342.504	352.446	0.0412824	0.188588	0.791	0.999114	no
P193	XLOC_000204	RPL4A	II:300165-301254	ctrl_t0	YOX1_oe_t0	OK	848.265	762.377	-0.154012	-0.684054	0.322	0.999114	no
P1930	XLOC_002006	PRP22	V:178840-182278	ctrl_t0	YOX1_oe_t0	OK	21.0062	21.8429	0.0563489	0.250427	0.7239	0.999114	no
P1931	XLOC_002007	HEM14	V:182599-186775	ctrl_t0	YOX1_oe_t0	OK	21.6044	21.7708	0.0110668	0.0247314	0.97125	0.999114	no
P1932	XLOC_002008	FAA2	V:182599-186775	ctrl_t0	YOX1_oe_t0	OK	38.439	41.0287	0.094064	0.345672	0.619	0.999114	no
P1933	XLOC_002009	BIM1	V:188276-189311	ctrl_t0	YOX1_oe_t0	OK	54.4145	50.7231	-0.101349	-0.432416	0.5385	0.999114	no
P1934	XLOC_002010	ISC1	V:192796-194230	ctrl_t0	YOX1_oe_t0	OK	49.9501	44.332	-0.172139	-0.752527	0.2813	0.999114	no
P1935	XLOC_002011	GPA2	V:195167-196517	ctrl_t0	YOX1_oe_t0	OK	85.7688	82.0019	-0.0647956	-0.292342	0.68095	0.999114	no
P1936	XLOC_002012	RPN3	V:196947-198519	ctrl_t0	YOX1_oe_t0	OK	190.312	201.437	0.0819576	0.375754	0.5878	0.999114	no
P1937	XLOC_002013	SRB4	V:198811-200875	ctrl_t0	YOX1_oe_t0	OK	33.7264	35.3865	0.0693208	0.30641	0.66205	0.999114	no
P1938	XLOC_002014	PRO3	V:201075-201936	ctrl_t0	YOX1_oe_t0	OK	280.519	264.385	-0.0854615	-0.359632	0.61205	0.999114	no
P1939	XLOC_002015	YAT2	V:202191-204963	ctrl_t0	YOX1_oe_t0	OK	30.7278	32.8242	0.0952169	0.425838	0.54435	0.999114	no
P194	XLOC_000205	YBR032W	II:301518-301821	ctrl_t0	YOX1_oe_t0	OK	5.42568	9.42677	0.796959	1.06499	0.134	0.999114	no
P1940	XLOC_002016	GCD11	V:205250-206834	ctrl_t0	YOX1_oe_t0	OK	220.23	210.62	-0.0643734	-0.294757	0.6731	0.999114	no
P1941	XLOC_002018	CHZ1	V:213436-213898	ctrl_t0	YOX1_oe_t0	OK	307.601	326.355	0.0853818	0.382712	0.59175	0.999114	no
P1942	XLOC_002019	FIR1	V:215062-217693	ctrl_t0	YOX1_oe_t0	OK	24.8355	23.6337	-0.0715543	-0.313865	0.65785	0.999114	no
P1943	XLOC_002020	YER034W	V:221845-222403	ctrl_t0	YOX1_oe_t0	OK	26.9058	26.574	-0.0178971	-0.059979	0.92825	0.999114	no
P1944	XLOC_002021	EDC2	V:222638-223076	ctrl_t0	YOX1_oe_t0	OK	208.018	202.905	-0.0359064	-0.154526	0.8216	0.999114	no
P1945	XLOC_002022	PHM8	V:225888-226854	ctrl_t0	YOX1_oe_t0	OK	8.46496	8.99585	0.0877556	0.266054	0.7053	0.999114	no
P1946	XLOC_002023	YER038W-A	V:228450-229205	ctrl_t0	YOX1_oe_t0	NOTEST	0	0	0	0	1	1	no
P1947	XLOC_002024	GLN3	V:229794-231987	ctrl_t0	YOX1_oe_t0	OK	22.4997	24.0086	0.0936453	0.401109	0.5591	0.999114	no
P1948	XLOC_002025	YEN1	V:232460-234740	ctrl_t0	YOX1_oe_t0	OK	14.6173	14.1097	-0.0509846	-0.208837	0.7631	0.999114	no
P1949	XLOC_002026	MXR1	V:234936-235491	ctrl_t0	YOX1_oe_t0	OK	34.8386	34.3503	-0.0203632	-0.0722883	0.91695	0.999114	no
P195	XLOC_000206	EDS1	II:301943-304703	ctrl_t0	YOX1_oe_t0	OK	33.9868	34.1445	0.00667596	0.0300387	0.96755	0.999114	no
P1950	XLOC_002027	SPO73	V:243179-243611	ctrl_t0	YOX1_oe_t0	OK	44.2579	50.5006	0.190365	0.660207	0.34275	0.999114	no
P1951	XLOC_002028	YER046W-A	V:243699-246503	ctrl_t0	YOX1_oe_t0	OK	4.93984	10.0787	1.02877	0.529909	0.5273	0.999114	no
P1952	XLOC_002030	ISD11	V:250717-251002	ctrl_t0	YOX1_oe_t0	OK	257.953	314.061	0.283938	1.13172	0.1026	0.999114	no
P1953	XLOC_002031	TPA1	V:251727-253662	ctrl_t0	YOX1_oe_t0	OK	60.7585	58.5237	-0.0540648	-0.244885	0.7295	0.999114	no
P1954	XLOC_002032	JHD1	V:254655-256134	ctrl_t0	YOX1_oe_t0	OK	19.9693	20.0623	0.00670334	0.027044	0.96795	0.999114	no
P1955	XLOC_002033	PET117	V:271767-272091	ctrl_t0	YOX1_oe_t0	OK	83.9421	105.888	0.335072	1.17885	0.09135	0.999114	no
P1956	XLOC_002034	PCL6	V:272623-273886	ctrl_t0	YOX1_oe_t0	OK	57.8083	61.8249	0.0969109	0.427891	0.541	0.999114	no
P1957	XLOC_002035	FCY21	V:274566-276153	ctrl_t0	YOX1_oe_t0	OK	21.14	20.241	-0.0626952	-0.255699	0.7181	0.999114	no
P1958	XLOC_002036	FCY22	V:276571-278164	ctrl_t0	YOX1_oe_t0	OK	13.6089	12.3385	-0.141376	-0.542281	0.43365	0.999114	no
P1959	XLOC_002037	THO1	V:281709-282366	ctrl_t0	YOX1_oe_t0	OK	144.643	152.995	0.0809925	0.359375	0.608	0.999114	no
P196	XLOC_000208	CHS2	II:311897-314789	ctrl_t0	YOX1_oe_t0	OK	52.3074	48.2951	-0.115136	-0.525284	0.4595	0.999114	no
P1960	XLOC_002038	RRT13	V:290241-290799	ctrl_t0	YOX1_oe_t0	OK	17.5408	17.0391	-0.0418699	-0.124705	0.85855	0.999114	no
P1961	XLOC_002039	RGI1	V:291702-292563	ctrl_t0	YOX1_oe_t0	OK	723.019	813.449	0.170019	0.497716	0.47765	0.999114	no
P1962	XLOC_002040	MOT2	V:293049-294813	ctrl_t0	YOX1_oe_t0	OK	62.1342	62.8552	0.0166445	0.0752218	0.9181	0.999114	no
P1963	XLOC_002041	ARG5,6	V:295300-298001	ctrl_t0	YOX1_oe_t0	OK	37.4236	34.9972	-0.0967091	-0.434654	0.5337	0.999114	no
P1964	XLOC_002042	RNR1	V:298949-301616	ctrl_t0	YOX1_oe_t0	OK	177.342	177.113	-0.00186635	-0.00845375	0.9903	0.999114	no
P1965	XLOC_002043	VTC1	V:302805-303195	ctrl_t0	YOX1_oe_t0	OK	442.566	417.579	-0.0838424	-0.375403	0.5848	0.999114	no
P1966	XLOC_002044	ALD5	V:304029-305592	ctrl_t0	YOX1_oe_t0	OK	124.163	110.318	-0.17057	-0.780344	0.263	0.999114	no
P1967	XLOC_002045	RPS24A	V:306322-307196	ctrl_t0	YOX1_oe_t0	OK	1795.28	1667.39	-0.106617	-0.484649	0.48945	0.999114	no
P1968	XLOC_002046	YOS1	V:307652-308123	ctrl_t0	YOX1_oe_t0	OK	291.614	311.772	0.0964303	0.376375	0.5859	0.999114	no
P1969	XLOC_002047	YER076W-A	V:312589-313737	ctrl_t0	YOX1_oe_t0	OK	25.5104	26.9626	0.0798738	0.139641	0.8373	0.999114	no
P197	XLOC_000209	ATP3	II:315574-316510	ctrl_t0	YOX1_oe_t0	OK	932.356	915.342	-0.0265696	-0.118449	0.8686	0.999114	no
P1970	XLOC_002048	YER078W-A	V:318645-318810	ctrl_t0	YOX1_oe_t0	OK	8.52991	0	#NAME?	NA	0.0178	0.999114	no
P1971	XLOC_002049	YER079W	V:318919-319552	ctrl_t0	YOX1_oe_t0	OK	100.085	102.221	0.0304641	0.129825	0.8562	0.999114	no
P1972	XLOC_002050	AIM9	V:319901-321846	ctrl_t0	YOX1_oe_t0	OK	115.824	115.18	-0.00804539	-0.0368546	0.95865	0.999114	no
P1973	XLOC_002051	SER3	V:322211-324095	ctrl_t0	YOX1_oe_t0	OK	130.786	123.184	-0.0863982	-0.373695	0.58495	0.999114	no
P1974	XLOC_002052	YER084W	V:327064-327451	ctrl_t0	YOX1_oe_t0	OK	5.59398	3.3472	-0.740922	-1.03046	0.1475	0.999114	no
P1975	XLOC_002053	YER084W-A	V:327597-328140	ctrl_t0	YOX1_oe_t0	NOTEST	0.112858	0.229244	1.02237	0	1	1	no
P1976	XLOC_002054	ILV1	V:328476-330207	ctrl_t0	YOX1_oe_t0	OK	129.902	118.001	-0.138621	-0.635071	0.3607	0.999114	no
P1977	XLOC_002055	AIM10	V:330575-332368	ctrl_t0	YOX1_oe_t0	OK	19.7203	20.6981	0.0698192	0.250243	0.7189	0.999114	no
P1978	XLOC_002056	YER088W-B	V:335695-337340	ctrl_t0	YOX1_oe_t0	OK	51.9336	43.4924	-0.255907	-0.0570106	0.91045	0.999114	no
P1979	XLOC_002057	TRP2	V:337948-339472	ctrl_t0	YOX1_oe_t0	OK	116.316	107.577	-0.112683	-0.507713	0.459	0.999114	no
P198	XLOC_000210	FIG1	II:316967-317864	ctrl_t0	YOX1_oe_t0	OK	0.582933	0.728765	0.322123	0.361752	0.6025	0.999114	no
P1980	XLOC_002058	IES5	V:342854-343232	ctrl_t0	YOX1_oe_t0	OK	81.9654	77.8694	-0.0739583	-0.270304	0.7054	0.999114	no
P1981	XLOC_002059	RAD51	V:349979-351182	ctrl_t0	YOX1_oe_t0	OK	76.9429	68.8152	-0.161062	-0.717833	0.3072	0.999114	no
P1982	XLOC_002060	SHC1	V:351697-353236	ctrl_t0	YOX1_oe_t0	OK	4.50861	3.92898	-0.198529	-0.575969	0.4114	0.999114	no
P1983	XLOC_002062	YER097W	V:355139-357730	ctrl_t0	YOX1_oe_t0	OK	15.3425	12.0899	-0.343726	-0.227974	0.75415	0.999114	no
P1984	XLOC_002062	UBP9	V:355139-357730	ctrl_t0	YOX1_oe_t0	OK	29.8632	32.2817	0.112348	0.489695	0.48105	0.999114	no
P1985	XLOC_002063	UBC6	V:359561-360314	ctrl_t0	YOX1_oe_t0	OK	98.0787	101.169	0.044759	0.195151	0.7788	0.999114	no
P1986	XLOC_002064	RPS8B	V:363099-363702	ctrl_t0	YOX1_oe_t0	OK	409.946	407.118	-0.00998899	-0.0457245	0.94935	0.999114	no
P1987	XLOC_002065	SSA4	V:364588-366517	ctrl_t0	YOX1_oe_t0	OK	46.0519	45.8702	-0.00570371	-0.0255358	0.97075	0.999114	no
P1988	XLOC_002066	RTT105	V:366801-367428	ctrl_t0	YOX1_oe_t0	OK	21.7132	22.8978	0.0766388	0.257133	0.7154	0.999114	no
P1989	XLOC_002067	MAM1	V:372325-373234	ctrl_t0	YOX1_oe_t0	OK	0.88474	0.919747	0.0559828	0.0709603	0.9378	0.999114	no
P199	XLOC_000211	FAT1	II:318265-320275	ctrl_t0	YOX1_oe_t0	OK	58.8632	54.2651	-0.117341	-0.531293	0.4501	0.999114	no
P1990	XLOC_002068	YER107W-A	V:373447-374714	ctrl_t0	YOX1_oe_t0	OK	70.1178	67.9862	-0.0445375	-0.0684448	0.92245	0.999114	no
P1991	XLOC_002069	LSM4	V:387231-387795	ctrl_t0	YOX1_oe_t0	OK	164.4	170.428	0.0519561	0.228139	0.74485	0.999114	no
P1992	XLOC_002070	RPL23B	V:396768-397653	ctrl_t0	YOX1_oe_t0	OK	2440.3	2576.11	0.0781356	0.352286	0.6147	0.999114	no
P1993	XLOC_002071	SCS2	V:400866-401869	ctrl_t0	YOX1_oe_t0	OK	429.212	388.719	-0.142963	-0.652928	0.342	0.999114	no
P1994	XLOC_002072	YER121W	V:402374-402719	ctrl_t0	YOX1_oe_t0	OK	28.6047	40.3806	0.49741	1.38049	0.05185	0.999114	no
P1995	XLOC_002073	YCK3	V:404812-406387	ctrl_t0	YOX1_oe_t0	OK	55.5926	59.5427	0.0990322	0.443373	0.52685	0.999114	no
P1996	XLOC_002074	RSP5	V:410188-412618	ctrl_t0	YOX1_oe_t0	OK	190.288	178.994	-0.0882756	-0.400708	0.56425	0.999114	no
P1997	XLOC_002075	LCP5	V:414480-415554	ctrl_t0	YOX1_oe_t0	OK	30.2802	27.4613	-0.140971	-0.567072	0.4143	0.999114	no
P1998	XLOC_002076	VFA1	V:415858-416470	ctrl_t0	YOX1_oe_t0	OK	17.4965	21.6321	0.30611	0.974687	0.167	0.999114	no
P1999	XLOC_002077	SAK1	V:417280-420709	ctrl_t0	YOX1_oe_t0	OK	42.4173	43.9317	0.0506072	0.231246	0.73985	0.999114	no
P2	XLOC_000001	YAL069W	I:334-792	ctrl_t0	YOX1_oe_t0	OK	4.00229	3.47267	-0.204781	-0.219025	0.76395	0.999114	no
P20	XLOC_000019	CDC19	I:71785-73300	ctrl_t0	YOX1_oe_t0	OK	1854.87	1566.29	-0.243965	-0.539934	0.41875	0.999114	no
P200	XLOC_000212	FMP23	II:331832-332360	ctrl_t0	YOX1_oe_t0	OK	13.3694	15.3099	0.195537	0.533944	0.4532	0.999114	no
P2000	XLOC_002078	RPS26B	V:423951-424311	ctrl_t0	YOX1_oe_t0	OK	2474.92	2403.78	-0.042072	-0.190782	0.7889	0.999114	no
P2001	XLOC_002080	GLC7	V:432494-433958	ctrl_t0	YOX1_oe_t0	OK	359.833	395.577	0.136633	0.625888	0.36105	0.999114	no
P2002	XLOC_002081	YER133W-A	V:437190-437803	ctrl_t0	YOX1_oe_t0	OK	37.6525	40.9685	0.121772	0.186625	0.79005	0.999114	no
P2003	XLOC_002083	GDI1	V:439615-440971	ctrl_t0	YOX1_oe_t0	OK	198.542	204.96	0.0458974	0.210376	0.76305	0.999114	no
P2004	XLOC_002084	YER137W-A	V:441372-441880	ctrl_t0	YOX1_oe_t0	OK	17.8326	15.3113	-0.219915	-0.377037	0.5894	0.999114	no
P2005	XLOC_002086	YER138W-A	V:449473-449578	ctrl_t0	YOX1_oe_t0	OK	1223.1	1211.35	-0.0139284	-0.0346166	0.9675	0.999114	no
P2006	XLOC_002087	YER140W	V:451564-453235	ctrl_t0	YOX1_oe_t0	OK	15.5871	16.1711	0.0530679	0.211284	0.7652	0.999114	no
P2007	XLOC_002088	COX15	V:453458-454919	ctrl_t0	YOX1_oe_t0	OK	113.247	114.716	0.0186023	0.0850174	0.90425	0.999114	no
P2008	XLOC_002089	DDI1	V:456318-457605	ctrl_t0	YOX1_oe_t0	OK	75.7612	73.7764	-0.0383007	-0.171591	0.8091	0.999114	no
P2009	XLOC_002090	LSM5	V:462385-462866	ctrl_t0	YOX1_oe_t0	OK	278.628	276.446	-0.0113412	-0.0445953	0.95065	0.999114	no
P201	XLOC_000213	RPS11B	II:332830-333812	ctrl_t0	YOX1_oe_t0	OK	1519.6	1409.81	-0.108187	-0.491328	0.48215	0.999114	no
P2010	XLOC_002091	SPT15	V:465202-466025	ctrl_t0	YOX1_oe_t0	OK	140.087	140.679	0.00608282	0.024903	0.97185	0.999114	no
P2011	XLOC_002092	YER148W-A	V:466184-467470	ctrl_t0	YOX1_oe_t0	NOTEST	0.364325	0.483071	0.407011	0	1	1	no
P2012	XLOC_002093	SPI1	V:468369-468816	ctrl_t0	YOX1_oe_t0	OK	407.585	394.681	-0.0464153	-0.209	0.7637	0.999114	no
P2013	XLOC_002095	YER152W-A	V:472656-474805	ctrl_t0	YOX1_oe_t0	OK	82.3792	72.6592	-0.181133	-0.411321	0.5509	0.999114	no
P2014	XLOC_002096	OXA1	V:475019-476228	ctrl_t0	YOX1_oe_t0	OK	127.506	119.329	-0.0956288	-0.435471	0.5261	0.999114	no
P2015	XLOC_002097	COG3	V:484787-487193	ctrl_t0	YOX1_oe_t0	OK	26.8941	26.8143	-0.00428705	-0.0188128	0.979	0.999114	no
P2016	XLOC_002098	YER158W-A	V:491486-491958	ctrl_t0	YOX1_oe_t0	OK	203.733	201.006	-0.0194425	-0.0335666	0.96115	0.999114	no
P2017	XLOC_002099	CHD1	V:505391-509798	ctrl_t0	YOX1_oe_t0	OK	51.4699	51.9376	0.013048	0.0597884	0.933	0.999114	no
P2018	XLOC_002100	PAB1	V:510372-512106	ctrl_t0	YOX1_oe_t0	OK	728.767	687.843	-0.083379	-0.365304	0.6009	0.999114	no
P2019	XLOC_002101	DNF1	V:512626-517459	ctrl_t0	YOX1_oe_t0	OK	65.9142	61.4619	-0.100898	-0.459467	0.51625	0.999114	no
P202	XLOC_000214	YBR051W	II:337182-338338	ctrl_t0	YOX1_oe_t0	OK	31.653	35.7776	0.176717	0.28757	0.68015	0.999114	no
P2020	XLOC_002102	BCK2	V:518215-520771	ctrl_t0	YOX1_oe_t0	OK	51.4681	49.1982	-0.0650734	-0.295943	0.66965	0.999114	no
P2021	XLOC_002103	RPH1	V:523368-525759	ctrl_t0	YOX1_oe_t0	OK	28.5727	26.866	-0.0888591	-0.390322	0.58055	0.999114	no
P2022	XLOC_002104	ADK2	V:525973-526651	ctrl_t0	YOX1_oe_t0	OK	36.5094	37.4299	0.0359232	0.13713	0.84365	0.999114	no
P2023	XLOC_002105	RAD3	V:527081-529418	ctrl_t0	YOX1_oe_t0	OK	31.256	29.2428	-0.0960521	-0.424517	0.53785	0.999114	no
P2024	XLOC_002106	RAD24	V:536274-538279	ctrl_t0	YOX1_oe_t0	OK	11.3278	11.0115	-0.040864	-0.159309	0.8196	0.999114	no
P2025	XLOC_002107	YER175W-A	V:540649-540814	ctrl_t0	YOX1_oe_t0	OK	98.4392	103.592	0.0736134	0.134096	0.84445	0.999114	no
P2026	XLOC_002108	ECM32	V:541689-545055	ctrl_t0	YOX1_oe_t0	OK	26.0223	26.6725	0.035606	0.159822	0.8174	0.999114	no
P2027	XLOC_002109	BMH1	V:545610-546414	ctrl_t0	YOX1_oe_t0	OK	1391.98	1326.94	-0.0690314	-0.305143	0.66185	0.999114	no
P2028	XLOC_002110	PDA1	V:546816-548079	ctrl_t0	YOX1_oe_t0	OK	484.991	451.878	-0.102026	-0.460474	0.5073	0.999114	no
P2029	XLOC_002111	DMC1	V:548420-549517	ctrl_t0	YOX1_oe_t0	OK	10.0428	8.52573	-0.236265	-0.742823	0.29515	0.999114	no
P203	XLOC_000215	YRO2	II:343100-344135	ctrl_t0	YOX1_oe_t0	OK	146.04	146.227	0.00184976	0.0084267	0.99025	0.999114	no
P2030	XLOC_002112	FMP10	V:552524-553259	ctrl_t0	YOX1_oe_t0	OK	99.9291	105.745	0.0816095	0.355986	0.61165	0.999114	no
P2031	XLOC_002113	PUG1	V:559453-560365	ctrl_t0	YOX1_oe_t0	OK	5.35229	6.32358	0.240586	0.634736	0.36865	0.999114	no
P2032	XLOC_002114	YER187W	V:566229-566655	ctrl_t0	YOX1_oe_t0	OK	6.30425	5.18903	-0.280859	-0.477425	0.49875	0.999114	no
P2033	XLOC_002115	YER188W	V:568039-568759	ctrl_t0	YOX1_oe_t0	OK	3.91153	4.76516	0.284792	0.601459	0.3933	0.999114	no
P2034	XLOC_002116	YER189W	V:571154-576525	ctrl_t0	YOX1_oe_t0	NOTEST	0	0	0	0	1	1	no
P2035	XLOC_002116	YRF1-2	V:571154-576525	ctrl_t0	YOX1_oe_t0	NOTEST	0.130999	0.15048	0.200021	0	1	1	no
P2036	XLOC_002117	YEL077C	V:263-4097	ctrl_t0	YOX1_oe_t0	OK	3.44754	2.47127	-0.480318	-1.64568	0.0193	0.999114	no
P2037	XLOC_002118	YEL076C	V:4184-5713	ctrl_t0	YOX1_oe_t0	NOTEST	0.369697	0.161627	-1.19368	0	1	1	no
P2038	XLOC_002118	YEL076C-A	V:4184-5713	ctrl_t0	YOX1_oe_t0	NOTEST	0	0	0	0	1	1	no
P2039	XLOC_002119	YEL075C	V:4184-5713	ctrl_t0	YOX1_oe_t0	NOTEST	0	0	0	0	1	1	no
P204	XLOC_000217	YBR056W	II:347878-349384	ctrl_t0	YOX1_oe_t0	OK	134.699	133.059	-0.017679	-0.0809975	0.90865	0.999114	no
P2040	XLOC_002120	YEL073C	V:7229-7553	ctrl_t0	YOX1_oe_t0	OK	102.465	96.9153	-0.0803334	-0.286371	0.684	0.999114	no
P2041	XLOC_002121	HXT13	V:21536-23231	ctrl_t0	YOX1_oe_t0	OK	10.3307	11.5086	0.155782	0.588358	0.39855	0.999114	no
P2042	XLOC_002122	YEL068C	V:25645-25978	ctrl_t0	YOX1_oe_t0	OK	51.2599	44.2865	-0.210963	-0.632847	0.38125	0.999114	no
P2043	XLOC_002123	YEL067C	V:26188-27206	ctrl_t0	YOX1_oe_t0	OK	13.7296	12.8858	-0.0915126	-0.166093	0.81395	0.999114	no
P2044	XLOC_002124	AVT2	V:29796-31239	ctrl_t0	YOX1_oe_t0	OK	19.2543	18.4281	-0.0632779	-0.252009	0.72095	0.999114	no
P2045	XLOC_002125	CAN1	V:31693-33466	ctrl_t0	YOX1_oe_t0	OK	79.7643	80.3673	0.010866	0.049546	0.9466	0.999114	no
P2046	XLOC_002126	CIN8	V:36534-39537	ctrl_t0	YOX1_oe_t0	OK	35.6503	36.1868	0.0215493	0.0975313	0.88825	0.999114	no
P2047	XLOC_002127	PRB1	V:40045-41953	ctrl_t0	YOX1_oe_t0	OK	374.32	357.697	-0.0655339	-0.293061	0.67765	0.999114	no
P2048	XLOC_002128	SOM1	V:42399-42624	ctrl_t0	YOX1_oe_t0	OK	203.69	189.318	-0.105564	-0.341912	0.628	0.999114	no
P2049	XLOC_002129	YEL057C	V:45019-45721	ctrl_t0	YOX1_oe_t0	OK	15.721	16.2299	0.0459573	0.146782	0.83065	0.999114	no
P205	XLOC_000219	YBR056W-A	II:351254-351455	ctrl_t0	YOX1_oe_t0	OK	13.6115	15.864	0.220933	0.195679	0.7847	0.999114	no
P2050	XLOC_002130	POL5	V:48470-51539	ctrl_t0	YOX1_oe_t0	OK	75.281	74.1651	-0.021544	-0.0986915	0.88685	0.999114	no
P2051	XLOC_002132	RPL12A	V:52720-53255	ctrl_t0	YOX1_oe_t0	OK	1000.57	1138.1	0.185806	0.568003	0.41945	0.999114	no
P2052	XLOC_002133	MAK10	V:53900-56102	ctrl_t0	YOX1_oe_t0	OK	30.2433	29.0612	-0.0575211	-0.252191	0.71745	0.999114	no
P2053	XLOC_002134	RML2	V:59548-60851	ctrl_t0	YOX1_oe_t0	OK	89.1666	92.1338	0.0472265	0.203118	0.76965	0.999114	no
P2054	XLOC_002136	TCA17	V:64708-65167	ctrl_t0	YOX1_oe_t0	OK	10.9501	9.72168	-0.171668	-0.387594	0.5817	0.999114	no
P2055	XLOC_002137	YEL047C	V:65384-66797	ctrl_t0	YOX1_oe_t0	OK	78.0266	67.3801	-0.211643	-0.952335	0.1723	0.999114	no
P2056	XLOC_002138	GLY1	V:67628-68792	ctrl_t0	YOX1_oe_t0	OK	301.059	267.876	-0.168479	-0.770668	0.27035	0.999114	no
P2057	XLOC_002139	YEL045C	V:68839-69265	ctrl_t0	YOX1_oe_t0	OK	1.02733	0.967091	-0.0871727	-0.0681942	0.89295	0.999114	no
P2058	XLOC_002140	CYC7	V:79635-79977	ctrl_t0	YOX1_oe_t0	OK	152.055	204.707	0.428972	1.70707	0.01515	0.999114	no
P2059	XLOC_002141	RAD23	V:81406-82603	ctrl_t0	YOX1_oe_t0	OK	171.106	155.626	-0.136812	-0.624538	0.375	0.999114	no
P206	XLOC_000220	YBR064W	II:366969-368191	ctrl_t0	YOX1_oe_t0	OK	24.4028	23.7811	-0.0372332	-0.0674184	0.92465	0.999114	no
P2060	XLOC_002142	ANP1	V:83049-84552	ctrl_t0	YOX1_oe_t0	OK	73.4394	70.3397	-0.0622156	-0.280846	0.68565	0.999114	no
P2061	XLOC_002143	UTR5	V:85044-85545	ctrl_t0	YOX1_oe_t0	OK	4.41033	3.65137	-0.27245	-0.450808	0.5182	0.999114	no
P2062	XLOC_002144	YEL034C-A	V:85612-86598	ctrl_t0	YOX1_oe_t0	OK	631.466	603.642	-0.0650126	-0.114597	0.8685	0.999114	no
P2063	XLOC_002145	YEL032C-A	V:86936-89852	ctrl_t0	YOX1_oe_t0	OK	706.404	731.353	0.0500736	0.0554066	0.9369	0.999114	no
P2064	XLOC_002146	YEL030C-A	V:94582-96578	ctrl_t0	YOX1_oe_t0	OK	1.74659	3.14043	0.846422	0.382741	0.3634	0.999114	no
P2065	XLOC_002147	BUD16	V:96857-97796	ctrl_t0	YOX1_oe_t0	OK	26.9436	26.7883	-0.00834283	-0.0325397	0.9615	0.999114	no
P2066	XLOC_002148	YEL025C	V:102580-106147	ctrl_t0	YOX1_oe_t0	OK	25.9977	26.1013	0.00573822	0.0258255	0.97235	0.999114	no
P2067	XLOC_002149	YEL023C	V:108503-110552	ctrl_t0	YOX1_oe_t0	OK	10.8277	10.1504	-0.0931877	-0.361515	0.6062	0.999114	no
P2068	XLOC_002150	YEL020C-B	V:117182-117474	ctrl_t0	YOX1_oe_t0	OK	4.84872	1.25929	-1.94499	-0.689268	0.5556	0.999114	no
P2069	XLOC_002152	YEL020C	V:118616-120299	ctrl_t0	YOX1_oe_t0	OK	25.0562	24.9353	-0.00697619	-0.0292844	0.96785	0.999114	no
P207	XLOC_000221	YBR071W	II:380410-381046	ctrl_t0	YOX1_oe_t0	OK	124.302	128.051	0.0428693	0.186943	0.78635	0.999114	no
P2070	XLOC_002153	MMS21	V:120497-121301	ctrl_t0	YOX1_oe_t0	OK	12.1491	11.8084	-0.0410359	-0.128128	0.8533	0.999114	no
P2071	XLOC_002154	YEL018C-A	V:121454-122310	ctrl_t0	YOX1_oe_t0	NOTEST	0	0	0	0	1	1	no
P2072	XLOC_002155	PMP2	V:122797-122929	ctrl_t0	YOX1_oe_t0	OK	1611.11	1725.72	0.0991472	0.343607	0.6305	0.999114	no
P2073	XLOC_002156	NPP2	V:124736-126218	ctrl_t0	YOX1_oe_t0	OK	29.0396	27.6679	-0.0698102	-0.291901	0.68285	0.999114	no
P2074	XLOC_002157	YEL014C	V:128302-128608	ctrl_t0	YOX1_oe_t0	OK	34.2586	38.7995	0.179571	0.461024	0.512	0.999114	no
P2075	XLOC_002160	YEL009C-A	V:136278-136778	ctrl_t0	YOX1_oe_t0	OK	1.95426	1.59013	-0.297476	-0.287573	0.66615	0.999114	no
P2076	XLOC_002161	GCN4	V:138917-139763	ctrl_t0	YOX1_oe_t0	OK	1231.13	1178.61	-0.0628933	-0.279543	0.6899	0.999114	no
P2077	XLOC_002162	YEL008C-A	V:140511-140892	ctrl_t0	YOX1_oe_t0	OK	37.6557	40.771	0.114672	0.0396431	0.81675	0.999114	no
P2078	XLOC_002163	VAB2	V:145906-146755	ctrl_t0	YOX1_oe_t0	OK	32.9265	34.4904	0.0669469	0.264021	0.7099	0.999114	no
P2079	XLOC_002164	WBP1	V:148721-150014	ctrl_t0	YOX1_oe_t0	OK	200.133	203.524	0.0242387	0.111051	0.87165	0.999114	no
P208	XLOC_000222	HSP26	II:382029-382674	ctrl_t0	YOX1_oe_t0	OK	109.488	97.0833	-0.173481	-0.740712	0.2876	0.999114	no
P2080	XLOC_002165	IRC22	V:150300-150978	ctrl_t0	YOX1_oe_t0	OK	232.674	223.269	-0.0595245	-0.270115	0.69775	0.999114	no
P2081	XLOC_002166	PMI40	V:157735-159118	ctrl_t0	YOX1_oe_t0	OK	234.861	215.54	-0.123853	-0.567328	0.41475	0.999114	no
P2082	XLOC_002167	YER006C-A	V:164343-166083	ctrl_t0	YOX1_oe_t0	OK	1.13685	1.20869	0.0884026	0.039806	0.8558	0.999114	no
P2083	XLOC_002168	TMA20	V:166236-166885	ctrl_t0	YOX1_oe_t0	OK	145.604	151.728	0.0594387	0.257197	0.7119	0.999114	no
P2084	XLOC_002170	SEC3	V:167807-171818	ctrl_t0	YOX1_oe_t0	OK	42.5242	44.3559	0.0608399	0.278306	0.6923	0.999114	no
P2085	XLOC_002171	YER010C	V:172633-173338	ctrl_t0	YOX1_oe_t0	OK	73.0042	71.4673	-0.0306962	-0.12831	0.8529	0.999114	no
P2086	XLOC_002172	BUD25	V:182599-186775	ctrl_t0	YOX1_oe_t0	OK	48.9073	48.1725	-0.0218418	-0.0312787	0.9651	0.999114	no
P2087	XLOC_002173	AFG3	V:189502-191788	ctrl_t0	YOX1_oe_t0	OK	70.8346	72.1726	0.0269964	0.123486	0.86075	0.999114	no
P2088	XLOC_002174	SPC25	V:191958-192624	ctrl_t0	YOX1_oe_t0	OK	35.3949	28.8158	-0.296682	-1.08745	0.1253	0.999114	no
P2089	XLOC_002175	SBH2	V:194272-194539	ctrl_t0	YOX1_oe_t0	OK	1279.4	1235.3	-0.050604	-0.227073	0.7468	0.999114	no
P209	XLOC_000223	RDH54	II:383111-385988	ctrl_t0	YOX1_oe_t0	OK	53.0585	53.6489	0.0159652	0.0728931	0.91875	0.999114	no
P2090	XLOC_002176	YER023C-A	V:201075-201936	ctrl_t0	YOX1_oe_t0	OK	945.309	900.223	-0.0705034	-0.125957	0.85635	0.999114	no
P2091	XLOC_002177	CHO1	V:207643-208474	ctrl_t0	YOX1_oe_t0	OK	453.961	501.551	0.143826	0.658394	0.3396	0.999114	no
P2092	XLOC_002178	GAL83	V:208978-210232	ctrl_t0	YOX1_oe_t0	OK	75.7656	76.0283	0.00499365	0.0223681	0.9759	0.999114	no
P2093	XLOC_002179	MIG3	V:210691-211876	ctrl_t0	YOX1_oe_t0	OK	4.50076	3.71204	-0.277957	-0.725722	0.31295	0.999114	no
P2094	XLOC_002180	SMB1	V:212586-213177	ctrl_t0	YOX1_oe_t0	OK	67.8986	70.6592	0.057496	0.232756	0.74165	0.999114	no
P2095	XLOC_002181	YPT31	V:214075-214747	ctrl_t0	YOX1_oe_t0	OK	115.4	119.738	0.0532428	0.232234	0.74105	0.999114	no
P2096	XLOC_002182	ZRG8	V:218056-221287	ctrl_t0	YOX1_oe_t0	OK	18.8698	20.0282	0.085959	0.377038	0.5865	0.999114	no
P2097	XLOC_002183	ARB1	V:223366-225199	ctrl_t0	YOX1_oe_t0	OK	247.569	237.702	-0.0586736	-0.266961	0.70665	0.999114	no
P2098	XLOC_002184	KRE29	V:226857-228252	ctrl_t0	YOX1_oe_t0	OK	11.4808	9.90103	-0.213568	-0.767025	0.2714	0.999114	no
P2099	XLOC_002185	HVG1	V:228450-229205	ctrl_t0	YOX1_oe_t0	OK	13.5899	14.0322	0.0462129	0.145863	0.8375	0.999114	no
P21	XLOC_000020	YAL037W	I:74019-74823	ctrl_t0	YOX1_oe_t0	OK	8.20458	8.57404	0.0635459	0.178525	0.80185	0.999114	no
P210	XLOC_000224	YBR074W	II:386285-389216	ctrl_t0	YOX1_oe_t0	OK	48.1627	45.4162	-0.0847089	-0.386173	0.58055	0.999114	no
P2100	XLOC_002186	YER039C-A	V:229262-229481	ctrl_t0	YOX1_oe_t0	OK	52.9268	42.2891	-0.323714	-0.637282	0.3606	0.999114	no
P2101	XLOC_002187	SAH1	V:235769-237119	ctrl_t0	YOX1_oe_t0	OK	1483.41	1345.47	-0.140809	-0.597588	0.39175	0.999114	no
P2102	XLOC_002188	ERG28	V:237569-238016	ctrl_t0	YOX1_oe_t0	OK	121.71	134.943	0.148904	0.614227	0.38705	0.999114	no
P2103	XLOC_002189	MEI4	V:238459-239774	ctrl_t0	YOX1_oe_t0	OK	2.1755	2.18583	0.00683639	0.0145272	0.97425	0.999114	no
P2104	XLOC_002190	ACA1	V:240031-241501	ctrl_t0	YOX1_oe_t0	OK	19.329	17.9907	-0.103518	-0.413082	0.55725	0.999114	no
P2105	XLOC_002191	SAP1	V:243699-246503	ctrl_t0	YOX1_oe_t0	OK	24.1113	24.833	0.0425498	0.185814	0.79175	0.999114	no
P2106	XLOC_002192	CAJ1	V:246981-248157	ctrl_t0	YOX1_oe_t0	OK	140.922	145.015	0.0412983	0.188682	0.785	0.999114	no
P2107	XLOC_002193	RSM18	V:253970-254387	ctrl_t0	YOX1_oe_t0	OK	226.984	243.516	0.101426	0.438737	0.5369	0.999114	no
P2108	XLOC_002194	HOM3	V:256374-257958	ctrl_t0	YOX1_oe_t0	OK	73.3199	67.338	-0.122785	-0.554324	0.4248	0.999114	no
P2109	XLOC_002195	PIC2	V:258736-259639	ctrl_t0	YOX1_oe_t0	OK	168.993	184.63	0.127676	0.581429	0.40985	0.999114	no
P211	XLOC_000225	ECM8	II:390226-391291	ctrl_t0	YOX1_oe_t0	OK	4.57265	4.35532	-0.0702541	-0.180845	0.79825	0.999114	no
P2110	XLOC_002196	YER053C-A	V:260932-261046	ctrl_t0	YOX1_oe_t0	OK	312.038	381.244	0.288995	0.500289	0.4895	0.999114	no
P2111	XLOC_002197	GIP2	V:262051-263698	ctrl_t0	YOX1_oe_t0	OK	54.8096	63.6109	0.214845	0.965435	0.1644	0.999114	no
P2112	XLOC_002198	HIS1	V:264891-265785	ctrl_t0	YOX1_oe_t0	OK	171.785	177.961	0.0509591	0.232054	0.7392	0.999114	no
P2113	XLOC_002199	FCY2	V:266511-268113	ctrl_t0	YOX1_oe_t0	OK	118.242	116.86	-0.0169626	-0.0775556	0.9117	0.999114	no
P2114	XLOC_002200	RPL34A	V:269422-270185	ctrl_t0	YOX1_oe_t0	OK	2269.41	2335.93	0.0416801	0.189495	0.7825	0.999114	no
P2115	XLOC_002201	HMF1	V:270736-271126	ctrl_t0	YOX1_oe_t0	OK	287.028	281.178	-0.0297091	-0.12922	0.85395	0.999114	no
P2116	XLOC_002202	CEM1	V:278297-279626	ctrl_t0	YOX1_oe_t0	OK	29.6066	28.5131	-0.0542928	-0.224589	0.75295	0.999114	no
P2117	XLOC_002203	HOR2	V:279929-280682	ctrl_t0	YOX1_oe_t0	OK	81.3405	80.7364	-0.0107551	-0.0459131	0.9469	0.999114	no
P2118	XLOC_002204	YER064C	V:282704-284222	ctrl_t0	YOX1_oe_t0	OK	92.4372	85.0882	-0.119514	-0.543574	0.437	0.999114	no
P2119	XLOC_002205	ICL1	V:285240-286914	ctrl_t0	YOX1_oe_t0	OK	66.7283	94.9781	0.509296	2.2828	0.001	0.999114	no
P212	XLOC_000226	ECM33	II:393122-394742	ctrl_t0	YOX1_oe_t0	OK	1034.34	944.118	-0.131672	-0.576063	0.4098	0.999114	no
P2120	XLOC_002207	YER066C-A	V:291702-292563	ctrl_t0	YOX1_oe_t0	OK	36.4449	39.7294	0.124493	0.0789943	0.9112	0.999114	no
P2121	XLOC_002208	YER067C-A	V:291702-292563	ctrl_t0	YOX1_oe_t0	OK	2197.79	2428.98	0.144299	0.484473	0.4883	0.999114	no
P2122	XLOC_002209	YER068C-A	V:295300-298001	ctrl_t0	YOX1_oe_t0	NOTEST	0.305371	0.637384	1.0616	0	1	1	no
P2123	XLOC_002210	TDA2	V:301946-302327	ctrl_t0	YOX1_oe_t0	OK	66.4162	79.3045	0.255868	0.921899	0.18635	0.999114	no
P2124	XLOC_002211	PTP3	V:308412-311199	ctrl_t0	YOX1_oe_t0	OK	18.9274	19.0174	0.00684143	0.0294841	0.9657	0.999114	no
P2125	XLOC_002213	YER076C	V:312589-313737	ctrl_t0	YOX1_oe_t0	OK	14.7553	14.8834	0.0124711	0.0384031	0.95665	0.999114	no
P2126	XLOC_002214	YER077C	V:314533-316600	ctrl_t0	YOX1_oe_t0	OK	24.8755	27.0709	0.122019	0.524967	0.4546	0.999114	no
P2127	XLOC_002215	ICP55	V:316806-318342	ctrl_t0	YOX1_oe_t0	OK	35.1165	36.5876	0.059205	0.254628	0.71345	0.999114	no
P2128	XLOC_002216	YER079C-A	V:319901-321846	ctrl_t0	YOX1_oe_t0	OK	0.995409	0.785073	-0.342463	-0.0388246	0.84595	0.999114	no
P2129	XLOC_002217	UTP7	V:324271-325936	ctrl_t0	YOX1_oe_t0	OK	58.3965	57.8325	-0.0140017	-0.0629087	0.92635	0.999114	no
P213	XLOC_000229	TEC1	II:409168-410629	ctrl_t0	YOX1_oe_t0	OK	107.512	108.713	0.0160219	0.0731583	0.918	0.999114	no
P2130	XLOC_002218	GET2	V:326173-327031	ctrl_t0	YOX1_oe_t0	OK	115.287	110.191	-0.0652175	-0.290034	0.67855	0.999114	no
P2131	XLOC_002219	YER085C	V:327597-328140	ctrl_t0	YOX1_oe_t0	OK	0.757941	1.24989	0.721641	0.615794	0.368	0.999114	no
P2132	XLOC_002220	YER087C-A	V:330575-332368	ctrl_t0	YOX1_oe_t0	OK	35.6601	37.903	0.0880027	0.201175	0.7747	0.999114	no
P2133	XLOC_002221	SBH1	V:332581-332830	ctrl_t0	YOX1_oe_t0	OK	721.636	662.141	-0.124132	-0.526481	0.4506	0.999114	no
P2134	XLOC_002222	DOT6	V:333175-335188	ctrl_t0	YOX1_oe_t0	OK	164.636	166.022	0.012091	0.0552908	0.9349	0.999114	no
P2135	XLOC_002223	PTC2	V:335695-337340	ctrl_t0	YOX1_oe_t0	OK	155.221	145.08	-0.0974768	-0.419224	0.54825	0.999114	no
P2136	XLOC_002223	YER088C-A	V:335695-337340	ctrl_t0	YOX1_oe_t0	OK	171.525	201.179	0.23006	0.348773	0.6213	0.999114	no
P2137	XLOC_002224	YER090C-A	V:337948-339472	ctrl_t0	YOX1_oe_t0	OK	2474.31	3304.3	0.417316	0.274494	0.7001	0.999114	no
P2138	XLOC_002225	MET6	V:339863-342167	ctrl_t0	YOX1_oe_t0	OK	691.764	623.677	-0.149481	-0.644305	0.3608	0.999114	no
P2139	XLOC_002226	YER091C-A	V:342389-342611	ctrl_t0	YOX1_oe_t0	OK	4.85422	0.891773	-2.44449	-1.85462	0.26585	0.999114	no
P214	XLOC_000230	MIS1	II:411053-413981	ctrl_t0	YOX1_oe_t0	OK	132.556	123.878	-0.0976853	-0.44559	0.519	0.999114	no
P2140	XLOC_002227	TSC11	V:343319-347612	ctrl_t0	YOX1_oe_t0	OK	23.1836	24.4656	0.0776466	0.350818	0.61685	0.999114	no
P2141	XLOC_002228	AIM11	V:347911-348400	ctrl_t0	YOX1_oe_t0	OK	65.6834	69.2266	0.0757973	0.278043	0.69095	0.999114	no
P2142	XLOC_002229	PUP3	V:348728-349346	ctrl_t0	YOX1_oe_t0	OK	308.436	291.7	-0.0804869	-0.36651	0.59235	0.999114	no
P2143	XLOC_002230	PRS2	V:358104-359061	ctrl_t0	YOX1_oe_t0	OK	63.9532	67.3757	0.0752124	0.324612	0.648	0.999114	no
P2144	XLOC_002231	AST2	V:360501-361794	ctrl_t0	YOX1_oe_t0	OK	27.5512	24.9957	-0.140433	-0.572768	0.4106	0.999114	no
P2145	XLOC_002232	NUP157	V:367837-372013	ctrl_t0	YOX1_oe_t0	OK	55.5711	53.7584	-0.0478452	-0.219265	0.75065	0.999114	no
P2146	XLOC_002233	GLE2	V:373447-374714	ctrl_t0	YOX1_oe_t0	OK	48.4982	47.3572	-0.034346	-0.133519	0.85105	0.999114	no
P2147	XLOC_002234	FLO8	V:375214-377614	ctrl_t0	YOX1_oe_t0	OK	22.0417	22.7411	0.0450697	0.194423	0.78225	0.999114	no
P2148	XLOC_002235	KAP123	V:378761-382103	ctrl_t0	YOX1_oe_t0	OK	228.741	198.77	-0.202619	-0.90467	0.1969	0.999114	no
P2149	XLOC_002236	SWI4	V:382594-385876	ctrl_t0	YOX1_oe_t0	OK	38.2569	41.169	0.105836	0.481911	0.48905	0.999114	no
P215	XLOC_000231	AAC3	II:415982-416906	ctrl_t0	YOX1_oe_t0	OK	2.29305	1.65689	-0.46879	-0.831912	0.2378	0.999114	no
P2150	XLOC_002237	TMN3	V:387931-390052	ctrl_t0	YOX1_oe_t0	OK	37.505	36.1847	-0.0517034	-0.230086	0.7468	0.999114	no
P2151	XLOC_002238	BOI2	V:390589-393712	ctrl_t0	YOX1_oe_t0	OK	50.7893	49.3836	-0.0404932	-0.185164	0.79085	0.999114	no
P2152	XLOC_002239	SPR6	V:394291-394867	ctrl_t0	YOX1_oe_t0	OK	35.6724	35.6547	-0.000716114	-0.0025952	0.99225	0.999114	no
P2153	XLOC_002240	SLX8	V:395347-396172	ctrl_t0	YOX1_oe_t0	OK	36.7958	42.0088	0.19115	0.765756	0.26945	0.999114	no
P2154	XLOC_002241	SHO1	V:397951-399055	ctrl_t0	YOX1_oe_t0	OK	54.5886	51.5794	-0.0818053	-0.351893	0.6093	0.999114	no
P2155	XLOC_002242	AVT6	V:399495-400842	ctrl_t0	YOX1_oe_t0	OK	45.7147	39.3973	-0.21456	-0.921268	0.19365	0.999114	no
P2156	XLOC_002243	YER119C-A	V:400866-401869	ctrl_t0	YOX1_oe_t0	OK	4.71207	4.47009	-0.0760554	-0.0208642	0.9502	0.999114	no
P2157	XLOC_002244	GLO3	V:402870-404352	ctrl_t0	YOX1_oe_t0	OK	159.811	174.291	0.125131	0.573242	0.4119	0.999114	no
P2158	XLOC_002245	DSE1	V:407341-409063	ctrl_t0	YOX1_oe_t0	OK	234.917	247.036	0.072572	0.330596	0.6333	0.999114	no
P2159	XLOC_002246	NSA2	V:413393-414179	ctrl_t0	YOX1_oe_t0	OK	129.475	135.059	0.0609181	0.272283	0.69625	0.999114	no
P216	XLOC_000232	RFC5	II:423764-424829	ctrl_t0	YOX1_oe_t0	OK	56.0102	57.0663	0.0269496	0.115988	0.8697	0.999114	no
P2160	XLOC_002247	YER130C	V:421114-422446	ctrl_t0	YOX1_oe_t0	OK	41.6395	41.0438	-0.0207853	-0.0891916	0.90115	0.999114	no
P2161	XLOC_002248	PMD1	V:425187-430449	ctrl_t0	YOX1_oe_t0	OK	24.5695	23.3709	-0.0721583	-0.32867	0.6409	0.999114	no
P2162	XLOC_002252	YER134C	V:437190-437803	ctrl_t0	YOX1_oe_t0	OK	103.568	106.613	0.0418034	0.164694	0.8239	0.999114	no
P2163	XLOC_002253	YER135C	V:437951-438344	ctrl_t0	YOX1_oe_t0	OK	7.57586	8.78061	0.212911	0.391237	0.57785	0.999114	no
P2164	XLOC_002254	YER137C	V:441372-441880	ctrl_t0	YOX1_oe_t0	OK	10.5099	8.03677	-0.38706	-0.751763	0.2833	0.999114	no
P2165	XLOC_002256	YER138C	V:443755-449024	ctrl_t0	YOX1_oe_t0	HIDATA	0	0	0	0	1	1	no
P2166	XLOC_002257	RTR1	V:450562-451243	ctrl_t0	YOX1_oe_t0	OK	29.1512	29.2492	0.00484213	0.0177413	0.9769	0.999114	no
P2167	XLOC_002258	MAG1	V:455145-456036	ctrl_t0	YOX1_oe_t0	OK	37.3148	41.3657	0.148684	0.601268	0.39035	0.999114	no
P2168	XLOC_002259	UBP5	V:457805-460223	ctrl_t0	YOX1_oe_t0	OK	30.3748	30.6496	0.0129945	0.057681	0.9371	0.999114	no
P2169	XLOC_002260	FTR1	V:460525-461740	ctrl_t0	YOX1_oe_t0	OK	154.438	128.664	-0.263425	-1.20344	0.0823	0.999114	no
P217	XLOC_000233	YBR089W	II:424989-425782	ctrl_t0	YOX1_oe_t0	OK	162.577	159.641	-0.0262907	-0.0874957	0.9046	0.999114	no
P2170	XLOC_002261	YER145C-A	V:462385-462866	ctrl_t0	YOX1_oe_t0	OK	3.57347	2.63572	-0.439128	-0.271471	0.70595	0.999114	no
P2171	XLOC_002262	SCC4	V:462967-464842	ctrl_t0	YOX1_oe_t0	OK	21.2556	19.67	-0.111851	-0.464845	0.51085	0.999114	no
P2172	XLOC_002263	YER147C-A	V:465202-466025	ctrl_t0	YOX1_oe_t0	OK	63.664	68.5522	0.106726	0.18569	0.79055	0.999114	no
P2173	XLOC_002264	PEA2	V:466184-467470	ctrl_t0	YOX1_oe_t0	OK	27.7499	27.7673	0.000905876	0.00370424	0.9961	0.999114	no
P2174	XLOC_002265	UBP3	V:469685-472424	ctrl_t0	YOX1_oe_t0	OK	52.249	51.0691	-0.0329544	-0.150323	0.82865	0.999114	no
P2175	XLOC_002266	YER152C	V:472656-474805	ctrl_t0	YOX1_oe_t0	OK	60.4555	54.2726	-0.155651	-0.530878	0.44325	0.999114	no
P2176	XLOC_002267	PET122	V:472656-474805	ctrl_t0	YOX1_oe_t0	OK	34.3359	31.2143	-0.137508	-0.250554	0.7205	0.999114	no
P2177	XLOC_002268	BEM2	V:476344-482848	ctrl_t0	YOX1_oe_t0	OK	81.1649	78.7384	-0.0437891	-0.197608	0.78015	0.999114	no
P2178	XLOC_002269	YER156C	V:483324-484341	ctrl_t0	YOX1_oe_t0	OK	130.548	125.629	-0.0554075	-0.251113	0.72025	0.999114	no
P2179	XLOC_002271	YER158C	V:488856-490578	ctrl_t0	YOX1_oe_t0	OK	33.6729	34.5652	0.0377336	0.163256	0.8137	0.999114	no
P218	XLOC_000234	PBY1	II:432035-434297	ctrl_t0	YOX1_oe_t0	OK	37.2912	37.2788	-0.000478945	-0.00214135	0.9984	0.999114	no
P2180	XLOC_002272	BUR6	V:491486-491958	ctrl_t0	YOX1_oe_t0	OK	162.911	163.916	0.00887888	0.0345488	0.9602	0.999114	no
P2181	XLOC_002274	YER160C	V:492855-498124	ctrl_t0	YOX1_oe_t0	NOTEST	0	0	0	0	1	1	no
P2182	XLOC_002275	SPT2	V:499346-500348	ctrl_t0	YOX1_oe_t0	OK	63.1375	66.472	0.0742487	0.321879	0.64715	0.999114	no
P2183	XLOC_002276	RAD4	V:500629-502894	ctrl_t0	YOX1_oe_t0	OK	19.0974	18.0719	-0.0796287	-0.335228	0.6332	0.999114	no
P2184	XLOC_002277	YER163C	V:503083-503782	ctrl_t0	YOX1_oe_t0	OK	80.3338	71.562	-0.166813	-0.70099	0.3209	0.999114	no
P2185	XLOC_002278	YER165C-A	V:512626-517459	ctrl_t0	YOX1_oe_t0	OK	19.2817	21.2089	0.137438	0.0653977	0.92055	0.999114	no
P2186	XLOC_002279	CCA1	V:521028-522669	ctrl_t0	YOX1_oe_t0	OK	34.2227	33.4273	-0.0339282	-0.146062	0.83615	0.999114	no
P2187	XLOC_002280	BRR2	V:529529-536021	ctrl_t0	YOX1_oe_t0	OK	36.5321	36.1801	-0.0139675	-0.0639997	0.92465	0.999114	no
P2188	XLOC_002281	YER172C-A	V:536274-538279	ctrl_t0	YOX1_oe_t0	NOTEST	0.196073	0.206456	0.0744398	0	1	1	no
P2189	XLOC_002282	GRX4	V:538433-539168	ctrl_t0	YOX1_oe_t0	OK	96.9854	101.166	0.0608848	0.264626	0.70315	0.999114	no
P219	XLOC_000235	YBR096W	II:436020-436713	ctrl_t0	YOX1_oe_t0	OK	124.092	144.755	0.222207	0.983239	0.1656	0.999114	no
P2190	XLOC_002283	TMT1	V:539463-540363	ctrl_t0	YOX1_oe_t0	OK	52.0035	51.2109	-0.0221566	-0.0925674	0.90075	0.999114	no
P2191	XLOC_002284	ISC10	V:549723-550527	ctrl_t0	YOX1_oe_t0	OK	21.2972	20.9024	-0.0269952	-0.096516	0.89335	0.999114	no
P2192	XLOC_002285	SLO1	V:550864-551122	ctrl_t0	YOX1_oe_t0	OK	41.6612	45.978	0.14224	0.331569	0.6379	0.999114	no
P2193	XLOC_002287	YER181C	V:551472-551796	ctrl_t0	YOX1_oe_t0	OK	9.6343	9.07866	-0.0856999	-0.139085	0.8423	0.999114	no
P2194	XLOC_002288	FAU1	V:553333-553969	ctrl_t0	YOX1_oe_t0	OK	42.0602	43.48	0.0478954	0.184718	0.79305	0.999114	no
P2195	XLOC_002289	YER184C	V:556295-558680	ctrl_t0	YOX1_oe_t0	OK	11.0412	12.2184	0.146157	0.588811	0.39495	0.999114	no
P2196	XLOC_002290	YER186C	V:561704-562625	ctrl_t0	YOX1_oe_t0	OK	49.6537	57.6279	0.214865	0.904373	0.2036	0.999114	no
P2197	XLOC_002291	YER188C-A	V:569607-569907	ctrl_t0	YOX1_oe_t0	OK	3.61876	6.43891	0.831321	0.922417	0.1889	0.999114	no
P2198	XLOC_002292	YER190C-A	V:571154-576525	ctrl_t0	YOX1_oe_t0	NOTEST	0	0	0	0	1	1	no
P2199	XLOC_002293	YER190C-B	V:571154-576525	ctrl_t0	YOX1_oe_t0	NOTEST	0	0	0	0	1	1	no
P22	XLOC_000021	FUN12	I:76426-79435	ctrl_t0	YOX1_oe_t0	OK	211.988	203.864	-0.0563746	-0.253286	0.71725	0.999114	no
P220	XLOC_000236	VPS15	II:436950-441315	ctrl_t0	YOX1_oe_t0	OK	19.7587	22.188	0.167286	0.752414	0.27935	0.999114	no
P2200	XLOC_002294	YFL068W	VI:52-535	ctrl_t0	YOX1_oe_t0	NOTEST	0	0	0	0	1	1	no
P2201	XLOC_002295	YFL067W	VI:835-1363	ctrl_t0	YOX1_oe_t0	OK	5.13243	5.25953	0.0352919	0.0671897	0.9111	0.999114	no
P2202	XLOC_002296	YFL063W	VI:5065-5521	ctrl_t0	YOX1_oe_t0	OK	1.19462	0.421178	-1.50405	-1.20085	0.20065	0.999114	no
P2203	XLOC_002297	COS4	VI:6425-7565	ctrl_t0	YOX1_oe_t0	NOTEST	0.533947	0.309296	-0.787707	0	1	1	no
P2204	XLOC_002298	DDI2	VI:9544-10222	ctrl_t0	YOX1_oe_t0	OK	0.857996	1.05889	0.303517	0.329403	0.6309	0.999114	no
P2205	XLOC_002299	SNZ3	VI:11362-12259	ctrl_t0	YOX1_oe_t0	OK	4.53094	5.24528	0.21121	0.518506	0.4726	0.999114	no
P2206	XLOC_002300	THI5	VI:12928-13951	ctrl_t0	YOX1_oe_t0	NOTEST	0	0.0883499	inf	0	1	1	no
P2207	XLOC_002301	AGP3	VI:17003-18680	ctrl_t0	YOX1_oe_t0	OK	7.31945	7.25387	-0.0129844	-0.0449912	0.94935	0.999114	no
P2208	XLOC_002302	DAK2	VI:23422-25198	ctrl_t0	YOX1_oe_t0	OK	25.9057	26.6979	0.0434597	0.183829	0.79285	0.999114	no
P2209	XLOC_002303	YFL052W	VI:28231-29629	ctrl_t0	YOX1_oe_t0	OK	44.6606	42.2373	-0.0804842	-0.34903	0.6171	0.999114	no
P221	XLOC_000237	MMS4	II:441514-443590	ctrl_t0	YOX1_oe_t0	OK	13.1412	13.827	0.0733922	0.27114	0.69765	0.999114	no
P2210	XLOC_002304	SWP82	VI:36802-38674	ctrl_t0	YOX1_oe_t0	OK	30.8919	33.6911	0.12514	0.544524	0.43875	0.999114	no
P2211	XLOC_002305	RGD2	VI:40420-42565	ctrl_t0	YOX1_oe_t0	OK	28.739	29.9607	0.0600618	0.262684	0.70725	0.999114	no
P2212	XLOC_002306	FMP32	VI:42814-43438	ctrl_t0	YOX1_oe_t0	OK	39.3947	48.1425	0.28931	1.11108	0.11005	0.999114	no
P2213	XLOC_002307	YFL041W-A	VI:48733-48925	ctrl_t0	YOX1_oe_t0	OK	54.7734	48.4407	-0.177255	-0.306325	0.66375	0.999114	no
P2214	XLOC_002308	FET5	VI:49138-51007	ctrl_t0	YOX1_oe_t0	OK	56.8919	50.8967	-0.160652	-0.723352	0.3042	0.999114	no
P2215	XLOC_002309	YFL040W	VI:51349-52972	ctrl_t0	YOX1_oe_t0	OK	6.43078	6.17955	-0.0574915	-0.190103	0.78275	0.999114	no
P2216	XLOC_002310	TUB2	VI:56335-57709	ctrl_t0	YOX1_oe_t0	OK	374.154	336.422	-0.15336	-0.695711	0.3176	0.999114	no
P2217	XLOC_002311	RPO41	VI:58781-62837	ctrl_t0	YOX1_oe_t0	OK	83.7691	83.7841	0.000258763	0.00118229	0.9988	0.999114	no
P2218	XLOC_002312	YFL034W	VI:65476-68698	ctrl_t0	YOX1_oe_t0	OK	29.6369	28.2402	-0.0696463	-0.313384	0.65555	0.999114	no
P2219	XLOC_002313	HAC1	VI:74871-76147	ctrl_t0	YOX1_oe_t0	OK	1610.56	1598.53	-0.0108131	-0.0472363	0.9451	0.999114	no
P222	XLOC_000238	SIF2	II:447708-449316	ctrl_t0	YOX1_oe_t0	OK	34.7735	32.3568	-0.103918	-0.446469	0.52465	0.999114	no
P2220	XLOC_002313	YFL032W	VI:74871-76147	ctrl_t0	YOX1_oe_t0	OK	12.4794	10.5147	-0.24714	-0.0441256	0.89665	0.999114	no
P2221	XLOC_002314	AGX1	VI:76830-77988	ctrl_t0	YOX1_oe_t0	OK	111.565	115.284	0.0473052	0.214534	0.7582	0.999114	no
P2222	XLOC_002315	STE2	VI:82579-83875	ctrl_t0	YOX1_oe_t0	OK	284.668	273.881	-0.0557304	-0.255016	0.7141	0.999114	no
P2223	XLOC_002316	BUD27	VI:90985-93376	ctrl_t0	YOX1_oe_t0	OK	14.4345	14.1256	-0.0312098	-0.12836	0.85095	0.999114	no
P2224	XLOC_002317	GAT1	VI:95760-97498	ctrl_t0	YOX1_oe_t0	OK	26.1416	25.9681	-0.00960707	-0.03957	0.95565	0.999114	no
P2225	XLOC_002319	SMX2	VI:103698-103932	ctrl_t0	YOX1_oe_t0	OK	244.156	252.275	0.0471921	0.166819	0.81115	0.999114	no
P2226	XLOC_002320	YFL015W-A	VI:106414-106963	ctrl_t0	YOX1_oe_t0	NOTEST	0.270901	0.626552	1.20967	0	1	1	no
P2227	XLOC_002321	HSP12	VI:107255-107585	ctrl_t0	YOX1_oe_t0	OK	2943.87	3378.29	0.198582	0.901287	0.19795	0.999114	no
P2228	XLOC_002322	YFL013W-A	VI:107798-110184	ctrl_t0	YOX1_oe_t0	OK	4.08098	3.80662	-0.100406	-0.072075	0.91855	0.999114	no
P2229	XLOC_002323	YFL012W-A	VI:107798-110184	ctrl_t0	YOX1_oe_t0	OK	9.57762	7.74208	-0.306946	-0.157562	0.8229	0.999114	no
P223	XLOC_000239	YMC2	II:449666-450656	ctrl_t0	YOX1_oe_t0	OK	14.0487	11.9302	-0.235813	-0.803395	0.25305	0.999114	no
P2230	XLOC_002324	YFL012W	VI:110646-111093	ctrl_t0	YOX1_oe_t0	OK	1.76057	2.05924	0.226064	0.252829	0.7156	0.999114	no
P2231	XLOC_002325	HXT10	VI:112344-113985	ctrl_t0	YOX1_oe_t0	OK	1.02832	0.781563	-0.395853	-0.674146	0.33375	0.999114	no
P2232	XLOC_002326	AUA1	VI:114989-115743	ctrl_t0	YOX1_oe_t0	OK	284.224	245.043	-0.213992	-0.386036	0.5825	0.999114	no
P2233	XLOC_002327	CDC4	VI:116144-118484	ctrl_t0	YOX1_oe_t0	OK	37.0644	38.8432	0.0676273	0.303158	0.6635	0.999114	no
P2234	XLOC_002328	SMC1	VI:119428-123106	ctrl_t0	YOX1_oe_t0	OK	36.8427	37.8809	0.0400939	0.182487	0.7978	0.999114	no
P2235	XLOC_002329	BLM10	VI:123478-129910	ctrl_t0	YOX1_oe_t0	OK	72.6894	70.6558	-0.0409361	-0.185255	0.7953	0.999114	no
P2236	XLOC_002330	SEC4	VI:130333-130981	ctrl_t0	YOX1_oe_t0	OK	325.595	347.189	0.0926445	0.423703	0.54535	0.999114	no
P2237	XLOC_002331	VTC2	VI:131809-134296	ctrl_t0	YOX1_oe_t0	OK	82.5278	86.0746	0.0607068	0.277726	0.6908	0.999114	no
P2238	XLOC_002332	YFL002W-A	VI:138203-143517	ctrl_t0	YOX1_oe_t0	NOTEST	0	0	0	0	1	1	no
P2239	XLOC_002333	DEG1	VI:147130-148459	ctrl_t0	YOX1_oe_t0	OK	33.1936	33.6371	0.0191467	0.0805743	0.9098	0.999114	no
P224	XLOC_000240	PHO88	II:452657-453224	ctrl_t0	YOX1_oe_t0	OK	593.523	540.292	-0.135565	-0.619574	0.36895	0.999114	no
P2240	XLOC_002334	LOC1	VI:149109-149724	ctrl_t0	YOX1_oe_t0	OK	86.8257	107.343	0.306034	1.28526	0.0678	0.999114	no
P2241	XLOC_002335	NIC96	VI:150015-152535	ctrl_t0	YOX1_oe_t0	OK	63.1713	64.1479	0.0221327	0.101202	0.8873	0.999114	no
P2242	XLOC_002336	RPN11	VI:153392-154313	ctrl_t0	YOX1_oe_t0	OK	184.815	190.329	0.042413	0.193614	0.7882	0.999114	no
P2243	XLOC_002337	YFR006W	VI:156144-157752	ctrl_t0	YOX1_oe_t0	OK	90.3587	89.2963	-0.0170638	-0.0777846	0.9084	0.999114	no
P2244	XLOC_002338	YFH7	VI:159298-160360	ctrl_t0	YOX1_oe_t0	OK	22.8281	21.499	-0.0865349	-0.334976	0.6291	0.999114	no
P2245	XLOC_002339	FAR7	VI:160534-161200	ctrl_t0	YOX1_oe_t0	OK	23.8957	25.1967	0.0764835	0.267969	0.69665	0.999114	no
P2246	XLOC_002341	GCN20	VI:162487-164746	ctrl_t0	YOX1_oe_t0	OK	144.544	146.535	0.0197357	0.0903322	0.8959	0.999114	no
P2247	XLOC_002342	UBP6	VI:165066-166566	ctrl_t0	YOX1_oe_t0	OK	132.503	139.788	0.0772202	0.353524	0.6095	0.999114	no
P2248	XLOC_002343	YFR010W-A	VI:166727-167258	ctrl_t0	YOX1_oe_t0	OK	2.64827	5.90793	1.1576	0.87973	0.6437	0.999114	no
P2249	XLOC_002345	DCV1	VI:167887-168496	ctrl_t0	YOX1_oe_t0	OK	3.08302	3.12874	0.0212372	0.0362335	0.96085	0.999114	no
P225	XLOC_000241	AIM3	II:454821-457665	ctrl_t0	YOX1_oe_t0	OK	33.2694	32.6099	-0.0288889	-0.129893	0.8519	0.999114	no
P2250	XLOC_002346	YFR012W-A	VI:169223-169310	ctrl_t0	YOX1_oe_t0	OK	23.362	0	#NAME?	NA	0.12355	0.999114	no
P2251	XLOC_002347	IOC3	VI:169921-172285	ctrl_t0	YOX1_oe_t0	OK	39.8402	42.2198	0.0836939	0.376635	0.589	0.999114	no
P2252	XLOC_002348	FAB1	VI:184501-191338	ctrl_t0	YOX1_oe_t0	OK	34.6125	33.9376	-0.0284101	-0.130182	0.84935	0.999114	no
P2253	XLOC_002349	YFR020W	VI:192736-193435	ctrl_t0	YOX1_oe_t0	OK	16.92	20.1351	0.250978	0.832772	0.2387	0.999114	no
P2254	XLOC_002350	ATG18	VI:194811-196314	ctrl_t0	YOX1_oe_t0	OK	37.1952	34.1429	-0.123531	-0.529392	0.4504	0.999114	no
P2255	XLOC_002351	ROG3	VI:196832-199034	ctrl_t0	YOX1_oe_t0	OK	13.3718	12.8951	-0.0523712	-0.211895	0.7622	0.999114	no
P2256	XLOC_002352	PES4	VI:199873-201709	ctrl_t0	YOX1_oe_t0	OK	1.28247	1.35394	0.0782405	0.163543	0.8146	0.999114	no
P2257	XLOC_002353	ECO1	VI:207451-208297	ctrl_t0	YOX1_oe_t0	OK	13.433	14.6877	0.128822	0.42601	0.5521	0.999114	no
P2258	XLOC_002354	PTR3	VI:210936-212973	ctrl_t0	YOX1_oe_t0	OK	24.308	22.7273	-0.0970074	-0.412884	0.55815	0.999114	no
P2259	XLOC_002355	MET10	VI:213311-216419	ctrl_t0	YOX1_oe_t0	OK	27.107	26.2594	-0.0458334	-0.205026	0.7657	0.999114	no
P226	XLOC_000242	YBR109W-A	II:458607-458832	ctrl_t0	YOX1_oe_t0	OK	10.9892	13.2974	0.275066	0.31957	0.65405	0.999114	no
P2260	XLOC_002357	YFR034W-A	VI:226021-226465	ctrl_t0	YOX1_oe_t0	OK	3.93673	2.78856	-0.497478	-0.268224	0.7078	0.999114	no
P2261	XLOC_002358	CDC26	VI:226962-227337	ctrl_t0	YOX1_oe_t0	OK	38.7855	35.4527	-0.129621	-0.392444	0.58415	0.999114	no
P2262	XLOC_002359	YFR036W-A	VI:227450-229186	ctrl_t0	YOX1_oe_t0	NOTEST	0.298554	0.488309	0.709801	0	1	1	no
P2263	XLOC_002360	IRC5	VI:229379-231941	ctrl_t0	YOX1_oe_t0	OK	28.62	28.8331	0.010706	0.0475077	0.94365	0.999114	no
P2264	XLOC_002361	SAP155	VI:234241-237250	ctrl_t0	YOX1_oe_t0	OK	88.7937	94.8283	0.0948606	0.43452	0.5307	0.999114	no
P2265	XLOC_002362	KEG1	VI:238457-239060	ctrl_t0	YOX1_oe_t0	OK	46.4269	52.212	0.16942	0.657691	0.34345	0.999114	no
P2266	XLOC_002363	YFR045W	VI:241997-242999	ctrl_t0	YOX1_oe_t0	OK	29.4038	28.324	-0.0539766	-0.211801	0.75935	0.999114	no
P2267	XLOC_002364	RMD8	VI:246145-248134	ctrl_t0	YOX1_oe_t0	OK	25.4008	25.4667	0.00373719	0.0159959	0.9812	0.999114	no
P2268	XLOC_002365	YMR31	VI:248522-248894	ctrl_t0	YOX1_oe_t0	OK	339.279	319.469	-0.0867966	-0.377467	0.5921	0.999114	no
P2269	XLOC_002366	RPN12	VI:252504-253329	ctrl_t0	YOX1_oe_t0	OK	147.922	161.544	0.127091	0.573725	0.4125	0.999114	no
P227	XLOC_000243	ALG1	II:458871-460221	ctrl_t0	YOX1_oe_t0	OK	49.3094	54.1607	0.135382	0.594093	0.3985	0.999114	no
P2270	XLOC_002367	IRC7	VI:263956-265226	ctrl_t0	YOX1_oe_t0	OK	21.1578	19.0804	-0.1491	-0.54943	0.43605	0.999114	no
P2271	XLOC_002368	YFR057W	VI:269060-269516	ctrl_t0	YOX1_oe_t0	NOTEST	0.138232	0.561571	2.02237	0	1	1	no
P2272	XLOC_002369	YFL066C	VI:1436-2615	ctrl_t0	YOX1_oe_t0	NOTEST	0	0	0	0	1	1	no
P2273	XLOC_002370	YFL064C	VI:3029-3846	ctrl_t0	YOX1_oe_t0	NOTEST	0.306532	0.228825	-0.421792	0	1	1	no
P2274	XLOC_002370	YFL065C	VI:3029-3846	ctrl_t0	YOX1_oe_t0	NOTEST	0.291467	0	#NAME?	0	1	1	no
P2275	XLOC_002371	SNO3	VI:10300-10969	ctrl_t0	YOX1_oe_t0	OK	4.03193	4.96689	0.300871	0.620899	0.38115	0.999114	no
P2276	XLOC_002372	AAD16	VI:14304-14763	ctrl_t0	YOX1_oe_t0	OK	18.3216	16.9662	-0.110879	-0.301281	0.6739	0.999114	no
P2277	XLOC_002373	AAD6	VI:14792-15431	ctrl_t0	YOX1_oe_t0	OK	20.758	19.6628	-0.0781964	-0.257368	0.71725	0.999114	no
P2278	XLOC_002374	YFL054C	VI:20846-22787	ctrl_t0	YOX1_oe_t0	OK	26.4553	27.8633	0.0748103	0.321128	0.64865	0.999114	no
P2279	XLOC_002375	YFL051C	VI:30057-30540	ctrl_t0	YOX1_oe_t0	OK	57.6146	52.7136	-0.12826	-0.479328	0.4845	0.999114	no
P228	XLOC_000244	SUS1	II:462138-462579	ctrl_t0	YOX1_oe_t0	OK	145.692	166.548	0.193019	0.711189	0.31065	0.999114	no
P2280	XLOC_002376	ALR2	VI:33271-35848	ctrl_t0	YOX1_oe_t0	OK	13.6464	12.854	-0.086301	-0.355974	0.6117	0.999114	no
P2281	XLOC_002377	EMP47	VI:38842-40180	ctrl_t0	YOX1_oe_t0	OK	84.4934	78.8196	-0.100285	-0.452508	0.51685	0.999114	no
P2282	XLOC_002378	SEC53	VI:43627-44392	ctrl_t0	YOX1_oe_t0	OK	612.975	598.563	-0.0343253	-0.156671	0.81655	0.999114	no
P2283	XLOC_002379	OTU1	VI:44654-45560	ctrl_t0	YOX1_oe_t0	OK	64.7461	60.8251	-0.0901258	-0.384716	0.5838	0.999114	no
P2284	XLOC_002380	YFL042C	VI:45719-47744	ctrl_t0	YOX1_oe_t0	OK	38.3905	39.3928	0.0371799	0.165488	0.81075	0.999114	no
P2285	XLOC_002381	ACT1	VI:53259-54696	ctrl_t0	YOX1_oe_t0	OK	2374.52	2151.74	-0.142134	-0.591651	0.40035	0.999114	no
P2286	XLOC_002382	YPT1	VI:55365-55986	ctrl_t0	YOX1_oe_t0	OK	681.089	620.621	-0.134132	-0.614065	0.37795	0.999114	no
P2287	XLOC_002384	MOB2	VI:63015-63993	ctrl_t0	YOX1_oe_t0	OK	48.139	46.707	-0.0435673	-0.179582	0.79875	0.999114	no
P2288	XLOC_002385	RPL22B	VI:64242-64932	ctrl_t0	YOX1_oe_t0	OK	133.916	128.127	-0.0637571	-0.251451	0.71705	0.999114	no
P2289	XLOC_002386	RIM15	VI:69114-74427	ctrl_t0	YOX1_oe_t0	OK	30.5628	29.9239	-0.0304778	-0.139449	0.84855	0.999114	no
P229	XLOC_000245	YBR113W	II:462869-466048	ctrl_t0	YOX1_oe_t0	OK	141.661	127.83	-0.148222	-0.242171	0.73165	0.999114	no
P2290	XLOC_002387	YFL031C-A	VI:74871-76147	ctrl_t0	YOX1_oe_t0	OK	8543.81	7126.72	-0.261641	-0.154886	0.8109	0.999114	no
P2291	XLOC_002388	CAK1	VI:78054-79161	ctrl_t0	YOX1_oe_t0	OK	30.1263	30.7887	0.031379	0.127518	0.8548	0.999114	no
P2292	XLOC_002389	CAF16	VI:79343-80213	ctrl_t0	YOX1_oe_t0	OK	61.6453	61.1384	-0.0119121	-0.0505293	0.9425	0.999114	no
P2293	XLOC_002390	GYP8	VI:80418-81912	ctrl_t0	YOX1_oe_t0	OK	20.8551	21.4011	0.0372828	0.151334	0.8266	0.999114	no
P2294	XLOC_002391	BST1	VI:84144-87234	ctrl_t0	YOX1_oe_t0	OK	18.7557	19.6954	0.070531	0.307487	0.6578	0.999114	no
P2295	XLOC_002392	EPL1	VI:87846-90345	ctrl_t0	YOX1_oe_t0	OK	40.6071	41.1874	0.0204738	0.0924432	0.89565	0.999114	no
P2296	XLOC_002393	FRS2	VI:93498-95010	ctrl_t0	YOX1_oe_t0	OK	230.897	212.863	-0.117327	-0.536885	0.45125	0.999114	no
P2297	XLOC_002394	YFL021C-A	VI:95760-97498	ctrl_t0	YOX1_oe_t0	OK	1.23797	0.892742	-0.471667	-0.262031	0.7156	0.999114	no
P2298	XLOC_002395	PAU5	VI:99230-99599	ctrl_t0	YOX1_oe_t0	OK	10.2022	8.96359	-0.186729	-0.346787	0.6254	0.999114	no
P2299	XLOC_002396	YFL019C	VI:100251-100605	ctrl_t0	YOX1_oe_t0	OK	4.65013	8.09746	0.800197	1.18479	0.0993	0.999114	no
P23	XLOC_000022	MTW1	I:79488-80587	ctrl_t0	YOX1_oe_t0	OK	21.0643	23.5921	0.163505	0.584658	0.4096	0.999114	no
P230	XLOC_000246	RAD16	II:467247-469620	ctrl_t0	YOX1_oe_t0	OK	20.1122	21.062	0.0665732	0.284488	0.68315	0.999114	no
P2300	XLOC_002397	LPD1	VI:101627-103127	ctrl_t0	YOX1_oe_t0	OK	499.546	511.613	0.0344335	0.153708	0.82595	0.999114	no
P2301	XLOC_002398	GNA1	VI:103982-104462	ctrl_t0	YOX1_oe_t0	OK	120.904	113.975	-0.0851487	-0.352165	0.6178	0.999114	no
P2302	XLOC_002399	MDJ1	VI:104700-106236	ctrl_t0	YOX1_oe_t0	OK	90.1843	89.4004	-0.0125951	-0.0573102	0.93355	0.999114	no
P2303	XLOC_002400	YFL015C	VI:106414-106963	ctrl_t0	YOX1_oe_t0	OK	1.13371	1.23911	0.128249	0.12145	0.8753	0.999114	no
P2304	XLOC_002401	IES1	VI:107798-110184	ctrl_t0	YOX1_oe_t0	OK	47.8492	46.5937	-0.0383608	-0.169392	0.8093	0.999114	no
P2305	XLOC_002402	WWM1	VI:114989-115743	ctrl_t0	YOX1_oe_t0	OK	269.004	239.771	-0.165968	-0.678462	0.32815	0.999114	no
P2306	XLOC_002404	MSH4	VI:134520-137157	ctrl_t0	YOX1_oe_t0	OK	1.90536	2.15212	0.175698	0.489692	0.4938	0.999114	no
P2307	XLOC_002406	SPB4	VI:145113-146934	ctrl_t0	YOX1_oe_t0	OK	37.7494	41.1702	0.12515	0.552345	0.43595	0.999114	no
P2308	XLOC_002407	YPI1	VI:152656-153124	ctrl_t0	YOX1_oe_t0	OK	125.35	141.309	0.172889	0.718666	0.30795	0.999114	no
P2309	XLOC_002408	SAD1	VI:154526-155873	ctrl_t0	YOX1_oe_t0	OK	25.611	25.4511	-0.00903494	-0.0369396	0.95625	0.999114	no
P231	XLOC_000247	TEF2	II:477670-479047	ctrl_t0	YOX1_oe_t0	OK	1423.74	1063.24	-0.421226	-1.77764	0.0115	0.999114	no
P2310	XLOC_002410	AIM13	VI:166727-167258	ctrl_t0	YOX1_oe_t0	OK	149.333	178.377	0.256392	1.10083	0.11435	0.999114	no
P2311	XLOC_002411	CMK1	VI:172536-173877	ctrl_t0	YOX1_oe_t0	OK	127.718	130.985	0.0364425	0.166667	0.8123	0.999114	no
P2312	XLOC_002412	GSY1	VI:174264-176391	ctrl_t0	YOX1_oe_t0	OK	431.905	443.575	0.0384619	0.17034	0.805	0.999114	no
P2313	XLOC_002413	YFR016C	VI:177041-180743	ctrl_t0	YOX1_oe_t0	OK	45.713	44.7342	-0.031226	-0.142759	0.8314	0.999114	no
P2314	XLOC_002415	IGD1	VI:182273-182861	ctrl_t0	YOX1_oe_t0	OK	268.23	266.615	-0.00871685	-0.0393473	0.953	0.999114	no
P2315	XLOC_002416	YFR018C	VI:183130-184222	ctrl_t0	YOX1_oe_t0	OK	43.6317	36.8747	-0.242746	-1.01416	0.1467	0.999114	no
P2316	XLOC_002419	LSB3	VI:201959-203433	ctrl_t0	YOX1_oe_t0	OK	123.145	108.997	-0.176062	-0.802217	0.24755	0.999114	no
P2317	XLOC_002420	HIS2	VI:203742-204750	ctrl_t0	YOX1_oe_t0	OK	58.8456	56.9013	-0.0484735	-0.207937	0.7653	0.999114	no
P2318	XLOC_002422	ULI1	VI:205747-206257	ctrl_t0	YOX1_oe_t0	OK	10.9167	14.144	0.373658	0.959584	0.17745	0.999114	no
P2319	XLOC_002423	CDC14	VI:208412-210068	ctrl_t0	YOX1_oe_t0	OK	58.2874	54.8974	-0.0864461	-0.387582	0.57025	0.999114	no
P232	XLOC_000248	MUD1	II:479337-480323	ctrl_t0	YOX1_oe_t0	OK	51.1403	54.6909	0.0968382	0.405928	0.55995	0.999114	no
P2320	XLOC_002425	SMC2	VI:216593-220106	ctrl_t0	YOX1_oe_t0	OK	24.3375	25.7163	0.079503	0.355858	0.61915	0.999114	no
P2321	XLOC_002426	RPL2A	VI:220506-221418	ctrl_t0	YOX1_oe_t0	OK	1167.32	1017.59	-0.19805	-0.883509	0.2066	0.999114	no
P2322	XLOC_002427	RRT5	VI:222089-222959	ctrl_t0	YOX1_oe_t0	OK	0.840826	0.760202	-0.145426	-0.172938	0.80075	0.999114	no
P2323	XLOC_002428	RPL29	VI:223257-223437	ctrl_t0	YOX1_oe_t0	OK	7328.16	8012	0.12871	0.587578	0.40165	0.999114	no
P2324	XLOC_002429	YFR032C-B	VI:223709-223973	ctrl_t0	YOX1_oe_t0	OK	1.35098	3.53463	1.38755	1.26541	0.2451	0.999114	no
P2325	XLOC_002430	QCR6	VI:224325-224769	ctrl_t0	YOX1_oe_t0	OK	1456.7	1533.06	0.073707	0.335841	0.62985	0.999114	no
P2326	XLOC_002431	PHO4	VI:225019-225958	ctrl_t0	YOX1_oe_t0	OK	47.8492	39.8153	-0.265171	-1.08996	0.12645	0.999114	no
P2327	XLOC_002432	YFR035C	VI:226021-226465	ctrl_t0	YOX1_oe_t0	OK	46.7373	37.1917	-0.329591	-0.956129	0.1706	0.999114	no
P2328	XLOC_002434	RSC8	VI:227450-229186	ctrl_t0	YOX1_oe_t0	OK	104.956	100.2	-0.0669105	-0.305789	0.6563	0.999114	no
P2329	XLOC_002435	YFR039C	VI:232011-233544	ctrl_t0	YOX1_oe_t0	OK	38.2386	35.8057	-0.0948413	-0.409123	0.55785	0.999114	no
P233	XLOC_000249	YBR124W	II:484741-486866	ctrl_t0	YOX1_oe_t0	OK	30.6005	28.7449	-0.0902491	-0.103861	0.8838	0.999114	no
P2330	XLOC_002436	ERJ5	VI:237367-238255	ctrl_t0	YOX1_oe_t0	OK	71.2007	73.4179	0.0442399	0.190492	0.7858	0.999114	no
P2331	XLOC_002437	IRC6	VI:239113-239827	ctrl_t0	YOX1_oe_t0	OK	36.0219	42.6476	0.243589	0.949254	0.17765	0.999114	no
P2332	XLOC_002438	DUG1	VI:239991-241437	ctrl_t0	YOX1_oe_t0	OK	248.019	232.887	-0.0908218	-0.415222	0.55065	0.999114	no
P2333	XLOC_002439	CNN1	VI:243073-244159	ctrl_t0	YOX1_oe_t0	OK	20.6284	20.9944	0.0253724	0.0977241	0.8861	0.999114	no
P2334	XLOC_002440	BNA6	VI:244278-245166	ctrl_t0	YOX1_oe_t0	OK	113.43	106.421	-0.0920194	-0.410357	0.5592	0.999114	no
P2335	XLOC_002441	PRE4	VI:249065-249866	ctrl_t0	YOX1_oe_t0	OK	258.325	260.273	0.0108365	0.0495775	0.94225	0.999114	no
P2336	XLOC_002442	RET2	VI:250162-251803	ctrl_t0	YOX1_oe_t0	OK	128.299	121.122	-0.0830462	-0.380366	0.58095	0.999114	no
P2337	XLOC_002443	YFR052C-A	VI:253428-255049	ctrl_t0	YOX1_oe_t0	OK	2448.89	2498.04	0.0286713	0.0257326	0.9692	0.999114	no
P2338	XLOC_002443	HXK1	VI:253428-255049	ctrl_t0	YOX1_oe_t0	OK	3446.09	3542.36	0.0397515	0.148077	0.83095	0.999114	no
P2339	XLOC_002444	YFR054C	VI:258854-259433	ctrl_t0	YOX1_oe_t0	OK	1.6004	2.88453	0.849901	1.19723	0.09965	0.999114	no
P234	XLOC_000250	YBR126W-A	II:490849-491070	ctrl_t0	YOX1_oe_t0	OK	1174.11	1129.13	-0.0563577	-0.171959	0.80555	0.999114	no
P2340	XLOC_002445	YFR056C	VI:263956-265226	ctrl_t0	YOX1_oe_t0	OK	9.87615	5.86022	-0.752993	-0.725412	0.3101	0.999114	no
P2341	XLOC_002446	COS12	VII:2789-3932	ctrl_t0	YOX1_oe_t0	OK	4.44642	2.24359	-0.986834	-2.2594	0.00245	0.999114	no
P2342	XLOC_002447	YGL262W	VII:5311-5839	ctrl_t0	YOX1_oe_t0	OK	1.03805	1.00415	-0.0478921	-0.0456594	0.91155	0.999114	no
P2343	XLOC_002448	YGL260W	VII:6859-7090	ctrl_t0	YOX1_oe_t0	NOTEST	0	0.784592	inf	0	1	1	no
P2344	XLOC_002449	YPS5	VII:8469-8967	ctrl_t0	YOX1_oe_t0	OK	9.45009	8.10837	-0.220917	-0.4932	0.48155	0.999114	no
P2345	XLOC_002450	YGL258W-A	VII:9161-9395	ctrl_t0	YOX1_oe_t0	OK	29.1531	17.1067	-0.769089	-1.21065	0.0911	0.999114	no
P2346	XLOC_002451	VEL1	VII:11109-11730	ctrl_t0	YOX1_oe_t0	OK	1.75226	2.16359	0.30421	0.436531	0.54435	0.999114	no
P2347	XLOC_002452	ADH4	VII:15158-16307	ctrl_t0	YOX1_oe_t0	OK	42.7825	38.52	-0.151413	-0.638123	0.3652	0.999114	no
P2348	XLOC_002453	ZRT1	VII:20977-22108	ctrl_t0	YOX1_oe_t0	OK	26.2722	31.7827	0.274704	1.11143	0.1131	0.999114	no
P2349	XLOC_002454	FZF1	VII:22303-23203	ctrl_t0	YOX1_oe_t0	OK	28.7074	21.3791	-0.425225	-1.61501	0.0228	0.999114	no
P235	XLOC_000250	YBR126W-B	II:490849-491070	ctrl_t0	YOX1_oe_t0	OK	3069.39	2693.29	-0.188582	-0.46151	0.50525	0.999114	no
P2350	XLOC_002455	HXK2	VII:23934-25395	ctrl_t0	YOX1_oe_t0	OK	1662.02	1536.13	-0.113638	-0.474403	0.4981	0.999114	no
P2351	XLOC_002456	RMR1	VII:31909-32635	ctrl_t0	YOX1_oe_t0	OK	25.4085	25.0359	-0.0213112	-0.0771066	0.91495	0.999114	no
P2352	XLOC_002457	ZIP2	VII:33097-35212	ctrl_t0	YOX1_oe_t0	OK	4.05304	4.58794	0.178842	0.575064	0.42065	0.999114	no
P2353	XLOC_002458	PDE1	VII:35652-36762	ctrl_t0	YOX1_oe_t0	OK	69.9653	73.8208	0.0773875	0.342453	0.6286	0.999114	no
P2354	XLOC_002459	BRR6	VII:36932-37526	ctrl_t0	YOX1_oe_t0	OK	25.9054	33.2007	0.357959	1.25502	0.07415	0.999114	no
P2355	XLOC_002460	GUS1	VII:39022-41149	ctrl_t0	YOX1_oe_t0	OK	464.678	462.397	-0.00709962	-0.0313207	0.96385	0.999114	no
P2356	XLOC_002461	RTF1	VII:41497-43174	ctrl_t0	YOX1_oe_t0	OK	45.6054	48.2776	0.0821489	0.364521	0.60485	0.999114	no
P2357	XLOC_002462	TAD1	VII:43306-44509	ctrl_t0	YOX1_oe_t0	OK	20.2357	19.7936	-0.03187	-0.124435	0.85945	0.999114	no
P2358	XLOC_002463	KAP114	VII:45444-48459	ctrl_t0	YOX1_oe_t0	OK	21.6448	22.1669	0.0343845	0.151289	0.8286	0.999114	no
P2359	XLOC_002464	DOC1	VII:48612-49365	ctrl_t0	YOX1_oe_t0	OK	20.4719	20.2213	-0.0177699	-0.0620117	0.9297	0.999114	no
P236	XLOC_000251	CCZ1	II:497162-499277	ctrl_t0	YOX1_oe_t0	OK	11.9436	11.2495	-0.0863697	-0.338196	0.6329	0.999114	no
P2360	XLOC_002465	CSE1	VII:49430-52434	ctrl_t0	YOX1_oe_t0	OK	82.2136	86.3563	0.0709241	0.323848	0.63875	0.999114	no
P2361	XLOC_002466	YGL235W	VII:53786-55815	ctrl_t0	YOX1_oe_t0	OK	27.6189	25.0746	-0.139428	-0.227253	0.74295	0.999114	no
P2362	XLOC_002467	ADE5,7	VII:56481-58890	ctrl_t0	YOX1_oe_t0	OK	149.506	130.558	-0.195519	-0.89164	0.199	0.999114	no
P2363	XLOC_002468	SEC15	VII:59121-61854	ctrl_t0	YOX1_oe_t0	OK	42.1223	44.0742	0.0653518	0.296571	0.67505	0.999114	no
P2364	XLOC_002469	TAN1	VII:62074-63002	ctrl_t0	YOX1_oe_t0	OK	86.1489	93.032	0.110895	0.486835	0.48885	0.999114	no
P2365	XLOC_002470	SHE10	VII:67597-69331	ctrl_t0	YOX1_oe_t0	OK	85.7704	86.3611	0.00990145	0.0451775	0.9483	0.999114	no
P2366	XLOC_002471	VID30	VII:69670-72547	ctrl_t0	YOX1_oe_t0	OK	50.119	54.1258	0.110959	0.506473	0.46725	0.999114	no
P2367	XLOC_002472	MTC3	VII:73339-73711	ctrl_t0	YOX1_oe_t0	OK	83.9485	79.5448	-0.077736	-0.284312	0.6841	0.999114	no
P2368	XLOC_002473	VRG4	VII:76893-77907	ctrl_t0	YOX1_oe_t0	OK	169.174	161.802	-0.0642828	-0.293424	0.6704	0.999114	no
P2369	XLOC_002474	FRA2	VII:82373-82736	ctrl_t0	YOX1_oe_t0	OK	162.899	158.338	-0.0409704	-0.165404	0.81275	0.999114	no
P237	XLOC_000252	YBR134W	II:501803-504644	ctrl_t0	YOX1_oe_t0	OK	3.32323	5.07194	0.609952	0.265486	0.71795	0.999114	no
P2370	XLOC_002475	YGL218W	VII:82877-84300	ctrl_t0	YOX1_oe_t0	OK	76.4591	76.1987	-0.00492224	-0.012634	0.98585	0.999114	no
P2371	XLOC_002476	KIP3	VII:84838-87302	ctrl_t0	YOX1_oe_t0	OK	36.1951	35.6733	-0.0209498	-0.0931691	0.89455	0.999114	no
P2372	XLOC_002477	CLG1	VII:87980-89339	ctrl_t0	YOX1_oe_t0	OK	180.476	182.83	0.0186968	0.0856815	0.8993	0.999114	no
P2373	XLOC_002478	YGL214W	VII:90009-91247	ctrl_t0	YOX1_oe_t0	OK	3.99246	2.43135	-0.715523	-0.340325	0.6875	0.999114	no
P2374	XLOC_002479	VAM7	VII:91431-92382	ctrl_t0	YOX1_oe_t0	OK	22.4789	25.4942	0.181598	0.696316	0.3254	0.999114	no
P2375	XLOC_002480	NCS6	VII:92511-93591	ctrl_t0	YOX1_oe_t0	OK	35.9893	33.9484	-0.0842282	-0.346205	0.61765	0.999114	no
P2376	XLOC_002481	YPT32	VII:93791-94460	ctrl_t0	YOX1_oe_t0	OK	59.5566	51.8892	-0.198827	-0.803151	0.25905	0.999114	no
P2377	XLOC_002482	MIG2	VII:95857-97006	ctrl_t0	YOX1_oe_t0	OK	17.9711	17.0541	-0.0755532	-0.286291	0.6801	0.999114	no
P2378	XLOC_002483	SIP2	VII:97337-98585	ctrl_t0	YOX1_oe_t0	OK	59.2421	65.1814	0.137838	0.605024	0.3982	0.999114	no
P2379	XLOC_002484	SPT16	VII:98968-102076	ctrl_t0	YOX1_oe_t0	OK	132.975	132.987	0.00013053	0.000593668	0.99955	0.99955	no
P238	XLOC_000253	CKS1	II:504853-505306	ctrl_t0	YOX1_oe_t0	OK	120.298	107.119	-0.167404	-0.683387	0.33435	0.999114	no
P2380	XLOC_002485	POX1	VII:108157-110404	ctrl_t0	YOX1_oe_t0	OK	15.4435	19.1604	0.31113	1.29891	0.0658	0.999114	no
P2381	XLOC_002487	ARO8	VII:116058-117561	ctrl_t0	YOX1_oe_t0	OK	423.09	404.919	-0.0633301	-0.28538	0.68875	0.999114	no
P2382	XLOC_002489	YIP4	VII:123571-124298	ctrl_t0	YOX1_oe_t0	OK	121.547	112.648	-0.109692	-0.478809	0.49325	0.999114	no
P2383	XLOC_002490	MDS3	VII:124697-129161	ctrl_t0	YOX1_oe_t0	OK	61.0485	59.6386	-0.0337112	-0.154568	0.8221	0.999114	no
P2384	XLOC_002491	DSD1	VII:129882-131169	ctrl_t0	YOX1_oe_t0	OK	52.8199	57.3431	0.118537	0.520053	0.4651	0.999114	no
P2385	XLOC_002492	GCN1	VII:131524-139543	ctrl_t0	YOX1_oe_t0	OK	173.209	166.697	-0.0552847	-0.23891	0.72815	0.999114	no
P2386	XLOC_002493	IME4	VII:142245-144048	ctrl_t0	YOX1_oe_t0	OK	37.0859	39.6601	0.0968172	0.425604	0.5473	0.999114	no
P2387	XLOC_002494	COX13	VII:144807-145197	ctrl_t0	YOX1_oe_t0	OK	1262.29	1302.24	0.0449576	0.20573	0.76685	0.999114	no
P2388	XLOC_002495	GTS1	VII:157905-159096	ctrl_t0	YOX1_oe_t0	OK	70.8579	71.9321	0.021708	0.0966223	0.8881	0.999114	no
P2389	XLOC_002496	ATG1	VII:160064-162758	ctrl_t0	YOX1_oe_t0	OK	26.4449	27.9189	0.0782527	0.34741	0.61825	0.999114	no
P239	XLOC_000254	MEC1	II:505667-512774	ctrl_t0	YOX1_oe_t0	OK	20.0085	19.7717	-0.0171752	-0.0784589	0.90995	0.999114	no
P2390	XLOC_002497	MPT5	VII:167351-170571	ctrl_t0	YOX1_oe_t0	OK	41.9086	40.3327	-0.0552969	-0.247169	0.7231	0.999114	no
P2391	XLOC_002498	YGL177W	VII:167351-170571	ctrl_t0	YOX1_oe_t0	OK	15.7287	17.264	0.134372	0.0891258	0.88995	0.999114	no
P2392	XLOC_002499	BUD13	VII:174544-175345	ctrl_t0	YOX1_oe_t0	OK	24.7565	24.9993	0.0140791	0.0522256	0.93915	0.999114	no
P2393	XLOC_002500	NUP49	VII:180699-182118	ctrl_t0	YOX1_oe_t0	OK	38.1796	37.3847	-0.0303553	-0.130026	0.85295	0.999114	no
P2394	XLOC_002501	ROK1	VII:182389-184084	ctrl_t0	YOX1_oe_t0	OK	32.9067	33.9682	0.0458034	0.19772	0.77795	0.999114	no
P2395	XLOC_002502	SUA5	VII:186058-187339	ctrl_t0	YOX1_oe_t0	OK	34.3426	31.6964	-0.115677	-0.483589	0.49225	0.999114	no
P2396	XLOC_002503	HUR1	VII:187463-190468	ctrl_t0	YOX1_oe_t0	OK	136.124	150.036	0.140386	0.157301	0.81425	0.999114	no
P2397	XLOC_002504	CUP2	VII:191128-191976	ctrl_t0	YOX1_oe_t0	OK	21.5085	21.8311	0.0214822	0.0470588	0.9471	0.999114	no
P2398	XLOC_002505	SUT1	VII:198137-199037	ctrl_t0	YOX1_oe_t0	OK	54.2327	50.94	-0.0903625	-0.378134	0.5931	0.999114	no
P2399	XLOC_002506	AIM14	VII:200560-202273	ctrl_t0	YOX1_oe_t0	OK	41.7917	41.2199	-0.0198736	-0.0875254	0.9007	0.999114	no
P24	XLOC_000023	POP5	I:82705-83227	ctrl_t0	YOX1_oe_t0	OK	67.5294	75.1391	0.154049	0.611482	0.3853	0.999114	no
P240	XLOC_000255	YBR137W	II:513043-513583	ctrl_t0	YOX1_oe_t0	OK	103.549	110.073	0.0881486	0.368905	0.60335	0.999114	no
P2400	XLOC_002507	YGL159W	VII:202720-203833	ctrl_t0	YOX1_oe_t0	OK	27.6245	29.7132	0.105155	0.425174	0.5429	0.999114	no
P2401	XLOC_002509	RCK1	VII:207032-208571	ctrl_t0	YOX1_oe_t0	OK	0.76082	0.672617	-0.177768	-0.266935	0.70225	0.999114	no
P2402	XLOC_002510	ARI1	VII:209005-210049	ctrl_t0	YOX1_oe_t0	OK	8.8887	7.82833	-0.183268	-0.56895	0.42275	0.999114	no
P2403	XLOC_002511	AMS1	VII:210415-213667	ctrl_t0	YOX1_oe_t0	OK	36.7195	36.3207	-0.015752	-0.0715362	0.9175	0.999114	no
P2404	XLOC_002512	CDC43	VII:214080-215211	ctrl_t0	YOX1_oe_t0	OK	49.7653	51.9488	0.0619488	0.266093	0.70195	0.999114	no
P2405	XLOC_002513	PEX14	VII:216272-217369	ctrl_t0	YOX1_oe_t0	OK	15.3249	15.498	0.0162103	0.0377166	0.9579	0.999114	no
P2406	XLOC_002514	NUT1	VII:217523-220922	ctrl_t0	YOX1_oe_t0	OK	34.1821	35.8706	0.0695603	0.315996	0.64625	0.999114	no
P2407	XLOC_002515	YGL149W	VII:221103-225877	ctrl_t0	YOX1_oe_t0	OK	36.0177	35.6121	-0.0163382	-0.00885203	0.99015	0.999114	no
P2408	XLOC_002516	ARO2	VII:226398-227529	ctrl_t0	YOX1_oe_t0	OK	279.624	259.648	-0.106931	-0.48981	0.4775	0.999114	no
P2409	XLOC_002517	TIP20	VII:230242-232348	ctrl_t0	YOX1_oe_t0	OK	27.7633	27.7679	0.000238501	0.00103577	0.99805	0.999114	no
P241	XLOC_000256	YBR139W	II:515663-517190	ctrl_t0	YOX1_oe_t0	OK	175.179	176.606	0.0116982	0.0536215	0.9385	0.999114	no
P2410	XLOC_002518	HUL5	VII:238352-241085	ctrl_t0	YOX1_oe_t0	OK	26.3919	27.6018	0.0646674	0.287122	0.68615	0.999114	no
P2411	XLOC_002519	FLC3	VII:245715-248124	ctrl_t0	YOX1_oe_t0	OK	50.1496	45.0989	-0.153148	-0.694385	0.3249	0.999114	no
P2412	XLOC_002520	SEC27	VII:249868-252738	ctrl_t0	YOX1_oe_t0	OK	217.287	213.984	-0.0221018	-0.0996389	0.889	0.999114	no
P2413	XLOC_002521	RPL1B	VII:254640-255294	ctrl_t0	YOX1_oe_t0	OK	471.279	449.731	-0.0675192	-0.309348	0.6594	0.999114	no
P2414	XLOC_002522	PCL10	VII:255662-256964	ctrl_t0	YOX1_oe_t0	OK	32.788	31.201	-0.0715751	-0.298782	0.6684	0.999114	no
P2415	XLOC_002523	ITC1	VII:257706-261501	ctrl_t0	YOX1_oe_t0	OK	28.7295	29.2731	0.0270446	0.122592	0.8612	0.999114	no
P2416	XLOC_002524	YGL132W	VII:261579-265859	ctrl_t0	YOX1_oe_t0	OK	5.01346	2.41518	-1.05368	-0.308142	0.6801	0.999114	no
P2417	XLOC_002525	CEG1	VII:266144-267524	ctrl_t0	YOX1_oe_t0	OK	42.4093	45.1178	0.0893152	0.38709	0.5804	0.999114	no
P2418	XLOC_002526	SCS3	VII:270996-272139	ctrl_t0	YOX1_oe_t0	OK	44.9415	42.5194	-0.079925	-0.337917	0.6329	0.999114	no
P2419	XLOC_002527	MET13	VII:272519-274322	ctrl_t0	YOX1_oe_t0	OK	93.1548	84.9377	-0.133225	-0.606444	0.38115	0.999114	no
P242	XLOC_000257	YBR141W-A	II:527024-528038	ctrl_t0	YOX1_oe_t0	OK	353.262	416.57	0.237819	0.194624	0.79285	0.999114	no
P2420	XLOC_002528	RPS2	VII:277616-278381	ctrl_t0	YOX1_oe_t0	OK	3080.26	2825.72	-0.124432	-0.429997	0.5381	0.999114	no
P2421	XLOC_002529	COQ8	VII:284441-285947	ctrl_t0	YOX1_oe_t0	OK	32.3172	32.8616	0.024098	0.102526	0.883	0.999114	no
P2422	XLOC_002530	YGL117W	VII:288511-289309	ctrl_t0	YOX1_oe_t0	OK	64.2692	74.5982	0.215014	0.912136	0.1923	0.999114	no
P2423	XLOC_002531	CDC20	VII:289808-291641	ctrl_t0	YOX1_oe_t0	OK	34.8669	34.6013	-0.0110344	-0.0482662	0.94505	0.999114	no
P2424	XLOC_002532	SNF4	VII:292032-293001	ctrl_t0	YOX1_oe_t0	OK	131.591	143.276	0.122729	0.556318	0.42055	0.999114	no
P2425	XLOC_002533	YGL114W	VII:293459-295637	ctrl_t0	YOX1_oe_t0	OK	28.8996	28.4189	-0.0241966	-0.1057	0.87865	0.999114	no
P2426	XLOC_002534	SLD3	VII:295931-297938	ctrl_t0	YOX1_oe_t0	OK	18.8353	16.8502	-0.160673	-0.664098	0.34775	0.999114	no
P2427	XLOC_002535	NSA1	VII:299977-301369	ctrl_t0	YOX1_oe_t0	OK	53.7871	52.4153	-0.0372698	-0.164316	0.81495	0.999114	no
P2428	XLOC_002536	YGL109W	VII:303512-304071	ctrl_t0	YOX1_oe_t0	OK	42.187	48.0504	0.187749	0.299534	0.667	0.999114	no
P2429	XLOC_002537	MLC1	VII:306559-307009	ctrl_t0	YOX1_oe_t0	OK	392.576	361.722	-0.118089	-0.53267	0.44605	0.999114	no
P243	XLOC_000258	MAK5	II:528316-530638	ctrl_t0	YOX1_oe_t0	OK	46.6533	43.6229	-0.096893	-0.437472	0.53665	0.999114	no
P2430	XLOC_002538	ARC1	VII:307436-308567	ctrl_t0	YOX1_oe_t0	OK	557.273	550.492	-0.0176626	-0.0797147	0.9116	0.999114	no
P2431	XLOC_002539	RPL28	VII:310966-311933	ctrl_t0	YOX1_oe_t0	OK	70.4422	64.738	-0.121827	-0.0620833	0.93075	0.999114	no
P2432	XLOC_002540	YGL101W	VII:312192-312840	ctrl_t0	YOX1_oe_t0	OK	82.3419	87.9414	0.0949152	0.398945	0.5692	0.999114	no
P2433	XLOC_002541	SEH1	VII:313233-314283	ctrl_t0	YOX1_oe_t0	OK	85.4259	88.3925	0.0492509	0.219704	0.75625	0.999114	no
P2434	XLOC_002542	LSG1	VII:314630-316553	ctrl_t0	YOX1_oe_t0	OK	54.4509	56.5996	0.055837	0.252294	0.7173	0.999114	no
P2435	XLOC_002544	USE1	VII:317341-318079	ctrl_t0	YOX1_oe_t0	OK	45.1267	49.9956	0.14782	0.595174	0.3986	0.999114	no
P2436	XLOC_002546	SRM1	VII:321781-323230	ctrl_t0	YOX1_oe_t0	OK	84.8199	78.3817	-0.113886	-0.51576	0.4598	0.999114	no
P2437	XLOC_002547	TOS8	VII:325330-326161	ctrl_t0	YOX1_oe_t0	OK	35.6414	40.0351	0.167713	0.669501	0.342	0.999114	no
P2438	XLOC_002549	SPC105	VII:334885-337639	ctrl_t0	YOX1_oe_t0	OK	31.6512	31.8611	0.00953617	0.0427365	0.9518	0.999114	no
P2439	XLOC_002550	NUP145	VII:337905-341859	ctrl_t0	YOX1_oe_t0	OK	83.88	84.6993	0.0140229	0.0641127	0.9267	0.999114	no
P244	XLOC_000259	ADH5	II:533761-534817	ctrl_t0	YOX1_oe_t0	OK	34.0578	35.5744	0.0628544	0.257143	0.71485	0.999114	no
P2440	XLOC_002551	LIF1	VII:343318-344584	ctrl_t0	YOX1_oe_t0	OK	18.0254	19.9214	0.144285	0.560489	0.42455	0.999114	no
P2441	XLOC_002552	YGL088W	VII:345835-346230	ctrl_t0	YOX1_oe_t0	OK	1.13743	0	#NAME?	NA	0.1801	0.999114	no
P2442	XLOC_002553	MAD1	VII:347118-349368	ctrl_t0	YOX1_oe_t0	OK	30.2215	34.0494	0.17205	0.759812	0.27985	0.999114	no
P2443	XLOC_002554	LCL3	VII:349615-350440	ctrl_t0	YOX1_oe_t0	OK	30.772	29.7567	-0.0484015	-0.187187	0.7924	0.999114	no
P2444	XLOC_002555	SCY1	VII:353057-355472	ctrl_t0	YOX1_oe_t0	OK	23.4448	24.8211	0.0822988	0.357882	0.60225	0.999114	no
P2445	XLOC_002556	YGL082W	VII:355826-356972	ctrl_t0	YOX1_oe_t0	OK	83.2438	85.5594	0.0395822	0.177282	0.79265	0.999114	no
P2446	XLOC_002557	YGL081W	VII:357376-358339	ctrl_t0	YOX1_oe_t0	OK	7.81807	8.25293	0.0780941	0.232183	0.74005	0.999114	no
P2447	XLOC_002558	FMP37	VII:358635-359028	ctrl_t0	YOX1_oe_t0	OK	175.151	177.967	0.0230053	0.0954908	0.891	0.999114	no
P2448	XLOC_002559	KXD1	VII:359443-360100	ctrl_t0	YOX1_oe_t0	OK	41.9617	42.2807	0.0109254	0.0423434	0.9531	0.999114	no
P2449	XLOC_002560	HSF1	VII:368595-371362	ctrl_t0	YOX1_oe_t0	OK	45.2894	44.9314	-0.0114493	-0.0486867	0.94445	0.999114	no
P245	XLOC_000260	MRPS9	II:535259-536096	ctrl_t0	YOX1_oe_t0	OK	149.483	160.848	0.10571	0.478192	0.4933	0.999114	no
P2450	XLOC_002561	AFT1	VII:372011-374084	ctrl_t0	YOX1_oe_t0	OK	39.4817	35.3111	-0.16106	-0.715998	0.31445	0.999114	no
P2451	XLOC_002562	MNP1	VII:375049-375671	ctrl_t0	YOX1_oe_t0	OK	250.356	261.8	0.0644849	0.291336	0.68135	0.999114	no
P2452	XLOC_002563	NPY1	VII:376100-377255	ctrl_t0	YOX1_oe_t0	OK	56.16	57.6073	0.0367089	0.159918	0.81825	0.999114	no
P2453	XLOC_002564	SGF73	VII:377608-379582	ctrl_t0	YOX1_oe_t0	OK	34.2314	34.2362	0.000202877	0.000892221	0.9978	0.999114	no
P2454	XLOC_002565	PUS2	VII:383653-384766	ctrl_t0	YOX1_oe_t0	OK	18.4472	16.2898	-0.17943	-0.650407	0.35105	0.999114	no
P2455	XLOC_002566	PYC1	VII:385195-388732	ctrl_t0	YOX1_oe_t0	OK	141.032	139.057	-0.0203493	-0.0916588	0.8987	0.999114	no
P2456	XLOC_002567	YBP2	VII:390064-391990	ctrl_t0	YOX1_oe_t0	OK	29.1658	26.7406	-0.125246	-0.538691	0.4382	0.999114	no
P2457	XLOC_002568	PKP2	VII:392222-393698	ctrl_t0	YOX1_oe_t0	OK	45.2881	53.2933	0.234823	1.03233	0.14645	0.999114	no
P2458	XLOC_002569	RAD6	VII:393985-394504	ctrl_t0	YOX1_oe_t0	OK	106.878	105.954	-0.0125201	-0.05201	0.94265	0.999114	no
P2459	XLOC_002570	OLE1	VII:398627-400160	ctrl_t0	YOX1_oe_t0	OK	453.602	409.393	-0.147939	-0.66326	0.3361	0.999114	no
P246	XLOC_000261	RTC2	II:536574-537465	ctrl_t0	YOX1_oe_t0	OK	31.8175	36.8987	0.213747	0.85252	0.2257	0.999114	no
P2460	XLOC_002571	PRM8	VII:402588-403302	ctrl_t0	YOX1_oe_t0	OK	39.1244	40.6042	0.0535589	0.209599	0.7661	0.999114	no
P2461	XLOC_002572	YGL052W	VII:403436-404391	ctrl_t0	YOX1_oe_t0	OK	53.6357	47.5522	-0.173682	-0.448745	0.5195	0.999114	no
P2462	XLOC_002572	MST27	VII:403436-404391	ctrl_t0	YOX1_oe_t0	OK	6.88649	6.19531	-0.152592	-0.303786	0.6645	0.999114	no
P2463	XLOC_002574	TYW3	VII:405775-406597	ctrl_t0	YOX1_oe_t0	OK	36.4911	37.2516	0.0297585	0.117985	0.8703	0.999114	no
P2464	XLOC_002575	ALG13	VII:411551-412160	ctrl_t0	YOX1_oe_t0	OK	79.0959	71.1679	-0.152376	-0.626601	0.3708	0.999114	no
P2465	XLOC_002576	RIM8	VII:414101-415730	ctrl_t0	YOX1_oe_t0	OK	21.7655	21.6633	-0.00678677	-0.0279595	0.9674	0.999114	no
P2466	XLOC_002577	DST1	VII:417482-418593	ctrl_t0	YOX1_oe_t0	OK	58.7858	61.9273	0.0751092	0.279959	0.69265	0.999114	no
P2467	XLOC_002578	YGL041W-A	VII:418703-419289	ctrl_t0	YOX1_oe_t0	OK	85.6767	106.338	0.311681	1.08164	0.1243	0.999114	no
P2468	XLOC_002580	YGL039W	VII:423960-425007	ctrl_t0	YOX1_oe_t0	OK	24.7931	20.1177	-0.301478	-1.16557	0.0973	0.999114	no
P2469	XLOC_002581	YGL036W	VII:428600-431330	ctrl_t0	YOX1_oe_t0	OK	42.33	43.722	0.046679	0.211952	0.7639	0.999114	no
P247	XLOC_000262	YSW1	II:537875-539705	ctrl_t0	YOX1_oe_t0	OK	2.3883	2.84425	0.252064	0.669802	0.3388	0.999114	no
P2470	XLOC_002582	HOP2	VII:435624-436351	ctrl_t0	YOX1_oe_t0	NOTEST	0.364817	0.559665	0.617389	0	1	1	no
P2471	XLOC_002583	RPL30	VII:439090-439638	ctrl_t0	YOX1_oe_t0	OK	3252.28	2850.8	-0.190082	-0.865131	0.2152	0.999114	no
P2472	XLOC_002584	CGR1	VII:440062-440425	ctrl_t0	YOX1_oe_t0	OK	44.8373	56.598	0.336052	1.07902	0.12585	0.999114	no
P2473	XLOC_002585	YGL024W	VII:448763-450123	ctrl_t0	YOX1_oe_t0	OK	20.7407	18.275	-0.182597	-0.189425	0.79205	0.999114	no
P2474	XLOC_002586	STT3	VII:452403-454560	ctrl_t0	YOX1_oe_t0	OK	192.544	168.979	-0.18834	-0.858526	0.21425	0.999114	no
P2475	XLOC_002587	ALK1	VII:454784-457067	ctrl_t0	YOX1_oe_t0	OK	37.5134	34.7356	-0.110991	-0.495462	0.4824	0.999114	no
P2476	XLOC_002588	CKB1	VII:458155-458992	ctrl_t0	YOX1_oe_t0	OK	151.86	145.942	-0.0573442	-0.258877	0.70975	0.999114	no
P2477	XLOC_002589	ATE1	VII:459853-461365	ctrl_t0	YOX1_oe_t0	OK	19.5694	19.3936	-0.0130194	-0.0524261	0.94085	0.999114	no
P2478	XLOC_002590	KAP122	VII:461665-464911	ctrl_t0	YOX1_oe_t0	OK	39.6143	36.8387	-0.1048	-0.476833	0.49935	0.999114	no
P2479	XLOC_002591	PUF4	VII:466140-468807	ctrl_t0	YOX1_oe_t0	OK	66.022	62.2534	-0.084793	-0.379132	0.586	0.999114	no
P248	XLOC_000263	ARA1	II:539986-541021	ctrl_t0	YOX1_oe_t0	OK	445.044	436.799	-0.0269784	-0.12282	0.86165	0.999114	no
P2480	XLOC_002592	ERG4	VII:472854-474276	ctrl_t0	YOX1_oe_t0	OK	235.173	208.602	-0.17297	-0.791623	0.2588	0.999114	no
P2481	XLOC_002593	YGL010W	VII:475544-476069	ctrl_t0	YOX1_oe_t0	OK	49.5959	52.3592	0.0782214	0.295953	0.6687	0.999114	no
P2482	XLOC_002594	BRP1	VII:483259-483637	ctrl_t0	YOX1_oe_t0	OK	18.3559	13.0477	-0.492446	-1.11695	0.11795	0.999114	no
P2483	XLOC_002595	YGL006W-A	VII:485422-485533	ctrl_t0	YOX1_oe_t0	OK	28.2213	21.0671	-0.421792	-0.292115	0.74885	0.999114	no
P2484	XLOC_002596	PMC1	VII:485920-489442	ctrl_t0	YOX1_oe_t0	OK	96.3517	97.3079	0.0142467	0.0650798	0.9271	0.999114	no
P2485	XLOC_002597	ERP6	VII:494516-495167	ctrl_t0	YOX1_oe_t0	OK	73.9868	70.8427	-0.0626488	-0.259261	0.7157	0.999114	no
P2486	XLOC_002598	CUL3	VII:500131-502366	ctrl_t0	YOX1_oe_t0	OK	17.8889	17.1259	-0.062893	-0.262909	0.70705	0.999114	no
P2487	XLOC_002599	PEX31	VII:502937-504326	ctrl_t0	YOX1_oe_t0	OK	16.5615	17.7005	0.0959612	0.37547	0.59005	0.999114	no
P2488	XLOC_002600	PRP18	VII:506069-506825	ctrl_t0	YOX1_oe_t0	OK	23.162	22.957	-0.0128254	-0.0460061	0.9445	0.999114	no
P2489	XLOC_002601	ECT1	VII:506968-507940	ctrl_t0	YOX1_oe_t0	OK	85.2985	84.4542	-0.014352	-0.0635308	0.92695	0.999114	no
P249	XLOC_000264	APD1	II:545027-545978	ctrl_t0	YOX1_oe_t0	OK	125.804	128.095	0.0260258	0.117516	0.8659	0.999114	no
P2490	XLOC_002602	YGR011W	VII:511544-512823	ctrl_t0	YOX1_oe_t0	OK	30.7652	24.1509	-0.349223	-0.404154	0.5715	0.999114	no
P2491	XLOC_002602	NMA2	VII:511544-512823	ctrl_t0	YOX1_oe_t0	OK	39.3366	40.0436	0.0256986	0.104865	0.87525	0.999114	no
P2492	XLOC_002603	YGR012W	VII:513158-514340	ctrl_t0	YOX1_oe_t0	OK	54.9784	56.2604	0.0332544	0.144942	0.8355	0.999114	no
P2493	XLOC_002604	SNU71	VII:514553-516416	ctrl_t0	YOX1_oe_t0	OK	34.9924	34.0776	-0.0382181	-0.167336	0.81185	0.999114	no
P2494	XLOC_002605	MSB2	VII:516942-520863	ctrl_t0	YOX1_oe_t0	OK	135.536	115.005	-0.236981	-1.07135	0.12705	0.999114	no
P2495	XLOC_002606	YGR016W	VII:522260-522833	ctrl_t0	YOX1_oe_t0	OK	9.18047	9.74727	0.0864303	0.215093	0.76485	0.999114	no
P2496	XLOC_002607	YGR017W	VII:523786-524694	ctrl_t0	YOX1_oe_t0	OK	74.0589	78.1015	0.076677	0.271351	0.6947	0.999114	no
P2497	XLOC_002608	UGA1	VII:525228-526644	ctrl_t0	YOX1_oe_t0	OK	88.2117	91.2488	0.0488347	0.221639	0.7518	0.999114	no
P2498	XLOC_002609	YGR021W	VII:527631-528504	ctrl_t0	YOX1_oe_t0	OK	71.2886	69.4894	-0.0368783	-0.158273	0.8191	0.999114	no
P2499	XLOC_002610	MTL1	VII:529256-530919	ctrl_t0	YOX1_oe_t0	OK	28.5258	26.007	-0.133367	-0.562827	0.4193	0.999114	no
P25	XLOC_000024	YAL031W-A	I:84668-87031	ctrl_t0	YOX1_oe_t0	OK	29.7807	29.5442	-0.0115015	-0.0100905	0.9897	0.999114	no
P250	XLOC_000265	SPP381	II:546375-547251	ctrl_t0	YOX1_oe_t0	OK	24.4258	25.1138	0.0400739	0.15194	0.82785	0.999114	no
P2500	XLOC_002612	YGR025W	VII:532638-532941	ctrl_t0	YOX1_oe_t0	OK	3.15789	2.40765	-0.391333	-0.334404	0.63085	0.999114	no
P2501	XLOC_002613	YGR026W	VII:532984-533821	ctrl_t0	YOX1_oe_t0	OK	214.563	226.3	0.07683	0.350553	0.61375	0.999114	no
P2502	XLOC_002614	YGR027W-B	VII:536056-541325	ctrl_t0	YOX1_oe_t0	HIDATA	0	0	0	0	1	1	no
P2503	XLOC_002616	MSP1	VII:542202-543291	ctrl_t0	YOX1_oe_t0	OK	55.2143	58.5803	0.0853733	0.369304	0.59965	0.999114	no
P2504	XLOC_002617	ERV1	VII:543552-544205	ctrl_t0	YOX1_oe_t0	OK	97.2204	100.432	0.0468812	0.196362	0.7843	0.999114	no
P2505	XLOC_002619	IMO32	VII:546440-547469	ctrl_t0	YOX1_oe_t0	OK	37.3214	36.1487	-0.0460602	-0.152069	0.8244	0.999114	no
P2506	XLOC_002620	GSC2	VII:548263-553951	ctrl_t0	YOX1_oe_t0	OK	86.8218	82.2014	-0.0788953	-0.356585	0.6044	0.999114	no
P2507	XLOC_002621	RPL26B	VII:555811-556672	ctrl_t0	YOX1_oe_t0	OK	2484.92	2772.92	0.158209	0.714241	0.30945	0.999114	no
P2508	XLOC_002622	YGR035W-A	VII:557564-557786	ctrl_t0	YOX1_oe_t0	OK	149.255	129.232	-0.207814	-0.607015	0.3958	0.999114	no
P2509	XLOC_002623	ORM1	VII:560681-561350	ctrl_t0	YOX1_oe_t0	OK	74.3749	73.8992	-0.00925687	-0.0385192	0.9566	0.999114	no
P251	XLOC_000266	RIB7	II:547459-548194	ctrl_t0	YOX1_oe_t0	OK	43.2453	42.592	-0.02196	-0.0872048	0.8996	0.999114	no
P2510	XLOC_002624	YGR039W	VII:574887-575199	ctrl_t0	YOX1_oe_t0	OK	15.3662	15.7377	0.0344655	0.0664138	0.915	0.999114	no
P2511	XLOC_002625	KSS1	VII:575397-576504	ctrl_t0	YOX1_oe_t0	OK	41.8425	43.3501	0.0510678	0.215245	0.7496	0.999114	no
P2512	XLOC_002626	BUD9	VII:577486-579130	ctrl_t0	YOX1_oe_t0	OK	33.5179	32.0698	-0.0637164	-0.27372	0.69635	0.999114	no
P2513	XLOC_002627	YGR042W	VII:579475-580291	ctrl_t0	YOX1_oe_t0	OK	34.7011	36.2769	0.0640686	0.252774	0.71335	0.999114	no
P2514	XLOC_002628	TAM41	VII:584894-586052	ctrl_t0	YOX1_oe_t0	OK	74.6381	83.4792	0.161504	0.71873	0.30755	0.999114	no
P2515	XLOC_002629	UFD1	VII:589825-590911	ctrl_t0	YOX1_oe_t0	OK	62.0789	60.9365	-0.0267949	-0.116798	0.86805	0.999114	no
P2516	XLOC_002630	SCM4	VII:591313-591877	ctrl_t0	YOX1_oe_t0	OK	48.3144	45.525	-0.085795	-0.324667	0.64195	0.999114	no
P2517	XLOC_002631	FMP48	VII:593595-594705	ctrl_t0	YOX1_oe_t0	OK	36.2607	39.3896	0.119405	0.496909	0.48205	0.999114	no
P2518	XLOC_002632	YGR054W	VII:596692-598621	ctrl_t0	YOX1_oe_t0	OK	128.94	121.12	-0.0902594	-0.413645	0.54905	0.999114	no
P2519	XLOC_002633	MUP1	VII:599416-601141	ctrl_t0	YOX1_oe_t0	OK	64.6966	57.5514	-0.168839	-0.760281	0.2774	0.999114	no
P252	XLOC_000267	CNS1	II:549770-550928	ctrl_t0	YOX1_oe_t0	OK	23.4918	22.8969	-0.0370039	-0.146276	0.8372	0.999114	no
P2520	XLOC_002634	RSC1	VII:601660-604447	ctrl_t0	YOX1_oe_t0	OK	30.1044	31.2305	0.0529843	0.237131	0.73715	0.999114	no
P2521	XLOC_002635	PEF1	VII:606135-607143	ctrl_t0	YOX1_oe_t0	OK	31.6183	31.2218	-0.0182077	-0.0733598	0.91235	0.999114	no
P2522	XLOC_002636	SPR3	VII:607562-609101	ctrl_t0	YOX1_oe_t0	OK	3.0085	3.95659	0.395212	1.078	0.1281	0.999114	no
P2523	XLOC_002638	ERG25	VII:610563-611493	ctrl_t0	YOX1_oe_t0	OK	289.865	252.238	-0.200593	-0.918204	0.18905	0.999114	no
P2524	XLOC_002639	YGR064W	VII:617515-617989	ctrl_t0	YOX1_oe_t0	OK	72.6376	69.4758	-0.0642075	-0.187831	0.78615	0.999114	no
P2525	XLOC_002640	YGR068W-A	VII:625323-627418	ctrl_t0	YOX1_oe_t0	OK	649.602	1044.09	0.684621	0.576435	0.40495	0.999114	no
P2526	XLOC_002641	YGR069W	VII:625323-627418	ctrl_t0	YOX1_oe_t0	OK	4.14048	2.94326	-0.492384	-0.204268	0.82285	0.999114	no
P2527	XLOC_002642	ROM1	VII:627805-631273	ctrl_t0	YOX1_oe_t0	OK	52.3714	61.251	0.225954	1.03479	0.13885	0.999114	no
P2528	XLOC_002643	UPF3	VII:634303-635467	ctrl_t0	YOX1_oe_t0	OK	22.7315	26.4992	0.221255	0.881717	0.2138	0.999114	no
P2529	XLOC_002644	SMD1	VII:635614-636875	ctrl_t0	YOX1_oe_t0	OK	77.2665	80.5352	0.0597765	0.177826	0.8009	0.999114	no
P253	XLOC_000268	AMN1	II:556548-558198	ctrl_t0	YOX1_oe_t0	OK	232.595	226.694	-0.0370714	-0.169219	0.80855	0.999114	no
P2530	XLOC_002645	YGR079W	VII:640719-641832	ctrl_t0	YOX1_oe_t0	OK	17.9807	13.9183	-0.369466	-1.3575	0.052	0.999114	no
P2531	XLOC_002646	TWF1	VII:642009-643008	ctrl_t0	YOX1_oe_t0	OK	83.5643	80.1664	-0.0598881	-0.26499	0.7048	0.999114	no
P2532	XLOC_002647	TOM20	VII:644043-644595	ctrl_t0	YOX1_oe_t0	OK	200.355	187.663	-0.0944094	-0.418019	0.55375	0.999114	no
P2533	XLOC_002648	CTT1	VII:654633-656322	ctrl_t0	YOX1_oe_t0	OK	74.2653	83.8134	0.174494	0.792549	0.255	0.999114	no
P2534	XLOC_002649	NNF2	VII:656959-659770	ctrl_t0	YOX1_oe_t0	OK	37.244	37.42	0.00680115	0.030722	0.96355	0.999114	no
P2535	XLOC_002651	UTP22	VII:662357-666071	ctrl_t0	YOX1_oe_t0	OK	67.8445	68.6574	0.0171827	0.0787559	0.91095	0.999114	no
P2536	XLOC_002652	PRP31	VII:666340-667825	ctrl_t0	YOX1_oe_t0	OK	24.8724	23.4359	-0.0858233	-0.353467	0.6141	0.999114	no
P2537	XLOC_002653	DBF2	VII:668188-669907	ctrl_t0	YOX1_oe_t0	OK	46.8598	44.4477	-0.0762426	-0.338734	0.6325	0.999114	no
P2538	XLOC_002654	YGR093W	VII:670387-671911	ctrl_t0	YOX1_oe_t0	OK	27.8864	27.7532	-0.00690804	-0.0289751	0.96645	0.999114	no
P2539	XLOC_002655	VAS1	VII:672185-675500	ctrl_t0	YOX1_oe_t0	OK	333.123	314.033	-0.0851379	-0.373646	0.58885	0.999114	no
P254	XLOC_000269	IFA38	II:558684-559728	ctrl_t0	YOX1_oe_t0	OK	153.684	149.694	-0.0379538	-0.172941	0.80295	0.999114	no
P2540	XLOC_002656	TPC1	VII:676620-677565	ctrl_t0	YOX1_oe_t0	OK	16.278	16.322	0.00389181	0.0138067	0.98895	0.999114	no
P2541	XLOC_002657	ASK10	VII:678694-682135	ctrl_t0	YOX1_oe_t0	OK	47.952	45.7141	-0.0689532	-0.315397	0.65035	0.999114	no
P2542	XLOC_002658	TEL2	VII:687898-689965	ctrl_t0	YOX1_oe_t0	OK	23.8565	22.4848	-0.085433	-0.364189	0.60255	0.999114	no
P2543	XLOC_002659	MDR1	VII:690244-693097	ctrl_t0	YOX1_oe_t0	OK	40.6893	43.0719	0.0820991	0.37273	0.5919	0.999114	no
P2544	XLOC_002660	PCP1	VII:693362-694403	ctrl_t0	YOX1_oe_t0	OK	50.8594	52.8911	0.0565085	0.240786	0.7336	0.999114	no
P2545	XLOC_002661	NOP7	VII:695416-697234	ctrl_t0	YOX1_oe_t0	OK	167.323	176.17	0.0743282	0.339555	0.62215	0.999114	no
P2546	XLOC_002662	VMA21	VII:698598-698832	ctrl_t0	YOX1_oe_t0	OK	291.614	284.502	-0.0356244	-0.130412	0.8541	0.999114	no
P2547	XLOC_002664	YGR107W	VII:702666-703116	ctrl_t0	YOX1_oe_t0	OK	4.80563	3.49866	-0.457922	-0.716682	0.31315	0.999114	no
P2548	XLOC_002665	CLB1	VII:703635-705051	ctrl_t0	YOX1_oe_t0	OK	57.4148	60.4708	0.0748137	0.332364	0.6412	0.999114	no
P2549	XLOC_002666	YGR109W-B	VII:707609-712254	ctrl_t0	YOX1_oe_t0	OK	2.35712	2.55921	0.118673	0.41011	0.56045	0.999114	no
P255	XLOC_000270	CDC28	II:560077-560974	ctrl_t0	YOX1_oe_t0	OK	90.6342	84.7759	-0.0964017	-0.42376	0.54755	0.999114	no
P2550	XLOC_002667	CLD1	VII:713708-715046	ctrl_t0	YOX1_oe_t0	OK	27.6298	26.991	-0.0337508	-0.13906	0.84385	0.999114	no
P2551	XLOC_002668	YGR111W	VII:715827-717030	ctrl_t0	YOX1_oe_t0	OK	73.4736	79.3586	0.11116	0.496859	0.47655	0.999114	no
P2552	XLOC_002669	SHY1	VII:717357-718527	ctrl_t0	YOX1_oe_t0	OK	45.6055	47.4861	0.0582967	0.24933	0.722	0.999114	no
P2553	XLOC_002670	DAM1	VII:718892-719924	ctrl_t0	YOX1_oe_t0	OK	39.9396	40.1432	0.00733638	0.0304205	0.9658	0.999114	no
P2554	XLOC_002671	SPT6	VII:720264-724764	ctrl_t0	YOX1_oe_t0	OK	116.724	119.299	0.0314839	0.141871	0.843	0.999114	no
P2555	XLOC_002672	RPS23A	VII:726973-727730	ctrl_t0	YOX1_oe_t0	OK	1491.03	1578.17	0.0819487	0.372897	0.58805	0.999114	no
P2556	XLOC_002674	YGR121W-A	VII:733411-733627	ctrl_t0	YOX1_oe_t0	OK	6.07031	11.3942	0.908456	0.82809	0.2529	0.999114	no
P2557	XLOC_002675	YGR122W	VII:733934-735143	ctrl_t0	YOX1_oe_t0	OK	35.2412	38.7813	0.138097	0.580043	0.4104	0.999114	no
P2558	XLOC_002678	ASN2	VII:739943-741662	ctrl_t0	YOX1_oe_t0	OK	568.207	532.701	-0.093091	-0.41186	0.55195	0.999114	no
P2559	XLOC_002679	YGR125W	VII:742324-745435	ctrl_t0	YOX1_oe_t0	OK	38.9156	39.9237	0.0368936	0.167722	0.8088	0.999114	no
P256	XLOC_000271	CSH1	II:561633-562764	ctrl_t0	YOX1_oe_t0	OK	26.066	23.7132	-0.136477	-0.542815	0.43985	0.999114	no
P2560	XLOC_002680	YGR126W	VII:745834-746527	ctrl_t0	YOX1_oe_t0	OK	28.6972	34.4132	0.262054	0.979058	0.1595	0.999114	no
P2561	XLOC_002681	YGR127W	VII:746797-747736	ctrl_t0	YOX1_oe_t0	OK	60.0724	64.7143	0.107383	0.460157	0.50785	0.999114	no
P2562	XLOC_002682	SYF2	VII:750399-751047	ctrl_t0	YOX1_oe_t0	OK	27.7811	29.2858	0.0760949	0.272972	0.69185	0.999114	no
P2563	XLOC_002683	FHN1	VII:754725-755250	ctrl_t0	YOX1_oe_t0	OK	5.3586	8.52503	0.669849	1.39494	0.04835	0.999114	no
P2564	XLOC_002684	PEX4	VII:756895-757447	ctrl_t0	YOX1_oe_t0	OK	37.0696	32.8601	-0.173902	-0.615426	0.3814	0.999114	no
P2565	XLOC_002685	CAF130	VII:757769-761138	ctrl_t0	YOX1_oe_t0	OK	17.4495	18.1674	0.0581631	0.254164	0.716	0.999114	no
P2566	XLOC_002686	PRE9	VII:761391-762168	ctrl_t0	YOX1_oe_t0	OK	265.533	287.229	0.113312	0.518496	0.4559	0.999114	no
P2567	XLOC_002687	YGR137W	VII:762427-763262	ctrl_t0	YOX1_oe_t0	OK	62.3321	52.3116	-0.252844	-0.385402	0.58555	0.999114	no
P2568	XLOC_002687	LSB1	VII:762427-763262	ctrl_t0	YOX1_oe_t0	OK	141.921	121.198	-0.227725	-0.949258	0.17455	0.999114	no
P2569	XLOC_002688	YGR139W	VII:765725-766064	ctrl_t0	YOX1_oe_t0	OK	1.66794	3.15929	0.921531	0.842753	0.2452	0.999114	no
P257	XLOC_000272	YSY6	II:565230-565428	ctrl_t0	YOX1_oe_t0	OK	455.329	405.48	-0.167279	-0.594117	0.39125	0.999114	no
P2570	XLOC_002689	CBF2	VII:767428-770299	ctrl_t0	YOX1_oe_t0	OK	20.2561	20.6631	0.0286975	0.125071	0.85475	0.999114	no
P2571	XLOC_002690	VPS62	VII:770568-771972	ctrl_t0	YOX1_oe_t0	OK	19.8732	22.8031	0.198409	0.800205	0.25735	0.999114	no
P2572	XLOC_002691	BTN2	VII:772453-773686	ctrl_t0	YOX1_oe_t0	OK	33.1219	38.7444	0.226199	0.947857	0.1766	0.999114	no
P2573	XLOC_002693	SKN1	VII:775192-777508	ctrl_t0	YOX1_oe_t0	OK	68.2876	69.8736	0.0331235	0.151465	0.82905	0.999114	no
P2574	XLOC_002695	THI4	VII:780398-781379	ctrl_t0	YOX1_oe_t0	OK	3.48507	3.02208	-0.205648	-0.457238	0.5207	0.999114	no
P2575	XLOC_002696	ENP2	VII:781766-783890	ctrl_t0	YOX1_oe_t0	OK	43.7678	42.4207	-0.0451026	-0.201994	0.7707	0.999114	no
P2576	XLOC_002697	YGR149W	VII:789030-790329	ctrl_t0	YOX1_oe_t0	OK	52.6828	56.5671	0.102632	0.450612	0.5203	0.999114	no
P2577	XLOC_002699	YGR153W	VII:796091-796745	ctrl_t0	YOX1_oe_t0	OK	19.6746	18.8519	-0.0616203	-0.202252	0.7736	0.999114	no
P2578	XLOC_002700	CYS4	VII:798542-800066	ctrl_t0	YOX1_oe_t0	OK	429.722	421.071	-0.0293423	-0.132033	0.848	0.999114	no
P2579	XLOC_002701	PTI1	VII:800545-801823	ctrl_t0	YOX1_oe_t0	OK	29.3945	28.6804	-0.0354808	-0.146219	0.8352	0.999114	no
P258	XLOC_000273	EXO5	II:565722-567480	ctrl_t0	YOX1_oe_t0	OK	25.1521	25.967	0.0459969	0.194441	0.7837	0.999114	no
P2580	XLOC_002702	CHO2	VII:802439-805049	ctrl_t0	YOX1_oe_t0	OK	276.569	290.759	0.072184	0.321375	0.6499	0.999114	no
P2581	XLOC_002703	YGR160W	VII:806411-807684	ctrl_t0	YOX1_oe_t0	OK	208.55	201.339	-0.0507675	-0.120767	0.86345	0.999114	no
P2582	XLOC_002704	YGR161W-C	VII:810226-810505	ctrl_t0	YOX1_oe_t0	OK	158.777	154.954	-0.0351659	-0.126933	0.8615	0.999114	no
P2583	XLOC_002705	YGR161W-B	VII:811737-817051	ctrl_t0	YOX1_oe_t0	NOTEST	0	0	0	0	1	1	no
P2584	XLOC_002707	TIF4631	VII:824058-826917	ctrl_t0	YOX1_oe_t0	OK	229.002	235.344	0.0394104	0.176363	0.8027	0.999114	no
P2585	XLOC_002708	GTR2	VII:827551-828577	ctrl_t0	YOX1_oe_t0	OK	56.7069	57.257	0.0139273	0.0597866	0.9286	0.999114	no
P2586	XLOC_002709	YGR164W	VII:828624-828960	ctrl_t0	YOX1_oe_t0	OK	5.27343	3.217	-0.713026	-0.845634	0.2328	0.999114	no
P2587	XLOC_002710	MRPS35	VII:829115-830153	ctrl_t0	YOX1_oe_t0	OK	95.0433	105.85	0.155364	0.696773	0.32605	0.999114	no
P2588	XLOC_002711	TRS65	VII:830514-832197	ctrl_t0	YOX1_oe_t0	OK	22.7455	23.9279	0.0731112	0.30429	0.66665	0.999114	no
P2589	XLOC_002712	CLC1	VII:832455-833157	ctrl_t0	YOX1_oe_t0	OK	329.96	368.547	0.159561	0.728514	0.29895	0.999114	no
P259	XLOC_000274	UBS1	II:568851-569685	ctrl_t0	YOX1_oe_t0	OK	42.9525	45.4871	0.0827174	0.336259	0.63165	0.999114	no
P2590	XLOC_002713	PSD2	VII:837141-840558	ctrl_t0	YOX1_oe_t0	OK	42.1755	40.8429	-0.0463195	-0.211484	0.7613	0.999114	no
P2591	XLOC_002714	RBG2	VII:843853-844960	ctrl_t0	YOX1_oe_t0	OK	61.6627	55.4283	-0.153775	-0.667656	0.34805	0.999114	no
P2592	XLOC_002716	YGR174W-A	VII:846654-846741	ctrl_t0	YOX1_oe_t0	OK	4132.25	5428.24	0.393556	1.18493	0.09525	0.999114	no
P2593	XLOC_002717	YGR176W	VII:848719-850436	ctrl_t0	YOX1_oe_t0	OK	7.38357	5.9883	-0.302173	-0.208155	0.77245	0.999114	no
P2594	XLOC_002718	TIM13	VII:858286-858904	ctrl_t0	YOX1_oe_t0	OK	185.306	186.616	0.0101663	0.0207014	0.97585	0.999114	no
P2595	XLOC_002719	TFG1	VII:867773-869981	ctrl_t0	YOX1_oe_t0	OK	83.0762	87.8633	0.0808265	0.370185	0.5958	0.999114	no
P2596	XLOC_002721	HIP1	VII:880295-882231	ctrl_t0	YOX1_oe_t0	OK	65.116	58.2896	-0.159772	-0.701892	0.3107	0.999114	no
P2597	XLOC_002722	SKI6	VII:888881-889622	ctrl_t0	YOX1_oe_t0	OK	74.1294	70.927	-0.0637111	-0.268708	0.70145	0.999114	no
P2598	XLOC_002723	YPP1	VII:894692-897146	ctrl_t0	YOX1_oe_t0	OK	40.0775	41.5997	0.0537807	0.241916	0.73395	0.999114	no
P2599	XLOC_002724	PMT6	VII:897501-899781	ctrl_t0	YOX1_oe_t0	OK	20.6923	20.1695	-0.0369198	-0.157118	0.82	0.999114	no
P26	XLOC_000025	SNC1	I:87285-87752	ctrl_t0	YOX1_oe_t0	OK	226.508	249.422	0.13903	0.581676	0.40955	0.999114	no
P260	XLOC_000275	PEX32	II:572370-573612	ctrl_t0	YOX1_oe_t0	OK	26.2682	27.4018	0.0609559	0.248222	0.7219	0.999114	no
P2600	XLOC_002725	YCH1	VII:905236-905683	ctrl_t0	YOX1_oe_t0	OK	67.0512	61.0192	-0.136	-0.509477	0.46695	0.999114	no
P2601	XLOC_002726	ADE3	VII:905933-908774	ctrl_t0	YOX1_oe_t0	OK	194.418	172.687	-0.171006	-0.770015	0.2705	0.999114	no
P2602	XLOC_002727	TDA10	VII:909212-910085	ctrl_t0	YOX1_oe_t0	OK	135.02	158.608	0.232298	1.04818	0.1334	0.999114	no
P2603	XLOC_002728	MVB12	VII:910431-910737	ctrl_t0	YOX1_oe_t0	OK	95.0535	102.872	0.114034	0.392812	0.573	0.999114	no
P2604	XLOC_002729	SER2	VII:911882-912812	ctrl_t0	YOX1_oe_t0	OK	34.1899	32.9605	-0.0528301	-0.21137	0.768	0.999114	no
P2605	XLOC_002730	ZPR1	VII:915240-916701	ctrl_t0	YOX1_oe_t0	OK	111.109	102.585	-0.115154	-0.525802	0.4544	0.999114	no
P2606	XLOC_002731	SLI1	VII:917039-918446	ctrl_t0	YOX1_oe_t0	OK	14.7349	15.3469	0.0587117	0.225328	0.7493	0.999114	no
P2607	XLOC_002732	RPS0A	VII:920574-921788	ctrl_t0	YOX1_oe_t0	OK	1802.99	1666.46	-0.113608	-0.498743	0.48065	0.999114	no
P2608	XLOC_002733	RSM27	VII:922174-922507	ctrl_t0	YOX1_oe_t0	OK	168.945	187.741	0.152185	0.603171	0.39665	0.999114	no
P2609	XLOC_002734	CCH1	VII:924695-930815	ctrl_t0	YOX1_oe_t0	OK	20.2415	20.0388	-0.0145252	-0.0660838	0.92435	0.999114	no
P261	XLOC_000276	SEC66	II:578363-578984	ctrl_t0	YOX1_oe_t0	OK	112.668	126.903	0.17165	0.740629	0.2977	0.999114	no
P2610	XLOC_002735	CRM1	VII:932540-935795	ctrl_t0	YOX1_oe_t0	OK	124.834	127.496	0.0304485	0.138417	0.8395	0.999114	no
P2611	XLOC_002736	YGR219W	VII:936034-936883	ctrl_t0	YOX1_oe_t0	OK	32.2304	34.048	0.0791455	0.0802986	0.91165	0.999114	no
P2612	XLOC_002737	PET54	VII:939922-940804	ctrl_t0	YOX1_oe_t0	OK	36.0979	46.068	0.351848	1.42942	0.0413	0.999114	no
P2613	XLOC_002738	AZR1	VII:942805-944647	ctrl_t0	YOX1_oe_t0	OK	18.5425	18.2947	-0.019409	-0.0795447	0.9104	0.999114	no
P2614	XLOC_002739	AMA1	VII:945144-947019	ctrl_t0	YOX1_oe_t0	OK	2.76321	2.50089	-0.143902	-0.367607	0.60195	0.999114	no
P2615	XLOC_002740	DIE2	VII:947419-948997	ctrl_t0	YOX1_oe_t0	OK	33.6804	31.5705	-0.0933309	-0.399111	0.57315	0.999114	no
P2616	XLOC_002741	YGR228W	VII:949364-950899	ctrl_t0	YOX1_oe_t0	OK	10.4902	9.08324	-0.207764	-0.073011	0.86055	0.999114	no
P2617	XLOC_002742	BNS1	VII:951893-952307	ctrl_t0	YOX1_oe_t0	OK	75.4678	80.2308	0.0882947	0.333763	0.6381	0.999114	no
P2618	XLOC_002743	NAS6	VII:953959-954646	ctrl_t0	YOX1_oe_t0	OK	87.9578	96.6342	0.135723	0.580081	0.4047	0.999114	no
P2619	XLOC_002744	YHB1	VII:959903-961103	ctrl_t0	YOX1_oe_t0	OK	725.06	752.294	0.0531966	0.236745	0.7406	0.999114	no
P262	XLOC_000277	SWD3	II:582337-583355	ctrl_t0	YOX1_oe_t0	OK	23.988	25.2429	0.0735676	0.282009	0.67735	0.999114	no
P2620	XLOC_002745	YGR242W	VII:974874-976723	ctrl_t0	YOX1_oe_t0	OK	69.113	60.2575	-0.197818	-0.224068	0.74785	0.999114	no
P2621	XLOC_002746	FMP43	VII:977335-977776	ctrl_t0	YOX1_oe_t0	OK	428.47	517.289	0.271778	1.2323	0.0801	0.999114	no
P2622	XLOC_002747	CPD1	VII:984965-985685	ctrl_t0	YOX1_oe_t0	OK	56.0889	61.3974	0.13046	0.536537	0.45195	0.999114	no
P2623	XLOC_002748	SOL4	VII:985971-986739	ctrl_t0	YOX1_oe_t0	OK	114.648	122.563	0.0963225	0.426882	0.53745	0.999114	no
P2624	XLOC_002749	MGA1	VII:988048-989419	ctrl_t0	YOX1_oe_t0	OK	20.6363	19.8634	-0.055069	-0.219769	0.75795	0.999114	no
P2625	XLOC_002750	NOP19	VII:995638-996229	ctrl_t0	YOX1_oe_t0	OK	25.3919	27.3367	0.10647	0.364176	0.60405	0.999114	no
P2626	XLOC_002751	GCN5	VII:996868-998188	ctrl_t0	YOX1_oe_t0	OK	37.8262	41.8403	0.14551	0.620744	0.3655	0.999114	no
P2627	XLOC_002752	ENO1	VII:1000926-1002240	ctrl_t0	YOX1_oe_t0	OK	932.706	831.451	-0.165791	-0.727425	0.2977	0.999114	no
P2628	XLOC_002754	GND2	VII:1004623-1006102	ctrl_t0	YOX1_oe_t0	OK	15.388	13.808	-0.1563	-0.602784	0.3869	0.999114	no
P2629	XLOC_002755	TNA1	VII:1012480-1014089	ctrl_t0	YOX1_oe_t0	OK	122.62	123.056	0.00511551	0.0234266	0.9743	0.999114	no
P263	XLOC_000278	ECM31	II:583719-584658	ctrl_t0	YOX1_oe_t0	OK	29.1559	26.8487	-0.118939	-0.464943	0.50555	0.999114	no
P2630	XLOC_002756	YGR265W	VII:1019597-1022058	ctrl_t0	YOX1_oe_t0	OK	113.791	102.41	-0.152034	-0.161488	0.82145	0.999114	no
P2631	XLOC_002757	YGR266W	VII:1022655-1024761	ctrl_t0	YOX1_oe_t0	OK	47.4376	49.043	0.0480164	0.216531	0.75715	0.999114	no
P2632	XLOC_002758	YGR269W	VII:1026056-1026962	ctrl_t0	YOX1_oe_t0	OK	18.1076	18.3764	0.0212595	0.0205255	0.98015	0.999114	no
P2633	XLOC_002759	YTA7	VII:1027369-1031509	ctrl_t0	YOX1_oe_t0	OK	66.0802	67.0028	0.0200029	0.0898322	0.8983	0.999114	no
P2634	XLOC_002760	SLH1	VII:1031790-1037694	ctrl_t0	YOX1_oe_t0	OK	31.0428	31.9914	0.0434239	0.198967	0.7699	0.999114	no
P2635	XLOC_002761	RTT102	VII:1043275-1043749	ctrl_t0	YOX1_oe_t0	OK	86.0445	98.8889	0.200727	0.80542	0.24695	0.999114	no
P2636	XLOC_002762	CWC22	VII:1046730-1048464	ctrl_t0	YOX1_oe_t0	OK	18.2076	18.4948	0.0225774	0.0921321	0.89385	0.999114	no
P2637	XLOC_002763	YOR1	VII:1052823-1057257	ctrl_t0	YOX1_oe_t0	OK	48.2269	50.6968	0.0720559	0.330015	0.6362	0.999114	no
P2638	XLOC_002764	MAL13	VII:1070292-1071714	ctrl_t0	YOX1_oe_t0	OK	14.238	13.4796	-0.0789746	-0.2997	0.66165	0.999114	no
P2639	XLOC_002765	YGR290W	VII:1073962-1075925	ctrl_t0	YOX1_oe_t0	OK	48.5414	60.0368	0.306631	0.541579	0.4379	0.999114	no
P264	XLOC_000279	YBR178W	II:584806-586445	ctrl_t0	YOX1_oe_t0	OK	3.89274	3.15014	-0.305372	-0.0704437	0.8867	0.999114	no
P2640	XLOC_002766	MAL12	VII:1076598-1078353	ctrl_t0	YOX1_oe_t0	OK	7.65586	7.32399	-0.063935	-0.224329	0.752	0.999114	no
P2641	XLOC_002767	PAU12	VII:1079884-1080668	ctrl_t0	YOX1_oe_t0	OK	1.01049	0.221081	-2.19241	-1.07441	0.30895	0.999114	no
P2642	XLOC_002768	YRF1-3	VII:1084863-1090591	ctrl_t0	YOX1_oe_t0	NOTEST	0	0	0	0	1	1	no
P2643	XLOC_002769	PAU11	VII:6289-6652	ctrl_t0	YOX1_oe_t0	NOTEST	0.217679	0.221081	0.0223713	0	1	1	no
P2644	XLOC_002770	MNT2	VII:12480-14157	ctrl_t0	YOX1_oe_t0	OK	39.2131	36.1866	-0.115878	-0.505574	0.47025	0.999114	no
P2645	XLOC_002771	RTG2	VII:25717-27484	ctrl_t0	YOX1_oe_t0	OK	55.1002	57.4081	0.059195	0.266453	0.70615	0.999114	no
P2646	XLOC_002772	HFM1	VII:27920-31636	ctrl_t0	YOX1_oe_t0	OK	8.3012	8.78114	0.0810879	0.331557	0.6345	0.999114	no
P2647	XLOC_002773	RAI1	VII:37616-38780	ctrl_t0	YOX1_oe_t0	OK	34.5623	37.562	0.120076	0.497859	0.476	0.999114	no
P2648	XLOC_002774	YGL242C	VII:44651-45197	ctrl_t0	YOX1_oe_t0	OK	107.513	111.655	0.0545321	0.228827	0.7424	0.999114	no
P2649	XLOC_002775	YGL239C	VII:49430-52434	ctrl_t0	YOX1_oe_t0	OK	14.0818	10.3725	-0.441063	-0.156396	0.79405	0.999114	no
P265	XLOC_000280	DTR1	II:589740-591459	ctrl_t0	YOX1_oe_t0	OK	2.88493	1.93642	-0.575147	-1.43623	0.04375	0.999114	no
P2650	XLOC_002776	HAP2	VII:52730-53528	ctrl_t0	YOX1_oe_t0	OK	59.0105	64.982	0.13907	0.582968	0.4094	0.999114	no
P2651	XLOC_002777	MTO1	VII:53786-55815	ctrl_t0	YOX1_oe_t0	OK	30.4597	26.5405	-0.198708	-0.804483	0.25105	0.999114	no
P2652	XLOC_002778	EMC4	VII:63047-63620	ctrl_t0	YOX1_oe_t0	OK	150.236	157.655	0.0695409	0.304062	0.6634	0.999114	no
P2653	XLOC_002779	YGL230C	VII:63771-64215	ctrl_t0	YOX1_oe_t0	OK	4.18424	6.75071	0.690075	1.16814	0.1059	0.999114	no
P2654	XLOC_002780	SAP4	VII:64502-66959	ctrl_t0	YOX1_oe_t0	OK	20.4297	21.781	0.0924043	0.397248	0.5675	0.999114	no
P2655	XLOC_002781	OST5	VII:72748-73158	ctrl_t0	YOX1_oe_t0	OK	370.061	330.687	-0.162296	-0.648497	0.35575	0.999114	no
P2656	XLOC_002783	SDT1	VII:78014-78857	ctrl_t0	YOX1_oe_t0	OK	39.4399	41.7791	0.0831227	0.335964	0.6326	0.999114	no
P2657	XLOC_002784	COG1	VII:79111-80365	ctrl_t0	YOX1_oe_t0	OK	36.4377	39.0371	0.0994132	0.420459	0.5497	0.999114	no
P2658	XLOC_002785	EDC1	VII:80658-81186	ctrl_t0	YOX1_oe_t0	OK	116.135	128.72	0.148426	0.627869	0.3711	0.999114	no
P2659	XLOC_002786	NIF3	VII:81425-82292	ctrl_t0	YOX1_oe_t0	OK	113.982	119.028	0.0624954	0.279273	0.6873	0.999114	no
P266	XLOC_000281	YPC1	II:596114-597065	ctrl_t0	YOX1_oe_t0	OK	52.9963	61.8528	0.222949	0.948753	0.1763	0.999114	no
P2660	XLOC_002787	MDM34	VII:82877-84300	ctrl_t0	YOX1_oe_t0	OK	57.6256	55.973	-0.041979	-0.153545	0.8277	0.999114	no
P2661	XLOC_002788	YGL217C	VII:84838-87302	ctrl_t0	YOX1_oe_t0	OK	8.36925	9.33809	0.158028	0.0854269	0.90515	0.999114	no
P2662	XLOC_002789	SKI8	VII:90009-91247	ctrl_t0	YOX1_oe_t0	OK	61.4941	67.9076	0.143125	0.628634	0.3665	0.999114	no
P2663	XLOC_002790	CHC1	VII:102542-107504	ctrl_t0	YOX1_oe_t0	OK	289.137	283.153	-0.0301747	-0.130172	0.85375	0.999114	no
P2664	XLOC_002792	YGL204C	VII:111699-112005	ctrl_t0	YOX1_oe_t0	OK	61.7401	60.1347	-0.0380101	-0.115012	0.87025	0.999114	no
P2665	XLOC_002793	KEX1	VII:112474-114664	ctrl_t0	YOX1_oe_t0	OK	48.2088	48.8557	0.0192315	0.0868874	0.901	0.999114	no
P2666	XLOC_002794	MCM6	VII:117853-120907	ctrl_t0	YOX1_oe_t0	OK	36.1763	35.0492	-0.0456628	-0.206781	0.76755	0.999114	no
P2667	XLOC_002795	EMP24	VII:122693-123305	ctrl_t0	YOX1_oe_t0	OK	493.591	481.157	-0.0368072	-0.168707	0.8102	0.999114	no
P2668	XLOC_002796	YGL199C	VII:123571-124298	ctrl_t0	YOX1_oe_t0	NOTEST	0	0	0	0	1	1	no
P2669	XLOC_002797	YGL194C-A	VII:139718-139961	ctrl_t0	YOX1_oe_t0	OK	44.9705	58.9777	0.391192	0.906679	0.20375	0.999114	no
P267	XLOC_000282	YBR184W	II:597362-598934	ctrl_t0	YOX1_oe_t0	OK	5.63175	6.07584	0.109501	0.351745	0.6188	0.999114	no
P2670	XLOC_002798	HOS2	VII:140367-141726	ctrl_t0	YOX1_oe_t0	OK	44.406	46.452	0.064989	0.28233	0.6845	0.999114	no
P2671	XLOC_002799	YGL193C	VII:141915-142227	ctrl_t0	YOX1_oe_t0	OK	86.7408	85.0845	-0.0278146	-0.0936099	0.89115	0.999114	no
P2672	XLOC_002800	CDC55	VII:145808-147389	ctrl_t0	YOX1_oe_t0	OK	78.7627	84.1819	0.0959987	0.435965	0.53075	0.999114	no
P2673	XLOC_002801	RPS26A	VII:148228-148588	ctrl_t0	YOX1_oe_t0	OK	7677.84	7464.31	-0.0406917	-0.176998	0.8035	0.999114	no
P2674	XLOC_002802	YGL188C-A	VII:148823-148964	ctrl_t0	YOX1_oe_t0	OK	27.4107	30.1093	0.13547	0.109836	0.8974	0.999114	no
P2675	XLOC_002803	YGL188C	VII:149342-149516	ctrl_t0	YOX1_oe_t0	OK	385.535	552.725	0.5197	1.65777	0.0183	0.999114	no
P2676	XLOC_002804	COX4	VII:149703-150171	ctrl_t0	YOX1_oe_t0	OK	635.013	653.652	0.0417373	0.191162	0.7852	0.999114	no
P2677	XLOC_002805	TPN1	VII:151036-152776	ctrl_t0	YOX1_oe_t0	OK	34.9908	34.7239	-0.0110432	-0.0480143	0.94525	0.999114	no
P2678	XLOC_002806	YGL185C	VII:153166-154306	ctrl_t0	YOX1_oe_t0	OK	24.0784	26.9453	0.162298	0.648607	0.34895	0.999114	no
P2679	XLOC_002807	STR3	VII:154614-156012	ctrl_t0	YOX1_oe_t0	OK	5.15591	5.465	0.0839932	0.25194	0.7225	0.999114	no
P268	XLOC_000283	PCH2	II:600552-602360	ctrl_t0	YOX1_oe_t0	OK	2.99929	3.54216	0.240009	0.668564	0.3439	0.999114	no
P2680	XLOC_002808	MND1	VII:156542-157596	ctrl_t0	YOX1_oe_t0	OK	1.24047	1.89279	0.609629	0.706835	0.31095	0.999114	no
P2681	XLOC_002808	YGL182C	VII:156542-157596	ctrl_t0	YOX1_oe_t0	OK	2.09395	2.94775	0.493382	0.343867	0.6563	0.999114	no
P2682	XLOC_002809	TOS3	VII:163408-165091	ctrl_t0	YOX1_oe_t0	OK	11.1853	11.0569	-0.0166548	-0.062898	0.93055	0.999114	no
P2683	XLOC_002810	YGL176C	VII:171414-173079	ctrl_t0	YOX1_oe_t0	OK	22.0841	22.4233	0.0219874	0.0909882	0.89545	0.999114	no
P2684	XLOC_002811	SAE2	VII:173284-174322	ctrl_t0	YOX1_oe_t0	OK	14.6026	15.605	0.0957831	0.342574	0.61705	0.999114	no
P2685	XLOC_002812	XRN1	VII:175526-180113	ctrl_t0	YOX1_oe_t0	OK	209.972	208.392	-0.0108999	-0.0480109	0.9447	0.999114	no
P2686	XLOC_002813	SPO74	VII:184152-185394	ctrl_t0	YOX1_oe_t0	OK	1.76067	1.9121	0.119031	0.237885	0.73435	0.999114	no
P2687	XLOC_002815	PMR1	VII:187463-190468	ctrl_t0	YOX1_oe_t0	OK	112.177	109.628	-0.0331618	-0.146924	0.83955	0.999114	no
P2688	XLOC_002816	YGL165C	VII:191128-191976	ctrl_t0	YOX1_oe_t0	OK	52.2563	55.5157	0.0872898	0.280008	0.69665	0.999114	no
P2689	XLOC_002817	YRB30	VII:191977-193300	ctrl_t0	YOX1_oe_t0	OK	21.7575	24.9541	0.197767	0.79748	0.2575	0.999114	no
P269	XLOC_000284	GDT1	II:602633-603476	ctrl_t0	YOX1_oe_t0	OK	104.215	97.7205	-0.0928229	-0.410501	0.56435	0.999114	no
P2690	XLOC_002818	RAD54	VII:193706-196403	ctrl_t0	YOX1_oe_t0	OK	19.8086	19.8175	0.000645774	0.00278692	0.99725	0.999114	no
P2691	XLOC_002819	YIP5	VII:199209-200142	ctrl_t0	YOX1_oe_t0	OK	104.442	103.738	-0.00975714	-0.0435865	0.95185	0.999114	no
P2692	XLOC_002820	LYS5	VII:215277-216096	ctrl_t0	YOX1_oe_t0	OK	22.3096	21.9882	-0.0209351	-0.0763012	0.9142	0.999114	no
P2693	XLOC_002821	YGL152C	VII:216272-217369	ctrl_t0	YOX1_oe_t0	OK	54.4781	61.2104	0.168103	0.58677	0.4035	0.999114	no
P2694	XLOC_002822	INO80	VII:221103-225877	ctrl_t0	YOX1_oe_t0	OK	63.2865	63.3182	0.000722304	0.00328233	0.9966	0.999114	no
P2695	XLOC_002823	RPL9A	VII:227753-228329	ctrl_t0	YOX1_oe_t0	OK	1522.11	1463.47	-0.0566795	-0.255019	0.7148	0.999114	no
P2696	XLOC_002824	RRT6	VII:228750-229686	ctrl_t0	YOX1_oe_t0	OK	35.9299	35.3322	-0.0242019	-0.0979104	0.88915	0.999114	no
P2697	XLOC_002825	ROG1	VII:232449-234507	ctrl_t0	YOX1_oe_t0	OK	10.5364	9.89794	-0.090184	-0.34879	0.62015	0.999114	no
P2698	XLOC_002826	MRF1	VII:234716-235958	ctrl_t0	YOX1_oe_t0	OK	34.5295	34.3727	-0.00656474	-0.0274194	0.9719	0.999114	no
P2699	XLOC_002827	GPI10	VII:236268-238119	ctrl_t0	YOX1_oe_t0	OK	33.8989	32.0935	-0.0789599	-0.344213	0.6201	0.999114	no
P27	XLOC_000026	FRT2	I:92899-94486	ctrl_t0	YOX1_oe_t0	OK	17.3888	18.0497	0.0538132	0.215787	0.758	0.999114	no
P270	XLOC_000285	RPS9B	II:604507-605508	ctrl_t0	YOX1_oe_t0	OK	2389.47	2506.83	0.0691724	0.303978	0.66065	0.999114	no
P2700	XLOC_002828	YGL140C	VII:241352-245012	ctrl_t0	YOX1_oe_t0	OK	42.8557	42.5024	-0.0119441	-0.0546321	0.9372	0.999114	no
P2701	XLOC_002829	YGL138C	VII:248493-249531	ctrl_t0	YOX1_oe_t0	NOTEST	0.320537	0.25716	-0.317825	0	1	1	no
P2702	XLOC_002830	MRM2	VII:252896-253859	ctrl_t0	YOX1_oe_t0	OK	48.7615	51.4759	0.0781544	0.328922	0.6348	0.999114	no
P2703	XLOC_002831	SNT2	VII:261579-265859	ctrl_t0	YOX1_oe_t0	OK	25.7309	26.1302	0.022213	0.100475	0.8802	0.999114	no
P2704	XLOC_002832	RSM23	VII:267722-269075	ctrl_t0	YOX1_oe_t0	OK	71.8772	70.7354	-0.0231012	-0.103492	0.8815	0.999114	no
P2705	XLOC_002833	CWC23	VII:269292-270144	ctrl_t0	YOX1_oe_t0	OK	21.1287	20.2034	-0.0646052	-0.234361	0.7417	0.999114	no
P2706	XLOC_002834	SOH1	VII:270391-270775	ctrl_t0	YOX1_oe_t0	OK	78.9468	69.4987	-0.183896	-0.667911	0.33955	0.999114	no
P2707	XLOC_002835	MON1	VII:274779-276714	ctrl_t0	YOX1_oe_t0	OK	19.7454	20.1726	0.0308769	0.128592	0.85155	0.999114	no
P2708	XLOC_002836	YGL123C-A	VII:277616-278381	ctrl_t0	YOX1_oe_t0	OK	9959.5	12186.9	0.291181	0.530248	0.4526	0.999114	no
P2709	XLOC_002837	NAB2	VII:278945-280523	ctrl_t0	YOX1_oe_t0	OK	104.484	99.8089	-0.0660462	-0.300793	0.66355	0.999114	no
P271	XLOC_000286	YBR190W	II:605965-607140	ctrl_t0	YOX1_oe_t0	OK	0.596569	1.28019	1.1016	0.0583031	0.5988	0.999114	no
P2710	XLOC_002838	GPG1	VII:280776-281157	ctrl_t0	YOX1_oe_t0	OK	121.234	127.386	0.0714065	0.282369	0.68125	0.999114	no
P2711	XLOC_002839	PRP43	VII:281633-283937	ctrl_t0	YOX1_oe_t0	OK	72.2042	67.8157	-0.0904629	-0.413645	0.55475	0.999114	no
P2712	XLOC_002841	YGL118C	VII:288013-288451	ctrl_t0	YOX1_oe_t0	NOTEST	0.419764	0.302245	-0.47386	0	1	1	no
P2713	XLOC_002842	TAF6	VII:298177-299728	ctrl_t0	YOX1_oe_t0	OK	54.4283	55.8423	0.0369999	0.165116	0.8106	0.999114	no
P2714	XLOC_002843	CUE3	VII:301536-303411	ctrl_t0	YOX1_oe_t0	OK	25.8981	30.4741	0.234737	1.00697	0.15405	0.999114	no
P2715	XLOC_002844	YGL108C	VII:303512-304071	ctrl_t0	YOX1_oe_t0	OK	77.8699	83.9984	0.109296	0.357691	0.60475	0.999114	no
P2716	XLOC_002845	RMD9	VII:304332-306273	ctrl_t0	YOX1_oe_t0	OK	42.3984	42.0879	-0.0106036	-0.0472941	0.94735	0.999114	no
P2717	XLOC_002846	VPS73	VII:308712-310173	ctrl_t0	YOX1_oe_t0	OK	23.6169	23.4019	-0.013196	-0.0541003	0.9399	0.999114	no
P2718	XLOC_002847	YGL102C	VII:310966-311933	ctrl_t0	YOX1_oe_t0	OK	3627.64	3560.15	-0.0270954	-0.118296	0.8663	0.999114	no
P2719	XLOC_002848	VPS45	VII:328873-330607	ctrl_t0	YOX1_oe_t0	OK	39.232	42.5794	0.118125	0.520635	0.45955	0.999114	no
P272	XLOC_000286	RPL21A	II:605965-607140	ctrl_t0	YOX1_oe_t0	OK	2376.39	2311.42	-0.039992	-0.178096	0.79615	0.999114	no
P2720	XLOC_002849	PAN2	VII:331117-334465	ctrl_t0	YOX1_oe_t0	OK	48.656	51.2703	0.0755066	0.345396	0.6213	0.999114	no
P2721	XLOC_002850	NBP35	VII:342055-343042	ctrl_t0	YOX1_oe_t0	OK	40.8237	40.4917	-0.0117808	-0.0486528	0.94395	0.999114	no
P2722	XLOC_002851	MF(ALPHA)2	VII:344790-345153	ctrl_t0	YOX1_oe_t0	OK	14.1824	11.9529	-0.246735	-0.510133	0.46875	0.999114	no
P2723	XLOC_002852	MMS2	VII:346405-346904	ctrl_t0	YOX1_oe_t0	OK	210.048	211.926	0.0128363	0.0548156	0.9374	0.999114	no
P2724	XLOC_002853	GUP1	VII:350615-352298	ctrl_t0	YOX1_oe_t0	OK	65.587	62.9356	-0.0595328	-0.268829	0.69665	0.999114	no
P2725	XLOC_002854	DBP3	VII:360287-361859	ctrl_t0	YOX1_oe_t0	OK	109.672	100.895	-0.120348	-0.550043	0.437	0.999114	no
P2726	XLOC_002855	HNM1	VII:362224-363916	ctrl_t0	YOX1_oe_t0	OK	167.864	156.177	-0.104115	-0.477077	0.4967	0.999114	no
P2727	XLOC_002856	RPL7A	VII:364334-365996	ctrl_t0	YOX1_oe_t0	OK	827.054	804.08	-0.0406423	-0.183561	0.7891	0.999114	no
P2728	XLOC_002859	MPS2	VII:366924-368088	ctrl_t0	YOX1_oe_t0	OK	18.2152	17.3314	-0.0717525	-0.272322	0.69515	0.999114	no
P2729	XLOC_002860	YGL074C	VII:368595-371362	ctrl_t0	YOX1_oe_t0	OK	19.0938	17.9805	-0.0866767	-0.046557	0.94935	0.999114	no
P273	XLOC_000287	YBR191W-A	II:607148-607223	ctrl_t0	YOX1_oe_t0	OK	439.144	626.277	0.512107	0.512954	0.4772	0.999114	no
P2730	XLOC_002861	YGL072C	VII:368595-371362	ctrl_t0	YOX1_oe_t0	OK	83.0555	77.545	-0.0990412	-0.136339	0.8442	0.999114	no
P2731	XLOC_002862	RPB9	VII:374458-374827	ctrl_t0	YOX1_oe_t0	OK	111.162	115.064	0.0497728	0.192411	0.7863	0.999114	no
P2732	XLOC_002863	YGL069C	VII:375049-375671	ctrl_t0	YOX1_oe_t0	NOTEST	0.49814	0.13558	-1.87741	0	1	1	no
P2733	XLOC_002864	ALG2	VII:379759-381271	ctrl_t0	YOX1_oe_t0	OK	45.4641	44.0846	-0.0444524	-0.194964	0.77825	0.999114	no
P2734	XLOC_002865	MRH4	VII:381522-383208	ctrl_t0	YOX1_oe_t0	OK	18.4378	17.3215	-0.0901007	-0.365091	0.6071	0.999114	no
P2735	XLOC_002866	YGL063C-A	VII:383653-384766	ctrl_t0	YOX1_oe_t0	OK	134.093	102.615	-0.385986	-0.373393	0.5969	0.999114	no
P2736	XLOC_002867	DUO1	VII:388967-389711	ctrl_t0	YOX1_oe_t0	OK	34.7682	38.3794	0.142563	0.555092	0.4287	0.999114	no
P2737	XLOC_002868	GEP7	VII:394965-395829	ctrl_t0	YOX1_oe_t0	OK	33.465	35.7885	0.0968442	0.384639	0.58305	0.999114	no
P2738	XLOC_002869	SDS23	VII:396034-397618	ctrl_t0	YOX1_oe_t0	OK	83.7753	83.6519	-0.00212698	-0.00967504	0.9883	0.999114	no
P2739	XLOC_002870	ERV14	VII:400870-401287	ctrl_t0	YOX1_oe_t0	OK	226.011	285.529	0.337247	1.46674	0.03795	0.999114	no
P274	XLOC_000288	RIM2	II:607651-608785	ctrl_t0	YOX1_oe_t0	OK	30.9433	35.9898	0.217963	0.896252	0.20365	0.999114	no
P2740	XLOC_002872	TIF4632	VII:406859-409604	ctrl_t0	YOX1_oe_t0	OK	82.3098	85.9272	0.0620517	0.284292	0.68175	0.999114	no
P2741	XLOC_002873	RPT6	VII:410068-411286	ctrl_t0	YOX1_oe_t0	OK	224.177	230.153	0.0379531	0.173922	0.8035	0.999114	no
P2742	XLOC_002875	RNA15	VII:416145-417036	ctrl_t0	YOX1_oe_t0	OK	35.5189	35.1917	-0.013354	-0.0534031	0.9384	0.999114	no
P2743	XLOC_002876	YGL042C	VII:417482-418593	ctrl_t0	YOX1_oe_t0	OK	151.701	161.143	0.0871086	0.195953	0.785	0.999114	no
P2744	XLOC_002877	YGL041C-B	VII:418703-419289	ctrl_t0	YOX1_oe_t0	OK	10.5112	6.72838	-0.643596	-0.183953	0.6663	0.999114	no
P2745	XLOC_002878	YGL041C	VII:418703-419289	ctrl_t0	YOX1_oe_t0	OK	346.567	355.425	0.0364071	0.0824854	0.90745	0.999114	no
P2746	XLOC_002879	HEM2	VII:419526-420555	ctrl_t0	YOX1_oe_t0	OK	138.585	134.661	-0.0414393	-0.18839	0.79195	0.999114	no
P2747	XLOC_002880	OCH1	VII:425361-426804	ctrl_t0	YOX1_oe_t0	OK	91.7356	91.6226	-0.00177768	-0.00808351	0.99205	0.999114	no
P2748	XLOC_002881	PNC1	VII:427296-427947	ctrl_t0	YOX1_oe_t0	OK	1273.62	1305.72	0.0359088	0.161149	0.8158	0.999114	no
P2749	XLOC_002882	MIG1	VII:431547-433062	ctrl_t0	YOX1_oe_t0	OK	94.0497	91.4944	-0.03974	-0.180801	0.79395	0.999114	no
P275	XLOC_000289	AIM4	II:610037-610409	ctrl_t0	YOX1_oe_t0	OK	58.1184	58.0496	-0.00170895	-0.00576492	0.99	0.999114	no
P2750	XLOC_002883	YGL034C	VII:433213-433579	ctrl_t0	YOX1_oe_t0	OK	1.45813	1.33457	-0.127739	-0.102461	0.8944	0.999114	no
P2751	XLOC_002884	AGA2	VII:436569-436833	ctrl_t0	YOX1_oe_t0	OK	453.114	444.202	-0.0286596	-0.118301	0.8632	0.999114	no
P2752	XLOC_002885	RPL24A	VII:437466-437934	ctrl_t0	YOX1_oe_t0	OK	2541.9	2782.26	0.130347	0.579907	0.4005	0.999114	no
P2753	XLOC_002887	SCW11	VII:441280-442909	ctrl_t0	YOX1_oe_t0	OK	138.029	128.887	-0.0988568	-0.452911	0.5159	0.999114	no
P2754	XLOC_002888	CWH41	VII:443641-446143	ctrl_t0	YOX1_oe_t0	OK	64.2414	62.9555	-0.0291723	-0.13324	0.84845	0.999114	no
P2755	XLOC_002889	TRP5	VII:446411-448535	ctrl_t0	YOX1_oe_t0	OK	216.348	185.939	-0.218531	-0.992942	0.157	0.999114	no
P2756	XLOC_002890	PGD1	VII:448763-450123	ctrl_t0	YOX1_oe_t0	OK	33.1345	35.0131	0.0795633	0.321312	0.6506	0.999114	no
P2757	XLOC_002891	PIB2	VII:450196-452104	ctrl_t0	YOX1_oe_t0	OK	44.9915	44.9267	-0.00207984	-0.00929446	0.98855	0.999114	no
P2758	XLOC_002892	GET1	VII:457162-457870	ctrl_t0	YOX1_oe_t0	OK	90.3975	94.4603	0.0634255	0.272098	0.6957	0.999114	no
P2759	XLOC_002893	JAC1	VII:459109-459664	ctrl_t0	YOX1_oe_t0	OK	39.8615	39.6851	-0.00639952	-0.0234468	0.9769	0.999114	no
P276	XLOC_000290	KTR4	II:618908-620303	ctrl_t0	YOX1_oe_t0	OK	128.202	132.452	0.0470476	0.215213	0.75685	0.999114	no
P2760	XLOC_002894	YGL015C	VII:465042-465435	ctrl_t0	YOX1_oe_t0	OK	1.42132	1.70094	0.2591	0.230199	0.75345	0.999114	no
P2761	XLOC_002895	YGL014C-A	VII:466140-468807	ctrl_t0	YOX1_oe_t0	OK	561.225	539.981	-0.0556706	-0.0549912	0.9333	0.999114	no
P2762	XLOC_002896	PDR1	VII:469091-472298	ctrl_t0	YOX1_oe_t0	OK	42.2568	41.7764	-0.0164952	-0.075218	0.91495	0.999114	no
P2763	XLOC_002897	SCL1	VII:474488-475247	ctrl_t0	YOX1_oe_t0	OK	204.866	217.096	0.0836535	0.380703	0.5824	0.999114	no
P2764	XLOC_002898	LEU1	VII:476312-478652	ctrl_t0	YOX1_oe_t0	OK	360.868	300.16	-0.265738	-1.18438	0.08865	0.999114	no
P2765	XLOC_002899	PMA1	VII:479909-482666	ctrl_t0	YOX1_oe_t0	OK	2429.99	2092.54	-0.215698	-0.796639	0.2556	0.999114	no
P2766	XLOC_002900	YGL007C-A	VII:482940-483027	ctrl_t0	YOX1_oe_t0	OK	464.541	211.343	-1.13622	-1.19175	0.11635	0.999114	no
P2767	XLOC_002901	COG7	VII:489707-490547	ctrl_t0	YOX1_oe_t0	OK	66.6032	78.5606	0.238213	1.02075	0.14675	0.999114	no
P2768	XLOC_002902	RPN14	VII:490702-491956	ctrl_t0	YOX1_oe_t0	OK	31.79	31.4899	-0.0136868	-0.0567751	0.9349	0.999114	no
P2769	XLOC_002903	CDH1	VII:492473-494174	ctrl_t0	YOX1_oe_t0	OK	39.9663	41.3267	0.0482878	0.212409	0.7619	0.999114	no
P277	XLOC_000291	BEM1	II:620871-622527	ctrl_t0	YOX1_oe_t0	OK	43.5731	44.295	0.0237075	0.104623	0.8807	0.999114	no
P2770	XLOC_002904	ERG26	VII:495452-496502	ctrl_t0	YOX1_oe_t0	OK	75.6103	75.5644	-0.000877812	-0.00387504	0.9944	0.999114	no
P2771	XLOC_002905	YGR001C	VII:497132-498034	ctrl_t0	YOX1_oe_t0	OK	107.583	114.172	0.0857548	0.376856	0.6037	0.999114	no
P2772	XLOC_002906	SWC4	VII:498475-499906	ctrl_t0	YOX1_oe_t0	OK	33.1856	33.162	-0.00102479	-0.00433931	0.99685	0.999114	no
P2773	XLOC_002907	TFG2	VII:504656-505859	ctrl_t0	YOX1_oe_t0	OK	57.6263	60.1896	0.0627862	0.275488	0.697	0.999114	no
P2774	XLOC_002908	STF2	VII:508109-508364	ctrl_t0	YOX1_oe_t0	OK	3581.87	4203.01	0.230709	1.05433	0.13505	0.999114	no
P2775	XLOC_002909	SEC9	VII:509046-511002	ctrl_t0	YOX1_oe_t0	OK	44.4933	44.566	0.00235462	0.0105304	0.9888	0.999114	no
P2776	XLOC_002910	YGR015C	VII:521089-522076	ctrl_t0	YOX1_oe_t0	OK	20.6372	20.1408	-0.0351288	-0.132203	0.8481	0.999114	no
P2777	XLOC_002911	YGR018C	VII:523786-524694	ctrl_t0	YOX1_oe_t0	OK	238.878	228.78	-0.0623131	-0.164491	0.8181	0.999114	no
P2778	XLOC_002912	VMA7	VII:526972-527329	ctrl_t0	YOX1_oe_t0	OK	698.727	657.026	-0.0887778	-0.40237	0.5621	0.999114	no
P2779	XLOC_002913	YGR022C	VII:529256-530919	ctrl_t0	YOX1_oe_t0	NOTEST	0.247206	0	#NAME?	0	1	1	no
P278	XLOC_000292	YBR200W-A	II:622982-623147	ctrl_t0	YOX1_oe_t0	OK	4.47451	9.68936	1.11467	0.456594	0.2144	0.999114	no
P2780	XLOC_002914	THG1	VII:531882-532596	ctrl_t0	YOX1_oe_t0	OK	78.0566	84.7621	0.118898	0.505025	0.47495	0.999114	no
P2781	XLOC_002915	RPS25A	VII:534131-534458	ctrl_t0	YOX1_oe_t0	OK	2247.89	2411.59	0.101419	0.464276	0.5028	0.999114	no
P2782	XLOC_002917	POP6	VII:545680-546157	ctrl_t0	YOX1_oe_t0	OK	55.9948	69.2019	0.305518	1.16062	0.1031	0.999114	no
P2783	XLOC_002918	NAG1	VII:546440-547469	ctrl_t0	YOX1_oe_t0	OK	76.3208	65.532	-0.219877	-0.591021	0.40345	0.999114	no
P2784	XLOC_002919	TIM21	VII:554247-554967	ctrl_t0	YOX1_oe_t0	OK	114.155	114.162	8.45666e-05	0.000371036	0.9981	0.999114	no
P2785	XLOC_002920	YGR035C	VII:557071-557422	ctrl_t0	YOX1_oe_t0	OK	18.6456	21.5715	0.210291	0.497001	0.48285	0.999114	no
P2786	XLOC_002921	CAX4	VII:558148-558868	ctrl_t0	YOX1_oe_t0	OK	21.1012	23.5891	0.160797	0.56626	0.41525	0.999114	no
P2787	XLOC_002922	ACB1	VII:559730-559994	ctrl_t0	YOX1_oe_t0	OK	1400.88	1518.76	0.116562	0.528289	0.44905	0.999114	no
P2788	XLOC_002924	YGR038C-B	VII:562198-567467	ctrl_t0	YOX1_oe_t0	HIDATA	0	0.0572329	0	0	1	1	no
P2789	XLOC_002925	NQM1	VII:580434-581436	ctrl_t0	YOX1_oe_t0	OK	36.1212	35.3579	-0.0308141	-0.125727	0.85435	0.999114	no
P279	XLOC_000293	DER1	II:623575-624211	ctrl_t0	YOX1_oe_t0	OK	36.6415	33.4679	-0.1307	-0.486588	0.4845	0.999114	no
P2790	XLOC_002926	RME1	VII:582989-583892	ctrl_t0	YOX1_oe_t0	OK	111.857	109.808	-0.0266776	-0.119281	0.86275	0.999114	no
P2791	XLOC_002927	YGR045C	VII:583933-584296	ctrl_t0	YOX1_oe_t0	OK	4.57469	1.79302	-1.35128	-1.44992	0.06435	0.999114	no
P2792	XLOC_002928	TFC4	VII:586391-589469	ctrl_t0	YOX1_oe_t0	OK	24.4187	25.2043	0.0456805	0.203123	0.77265	0.999114	no
P2793	XLOC_002929	YGR050C	VII:592085-592442	ctrl_t0	YOX1_oe_t0	OK	22.9404	23.4004	0.028645	0.0721151	0.91705	0.999114	no
P2794	XLOC_002930	YGR051C	VII:592905-593229	ctrl_t0	YOX1_oe_t0	OK	7.26084	8.51243	0.229434	0.350426	0.61735	0.999114	no
P2795	XLOC_002931	YGR053C	VII:594985-595837	ctrl_t0	YOX1_oe_t0	OK	13.9169	15.1407	0.121589	0.407629	0.56095	0.999114	no
P2796	XLOC_002932	LST7	VII:604772-605501	ctrl_t0	YOX1_oe_t0	OK	28.3346	28.7658	0.0217917	0.0810756	0.9069	0.999114	no
P2797	XLOC_002933	ADE6	VII:611888-615965	ctrl_t0	YOX1_oe_t0	OK	141.008	130.286	-0.114094	-0.514488	0.4602	0.999114	no
P2798	XLOC_002934	COX18	VII:616327-617278	ctrl_t0	YOX1_oe_t0	OK	36.6654	37.5505	0.0344133	0.140112	0.8449	0.999114	no
[truncated: 4,644 more rows]

## Sheet: YOX1-empty vec. t1
test_id	gene_id	gene	locus	sample_1	sample_2	status	value_1	value_2	log2(fold_change)	test_stat	p_value	q_value	significant
P1	XLOC_000001	YAL068W-A	I:334-792	ctrl_t1	YOX1_oe_t1	NOTEST	0	0.407377	inf	0	1	1	no
P10	XLOC_000009	ECM1	I:36495-37147	ctrl_t1	YOX1_oe_t1	OK	53.9364	63.2296	0.22934	1.01786	0.14715	0.999246	no
P100	XLOC_000104	SYN8	I:128251-129019	ctrl_t1	YOX1_oe_t1	OK	68.4656	60.281	-0.183678	-0.849821	0.2239	0.999246	no
P1000	XLOC_001026	TCP1	IV:887231-888911	ctrl_t1	YOX1_oe_t1	OK	162.877	169.487	0.0573977	0.277914	0.6921	0.999246	no
P1001	XLOC_001027	UPC2	IV:889750-892492	ctrl_t1	YOX1_oe_t1	OK	27.5871	32.5948	0.240648	1.16421	0.0949	0.999246	no
P1002	XLOC_001028	AHA1	IV:892874-893927	ctrl_t1	YOX1_oe_t1	OK	248.287	261.136	0.0727925	0.352827	0.6122	0.999246	no
P1003	XLOC_001029	ADR1	IV:895034-899006	ctrl_t1	YOX1_oe_t1	OK	159.093	174.117	0.130182	0.610691	0.3858	0.999246	no
P1004	XLOC_001030	GTB1	IV:907329-909438	ctrl_t1	YOX1_oe_t1	OK	41.8929	44.5637	0.0891627	0.432753	0.5349	0.999246	no
P1005	XLOC_001031	YDR222W	IV:910053-911301	ctrl_t1	YOX1_oe_t1	OK	23.7946	29.3101	0.300765	1.35034	0.0546	0.999246	no
P1006	XLOC_001032	CRF1	IV:912098-913502	ctrl_t1	YOX1_oe_t1	OK	11.6142	14.6851	0.33846	1.39824	0.04615	0.959679	no
P1007	XLOC_001033	HTA1	IV:915529-915928	ctrl_t1	YOX1_oe_t1	OK	449.785	391.494	-0.200247	-0.970039	0.1647	0.999246	no
P1008	XLOC_001034	ADK1	IV:916485-917154	ctrl_t1	YOX1_oe_t1	OK	897.473	863.844	-0.0550988	-0.264165	0.709	0.999246	no
P1009	XLOC_001035	SIR4	IV:917570-921647	ctrl_t1	YOX1_oe_t1	OK	23.4114	20.6409	-0.181703	-0.882528	0.20365	0.999246	no
P101	XLOC_000105	MDM10	I:134183-135665	ctrl_t1	YOX1_oe_t1	OK	26.2502	25.22	-0.0577592	-0.264737	0.70235	0.999246	no
P1010	XLOC_001036	IVY1	IV:924784-926146	ctrl_t1	YOX1_oe_t1	OK	40.6002	41.1675	0.020018	0.0946702	0.8912	0.999246	no
P1011	XLOC_001037	YDR230W	IV:926222-926910	ctrl_t1	YOX1_oe_t1	OK	68.8801	62.1082	-0.149303	-0.327334	0.64345	0.999246	no
P1012	XLOC_001038	HEM1	IV:927451-929098	ctrl_t1	YOX1_oe_t1	OK	184.022	181.854	-0.0170977	-0.0827863	0.907	0.999246	no
P1013	XLOC_001039	LYS4	IV:931128-933210	ctrl_t1	YOX1_oe_t1	OK	81.6346	86.5555	0.0844439	0.410955	0.5599	0.999246	no
P1014	XLOC_001040	PRP42	IV:933503-935138	ctrl_t1	YOX1_oe_t1	OK	24.7748	29.633	0.258333	1.20258	0.0871	0.999246	no
P1015	XLOC_001041	MRPL7	IV:936614-937493	ctrl_t1	YOX1_oe_t1	OK	79.9899	77.0862	-0.0533444	-0.254215	0.7184	0.999246	no
P1016	XLOC_001042	BUD26	IV:943673-945438	ctrl_t1	YOX1_oe_t1	OK	1.71001	1.42083	-0.267277	-0.0870156	0.6632	0.999246	no
P1017	XLOC_001044	AMD2	IV:946806-948456	ctrl_t1	YOX1_oe_t1	OK	23.9894	24.6835	0.0411514	0.189754	0.7854	0.999246	no
P1018	XLOC_001045	PEX5	IV:950562-952401	ctrl_t1	YOX1_oe_t1	OK	37.4477	38.9147	0.0554365	0.266467	0.69675	0.999246	no
P1019	XLOC_001046	MNN10	IV:952799-953981	ctrl_t1	YOX1_oe_t1	OK	72.6804	72.9419	0.00518027	0.025032	0.9728	0.999246	no
P102	XLOC_000106	ERP2	I:137697-138345	ctrl_t1	YOX1_oe_t1	OK	218.785	202.331	-0.112802	-0.548707	0.4388	0.999246	no
P1020	XLOC_001047	TRS23	IV:954287-954947	ctrl_t1	YOX1_oe_t1	OK	50.0461	53.2699	0.0900628	0.396658	0.5734	0.999246	no
P1021	XLOC_001048	YDR246W-A	IV:955132-955333	ctrl_t1	YOX1_oe_t1	OK	15.8723	14.8238	-0.0985993	-0.119885	0.86715	0.999246	no
P1022	XLOC_001049	VHS1	IV:956012-957398	ctrl_t1	YOX1_oe_t1	OK	51.1936	48.6205	-0.0743991	-0.35648	0.61095	0.999246	no
P1023	XLOC_001050	PAM1	IV:960613-963106	ctrl_t1	YOX1_oe_t1	OK	55.8439	57.8603	0.0511757	0.249319	0.7195	0.999246	no
P1024	XLOC_001051	BTT1	IV:963411-963861	ctrl_t1	YOX1_oe_t1	OK	20.587	16.5083	-0.318539	-0.981731	0.17	0.999246	no
P1025	XLOC_001052	CHL4	IV:965112-966489	ctrl_t1	YOX1_oe_t1	OK	25.9558	26.1567	0.0111222	0.0505643	0.94265	0.999246	no
P1026	XLOC_001053	YDR261W-B	IV:981461-986775	ctrl_t1	YOX1_oe_t1	OK	5.69887	8.42306	0.563669	2.59371	0.0004	0.0236444	yes
P1027	XLOC_001055	YDR262W	IV:993133-993952	ctrl_t1	YOX1_oe_t1	OK	86.1553	91.8189	0.0918512	0.43847	0.52985	0.999246	no
P1028	XLOC_001056	PEX10	IV:998863-999877	ctrl_t1	YOX1_oe_t1	OK	28.8749	29.8349	0.0471856	0.208347	0.76615	0.999246	no
P1029	XLOC_001057	MSW1	IV:1004003-1005143	ctrl_t1	YOX1_oe_t1	OK	31.8531	31.4838	-0.0168259	-0.0761749	0.9139	0.999246	no
P103	XLOC_000107	SSA1	I:139502-141431	ctrl_t1	YOX1_oe_t1	OK	885.763	753.701	-0.232929	-0.786236	0.2637	0.999246	no
P1030	XLOC_001058	CCC2	IV:1005664-1008766	ctrl_t1	YOX1_oe_t1	OK	18.0099	15.7989	-0.188966	-0.835395	0.2269	0.999246	no
P1031	XLOC_001059	GLO2	IV:1009009-1009834	ctrl_t1	YOX1_oe_t1	OK	135.826	129.55	-0.0682534	-0.331335	0.63265	0.999246	no
P1032	XLOC_001060	DON1	IV:1010175-1011273	ctrl_t1	YOX1_oe_t1	OK	5.59601	5.05759	-0.145949	-0.455915	0.52025	0.999246	no
P1033	XLOC_001061	BSC2	IV:1012251-1012959	ctrl_t1	YOX1_oe_t1	OK	36.9499	45.0065	0.284563	1.22407	0.08385	0.999246	no
P1034	XLOC_001062	RNH202	IV:1019367-1020420	ctrl_t1	YOX1_oe_t1	OK	40.0589	41.3963	0.0473801	0.21832	0.7517	0.999246	no
P1035	XLOC_001063	RRP45	IV:1020746-1021664	ctrl_t1	YOX1_oe_t1	OK	49.7428	52.6427	0.0817463	0.378634	0.5886	0.999246	no
P1036	XLOC_001064	ZIP1	IV:1032435-1035063	ctrl_t1	YOX1_oe_t1	OK	6.31873	6.72749	0.0904338	0.374819	0.59495	0.999246	no
P1037	XLOC_001065	INM2	IV:1035994-1036873	ctrl_t1	YOX1_oe_t1	OK	55.0325	51.958	-0.0829391	-0.383807	0.57875	0.999246	no
P1038	XLOC_001066	NSE3	IV:1037194-1038106	ctrl_t1	YOX1_oe_t1	OK	30.8603	32.4091	0.0706491	0.308746	0.65885	0.999246	no
P1039	XLOC_001067	YDR290W	IV:1038279-1039699	ctrl_t1	YOX1_oe_t1	OK	4.81281	3.58082	-0.426589	-0.242632	0.7105	0.999246	no
P104	XLOC_000108	TFC3	I:147593-151166	ctrl_t1	YOX1_oe_t1	OK	30.7122	33.1423	0.109864	0.53479	0.44705	0.999246	no
P1040	XLOC_001068	HRQ1	IV:1039727-1042961	ctrl_t1	YOX1_oe_t1	OK	19.9029	20.6574	0.0536826	0.257746	0.7112	0.999246	no
P1041	XLOC_001069	MHR1	IV:1055211-1055892	ctrl_t1	YOX1_oe_t1	OK	112.601	105.158	-0.0986585	-0.469167	0.5046	0.999246	no
P1042	XLOC_001070	SUR2	IV:1056550-1057600	ctrl_t1	YOX1_oe_t1	OK	100.477	109.736	0.127166	0.618167	0.37635	0.999246	no
P1043	XLOC_001071	BFR2	IV:1059626-1061231	ctrl_t1	YOX1_oe_t1	OK	42.1275	45.6158	0.114773	0.551114	0.4293	0.999246	no
P1044	XLOC_001072	CFT1	IV:1063351-1067425	ctrl_t1	YOX1_oe_t1	OK	32.7812	31.8829	-0.040089	-0.195263	0.77365	0.999246	no
P1045	XLOC_001073	GPI11	IV:1067730-1068390	ctrl_t1	YOX1_oe_t1	OK	64.8843	66.115	0.0271081	0.122958	0.8588	0.999246	no
P1046	XLOC_001074	YDR307W	IV:1075864-1077853	ctrl_t1	YOX1_oe_t1	OK	37.0219	38.0373	0.0390345	0.188044	0.78415	0.999246	no
P1047	XLOC_001075	TFB1	IV:1085064-1086993	ctrl_t1	YOX1_oe_t1	OK	27.0943	28.2917	0.0623917	0.295281	0.676	0.999246	no
P1048	XLOC_001076	SSF2	IV:1087580-1088942	ctrl_t1	YOX1_oe_t1	OK	43.3376	43.7128	0.0124359	0.0590821	0.93215	0.999246	no
P1049	XLOC_001077	OMS1	IV:1093762-1095178	ctrl_t1	YOX1_oe_t1	OK	25.8437	27.2366	0.0757343	0.345359	0.62145	0.999246	no
P105	XLOC_000109	ERP1	I:154064-154724	ctrl_t1	YOX1_oe_t1	OK	359.718	327.241	-0.136512	-0.664282	0.3349	0.999246	no
P1050	XLOC_001078	YDR316W-B	IV:1096063-1101332	ctrl_t1	YOX1_oe_t1	HIDATA	0	0	0	0	1	1	no
P1051	XLOC_001079	HIM1	IV:1102183-1103428	ctrl_t1	YOX1_oe_t1	OK	13.6775	14.2428	0.0584342	0.238386	0.733	0.999246	no
P1052	XLOC_001080	MCM21	IV:1103757-1104947	ctrl_t1	YOX1_oe_t1	OK	26.2698	27.4121	0.0614086	0.271779	0.70175	0.999246	no
P1053	XLOC_001081	YDR320W-B	IV:1108279-1108621	ctrl_t1	YOX1_oe_t1	OK	12.1688	23.2581	0.934545	0.313406	0.69065	0.999246	no
P1054	XLOC_001082	ASP1	IV:1108701-1109847	ctrl_t1	YOX1_oe_t1	OK	113.336	116.982	0.0456736	0.22244	0.7446	0.999246	no
P1055	XLOC_001083	MRPL35	IV:1110588-1111692	ctrl_t1	YOX1_oe_t1	OK	59.2714	63.4998	0.0994147	0.474827	0.49445	0.999246	no
P1056	XLOC_001084	YCG1	IV:1117125-1120233	ctrl_t1	YOX1_oe_t1	OK	29.8436	30.2482	0.0194257	0.0944081	0.8894	0.999246	no
P1057	XLOC_001085	YDR327W	IV:1125301-1126018	ctrl_t1	YOX1_oe_t1	OK	243.685	230.786	-0.0784618	-0.166727	0.81685	0.999246	no
P1058	XLOC_001086	UBX5	IV:1127871-1129374	ctrl_t1	YOX1_oe_t1	OK	50.2095	48.7545	-0.042424	-0.2042	0.77315	0.999246	no
P1059	XLOC_001087	GPI8	IV:1129587-1130823	ctrl_t1	YOX1_oe_t1	OK	44.368	42.9362	-0.0473249	-0.222948	0.7439	0.999246	no
P106	XLOC_000110	RFA1	I:156753-158619	ctrl_t1	YOX1_oe_t1	OK	76.6643	68.302	-0.166628	-0.811638	0.2422	0.999246	no
P1060	XLOC_001088	IRC3	IV:1131000-1133070	ctrl_t1	YOX1_oe_t1	OK	17.3602	20.128	0.213417	0.983719	0.161	0.999246	no
P1061	XLOC_001089	SWR1	IV:1135931-1140476	ctrl_t1	YOX1_oe_t1	OK	30.2968	32.6059	0.10597	0.516233	0.4628	0.999246	no
P1062	XLOC_001090	MSN5	IV:1141167-1144842	ctrl_t1	YOX1_oe_t1	OK	44.377	44.2594	-0.00382579	-0.0186258	0.97985	0.999246	no
P1063	XLOC_001091	YDR336W	IV:1145091-1146036	ctrl_t1	YOX1_oe_t1	OK	20.7155	22.9976	0.150772	0.627284	0.37265	0.999246	no
P1064	XLOC_001092	MRPS28	IV:1146318-1147179	ctrl_t1	YOX1_oe_t1	OK	72.7985	76.7115	0.0755335	0.357693	0.61625	0.999246	no
P1065	XLOC_001093	YDR340W	IV:1150841-1151183	ctrl_t1	YOX1_oe_t1	OK	333.798	400.784	0.263848	1.22223	0.07805	0.999246	no
P1066	XLOC_001094	MRP1	IV:1169177-1170143	ctrl_t1	YOX1_oe_t1	OK	85.856	81.5862	-0.0735953	-0.354098	0.6079	0.999246	no
P1067	XLOC_001096	SBE2	IV:1178665-1181260	ctrl_t1	YOX1_oe_t1	OK	30.377	30.1811	-0.00933682	-0.045143	0.94875	0.999246	no
P1068	XLOC_001097	YDR352W	IV:1181800-1182754	ctrl_t1	YOX1_oe_t1	OK	34.5648	35.8054	0.0508706	0.227398	0.7398	0.999246	no
P1069	XLOC_001098	TRR1	IV:1183298-1184258	ctrl_t1	YOX1_oe_t1	OK	544.118	529.905	-0.0381845	-0.183177	0.79535	0.999246	no
P107	XLOC_000111	YAR009C	I:160596-164187	ctrl_t1	YOX1_oe_t1	HIDATA	6.62772	0	0	0	1	1	no
P1070	XLOC_001099	TRP4	IV:1184746-1185889	ctrl_t1	YOX1_oe_t1	OK	77.4236	76.2651	-0.0217508	-0.102789	0.88015	0.999246	no
P1071	XLOC_001100	SPC110	IV:1186066-1188941	ctrl_t1	YOX1_oe_t1	OK	30.892	31.3749	0.022375	0.108453	0.87585	0.999246	no
P1072	XLOC_001101	GGA1	IV:1190058-1191732	ctrl_t1	YOX1_oe_t1	OK	35.8937	34.3287	-0.0643166	-0.305489	0.66285	0.999246	no
P1073	XLOC_001102	OPI7	IV:1191935-1195032	ctrl_t1	YOX1_oe_t1	OK	33.4518	37.7944	0.176087	0.230085	0.73795	0.999246	no
P1074	XLOC_001103	ESC2	IV:1199182-1200553	ctrl_t1	YOX1_oe_t1	OK	19.4529	23.1636	0.251877	1.11521	0.11355	0.999246	no
P1075	XLOC_001105	SEM1	IV:1202127-1202397	ctrl_t1	YOX1_oe_t1	OK	418.785	465.292	0.151924	0.697131	0.32515	0.999246	no
P1076	XLOC_001106	YDR365W-B	IV:1206996-1212265	ctrl_t1	YOX1_oe_t1	HIDATA	0	0	0	0	1	1	no
P1077	XLOC_001107	KEI1	IV:1212847-1213614	ctrl_t1	YOX1_oe_t1	OK	59.8316	56.435	-0.0843183	-0.377779	0.5942	0.999246	no
P1078	XLOC_001108	YPR1	IV:1213903-1214842	ctrl_t1	YOX1_oe_t1	OK	175.109	145.917	-0.263106	-1.28113	0.0661	0.999246	no
P1079	XLOC_001109	CTS2	IV:1219412-1220948	ctrl_t1	YOX1_oe_t1	OK	15.8951	18.9216	0.251451	1.09265	0.116	0.999246	no
P108	XLOC_000112	YAR010C	I:164543-165866	ctrl_t1	YOX1_oe_t1	NOTEST	0	0	0	0	1	1	no
P1080	XLOC_001110	FRQ1	IV:1222758-1223331	ctrl_t1	YOX1_oe_t1	OK	134.976	148.923	0.141869	0.675562	0.3361	0.999246	no
P1081	XLOC_001111	YDR374W-A	IV:1224756-1225026	ctrl_t1	YOX1_oe_t1	OK	112.448	114.348	0.0241753	0.0883199	0.8982	0.999246	no
P1082	XLOC_001112	ARH1	IV:1226821-1228303	ctrl_t1	YOX1_oe_t1	OK	52.5538	54.3161	0.0475846	0.229547	0.7399	0.999246	no
P1083	XLOC_001113	ATP17	IV:1228610-1228916	ctrl_t1	YOX1_oe_t1	OK	1374.92	1338.78	-0.0384265	-0.187173	0.7867	0.999246	no
P1084	XLOC_001114	RGA2	IV:1230166-1233196	ctrl_t1	YOX1_oe_t1	OK	27.7516	22.4372	-0.306683	-1.48065	0.03475	0.806705	no
P1085	XLOC_001115	ARO10	IV:1234217-1236125	ctrl_t1	YOX1_oe_t1	OK	117.44	92.1672	-0.349598	-1.69662	0.01435	0.444711	no
P1086	XLOC_001116	YRA1	IV:1236557-1238004	ctrl_t1	YOX1_oe_t1	OK	326.037	352.157	0.111184	0.540733	0.44335	0.999246	no
P1087	XLOC_001117	RPP2B	IV:1239491-1239824	ctrl_t1	YOX1_oe_t1	OK	3178.1	2888.98	-0.137604	-0.659886	0.34135	0.999246	no
P1088	XLOC_001118	EFT2	IV:1243229-1245758	ctrl_t1	YOX1_oe_t1	OK	74.6355	72.2859	-0.0461473	-0.22394	0.75035	0.999246	no
P1089	XLOC_001119	MUS81	IV:1246083-1247982	ctrl_t1	YOX1_oe_t1	OK	16.6235	15.9821	-0.0567684	-0.25475	0.71625	0.999246	no
P109	XLOC_000113	BUD14	I:166741-168871	ctrl_t1	YOX1_oe_t1	OK	51.2737	58.5527	0.191519	0.932237	0.17975	0.999246	no
P1090	XLOC_001120	RVS167	IV:1250185-1251634	ctrl_t1	YOX1_oe_t1	OK	211.588	198.451	-0.0924749	-0.447708	0.5188	0.999246	no
P1091	XLOC_001121	SAC7	IV:1252536-1254501	ctrl_t1	YOX1_oe_t1	OK	63.8957	63.3938	-0.0113762	-0.0554045	0.9361	0.999246	no
P1092	XLOC_001122	SPT3	IV:1258695-1259709	ctrl_t1	YOX1_oe_t1	OK	40.3451	40.2916	-0.00191145	-0.00875071	0.99115	0.999246	no
P1093	XLOC_001123	SHE9	IV:1259900-1261271	ctrl_t1	YOX1_oe_t1	OK	35.7891	34.0872	-0.07029	-0.328649	0.63925	0.999246	no
P1094	XLOC_001124	RPT3	IV:1261680-1262967	ctrl_t1	YOX1_oe_t1	OK	185.174	185.776	0.00468343	0.0227261	0.9744	0.999246	no
P1095	XLOC_001125	SXM1	IV:1263323-1266158	ctrl_t1	YOX1_oe_t1	OK	94.3984	99.8327	0.0807501	0.391041	0.58255	0.999246	no
P1096	XLOC_001126	YDR396W	IV:1266294-1266898	ctrl_t1	YOX1_oe_t1	OK	27.7732	29.1691	0.0707486	0.168181	0.80995	0.999246	no
P1097	XLOC_001127	UTP5	IV:1267470-1269402	ctrl_t1	YOX1_oe_t1	OK	57.5369	54.5954	-0.07571	-0.367898	0.60175	0.999246	no
P1098	XLOC_001128	HPT1	IV:1270067-1270733	ctrl_t1	YOX1_oe_t1	OK	167.463	117.324	-0.513342	-2.46322	0.00055	0.0316324	yes
P1099	XLOC_001129	URH1	IV:1271062-1272085	ctrl_t1	YOX1_oe_t1	OK	67.4666	72.2857	0.0995354	0.476321	0.49975	0.999246	no
P11	XLOC_000010	CNE1	I:37463-39046	ctrl_t1	YOX1_oe_t1	OK	26.3411	26.2111	-0.00714257	-0.0301697	0.9635	0.999246	no
P110	XLOC_000114	KIN3	I:170395-171703	ctrl_t1	YOX1_oe_t1	OK	19.2391	5.82486	-1.72374	-6.5327	5e-05	0.00354667	yes
P1100	XLOC_001130	YDR401W	IV:1272222-1273703	ctrl_t1	YOX1_oe_t1	NOTEST	0	0.0577861	inf	0	1	1	no
P1101	XLOC_001131	DIT1	IV:1274601-1276212	ctrl_t1	YOX1_oe_t1	OK	6.9887	7.6514	0.130701	0.498409	0.47665	0.999246	no
P1102	XLOC_001132	MRP20	IV:1277645-1278437	ctrl_t1	YOX1_oe_t1	OK	69.4809	66.6126	-0.0608207	-0.283955	0.67855	0.999246	no
P1103	XLOC_001133	YDR406W-A	IV:1279209-1284044	ctrl_t1	YOX1_oe_t1	OK	13.5611	20.8388	0.619793	0.282862	0.771	0.999246	no
P1104	XLOC_001133	PDR15	IV:1279209-1284044	ctrl_t1	YOX1_oe_t1	OK	22.9074	26.1229	0.189498	0.918377	0.1856	0.999246	no
P1105	XLOC_001134	SIZ1	IV:1289405-1292120	ctrl_t1	YOX1_oe_t1	OK	21.6778	23.2654	0.10197	0.487398	0.47795	0.999246	no
P1106	XLOC_001135	RRP17	IV:1294692-1295411	ctrl_t1	YOX1_oe_t1	OK	9.93019	10.3926	0.0656619	0.101264	0.88935	0.999246	no
P1107	XLOC_001136	SYF1	IV:1298431-1301011	ctrl_t1	YOX1_oe_t1	OK	23.4355	23.9871	0.0335609	0.160288	0.8229	0.999246	no
P1108	XLOC_001137	RPL12B	IV:1301554-1302113	ctrl_t1	YOX1_oe_t1	OK	1698.38	1655.24	-0.0371224	-0.176286	0.7993	0.999246	no
P1109	XLOC_001138	RAD30	IV:1303173-1305072	ctrl_t1	YOX1_oe_t1	OK	19.7628	18.6849	-0.080913	-0.370452	0.5948	0.999246	no
P111	XLOC_000115	CDC15	I:172210-175330	ctrl_t1	YOX1_oe_t1	OK	18.5809	18.3515	-0.0179214	-0.0845952	0.90575	0.999246	no
P1110	XLOC_001140	HKR1	IV:1306266-1311675	ctrl_t1	YOX1_oe_t1	OK	20.7441	19.1048	-0.118764	-0.577416	0.4081	0.999246	no
P1111	XLOC_001141	ARO80	IV:1312039-1314892	ctrl_t1	YOX1_oe_t1	OK	22.7447	23.5138	0.0479773	0.230403	0.73635	0.999246	no
P1112	XLOC_001142	SNX41	IV:1320063-1322006	ctrl_t1	YOX1_oe_t1	OK	21.6307	23.0487	0.0916032	0.393416	0.5661	0.999246	no
P1113	XLOC_001143	RPN9	IV:1322204-1323386	ctrl_t1	YOX1_oe_t1	OK	132.56	148.84	0.167118	0.814058	0.2414	0.999246	no
P1114	XLOC_001144	YDR431W	IV:1325500-1328701	ctrl_t1	YOX1_oe_t1	OK	2.81952	1.63413	-0.78693	-0.162572	0.75255	0.999246	no
P1115	XLOC_001145	YDR433W	IV:1328782-1330040	ctrl_t1	YOX1_oe_t1	OK	81.3905	88.8338	0.126248	0.163886	0.82015	0.999246	no
P1116	XLOC_001145	NPL3	IV:1328782-1330040	ctrl_t1	YOX1_oe_t1	OK	245.474	246.808	0.00781683	0.0364404	0.9577	0.999246	no
P1117	XLOC_001146	GPI17	IV:1331236-1332841	ctrl_t1	YOX1_oe_t1	OK	56.5604	54.324	-0.0582025	-0.281963	0.6879	0.999246	no
P1118	XLOC_001147	PPZ2	IV:1334820-1336953	ctrl_t1	YOX1_oe_t1	OK	27.0854	29.064	0.101718	0.483893	0.49	0.999246	no
P1119	XLOC_001148	GPI19	IV:1337351-1337774	ctrl_t1	YOX1_oe_t1	OK	18.9307	18.6932	-0.0182152	-0.0545385	0.94405	0.999246	no
P112	XLOC_000116	PAU7	I:176855-177023	ctrl_t1	YOX1_oe_t1	OK	26.2046	33.6202	0.359505	0.454656	0.5286	0.999246	no
P1120	XLOC_001149	THI74	IV:1338273-1339386	ctrl_t1	YOX1_oe_t1	OK	19.1812	21.077	0.135978	0.577288	0.41215	0.999246	no
P1121	XLOC_001150	LRS4	IV:1339675-1340719	ctrl_t1	YOX1_oe_t1	OK	7.76494	8.70451	0.164788	0.569986	0.42085	0.999246	no
P1122	XLOC_001151	DOT1	IV:1342492-1344241	ctrl_t1	YOX1_oe_t1	OK	27.8006	27.6222	-0.00928519	-0.0435772	0.9514	0.999246	no
P1123	XLOC_001152	YDR442W	IV:1345646-1349938	ctrl_t1	YOX1_oe_t1	OK	10.0575	10.5611	0.0704952	0.0362224	0.95925	0.999246	no
P1124	XLOC_001153	YDR444W	IV:1350289-1352589	ctrl_t1	YOX1_oe_t1	OK	20.6315	22.2854	0.111247	0.481375	0.49245	0.999246	no
P1125	XLOC_001154	ECM11	IV:1353724-1354633	ctrl_t1	YOX1_oe_t1	OK	0.684693	0.807398	0.237824	0.311114	0.6523	0.999246	no
P1126	XLOC_001155	ADA2	IV:1356064-1357369	ctrl_t1	YOX1_oe_t1	OK	34.5334	37.5738	0.121737	0.568051	0.4158	0.999246	no
P1127	XLOC_001156	RPS18A	IV:1359922-1360798	ctrl_t1	YOX1_oe_t1	OK	2002.1	1988.71	-0.00967745	-0.0460827	0.94815	0.999246	no
P1128	XLOC_001157	PPN1	IV:1362877-1364902	ctrl_t1	YOX1_oe_t1	OK	104.117	75.5572	-0.462558	-2.24791	0.00135	0.0695032	no
P1129	XLOC_001158	NHX1	IV:1367372-1369386	ctrl_t1	YOX1_oe_t1	OK	52.906	51.2592	-0.0456203	-0.221542	0.74985	0.999246	no
P113	XLOC_000117	YAR023C	I:179280-179820	ctrl_t1	YOX1_oe_t1	OK	14.8626	15.0538	0.0184343	0.058366	0.93	0.999246	no
P1130	XLOC_001159	TOM1	IV:1369789-1379596	ctrl_t1	YOX1_oe_t1	OK	76.842	74.5603	-0.0434871	-0.202595	0.7742	0.999246	no
P1131	XLOC_001160	TFB3	IV:1383810-1384776	ctrl_t1	YOX1_oe_t1	OK	38.826	35.4079	-0.132948	-0.599168	0.3984	0.999246	no
P1132	XLOC_001161	MFA1	IV:1385175-1385286	ctrl_t1	YOX1_oe_t1	OK	653.072	260.197	-1.32764	-2.60774	0.0018	0.0904819	no
P1133	XLOC_001162	MRPL28	IV:1386072-1386516	ctrl_t1	YOX1_oe_t1	OK	81.4782	88.947	0.126532	0.545271	0.437	0.999246	no
P1134	XLOC_001163	STP1	IV:1386815-1388375	ctrl_t1	YOX1_oe_t1	OK	55.6708	53.5818	-0.0551776	-0.266987	0.69875	0.999246	no
P1135	XLOC_001164	SPP41	IV:1388871-1393179	ctrl_t1	YOX1_oe_t1	OK	31.5058	30.9589	-0.0252595	-0.121022	0.8644	0.999246	no
P1136	XLOC_001165	PKH3	IV:1395120-1397909	ctrl_t1	YOX1_oe_t1	OK	26.6242	28.1899	0.0824374	0.366935	0.60425	0.999246	no
P1137	XLOC_001166	SDC1	IV:1399014-1399542	ctrl_t1	YOX1_oe_t1	OK	71.9662	73.7071	0.0344824	0.152157	0.8312	0.999246	no
P1138	XLOC_001167	RPL27B	IV:1401769-1402564	ctrl_t1	YOX1_oe_t1	OK	1204	1214.66	0.0127086	0.0615436	0.9307	0.999246	no
P1139	XLOC_001169	TRS31	IV:1403321-1404173	ctrl_t1	YOX1_oe_t1	OK	47.491	49.1503	0.049546	0.22578	0.74465	0.999246	no
P114	XLOC_000119	YAR030C	I:186320-187732	ctrl_t1	YOX1_oe_t1	OK	10.749	13.4447	0.322835	0.517221	0.46055	0.999246	no
P1140	XLOC_001170	SNF1	IV:1412372-1414274	ctrl_t1	YOX1_oe_t1	OK	63.8295	62.6909	-0.0259671	-0.126442	0.8532	0.999246	no
P1141	XLOC_001171	SNM1	IV:1414574-1415171	ctrl_t1	YOX1_oe_t1	OK	27.2062	31.3021	0.202327	0.789869	0.2568	0.999246	no
P1142	XLOC_001172	DIG2	IV:1417398-1418370	ctrl_t1	YOX1_oe_t1	OK	29.9331	24.9212	-0.26437	-1.14544	0.1072	0.999246	no
P1143	XLOC_001173	KRE2	IV:1421156-1422485	ctrl_t1	YOX1_oe_t1	OK	180.607	173.667	-0.0565254	-0.27431	0.6969	0.999246	no
P1144	XLOC_001174	VPS52	IV:1422762-1424688	ctrl_t1	YOX1_oe_t1	OK	24.7631	26.2539	0.0843403	0.39679	0.57295	0.999246	no
P1145	XLOC_001175	SLD5	IV:1431011-1431896	ctrl_t1	YOX1_oe_t1	OK	22.5086	21.8838	-0.0406123	-0.166992	0.80895	0.999246	no
P1146	XLOC_001176	IZH1	IV:1434499-1435874	ctrl_t1	YOX1_oe_t1	OK	52.3739	48.5418	-0.109622	-0.487706	0.4851	0.999246	no
P1147	XLOC_001177	MZM1	IV:1436216-1436588	ctrl_t1	YOX1_oe_t1	OK	96.2608	84.0019	-0.196526	-0.809219	0.25225	0.999246	no
P1148	XLOC_001178	RSM28	IV:1436929-1438015	ctrl_t1	YOX1_oe_t1	OK	57.1227	58.2453	0.0280774	0.133394	0.8516	0.999246	no
P1149	XLOC_001179	LCD1	IV:1447829-1450073	ctrl_t1	YOX1_oe_t1	OK	18.5938	18.0286	-0.0445329	-0.206728	0.76735	0.999246	no
P115	XLOC_000120	YAR035C-A	I:192336-192417	ctrl_t1	YOX1_oe_t1	OK	0	28.4264	inf	NA	0.1262	0.999246	no
P1150	XLOC_001180	PLM2	IV:1451352-1452918	ctrl_t1	YOX1_oe_t1	OK	76.6446	66.9281	-0.195573	-0.951615	0.1665	0.999246	no
P1151	XLOC_001181	YDR509W	IV:1466452-1468573	ctrl_t1	YOX1_oe_t1	OK	122.509	131.445	0.101563	0.115844	0.8718	0.999246	no
P1152	XLOC_001182	SMT3	IV:1469399-1469811	ctrl_t1	YOX1_oe_t1	OK	1081.38	1126.25	0.058652	0.256334	0.71305	0.999246	no
P1153	XLOC_001183	ACN9	IV:1470016-1470418	ctrl_t1	YOX1_oe_t1	OK	97.2409	87.9365	-0.145102	-0.61688	0.37785	0.999246	no
P1154	XLOC_001184	GRX2	IV:1470499-1471448	ctrl_t1	YOX1_oe_t1	OK	681.808	691.815	0.0210207	0.0938144	0.89515	0.999246	no
P1155	XLOC_001185	SLF1	IV:1473428-1474772	ctrl_t1	YOX1_oe_t1	OK	40.8708	44.3829	0.118934	0.563643	0.4264	0.999246	no
P1156	XLOC_001186	GRH1	IV:1477238-1478357	ctrl_t1	YOX1_oe_t1	OK	111.266	108.54	-0.0357822	-0.174121	0.80505	0.999246	no
P1157	XLOC_001187	EUG1	IV:1478607-1480161	ctrl_t1	YOX1_oe_t1	OK	48.1223	49.7654	0.0484354	0.233368	0.7379	0.999246	no
P1158	XLOC_001188	FPR2	IV:1480424-1480832	ctrl_t1	YOX1_oe_t1	OK	187.881	184.758	-0.0241858	-0.112523	0.8749	0.999246	no
P1159	XLOC_001189	YDR521W	IV:1481084-1483476	ctrl_t1	YOX1_oe_t1	OK	36.1185	28.2939	-0.352247	-0.576192	0.41625	0.999246	no
P116	XLOC_000121	YAR047C	I:201466-201787	ctrl_t1	YOX1_oe_t1	OK	18.875	23.825	0.335998	0.853189	0.22145	0.999246	no
P1160	XLOC_001190	YDR524W-C	IV:1489402-1489492	ctrl_t1	YOX1_oe_t1	OK	31732.6	39191.9	0.304591	1.45127	0.03595	0.828537	no
P1161	XLOC_001191	API2	IV:1489870-1490234	ctrl_t1	YOX1_oe_t1	OK	1.20228	1.25918	0.066709	0.045676	0.88145	0.999246	no
P1162	XLOC_001192	SNA2	IV:1490595-1490835	ctrl_t1	YOX1_oe_t1	OK	158.183	152.98	-0.0482497	-0.17406	0.8095	0.999246	no
P1163	XLOC_001193	RBA50	IV:1491074-1492413	ctrl_t1	YOX1_oe_t1	OK	46.4364	52.6983	0.1825	0.870746	0.214	0.999246	no
P1164	XLOC_001194	HLR1	IV:1494585-1495857	ctrl_t1	YOX1_oe_t1	OK	29.9234	22.0693	-0.439228	-1.95723	0.00495	0.202569	no
P1165	XLOC_001195	CAB1	IV:1498231-1499335	ctrl_t1	YOX1_oe_t1	OK	71.8291	81.0493	0.174231	0.840245	0.2247	0.999246	no
P1166	XLOC_001196	STL1	IV:1508004-1509714	ctrl_t1	YOX1_oe_t1	OK	11.1898	20.5772	0.878861	3.83172	5e-05	0.00354667	yes
P1167	XLOC_001197	PAD1	IV:1510855-1511630	ctrl_t1	YOX1_oe_t1	OK	21.6681	25.3928	0.228848	0.890014	0.2069	0.999246	no
P1168	XLOC_001198	FDC1	IV:1512093-1513605	ctrl_t1	YOX1_oe_t1	OK	43.6235	51.28	0.233289	1.12019	0.1104	0.999246	no
P1169	XLOC_001199	PAU10	IV:1523248-1523611	ctrl_t1	YOX1_oe_t1	NOTEST	0	0	0	0	1	1	no
P117	XLOC_000122	YAR060C	I:217156-217492	ctrl_t1	YOX1_oe_t1	NOTEST	0	0	0	0	1	1	no
P1170	XLOC_001200	YRF1-1	IV:1526320-1531711	ctrl_t1	YOX1_oe_t1	NOTEST	0	0	0	0	1	1	no
P1171	XLOC_001201	SOR2	IV:8682-9756	ctrl_t1	YOX1_oe_t1	OK	0.33582	0.765043	1.18785	1.42174	0.0653	0.999246	no
P1172	XLOC_001202	HXT15	IV:11656-13360	ctrl_t1	YOX1_oe_t1	OK	0.707973	0.582597	-0.281197	-0.482932	0.4954	0.999246	no
P1173	XLOC_001203	AAD4	IV:17576-18566	ctrl_t1	YOX1_oe_t1	OK	42.6113	45.3325	0.089308	0.410831	0.56055	0.999246	no
P1174	XLOC_001204	YDL240C-A	IV:22470-22608	ctrl_t1	YOX1_oe_t1	OK	11.3969	15.3311	0.427826	0.361456	0.7033	0.999246	no
P1175	XLOC_001205	ADY3	IV:26402-28775	ctrl_t1	YOX1_oe_t1	OK	13.612	13.3431	-0.0287845	-0.129885	0.8529	0.999246	no
P1176	XLOC_001206	GUD1	IV:28984-30454	ctrl_t1	YOX1_oe_t1	OK	21.1964	21.4238	0.0154009	0.0690176	0.92045	0.999246	no
P1177	XLOC_001207	YPD1	IV:33414-33918	ctrl_t1	YOX1_oe_t1	OK	111.224	115.299	0.0519151	0.238412	0.73565	0.999246	no
P1178	XLOC_001208	GYP7	IV:34236-36477	ctrl_t1	YOX1_oe_t1	OK	78.575	67.4187	-0.220922	-1.07524	0.1225	0.999246	no
P1179	XLOC_001209	BRE4	IV:38866-42244	ctrl_t1	YOX1_oe_t1	OK	31.3671	34.7195	0.146492	0.71333	0.30545	0.999246	no
P118	XLOC_000123	YAR069C	I:224010-224304	ctrl_t1	YOX1_oe_t1	NOTEST	0	0	0	0	1	1	no
P1180	XLOC_001210	YDL228C	IV:44064-45918	ctrl_t1	YOX1_oe_t1	OK	1596.92	1494.84	-0.0952999	-0.305674	0.6565	0.999246	no
P1181	XLOC_001211	HO	IV:46270-48031	ctrl_t1	YOX1_oe_t1	OK	15.1192	6.33276	-1.25547	-5.09355	5e-05	0.00354667	yes
P1182	XLOC_001212	GCS1	IV:51114-52173	ctrl_t1	YOX1_oe_t1	OK	113.506	107.703	-0.0757151	-0.368244	0.59885	0.999246	no
P1183	XLOC_001213	WHI4	IV:54396-56346	ctrl_t1	YOX1_oe_t1	OK	51.1339	51.2828	0.00419587	0.0203873	0.9773	0.999246	no
P1184	XLOC_001214	HBT1	IV:57264-60405	ctrl_t1	YOX1_oe_t1	OK	26.3103	26.3534	0.00236367	0.0113963	0.9856	0.999246	no
P1185	XLOC_001215	FMP45	IV:60871-61801	ctrl_t1	YOX1_oe_t1	OK	12.4466	11.6142	-0.0998597	-0.366765	0.60165	0.999246	no
P1186	XLOC_001216	CDC13	IV:62010-65018	ctrl_t1	YOX1_oe_t1	OK	21.0245	20.8838	-0.00968943	-0.0443008	0.9489	0.999246	no
P1187	XLOC_001217	TIM22	IV:67982-68606	ctrl_t1	YOX1_oe_t1	OK	49.4013	49.2361	-0.00483243	-0.0209102	0.9745	0.999246	no
P1188	XLOC_001218	RRI1	IV:68996-70319	ctrl_t1	YOX1_oe_t1	OK	15.8638	16.7543	0.0787875	0.334668	0.63845	0.999246	no
P1189	XLOC_001219	GDH2	IV:70639-73918	ctrl_t1	YOX1_oe_t1	OK	111.605	93.7087	-0.252151	-1.21602	0.08275	0.999246	no
P119	XLOC_000124	YAR070C	I:224562-224862	ctrl_t1	YOX1_oe_t1	NOTEST	0.354162	0.573695	0.695875	0	1	1	no
P1190	XLOC_001220	PRR2	IV:74445-76545	ctrl_t1	YOX1_oe_t1	OK	8.04478	12.3003	0.612569	2.59608	0.0003	0.0184154	yes
P1191	XLOC_001221	NOP6	IV:77288-77966	ctrl_t1	YOX1_oe_t1	OK	70.745	75.0506	0.0852354	0.392783	0.57675	0.999246	no
P1192	XLOC_001222	YDL211C	IV:79293-80412	ctrl_t1	YOX1_oe_t1	OK	14.2286	12.5692	-0.178901	-0.706125	0.3055	0.999246	no
P1193	XLOC_001223	CWC2	IV:86206-87226	ctrl_t1	YOX1_oe_t1	OK	19.4051	19.0625	-0.0256986	-0.106433	0.87795	0.999246	no
P1194	XLOC_001224	HEM3	IV:92761-93745	ctrl_t1	YOX1_oe_t1	OK	127.938	140.932	0.139562	0.679397	0.3309	0.999246	no
P1195	XLOC_001225	ACK1	IV:96081-97953	ctrl_t1	YOX1_oe_t1	OK	28.1589	26.3364	-0.0965314	-0.454968	0.5168	0.999246	no
P1196	XLOC_001226	MGT1	IV:100500-101067	ctrl_t1	YOX1_oe_t1	OK	43.9359	39.7784	-0.143415	-0.589506	0.40265	0.999246	no
P1197	XLOC_001227	YDL199C	IV:101289-103353	ctrl_t1	YOX1_oe_t1	OK	14.2252	13.9568	-0.0274777	-0.122674	0.86115	0.999246	no
P1198	XLOC_001228	GGC1	IV:103648-104551	ctrl_t1	YOX1_oe_t1	OK	67.1784	65.3971	-0.0387722	-0.183125	0.79305	0.999246	no
P1199	XLOC_001229	ASF2	IV:104916-106494	ctrl_t1	YOX1_oe_t1	OK	35.6456	36.0704	0.0170908	0.0807745	0.90645	0.999246	no
P12	XLOC_000011	GPB2	I:39258-41901	ctrl_t1	YOX1_oe_t1	OK	43.8214	42.0332	-0.0601071	-0.292647	0.6724	0.999246	no
P120	XLOC_000125	YBL113W-A	II:279-5009	ctrl_t1	YOX1_oe_t1	NOTEST	0	0.17808	inf	0	1	1	no
P1200	XLOC_001230	UFD2	IV:118706-121592	ctrl_t1	YOX1_oe_t1	OK	65.9309	69.1415	0.0685968	0.333317	0.6297	0.999246	no
P1201	XLOC_001231	PPH22	IV:123864-124998	ctrl_t1	YOX1_oe_t1	OK	80.5331	85.4407	0.0853422	0.413511	0.55365	0.999246	no
P1202	XLOC_001232	YDL187C	IV:125508-126449	ctrl_t1	YOX1_oe_t1	OK	1.75832	1.58271	-0.151796	-0.100438	0.90555	0.999246	no
P1203	XLOC_001233	YDL185C-A	IV:126607-130002	ctrl_t1	YOX1_oe_t1	OK	339.114	335.251	-0.01653	-0.00687533	0.69835	0.999246	no
P1204	XLOC_001234	RPL41A	IV:130406-130484	ctrl_t1	YOX1_oe_t1	OK	3285.89	2409.67	-0.447447	-1.11948	0.11525	0.999246	no
P1205	XLOC_001235	YDL183C	IV:130870-131833	ctrl_t1	YOX1_oe_t1	OK	16.2739	18.4402	0.180293	0.722313	0.2994	0.999246	no
P1206	XLOC_001236	YDL177C	IV:141208-141721	ctrl_t1	YOX1_oe_t1	OK	30.4551	29.3378	-0.0539236	-0.20059	0.7754	0.999246	no
P1207	XLOC_001237	AIR2	IV:144483-145518	ctrl_t1	YOX1_oe_t1	OK	28.9801	29.5699	0.0290671	0.128629	0.85575	0.999246	no
P1208	XLOC_001238	DLD1	IV:145825-147589	ctrl_t1	YOX1_oe_t1	OK	121.17	124.344	0.0373031	0.181047	0.79205	0.999246	no
P1209	XLOC_001239	YDL172C	IV:148190-149086	ctrl_t1	YOX1_oe_t1	OK	183.856	190.176	0.0487588	0.17128	0.81015	0.999246	no
P121	XLOC_000126	YBL109W	II:5789-6125	ctrl_t1	YOX1_oe_t1	OK	3.40883	6.15028	0.851375	1.16267	0.1018	0.999246	no
P1210	XLOC_001240	GLT1	IV:149202-155640	ctrl_t1	YOX1_oe_t1	OK	184.543	151.82	-0.2816	-1.27307	0.07005	0.999246	no
P1211	XLOC_001241	UGX2	IV:158063-158735	ctrl_t1	YOX1_oe_t1	OK	32.7465	25.37	-0.368216	-1.48192	0.03455	0.80499	no
P1212	XLOC_001242	NRP1	IV:160994-163154	ctrl_t1	YOX1_oe_t1	OK	38.7271	42.827	0.145179	0.703559	0.31745	0.999246	no
P1213	XLOC_001243	FAP7	IV:163448-164042	ctrl_t1	YOX1_oe_t1	OK	48.9048	48.22	-0.0203444	-0.0867786	0.9044	0.999246	no
P1214	XLOC_001244	CDC9	IV:164986-167258	ctrl_t1	YOX1_oe_t1	OK	41.3208	37.0388	-0.157829	-0.727595	0.2949	0.999246	no
P1215	XLOC_001245	YDL162C	IV:167358-169078	ctrl_t1	YOX1_oe_t1	OK	0.231344	1.52812	2.72364	0.480982	0.4365	0.999246	no
P1216	XLOC_001246	YDL160C-A	IV:169365-169608	ctrl_t1	YOX1_oe_t1	OK	55.5633	53.6614	-0.0502495	-0.135807	0.84685	0.999246	no
P1217	XLOC_001247	DHH1	IV:170409-171930	ctrl_t1	YOX1_oe_t1	OK	181.4	179.13	-0.0181716	-0.0879865	0.8995	0.999246	no
P1218	XLOC_001248	YDL159C-B	IV:172480-174174	ctrl_t1	YOX1_oe_t1	OK	166.677	201.558	0.274133	0.32841	0.6379	0.999246	no
P1219	XLOC_001249	YDL158C	IV:172480-174174	ctrl_t1	YOX1_oe_t1	OK	121.663	128.434	0.0781304	0.18231	0.79755	0.999246	no
P122	XLOC_000127	YBL108W	II:8176-8482	ctrl_t1	YOX1_oe_t1	OK	1.23123	0.195588	-2.65421	-1.15397	0.25865	0.999246	no
P1220	XLOC_001250	YDL157C	IV:174231-174588	ctrl_t1	YOX1_oe_t1	OK	236.89	215.246	-0.138231	-0.637508	0.36505	0.999246	no
P1221	XLOC_001251	SAS10	IV:181185-183187	ctrl_t1	YOX1_oe_t1	OK	24.7981	27.8157	0.165672	0.758024	0.27795	0.999246	no
P1222	XLOC_001252	BUD30	IV:183317-184611	ctrl_t1	YOX1_oe_t1	NOTEST	0.331404	0.208655	-0.667471	0	1	1	no
P1223	XLOC_001253	NOP14	IV:188153-190586	ctrl_t1	YOX1_oe_t1	OK	54.1862	49.2085	-0.139017	-0.676641	0.33005	0.999246	no
P1224	XLOC_001254	COP1	IV:194570-198176	ctrl_t1	YOX1_oe_t1	OK	232.47	233.029	0.00346744	0.016075	0.9811	0.999246	no
P1225	XLOC_001255	YDL144C	IV:198661-199732	ctrl_t1	YOX1_oe_t1	OK	80.2092	67.9153	-0.240032	-1.15483	0.09835	0.999246	no
P1226	XLOC_001256	CRD1	IV:201718-202570	ctrl_t1	YOX1_oe_t1	OK	37.8784	37.1789	-0.0268888	-0.119072	0.8677	0.999246	no
P1227	XLOC_001257	RPO21	IV:205359-210561	ctrl_t1	YOX1_oe_t1	OK	171.19	168.826	-0.0200569	-0.0923427	0.89555	0.999246	no
P1228	XLOC_001258	SCM3	IV:211374-212046	ctrl_t1	YOX1_oe_t1	OK	26.0942	24.1106	-0.114061	-0.447262	0.5202	0.999246	no
P1229	XLOC_001259	RDI1	IV:218679-219288	ctrl_t1	YOX1_oe_t1	OK	175.734	188.23	0.0991063	0.478729	0.49765	0.999246	no
P123	XLOC_000128	YBL107W-A	II:9267-9372	ctrl_t1	YOX1_oe_t1	OK	446.206	518.884	0.217703	0.434579	0.5378	0.999246	no
P1230	XLOC_001260	PPH21	IV:219661-220771	ctrl_t1	YOX1_oe_t1	OK	110.846	108.436	-0.0317213	-0.154384	0.8278	0.999246	no
P1231	XLOC_001261	RPL41B	IV:221723-221801	ctrl_t1	YOX1_oe_t1	OK	2377.14	1630.07	-0.544291	-1.18952	0.10015	0.999246	no
P1232	XLOC_001262	CDC48	IV:236156-238664	ctrl_t1	YOX1_oe_t1	OK	584.769	548.89	-0.0913511	-0.403532	0.5618	0.999246	no
P1233	XLOC_001263	HNT1	IV:239018-239606	ctrl_t1	YOX1_oe_t1	OK	368.782	369.637	0.00334268	0.0162651	0.9786	0.999246	no
P1234	XLOC_001264	YDL121C	IV:245132-245582	ctrl_t1	YOX1_oe_t1	OK	192.567	198.691	0.0451679	0.213471	0.7607	0.999246	no
P1235	XLOC_001265	YDL119C	IV:246688-247682	ctrl_t1	YOX1_oe_t1	OK	12.7084	12.7608	0.00593239	0.0192114	0.97445	0.999246	no
P1236	XLOC_001266	IWR1	IV:253994-255126	ctrl_t1	YOX1_oe_t1	OK	44.8554	43.9524	-0.0293412	-0.133301	0.8502	0.999246	no
P1237	XLOC_001267	ATG20	IV:256632-258555	ctrl_t1	YOX1_oe_t1	OK	34.9143	34.146	-0.0321046	-0.153921	0.82495	0.999246	no
P1238	XLOC_001268	RRP42	IV:263312-264110	ctrl_t1	YOX1_oe_t1	OK	86.7645	96.9756	0.160517	0.764291	0.27705	0.999246	no
P1239	XLOC_001269	TMA17	IV:264511-264964	ctrl_t1	YOX1_oe_t1	OK	210.135	192.785	-0.124325	-0.590396	0.40425	0.999246	no
P124	XLOC_000130	SFT2	II:24097-24745	ctrl_t1	YOX1_oe_t1	OK	143.968	138.955	-0.0511297	-0.245834	0.72325	0.999246	no
P1240	XLOC_001270	YDL109C	IV:265257-267201	ctrl_t1	YOX1_oe_t1	OK	13.4427	14.3876	0.0980046	0.433269	0.53455	0.999246	no
P1241	XLOC_001271	PHO2	IV:270221-271901	ctrl_t1	YOX1_oe_t1	OK	35.5975	37.7977	0.0865227	0.41207	0.56115	0.999246	no
P1242	XLOC_001272	QRI7	IV:273652-274876	ctrl_t1	YOX1_oe_t1	OK	19.7239	19.8754	0.0110393	0.0475867	0.9467	0.999246	no
P1243	XLOC_001273	QRI1	IV:275147-276581	ctrl_t1	YOX1_oe_t1	OK	99.0205	98.4211	-0.00875982	-0.0426757	0.95205	0.999246	no
P1244	XLOC_001274	DUN1	IV:280306-281848	ctrl_t1	YOX1_oe_t1	OK	75.4731	61.3232	-0.299531	-1.456	0.03735	0.854632	no
P1245	XLOC_001275	GET3	IV:282111-283176	ctrl_t1	YOX1_oe_t1	OK	396.027	405.31	0.0334255	0.161319	0.819	0.999246	no
P1246	XLOC_001276	SNU23	IV:284580-285165	ctrl_t1	YOX1_oe_t1	OK	30.4721	34.0554	0.160393	0.631268	0.36435	0.999246	no
P1247	XLOC_001277	RPN6	IV:285390-286695	ctrl_t1	YOX1_oe_t1	OK	165.389	171.768	0.0546038	0.265171	0.70135	0.999246	no
P1248	XLOC_001278	OPI6	IV:286997-289512	ctrl_t1	YOX1_oe_t1	OK	1.79791	2.57504	0.518275	0.0628475	0.7811	0.999246	no
P1249	XLOC_001279	YDL094C	IV:289571-292140	ctrl_t1	YOX1_oe_t1	OK	6.11798	5.2307	-0.226053	-0.182348	0.7913	0.999246	no
P125	XLOC_000131	YBL100W-C	II:28426-28546	ctrl_t1	YOX1_oe_t1	OK	351.478	370.308	0.0752912	0.164349	0.81395	0.999246	no
P1250	XLOC_001280	UBX3	IV:293391-294759	ctrl_t1	YOX1_oe_t1	OK	32.4496	32.5686	0.00528127	0.0245382	0.971	0.999246	no
P1251	XLOC_001281	RAM1	IV:295033-296329	ctrl_t1	YOX1_oe_t1	OK	30.638	29.2413	-0.0673146	-0.308364	0.65625	0.999246	no
P1252	XLOC_001282	ASM4	IV:298416-300003	ctrl_t1	YOX1_oe_t1	OK	44.4593	45.9555	0.0477531	0.229528	0.74285	0.999246	no
P1253	XLOC_001283	LUC7	IV:300213-300999	ctrl_t1	YOX1_oe_t1	OK	22.1017	21.4462	-0.0434356	-0.172797	0.80395	0.999246	no
P1254	XLOC_001284	YDL086C-A	IV:301412-302234	ctrl_t1	YOX1_oe_t1	OK	207.703	199.419	-0.0587208	-0.22531	0.7494	0.999246	no
P1255	XLOC_001285	YDL085C-A	IV:302463-302670	ctrl_t1	YOX1_oe_t1	OK	792.29	788.985	-0.00603086	-0.0269133	0.97095	0.999246	no
P1256	XLOC_001286	RPS16B	IV:306925-307789	ctrl_t1	YOX1_oe_t1	OK	1431.21	1419.69	-0.0116617	-0.0563607	0.93555	0.999246	no
P1257	XLOC_001287	RPP1A	IV:309801-310122	ctrl_t1	YOX1_oe_t1	OK	2685.54	2655.47	-0.0162431	-0.0784458	0.911	0.999246	no
P1258	XLOC_001288	THI3	IV:310641-312471	ctrl_t1	YOX1_oe_t1	OK	27.1936	26.95	-0.0129805	-0.0610486	0.92965	0.999246	no
P1259	XLOC_001289	MRK1	IV:312950-314748	ctrl_t1	YOX1_oe_t1	OK	75.2125	88.1005	0.228177	1.10322	0.1118	0.999246	no
P126	XLOC_000132	YBL100W-B	II:29934-35248	ctrl_t1	YOX1_oe_t1	OK	2.88267	3.28052	0.186521	0.771939	0.2648	0.999246	no
P1260	XLOC_001290	MDH3	IV:315356-316388	ctrl_t1	YOX1_oe_t1	OK	249.813	246.946	-0.0166538	-0.0807818	0.9061	0.999246	no
P1261	XLOC_001291	VAM6	IV:316970-320120	ctrl_t1	YOX1_oe_t1	OK	29.0733	26.3321	-0.142874	-0.693237	0.31925	0.999246	no
P1262	XLOC_001292	RXT3	IV:320667-321552	ctrl_t1	YOX1_oe_t1	OK	40.3283	41.0164	0.0244106	0.109639	0.87975	0.999246	no
P1263	XLOC_001294	BRE1	IV:324046-326149	ctrl_t1	YOX1_oe_t1	OK	49.9177	55.5219	0.153504	0.747235	0.2857	0.999246	no
P1264	XLOC_001295	YET3	IV:329835-330447	ctrl_t1	YOX1_oe_t1	OK	240.779	238.85	-0.0116028	-0.056445	0.9332	0.999246	no
P1265	XLOC_001296	YDL071C	IV:330665-332940	ctrl_t1	YOX1_oe_t1	OK	11.1654	12.923	0.210896	0.114506	0.8671	0.999246	no
P1266	XLOC_001297	CBS1	IV:333120-333829	ctrl_t1	YOX1_oe_t1	OK	11.5879	12.0398	0.0551898	0.139459	0.84195	0.999246	no
P1267	XLOC_001298	COX9	IV:334216-334396	ctrl_t1	YOX1_oe_t1	OK	3235.49	3314.42	0.0347709	0.167525	0.8063	0.999246	no
P1268	XLOC_001299	PEX19	IV:336248-337277	ctrl_t1	YOX1_oe_t1	OK	59.5565	55.6623	-0.0975598	-0.461707	0.51015	0.999246	no
P1269	XLOC_001300	YDL063C	IV:338271-340282	ctrl_t1	YOX1_oe_t1	OK	45.011	50.2628	0.159212	0.728801	0.29485	0.999246	no
P127	XLOC_000134	ATP1	II:36988-38690	ctrl_t1	YOX1_oe_t1	OK	1533.02	1378.81	-0.152952	-0.61723	0.3719	0.999246	no
P1270	XLOC_001301	RPS29B	IV:340627-340798	ctrl_t1	YOX1_oe_t1	OK	3309.43	3385.21	0.0326626	0.156165	0.82715	0.999246	no
P1271	XLOC_001302	RAD59	IV:344236-344953	ctrl_t1	YOX1_oe_t1	OK	15.0105	15.6909	0.0639492	0.229626	0.7448	0.999246	no
P1272	XLOC_001303	PSA1	IV:355673-356759	ctrl_t1	YOX1_oe_t1	OK	1531.11	1681.63	0.135285	0.593541	0.39935	0.999246	no
P1273	XLOC_001304	MCH1	IV:359824-361285	ctrl_t1	YOX1_oe_t1	OK	36.1836	37.0055	0.0324041	0.152822	0.82785	0.999246	no
P1274	XLOC_001305	PBP4	IV:361698-362256	ctrl_t1	YOX1_oe_t1	OK	120.728	116.929	-0.0461285	-0.216332	0.75615	0.999246	no
P1275	XLOC_001306	SLC1	IV:362671-363583	ctrl_t1	YOX1_oe_t1	OK	81.1078	77.0975	-0.0731568	-0.349609	0.6175	0.999246	no
P1276	XLOC_001307	YDL050C	IV:363951-364817	ctrl_t1	YOX1_oe_t1	OK	173.69	187.633	0.111406	0.297391	0.66865	0.999246	no
P1277	XLOC_001308	KNH1	IV:365067-365874	ctrl_t1	YOX1_oe_t1	OK	64.465	73.6254	0.191688	0.897823	0.1998	0.999246	no
P1278	XLOC_001309	STP4	IV:366738-368211	ctrl_t1	YOX1_oe_t1	OK	233.403	285.583	0.291088	1.40184	0.04475	0.949116	no
P1279	XLOC_001310	FAD1	IV:372687-373608	ctrl_t1	YOX1_oe_t1	OK	48.4339	50.2875	0.0541845	0.250211	0.71455	0.999246	no
P128	XLOC_000135	BNA4	II:39144-40527	ctrl_t1	YOX1_oe_t1	OK	20.2737	25.8745	0.351922	1.57647	0.02605	0.69293	no
P1280	XLOC_001311	MTF2	IV:373966-375289	ctrl_t1	YOX1_oe_t1	OK	22.076	22.0828	0.000444593	0.00197035	0.99655	0.999246	no
P1281	XLOC_001312	PRP11	IV:375679-376480	ctrl_t1	YOX1_oe_t1	OK	31.5915	32.7632	0.0525371	0.224379	0.7481	0.999246	no
P1282	XLOC_001313	SIR2	IV:376756-378455	ctrl_t1	YOX1_oe_t1	OK	20.4212	18.2805	-0.159764	-0.661392	0.34515	0.999246	no
P1283	XLOC_001314	NAT1	IV:378873-381438	ctrl_t1	YOX1_oe_t1	OK	98.1731	99.9844	0.0263747	0.127742	0.8548	0.999246	no
P1284	XLOC_001315	PRM7	IV:381984-384081	ctrl_t1	YOX1_oe_t1	OK	15.4307	18.872	0.290449	1.32459	0.0599	0.999246	no
P1285	XLOC_001316	BSC1	IV:384600-385587	ctrl_t1	YOX1_oe_t1	OK	22.3237	26.1849	0.230163	0.982552	0.16125	0.999246	no
P1286	XLOC_001317	PUS9	IV:387512-388901	ctrl_t1	YOX1_oe_t1	OK	33.391	34.1574	0.0327407	0.15295	0.824	0.999246	no
P1287	XLOC_001318	GPR1	IV:389171-392127	ctrl_t1	YOX1_oe_t1	OK	35.9519	33.526	-0.100788	-0.468538	0.503	0.999246	no
P1288	XLOC_001319	SLM3	IV:392658-394001	ctrl_t1	YOX1_oe_t1	OK	29.0975	32.4238	0.156159	0.683519	0.32635	0.999246	no
P1289	XLOC_001320	MPS1	IV:400996-403291	ctrl_t1	YOX1_oe_t1	OK	27.7725	28.4212	0.0333138	0.15963	0.82175	0.999246	no
P129	XLOC_000136	BRN1	II:40830-43095	ctrl_t1	YOX1_oe_t1	OK	16.458	15.9587	-0.0444472	-0.203909	0.76915	0.999246	no
P1290	XLOC_001321	YDL027C	IV:403694-405060	ctrl_t1	YOX1_oe_t1	OK	52.4839	52.4796	-0.000119086	-0.000546845	0.99815	0.999246	no
P1291	XLOC_001322	RTK1	IV:405343-407206	ctrl_t1	YOX1_oe_t1	OK	60.6806	61.8668	0.0279298	0.13323	0.8494	0.999246	no
P1292	XLOC_001323	YDL022C-A	IV:408450-410056	ctrl_t1	YOX1_oe_t1	OK	10.2443	13.8617	0.436283	0.404603	0.5619	0.999246	no
P1293	XLOC_001323	DIA3	IV:408450-410056	ctrl_t1	YOX1_oe_t1	OK	6.81428	7.43212	0.125212	0.446298	0.51945	0.999246	no
P1294	XLOC_001324	YDL023C	IV:411760-413000	ctrl_t1	YOX1_oe_t1	OK	6.68977	7.94396	0.247902	0.0680583	0.9082	0.999246	no
P1295	XLOC_001325	RPN4	IV:415112-416708	ctrl_t1	YOX1_oe_t1	OK	96.1721	104.83	0.124364	0.605526	0.38545	0.999246	no
P1296	XLOC_001326	OSH2	IV:417662-421514	ctrl_t1	YOX1_oe_t1	OK	51.5782	54.2917	0.0739692	0.35897	0.6108	0.999246	no
P1297	XLOC_001327	ERP3	IV:422832-423510	ctrl_t1	YOX1_oe_t1	OK	101.826	89.929	-0.179247	-0.845225	0.23105	0.999246	no
P1298	XLOC_001328	YDL016C	IV:424208-425872	ctrl_t1	YOX1_oe_t1	OK	63.6174	63.8847	0.00604829	0.0115886	0.98895	0.999246	no
P1299	XLOC_001329	TSC13	IV:426001-426934	ctrl_t1	YOX1_oe_t1	OK	171.126	170.984	-0.00119975	-0.00584484	0.99355	0.999246	no
P13	XLOC_000012	PEX22	I:42176-42719	ctrl_t1	YOX1_oe_t1	OK	26.8193	27.0683	0.0133296	0.0495391	0.94195	0.999246	no
P130	XLOC_000137	YBL095W	II:43173-44097	ctrl_t1	YOX1_oe_t1	OK	22.5036	23.4884	0.0617903	0.197375	0.7782	0.999246	no
P1300	XLOC_001330	YDL012C	IV:431107-431517	ctrl_t1	YOX1_oe_t1	OK	246.924	248.082	0.00674909	0.030642	0.96635	0.999246	no
P1301	XLOC_001331	YDL011C	IV:432307-433248	ctrl_t1	YOX1_oe_t1	NOTEST	0.290795	0	#NAME?	0	1	1	no
P1302	XLOC_001332	YDL009C	IV:432307-433248	ctrl_t1	YOX1_oe_t1	OK	64.1848	74.0109	0.205507	0.448778	0.52335	0.999246	no
P1303	XLOC_001334	YDL007C-A	IV:436566-436824	ctrl_t1	YOX1_oe_t1	OK	1.44334	2.89356	1.00344	0.67585	0.3137	0.999246	no
P1304	XLOC_001335	MED2	IV:441013-442309	ctrl_t1	YOX1_oe_t1	OK	41.4166	46.0628	0.153392	0.725917	0.30525	0.999246	no
P1305	XLOC_001336	NHP10	IV:446966-447578	ctrl_t1	YOX1_oe_t1	OK	65.8014	70.3655	0.0967511	0.434091	0.53425	0.999246	no
P1306	XLOC_001337	NTH1	IV:450219-452475	ctrl_t1	YOX1_oe_t1	OK	170.988	172.636	0.0138398	0.0667263	0.9234	0.999246	no
P1307	XLOC_001338	MAF1	IV:456835-458103	ctrl_t1	YOX1_oe_t1	OK	46.9408	47.0153	0.0022895	0.0108118	0.9889	0.999246	no
P1308	XLOC_001339	SOK1	IV:458541-461247	ctrl_t1	YOX1_oe_t1	OK	54.339	60.0689	0.14463	0.70447	0.31265	0.999246	no
P1309	XLOC_001340	YDR008C	IV:461841-462602	ctrl_t1	YOX1_oe_t1	OK	178.423	190.328	0.0931876	0.297397	0.67605	0.999246	no
P131	XLOC_000138	RPL32	II:45977-46370	ctrl_t1	YOX1_oe_t1	OK	4043.4	3866.54	-0.0645253	-0.299858	0.67115	0.999246	no
P1310	XLOC_001341	YDR010C	IV:465050-465383	ctrl_t1	YOX1_oe_t1	OK	153.582	153.993	0.00385665	0.0166167	0.98215	0.999246	no
P1311	XLOC_001342	YDR015C	IV:477796-478285	ctrl_t1	YOX1_oe_t1	OK	20.2613	12.7921	-0.663476	-1.02141	0.151	0.999246	no
P1312	XLOC_001343	DAD1	IV:478473-478758	ctrl_t1	YOX1_oe_t1	OK	91.8505	96.7796	0.0754163	0.273282	0.69945	0.999246	no
P1313	XLOC_001344	KCS1	IV:479114-482267	ctrl_t1	YOX1_oe_t1	OK	41.7376	43.3046	0.0531735	0.259042	0.7147	0.999246	no
P1314	XLOC_001345	YDR018C	IV:482669-483860	ctrl_t1	YOX1_oe_t1	OK	12.138	13.826	0.187855	0.74709	0.28275	0.999246	no
P1315	XLOC_001346	GCV1	IV:484162-485365	ctrl_t1	YOX1_oe_t1	OK	44.6783	55.3612	0.309298	1.46292	0.0404	0.90348	no
P1316	XLOC_001347	DAS2	IV:485745-486444	ctrl_t1	YOX1_oe_t1	OK	21.7271	25.092	0.207736	0.81046	0.24955	0.999246	no
P1317	XLOC_001348	CIS1	IV:488071-488662	ctrl_t1	YOX1_oe_t1	OK	43.0187	39.3625	-0.128143	-0.531811	0.44665	0.999246	no
P1318	XLOC_001350	YDR026C	IV:492555-494268	ctrl_t1	YOX1_oe_t1	OK	31.256	34.0879	0.125128	0.592528	0.40525	0.999246	no
P1319	XLOC_001351	VPS54	IV:494648-497318	ctrl_t1	YOX1_oe_t1	OK	26.9083	30.0207	0.157906	0.762616	0.27835	0.999246	no
P132	XLOC_000139	MRP21	II:48824-49358	ctrl_t1	YOX1_oe_t1	OK	80.753	77.187	-0.0651569	-0.291001	0.6722	0.999246	no
P1320	XLOC_001352	REG1	IV:497834-500879	ctrl_t1	YOX1_oe_t1	OK	96.5863	93.0792	-0.0533593	-0.258407	0.7138	0.999246	no
P1321	XLOC_001353	RAD28	IV:501752-503273	ctrl_t1	YOX1_oe_t1	OK	15.4701	16.235	0.069618	0.301585	0.67375	0.999246	no
P1322	XLOC_001354	PST2	IV:504098-504695	ctrl_t1	YOX1_oe_t1	OK	713.509	543.252	-0.393311	-1.90569	0.00725	0.26448	no
P1323	XLOC_001355	LYS14	IV:509736-512109	ctrl_t1	YOX1_oe_t1	OK	38.5264	39.6299	0.0407425	0.197903	0.7801	0.999246	no
P1324	XLOC_001356	YDR034C-D	IV:514042-519356	ctrl_t1	YOX1_oe_t1	OK	2.26232	2.64144	0.223523	0.886514	0.20435	0.999246	no
P1325	XLOC_001357	YDR034C-A	IV:520515-520692	ctrl_t1	YOX1_oe_t1	OK	21872.4	25672.1	0.231085	1.10239	0.1127	0.999246	no
P1326	XLOC_001358	EHD3	IV:523210-524713	ctrl_t1	YOX1_oe_t1	OK	47.6348	50.2814	0.0780085	0.375154	0.59435	0.999246	no
P1327	XLOC_001359	ENA5	IV:527421-530697	ctrl_t1	YOX1_oe_t1	OK	3.43731	3.208	-0.0996095	-0.378361	0.5905	0.999246	no
P1328	XLOC_001360	ENA2	IV:531306-534582	ctrl_t1	YOX1_oe_t1	NOTEST	0	0	0	0	1	1	no
P1329	XLOC_001361	ENA1	IV:535191-538467	ctrl_t1	YOX1_oe_t1	OK	5.4983	4.58909	-0.260778	-1.07381	0.1243	0.999246	no
P133	XLOC_000140	AVT5	II:49573-50953	ctrl_t1	YOX1_oe_t1	OK	23.5388	23.6648	0.00770245	0.0345643	0.9599	0.999246	no
P1330	XLOC_001362	YDR042C	IV:540600-541203	ctrl_t1	YOX1_oe_t1	OK	5.1896	7.2366	0.479689	1.19682	0.0913	0.999246	no
P1331	XLOC_001364	NRG1	IV:542673-543369	ctrl_t1	YOX1_oe_t1	OK	73.2953	69.6449	-0.0737027	-0.340257	0.62855	0.999246	no
P1332	XLOC_001365	RPC11	IV:547977-548310	ctrl_t1	YOX1_oe_t1	OK	132.055	137.733	0.0607404	0.2569	0.7114	0.999246	no
P1333	XLOC_001366	BAP3	IV:548761-550576	ctrl_t1	YOX1_oe_t1	OK	111.599	110.313	-0.0167305	-0.0812652	0.9078	0.999246	no
P1334	XLOC_001367	YDR048C	IV:553083-555152	ctrl_t1	YOX1_oe_t1	OK	2.70303	1.73715	-0.637854	-0.203626	0.7648	0.999246	no
P1335	XLOC_001368	TPI1	IV:555725-556472	ctrl_t1	YOX1_oe_t1	OK	2897.06	2361.01	-0.295185	-1.29261	0.066	0.999246	no
P1336	XLOC_001369	DET1	IV:557055-558060	ctrl_t1	YOX1_oe_t1	OK	64.9142	67.9576	0.0661018	0.315004	0.65645	0.999246	no
P1337	XLOC_001370	DBF4	IV:558510-560644	ctrl_t1	YOX1_oe_t1	OK	32.4862	30.8154	-0.0761774	-0.337926	0.6271	0.999246	no
P1338	XLOC_001371	CDC34	IV:561439-562327	ctrl_t1	YOX1_oe_t1	OK	124.726	114.563	-0.122617	-0.595027	0.3914	0.999246	no
P1339	XLOC_001372	YDR056C	IV:565022-565640	ctrl_t1	YOX1_oe_t1	OK	150.375	137.853	-0.125433	-0.601666	0.39185	0.999246	no
P134	XLOC_000141	BOI1	II:63875-66818	ctrl_t1	YOX1_oe_t1	OK	48.2649	48.2073	-0.00172241	-0.00839095	0.9899	0.999246	no
P1340	XLOC_001373	TGL2	IV:567722-568703	ctrl_t1	YOX1_oe_t1	OK	30.1635	31.0585	0.0421833	0.185976	0.79305	0.999246	no
P1341	XLOC_001374	UBC5	IV:569233-569770	ctrl_t1	YOX1_oe_t1	OK	117.57	98.0959	-0.261251	-1.16577	0.09955	0.999246	no
P1342	XLOC_001375	RTR2	IV:581907-582498	ctrl_t1	YOX1_oe_t1	OK	31.851	35.671	0.163414	0.65349	0.3495	0.999246	no
P1343	XLOC_001376	OCA6	IV:582790-583465	ctrl_t1	YOX1_oe_t1	OK	39.4407	40.9795	0.0552191	0.235901	0.7349	0.999246	no
P1344	XLOC_001377	DOA4	IV:584938-587719	ctrl_t1	YOX1_oe_t1	OK	24.5778	25.8579	0.0732528	0.352324	0.6164	0.999246	no
P1345	XLOC_001378	FMP16	IV:588097-588379	ctrl_t1	YOX1_oe_t1	OK	181.543	196.409	0.113548	0.472556	0.4935	0.999246	no
P1346	XLOC_001379	PAA1	IV:588826-589402	ctrl_t1	YOX1_oe_t1	OK	238.322	250.667	0.0728621	0.354212	0.61495	0.999246	no
P1347	XLOC_001380	IPT1	IV:589760-591344	ctrl_t1	YOX1_oe_t1	OK	76.4483	81.0993	0.0852067	0.414547	0.54885	0.999246	no
P1348	XLOC_001381	SHU2	IV:602197-602869	ctrl_t1	YOX1_oe_t1	OK	12.2882	12.8302	0.0622601	0.20623	0.77205	0.999246	no
P1349	XLOC_001382	TFB5	IV:603592-603811	ctrl_t1	YOX1_oe_t1	OK	84.9742	84.0943	-0.0150169	-0.0420192	0.94215	0.999246	no
P135	XLOC_000142	YBL081W	II:71865-72972	ctrl_t1	YOX1_oe_t1	OK	30.5531	33.2288	0.121118	0.545522	0.43685	0.999246	no
P1350	XLOC_001383	PDC2	IV:607303-610081	ctrl_t1	YOX1_oe_t1	OK	30.4009	29.2624	-0.0550675	-0.266728	0.7041	0.999246	no
P1351	XLOC_001384	TVP23	IV:613404-614004	ctrl_t1	YOX1_oe_t1	OK	80.8689	76.8605	-0.073343	-0.334336	0.63255	0.999246	no
P1352	XLOC_001385	AFR1	IV:614287-616150	ctrl_t1	YOX1_oe_t1	OK	31.8952	16.4799	-0.952628	-4.39325	5e-05	0.00354667	yes
P1353	XLOC_001386	SSS1	IV:616927-617170	ctrl_t1	YOX1_oe_t1	OK	713.212	586.449	-0.282326	-1.30232	0.0636	0.999246	no
P1354	XLOC_001387	RRP1	IV:617469-618306	ctrl_t1	YOX1_oe_t1	OK	76.0067	72.8044	-0.062101	-0.293532	0.6788	0.999246	no
P1355	XLOC_001388	SLU7	IV:618496-619645	ctrl_t1	YOX1_oe_t1	OK	41.8611	42.1834	0.011065	0.0516174	0.9423	0.999246	no
P1356	XLOC_001390	YDR090C	IV:625065-625998	ctrl_t1	YOX1_oe_t1	OK	32.2302	29.4137	-0.131928	-0.577616	0.4071	0.999246	no
P1357	XLOC_001391	RLI1	IV:626707-628534	ctrl_t1	YOX1_oe_t1	OK	98.6991	104.773	0.0861653	0.419192	0.54785	0.999246	no
P1358	XLOC_001392	YDR095C	IV:631281-636527	ctrl_t1	YOX1_oe_t1	OK	1.2894	1.68083	0.382479	0.0646877	0.86645	0.999246	no
P1359	XLOC_001393	MSH6	IV:640108-643837	ctrl_t1	YOX1_oe_t1	OK	69.1877	60.8773	-0.18461	-0.894316	0.1999	0.999246	no
P136	XLOC_000143	NUP170	II:75258-79767	ctrl_t1	YOX1_oe_t1	OK	67.906	68.4781	0.0121024	0.0586036	0.9336	0.999246	no
P1360	XLOC_001394	GRX3	IV:644177-645035	ctrl_t1	YOX1_oe_t1	OK	134.099	128.581	-0.0606168	-0.294512	0.67795	0.999246	no
P1361	XLOC_001396	YDR098C-B	IV:645857-651126	ctrl_t1	YOX1_oe_t1	HIDATA	0	0	0	0	1	1	no
P1362	XLOC_001397	ARX1	IV:655685-657467	ctrl_t1	YOX1_oe_t1	OK	81.6362	87.359	0.0977475	0.475926	0.4983	0.999246	no
P1363	XLOC_001398	YDR102C	IV:657647-657980	ctrl_t1	YOX1_oe_t1	OK	1.90041	3.56541	0.907763	0.933843	0.17655	0.999246	no
P1364	XLOC_001399	SPO71	IV:661172-664910	ctrl_t1	YOX1_oe_t1	OK	18.7536	19.821	0.0798608	0.38524	0.57945	0.999246	no
P1365	XLOC_001400	TMS1	IV:665348-666770	ctrl_t1	YOX1_oe_t1	OK	43.6229	43.7179	0.00313941	0.0149408	0.98155	0.999246	no
P1366	XLOC_001402	TMN2	IV:669015-671034	ctrl_t1	YOX1_oe_t1	OK	26.5957	27.0033	0.0219412	0.103781	0.88565	0.999246	no
P1367	XLOC_001403	YDR109C	IV:673519-675667	ctrl_t1	YOX1_oe_t1	OK	22.381	20.5075	-0.126123	-0.591019	0.39965	0.999246	no
P1368	XLOC_001404	ALT2	IV:678240-679852	ctrl_t1	YOX1_oe_t1	OK	33.8528	35.8353	0.0821062	0.362734	0.5992	0.999246	no
P1369	XLOC_001405	PDS1	IV:680495-681617	ctrl_t1	YOX1_oe_t1	OK	40.3834	35.4647	-0.187377	-0.862043	0.21815	0.999246	no
P137	XLOC_000144	YBL077W	II:80896-84261	ctrl_t1	YOX1_oe_t1	OK	106.684	124.37	0.221295	0.162769	0.8106	0.999246	no
P1370	XLOC_001406	YDR114C	IV:681923-682492	ctrl_t1	YOX1_oe_t1	OK	1.95335	1.99912	0.0334169	0.0137813	0.92425	0.999246	no
P1371	XLOC_001407	MRPL1	IV:682723-683581	ctrl_t1	YOX1_oe_t1	OK	61.2545	59.4434	-0.0432981	-0.201791	0.77685	0.999246	no
P1372	XLOC_001408	TMA64	IV:683945-685643	ctrl_t1	YOX1_oe_t1	OK	38.0556	38.8161	0.0285434	0.136519	0.841	0.999246	no
P1373	XLOC_001409	TRM1	IV:691548-693261	ctrl_t1	YOX1_oe_t1	OK	52.4977	52.9525	0.0124447	0.0603597	0.9304	0.999246	no
P1374	XLOC_001410	INO2	IV:698553-699468	ctrl_t1	YOX1_oe_t1	OK	38.892	35.4511	-0.133642	-0.597382	0.39455	0.999246	no
P1375	XLOC_001411	ECM18	IV:701396-702758	ctrl_t1	YOX1_oe_t1	OK	17.2454	17.7098	0.0383344	0.165249	0.81545	0.999246	no
P1376	XLOC_001412	SAC6	IV:713339-715379	ctrl_t1	YOX1_oe_t1	OK	282.856	274.647	-0.0424875	-0.202249	0.76745	0.999246	no
P1377	XLOC_001413	FIN1	IV:715746-716622	ctrl_t1	YOX1_oe_t1	OK	33.7838	32.1023	-0.0736548	-0.321481	0.6421	0.999246	no
P1378	XLOC_001414	YDR131C	IV:716789-718460	ctrl_t1	YOX1_oe_t1	OK	22.9495	23.6963	0.0461978	0.212506	0.7679	0.999246	no
P1379	XLOC_001415	YDR132C	IV:718815-720303	ctrl_t1	YOX1_oe_t1	OK	34.1302	38.4846	0.173233	0.817073	0.2402	0.999246	no
P138	XLOC_000145	YBL073W	II:86721-87957	ctrl_t1	YOX1_oe_t1	OK	14.3136	18.114	0.339717	0.418948	0.54975	0.999246	no
P1380	XLOC_001416	YDR133C	IV:720961-721481	ctrl_t1	YOX1_oe_t1	OK	291.168	304.121	0.0627951	0.113965	0.8682	0.999246	no
P1381	XLOC_001417	YCF1	IV:723003-727551	ctrl_t1	YOX1_oe_t1	OK	144.493	139.807	-0.047563	-0.223287	0.74635	0.999246	no
P1382	XLOC_001418	VPS61	IV:727710-730250	ctrl_t1	YOX1_oe_t1	OK	1.5798	1.06882	-0.563724	-0.226424	0.4591	0.999246	no
P1383	XLOC_001419	RUB1	IV:733617-733924	ctrl_t1	YOX1_oe_t1	OK	476.522	498.041	0.0637192	0.28139	0.6888	0.999246	no
P1384	XLOC_001420	DOP1	IV:734900-739997	ctrl_t1	YOX1_oe_t1	OK	41.2316	42.7442	0.0519787	0.252143	0.7192	0.999246	no
P1385	XLOC_001421	PEX7	IV:740472-741600	ctrl_t1	YOX1_oe_t1	OK	31.1185	31.3079	0.00875116	0.0394451	0.95575	0.999246	no
P1386	XLOC_001422	SAN1	IV:742041-743874	ctrl_t1	YOX1_oe_t1	OK	41.2867	40.3878	-0.031758	-0.15307	0.82765	0.999246	no
P1387	XLOC_001423	MKC7	IV:744310-746101	ctrl_t1	YOX1_oe_t1	OK	35.8435	37.7575	0.0750503	0.359463	0.6115	0.999246	no
P1388	XLOC_001424	SWI5	IV:748612-750742	ctrl_t1	YOX1_oe_t1	OK	31.8708	17.3058	-0.880982	-4.13426	5e-05	0.00354667	yes
P1389	XLOC_001425	KGD2	IV:753674-755066	ctrl_t1	YOX1_oe_t1	OK	493.982	453.851	-0.12224	-0.577161	0.40665	0.999246	no
P139	XLOC_000147	KTI11	II:89977-90531	ctrl_t1	YOX1_oe_t1	OK	150.976	129.893	-0.217	-0.569115	0.4221	0.999246	no
P1390	XLOC_001426	YDR149C	IV:755554-763874	ctrl_t1	YOX1_oe_t1	OK	0.566967	0.758921	0.420686	0.050364	0.8133	0.999246	no
P1391	XLOC_001427	CTH1	IV:764177-765155	ctrl_t1	YOX1_oe_t1	OK	39.9067	42.9747	0.106857	0.488132	0.4806	0.999246	no
P1392	XLOC_001428	ENT5	IV:766735-767971	ctrl_t1	YOX1_oe_t1	OK	73.7318	71.5156	-0.044028	-0.213167	0.76325	0.999246	no
P1393	XLOC_001429	CPR1	IV:768402-769000	ctrl_t1	YOX1_oe_t1	OK	3053.69	3060.4	0.00316907	0.0113245	0.9853	0.999246	no
P1394	XLOC_001429	YDR154C	IV:768402-769000	ctrl_t1	YOX1_oe_t1	OK	2902.15	3238.29	0.158109	0.408371	0.56075	0.999246	no
P1395	XLOC_001430	NBP2	IV:780389-781100	ctrl_t1	YOX1_oe_t1	OK	35.1226	40.1934	0.194558	0.829404	0.2394	0.999246	no
P1396	XLOC_001431	SEC1	IV:782040-784215	ctrl_t1	YOX1_oe_t1	OK	41.0209	42.8114	0.0616364	0.29915	0.6707	0.999246	no
P1397	XLOC_001432	SEC5	IV:786305-789221	ctrl_t1	YOX1_oe_t1	OK	27.0417	29.2453	0.11302	0.547223	0.4329	0.999246	no
P1398	XLOC_001433	STB3	IV:792347-793889	ctrl_t1	YOX1_oe_t1	OK	47.2952	51.4927	0.122674	0.589654	0.4052	0.999246	no
P1399	XLOC_001434	YDR169C-A	IV:794573-794723	ctrl_t1	YOX1_oe_t1	OK	27.533	14.8458	-0.891113	-0.717057	0.29475	0.999246	no
P14	XLOC_000013	FLC2	I:45898-48250	ctrl_t1	YOX1_oe_t1	OK	79.0403	68.8682	-0.198751	-0.965514	0.16715	0.999246	no
P140	XLOC_000148	AST1	II:90604-92030	ctrl_t1	YOX1_oe_t1	OK	37.6276	35.2963	-0.092274	-0.427348	0.5421	0.999246	no
P1400	XLOC_001435	SEC7	IV:796192-802222	ctrl_t1	YOX1_oe_t1	OK	106.439	104.899	-0.0210322	-0.0987506	0.89045	0.999246	no
P1401	XLOC_001437	ARG82	IV:810564-811632	ctrl_t1	YOX1_oe_t1	OK	15.1768	17.5256	0.207597	0.841977	0.235	0.999246	no
P1402	XLOC_001438	RSM24	IV:813192-814152	ctrl_t1	YOX1_oe_t1	OK	52.4991	48.2576	-0.121538	-0.565245	0.4268	0.999246	no
P1403	XLOC_001439	CSN9	IV:818707-819196	ctrl_t1	YOX1_oe_t1	OK	19.5756	21.3719	0.126662	0.418172	0.5596	0.999246	no
P1404	XLOC_001440	SAS4	IV:825909-827355	ctrl_t1	YOX1_oe_t1	OK	26.1504	27.7821	0.0873265	0.400986	0.575	0.999246	no
P1405	XLOC_001441	YDR183C-A	IV:830396-831513	ctrl_t1	YOX1_oe_t1	OK	105.66	135.862	0.362718	0.739304	0.2912	0.999246	no
P1406	XLOC_001441	ATC1	IV:830396-831513	ctrl_t1	YOX1_oe_t1	OK	46.8355	51.4655	0.136002	0.571872	0.41415	0.999246	no
P1407	XLOC_001442	UPS3	IV:831933-832473	ctrl_t1	YOX1_oe_t1	OK	21.0389	15.3444	-0.455346	-1.51333	0.034	0.800945	no
P1408	XLOC_001443	YDR186C	IV:832858-835492	ctrl_t1	YOX1_oe_t1	OK	79.461	86.0111	0.114275	0.554389	0.42355	0.999246	no
P1409	XLOC_001444	YDR187C	IV:836227-838061	ctrl_t1	YOX1_oe_t1	OK	3.32431	3.0564	-0.121222	-0.0377478	0.92775	0.999246	no
P141	XLOC_000149	PRS4	II:92413-93394	ctrl_t1	YOX1_oe_t1	OK	51.6409	52.6536	0.0280183	0.130909	0.8478	0.999246	no
P1410	XLOC_001445	RVB1	IV:840603-841995	ctrl_t1	YOX1_oe_t1	OK	113.472	85.0326	-0.416248	-2.02636	0.00435	0.1827	no
P1411	XLOC_001446	NUP42	IV:843568-844952	ctrl_t1	YOX1_oe_t1	OK	25.7	25.1958	-0.0285809	-0.116773	0.8638	0.999246	no
P1412	XLOC_001447	MSS116	IV:845951-847946	ctrl_t1	YOX1_oe_t1	OK	93.444	102.787	0.137482	0.66814	0.33735	0.999246	no
P1413	XLOC_001448	CAB5	IV:850273-850999	ctrl_t1	YOX1_oe_t1	OK	68.8663	63.6362	-0.11395	-0.524529	0.44915	0.999246	no
P1414	XLOC_001449	RKM2	IV:852532-853972	ctrl_t1	YOX1_oe_t1	OK	23.4094	21.4991	-0.122812	-0.551307	0.4289	0.999246	no
P1415	XLOC_001450	VPS64	IV:854174-856093	ctrl_t1	YOX1_oe_t1	OK	33.5667	33.6317	0.00279381	0.0129478	0.9858	0.999246	no
P1416	XLOC_001451	RAV2	IV:856897-857999	ctrl_t1	YOX1_oe_t1	OK	32.6893	33.8689	0.0511431	0.198225	0.7754	0.999246	no
P1417	XLOC_001452	UME6	IV:865011-867522	ctrl_t1	YOX1_oe_t1	OK	20.7611	22.4492	0.112785	0.534512	0.45005	0.999246	no
P1418	XLOC_001453	YDR209C	IV:871035-871449	ctrl_t1	YOX1_oe_t1	OK	62.458	67.1071	0.103577	0.31636	0.65015	0.999246	no
P1419	XLOC_001454	YDR210C-D	IV:878658-883927	ctrl_t1	YOX1_oe_t1	HIDATA	0	0	0	0	1	1	no
P142	XLOC_000150	YBL065W	II:96668-100307	ctrl_t1	YOX1_oe_t1	OK	25.5539	20.1487	-0.342861	-0.256566	0.7061	0.999246	no
P1420	XLOC_001455	YDR215C	IV:894088-894502	ctrl_t1	YOX1_oe_t1	OK	8.32965	9.84426	0.241028	0.545636	0.4373	0.999246	no
P1421	XLOC_001456	RAD9	IV:899550-903480	ctrl_t1	YOX1_oe_t1	OK	32.8163	32.3722	-0.0196612	-0.0957556	0.8904	0.999246	no
P1422	XLOC_001457	SPR28	IV:903780-905052	ctrl_t1	YOX1_oe_t1	OK	1.25059	1.41327	0.176436	0.357014	0.60885	0.999246	no
P1423	XLOC_001458	MFB1	IV:905454-906852	ctrl_t1	YOX1_oe_t1	OK	32.4161	34.7892	0.101928	0.476184	0.4954	0.999246	no
P1424	XLOC_001459	YDR220C	IV:906999-907293	ctrl_t1	YOX1_oe_t1	NOTEST	0.747668	0.652392	-0.196659	0	1	1	no
P1425	XLOC_001460	HTB1	IV:914316-914712	ctrl_t1	YOX1_oe_t1	OK	756.066	702.892	-0.105209	-0.512365	0.4635	0.999246	no
P1426	XLOC_001461	PCF11	IV:921925-923806	ctrl_t1	YOX1_oe_t1	OK	26.4065	28.6896	0.119633	0.563827	0.4181	0.999246	no
P1427	XLOC_001462	COX20	IV:926222-926910	ctrl_t1	YOX1_oe_t1	OK	86.4763	79.2651	-0.125618	-0.521882	0.4578	0.999246	no
P1428	XLOC_001463	RTN1	IV:929469-930357	ctrl_t1	YOX1_oe_t1	OK	385.086	407.129	0.0803059	0.38882	0.5803	0.999246	no
P1429	XLOC_001464	FMN1	IV:935235-935892	ctrl_t1	YOX1_oe_t1	OK	44.0201	46.0175	0.0640199	0.276286	0.69085	0.999246	no
P143	XLOC_000151	KIP1	II:101885-105221	ctrl_t1	YOX1_oe_t1	OK	19.6263	19.7582	0.00966734	0.0464319	0.94565	0.999246	no
P1430	XLOC_001465	SEC26	IV:937894-940816	ctrl_t1	YOX1_oe_t1	OK	180.241	185.186	0.0390515	0.185611	0.7944	0.999246	no
P1431	XLOC_001466	YDR239C	IV:941056-943420	ctrl_t1	YOX1_oe_t1	OK	20.4108	19.6527	-0.0545997	-0.256493	0.71545	0.999246	no
P1432	XLOC_001467	SNU56	IV:943673-945438	ctrl_t1	YOX1_oe_t1	OK	19.2773	20.8942	0.1162	0.516266	0.46115	0.999246	no
P1433	XLOC_001468	PRP28	IV:948517-950284	ctrl_t1	YOX1_oe_t1	OK	22.7876	24.7821	0.12105	0.561436	0.4183	0.999246	no
P1434	XLOC_001469	YDR248C	IV:957757-958339	ctrl_t1	YOX1_oe_t1	OK	97.5747	80.3259	-0.280642	-1.28824	0.0678	0.999246	no
P1435	XLOC_001470	YDR249C	IV:958680-959802	ctrl_t1	YOX1_oe_t1	OK	14.6814	16.8828	0.201565	0.821907	0.24655	0.999246	no
P1436	XLOC_001471	YDR250C	IV:960085-960361	ctrl_t1	YOX1_oe_t1	OK	0.81554	2.01663	1.30612	0.642724	0.32905	0.999246	no
P1437	XLOC_001472	MET32	IV:963989-964565	ctrl_t1	YOX1_oe_t1	OK	21.3332	19.6824	-0.116193	-0.413634	0.55885	0.999246	no
P1438	XLOC_001473	RMD5	IV:966556-967822	ctrl_t1	YOX1_oe_t1	OK	41.7058	43.1093	0.047751	0.225114	0.75045	0.999246	no
P1439	XLOC_001474	CTA1	IV:968132-969680	ctrl_t1	YOX1_oe_t1	OK	25.5354	25.6276	0.00519515	0.023923	0.9728	0.999246	no
P144	XLOC_000152	YBL062W	II:105307-107406	ctrl_t1	YOX1_oe_t1	NOTEST	0	0	0	0	1	1	no
P1440	XLOC_001475	RKM4	IV:969989-971474	ctrl_t1	YOX1_oe_t1	OK	26.1491	26.3496	0.0110189	0.0505986	0.94345	0.999246	no
P1441	XLOC_001476	HSP78	IV:971807-974243	ctrl_t1	YOX1_oe_t1	OK	92.911	98.5442	0.0849213	0.411282	0.555	0.999246	no
P1442	XLOC_001477	YAP6	IV:974630-975782	ctrl_t1	YOX1_oe_t1	OK	22.4244	24.8658	0.149091	0.651815	0.3605	0.999246	no
P1443	XLOC_001478	SWM1	IV:976716-977229	ctrl_t1	YOX1_oe_t1	OK	44.1097	41.7223	-0.0802781	-0.322196	0.64435	0.999246	no
P1444	XLOC_001479	EXG2	IV:977520-979209	ctrl_t1	YOX1_oe_t1	OK	45.1121	43.3176	-0.058561	-0.282002	0.689	0.999246	no
P1445	XLOC_001481	YDR261C-D	IV:987533-992349	ctrl_t1	YOX1_oe_t1	HIDATA	0	0	0	0	1	1	no
P1446	XLOC_001482	DIN7	IV:994241-995534	ctrl_t1	YOX1_oe_t1	OK	38.1826	33.5625	-0.186064	-0.866487	0.21045	0.999246	no
P1447	XLOC_001483	AKR1	IV:996028-998323	ctrl_t1	YOX1_oe_t1	OK	84.0102	84.5705	0.00958952	0.0466132	0.9472	0.999246	no
P1448	XLOC_001484	YDR266C	IV:1000103-1002023	ctrl_t1	YOX1_oe_t1	OK	47.0361	45.3861	-0.0515182	-0.249772	0.7237	0.999246	no
P1449	XLOC_001485	CIA1	IV:1002509-1003502	ctrl_t1	YOX1_oe_t1	OK	40.7399	42.7213	0.0685105	0.314055	0.652	0.999246	no
P145	XLOC_000153	YEL1	II:107931-109995	ctrl_t1	YOX1_oe_t1	OK	15.6227	15.5794	-0.00400029	-0.0180496	0.9816	0.999246	no
P1450	XLOC_001486	YDR269C	IV:1005664-1008766	ctrl_t1	YOX1_oe_t1	NOTEST	0.241687	0	#NAME?	0	1	1	no
P1451	XLOC_001487	YDR271C	IV:1005664-1008766	ctrl_t1	YOX1_oe_t1	OK	52.253	39.6964	-0.396506	-0.681568	0.32845	0.999246	no
P1452	XLOC_001488	YDR274C	IV:1011588-1011960	ctrl_t1	YOX1_oe_t1	OK	32.4666	31.5416	-0.0416994	-0.133683	0.84665	0.999246	no
P1453	XLOC_001489	PMP3	IV:1013475-1013643	ctrl_t1	YOX1_oe_t1	OK	1581.1	1423.11	-0.151885	-0.670743	0.3379	0.999246	no
P1454	XLOC_001490	MTH1	IV:1014400-1015702	ctrl_t1	YOX1_oe_t1	OK	255.133	266.724	0.0640982	0.309953	0.6607	0.999246	no
P1455	XLOC_001491	YDR278C	IV:1017000-1017318	ctrl_t1	YOX1_oe_t1	OK	1.11576	0.354518	-1.6541	-1.09234	0.29245	0.999246	no
P1456	XLOC_001492	PHM6	IV:1022006-1022321	ctrl_t1	YOX1_oe_t1	OK	13.1948	13.8012	0.0648192	0.135026	0.85055	0.999246	no
P1457	XLOC_001493	YDR282C	IV:1023510-1024755	ctrl_t1	YOX1_oe_t1	OK	24.556	24.1008	-0.0269919	-0.120039	0.8638	0.999246	no
P1458	XLOC_001494	GCN2	IV:1025069-1030049	ctrl_t1	YOX1_oe_t1	OK	40.243	40.6966	0.0161715	0.0785	0.91345	0.999246	no
P1459	XLOC_001495	DPP1	IV:1030549-1031419	ctrl_t1	YOX1_oe_t1	OK	76.5764	77.0982	0.00979698	0.0465891	0.9485	0.999246	no
P146	XLOC_000154	YBL059W	II:110593-111244	ctrl_t1	YOX1_oe_t1	OK	51.2483	51.0153	-0.00657417	-0.0281619	0.96865	0.999246	no
P1460	XLOC_001496	YDR286C	IV:1035230-1035575	ctrl_t1	YOX1_oe_t1	OK	53.5085	45.1658	-0.244538	-0.852226	0.22675	0.999246	no
P1461	XLOC_001497	RTT103	IV:1038279-1039699	ctrl_t1	YOX1_oe_t1	OK	30.3336	32.9633	0.119943	0.544814	0.4391	0.999246	no
P1462	XLOC_001498	SRP101	IV:1043145-1045011	ctrl_t1	YOX1_oe_t1	OK	59.6254	61.0043	0.0329847	0.160552	0.81965	0.999246	no
P1463	XLOC_001499	SSD1	IV:1045639-1049392	ctrl_t1	YOX1_oe_t1	OK	111.731	108.303	-0.0449617	-0.21603	0.75465	0.999246	no
P1464	XLOC_001500	DPL1	IV:1050458-1052228	ctrl_t1	YOX1_oe_t1	OK	94.7881	89.5658	-0.0817573	-0.398098	0.56325	0.999246	no
P1465	XLOC_001501	HDA2	IV:1052622-1054647	ctrl_t1	YOX1_oe_t1	OK	28.8807	31.0331	0.103704	0.494973	0.48655	0.999246	no
P1466	XLOC_001502	ATP5	IV:1058175-1058814	ctrl_t1	YOX1_oe_t1	OK	836.825	790.018	-0.0830404	-0.400405	0.57035	0.999246	no
P1467	XLOC_001503	PRO1	IV:1061504-1062791	ctrl_t1	YOX1_oe_t1	OK	71.5551	65.1652	-0.134953	-0.652334	0.3538	0.999246	no
P1468	XLOC_001504	RSC3	IV:1068728-1071386	ctrl_t1	YOX1_oe_t1	OK	34.2748	33.8901	-0.0162816	-0.0790623	0.9095	0.999246	no
P1469	XLOC_001505	CPR5	IV:1071879-1072557	ctrl_t1	YOX1_oe_t1	OK	372.532	363.448	-0.0356185	-0.17303	0.80785	0.999246	no
P147	XLOC_000155	SHP1	II:111436-112708	ctrl_t1	YOX1_oe_t1	OK	133.455	127.052	-0.0709377	-0.345509	0.6255	0.999246	no
P1470	XLOC_001506	HNT2	IV:1072745-1073488	ctrl_t1	YOX1_oe_t1	OK	47.9283	51.5979	0.106432	0.465912	0.5084	0.999246	no
P1471	XLOC_001507	YDR306C	IV:1073734-1075171	ctrl_t1	YOX1_oe_t1	OK	35.4476	38.061	0.102624	0.483915	0.4874	0.999246	no
P1472	XLOC_001509	SRB7	IV:1078026-1078449	ctrl_t1	YOX1_oe_t1	OK	96.7798	94.7914	-0.0299489	-0.12994	0.8516	0.999246	no
P1473	XLOC_001510	GIC2	IV:1079047-1080199	ctrl_t1	YOX1_oe_t1	OK	88.8647	70.3945	-0.336147	-1.62371	0.01955	0.552244	no
P1474	XLOC_001511	SUM1	IV:1081127-1084316	ctrl_t1	YOX1_oe_t1	OK	45.3681	45.3962	0.000892146	0.0043445	0.99485	0.999246	no
P1475	XLOC_001512	PIB1	IV:1089218-1090079	ctrl_t1	YOX1_oe_t1	OK	45.1562	48.1571	0.0928246	0.421867	0.55765	0.999246	no
P1476	XLOC_001513	RAD34	IV:1090432-1092511	ctrl_t1	YOX1_oe_t1	OK	20.4509	22.2523	0.121789	0.568452	0.4152	0.999246	no
P1477	XLOC_001514	IPK1	IV:1092740-1093586	ctrl_t1	YOX1_oe_t1	OK	18.8141	18.2554	-0.0434931	-0.171038	0.80635	0.999246	no
P1478	XLOC_001516	YDR319C	IV:1105002-1105827	ctrl_t1	YOX1_oe_t1	OK	35.972	35.1364	-0.0339067	-0.148063	0.82695	0.999246	no
P1479	XLOC_001517	SWA2	IV:1106094-1108101	ctrl_t1	YOX1_oe_t1	OK	35.3829	34.034	-0.0560737	-0.269451	0.697	0.999246	no
P148	XLOC_000156	PTC3	II:113761-115168	ctrl_t1	YOX1_oe_t1	OK	151.588	149.415	-0.0208289	-0.101188	0.8875	0.999246	no
P1480	XLOC_001518	DAD4	IV:1108279-1108621	ctrl_t1	YOX1_oe_t1	OK	488.828	456.341	-0.0992145	-0.420511	0.54795	0.999246	no
P1481	XLOC_001519	TIM11	IV:1112002-1112293	ctrl_t1	YOX1_oe_t1	OK	789.131	694.538	-0.184211	-0.888029	0.2003	0.999246	no
P1482	XLOC_001520	PEP7	IV:1112479-1114027	ctrl_t1	YOX1_oe_t1	OK	12.4349	14.879	0.258885	1.09869	0.1213	0.999246	no
P1483	XLOC_001521	UTP4	IV:1114432-1116763	ctrl_t1	YOX1_oe_t1	OK	48.2582	53.0177	0.135698	0.66032	0.3455	0.999246	no
P1484	XLOC_001522	YSP2	IV:1120608-1124925	ctrl_t1	YOX1_oe_t1	OK	28.2525	27.2864	-0.0501994	-0.244354	0.72325	0.999246	no
P1485	XLOC_001523	SKP1	IV:1125301-1126018	ctrl_t1	YOX1_oe_t1	OK	327.223	333.808	0.0287444	0.125809	0.8613	0.999246	no
P1486	XLOC_001524	PEX3	IV:1126269-1127595	ctrl_t1	YOX1_oe_t1	OK	47.2611	49.752	0.0741	0.353575	0.61205	0.999246	no
P1487	XLOC_001525	YDR333C	IV:1133259-1135431	ctrl_t1	YOX1_oe_t1	OK	39.5242	35.708	-0.14649	-0.708469	0.31095	0.999246	no
P1488	XLOC_001526	YDR338C	IV:1147378-1149466	ctrl_t1	YOX1_oe_t1	OK	18.5512	19.9025	0.101436	0.469296	0.50195	0.999246	no
P1489	XLOC_001527	FCF1	IV:1149950-1150520	ctrl_t1	YOX1_oe_t1	OK	115.946	127.926	0.141854	0.66826	0.3449	0.999246	no
P149	XLOC_000157	TOD6	II:117588-119166	ctrl_t1	YOX1_oe_t1	OK	36.5425	39.0442	0.0955355	0.454157	0.52465	0.999246	no
P1490	XLOC_001529	YDR341C	IV:1151802-1153626	ctrl_t1	YOX1_oe_t1	OK	188.182	191.6	0.0259671	0.125623	0.8565	0.999246	no
P1491	XLOC_001530	HXT7	IV:1154215-1155928	ctrl_t1	YOX1_oe_t1	OK	112.544	95.0481	-0.243762	-1.18471	0.08695	0.999246	no
P1492	XLOC_001531	HXT6	IV:1159607-1161320	ctrl_t1	YOX1_oe_t1	OK	39.6038	47.0589	0.248829	1.1933	0.08725	0.999246	no
P1493	XLOC_001532	YDR344C	IV:1162005-1162449	ctrl_t1	YOX1_oe_t1	OK	6.03389	5.3286	-0.179332	-0.360928	0.6066	0.999246	no
P1494	XLOC_001533	HXT3	IV:1162956-1164660	ctrl_t1	YOX1_oe_t1	OK	21.7843	25.7536	0.241486	1.114	0.1155	0.999246	no
P1495	XLOC_001534	SVF1	IV:1167213-1168659	ctrl_t1	YOX1_oe_t1	OK	119.654	122.434	0.0331318	0.161276	0.8184	0.999246	no
P1496	XLOC_001535	YDR348C	IV:1170325-1171825	ctrl_t1	YOX1_oe_t1	OK	62.2032	63.3018	0.0252565	0.122564	0.8596	0.999246	no
P1497	XLOC_001536	YPS7	IV:1172385-1174176	ctrl_t1	YOX1_oe_t1	OK	60.9533	59.723	-0.0294184	-0.143066	0.838	0.999246	no
P1498	XLOC_001537	ATP22	IV:1176119-1178174	ctrl_t1	YOX1_oe_t1	OK	26.6975	24.5094	-0.123368	-0.583511	0.4111	0.999246	no
P1499	XLOC_001538	YDR354C-A	IV:1184746-1185889	ctrl_t1	YOX1_oe_t1	OK	414.337	378.614	-0.130076	-0.136679	0.84325	0.999246	no
P15	XLOC_000014	OAF1	I:48563-51707	ctrl_t1	YOX1_oe_t1	OK	24.1149	25.1249	0.0591933	0.286123	0.68285	0.999246	no
P150	XLOC_000158	YBL053W	II:119334-121874	ctrl_t1	YOX1_oe_t1	OK	15.0032	13.2104	-0.183597	-0.178368	0.8034	0.999246	no
P1500	XLOC_001539	YDR355C	IV:1186066-1188941	ctrl_t1	YOX1_oe_t1	OK	0.918415	0	#NAME?	NA	0.20395	0.999246	no
P1501	XLOC_001540	CNL1	IV:1189198-1189567	ctrl_t1	YOX1_oe_t1	OK	188.131	166.995	-0.171931	-0.777566	0.2721	0.999246	no
P1502	XLOC_001541	EAF1	IV:1191935-1195032	ctrl_t1	YOX1_oe_t1	OK	36.2147	36.7864	0.0225984	0.105778	0.87755	0.999246	no
P1503	XLOC_001542	BCP1	IV:1195411-1196263	ctrl_t1	YOX1_oe_t1	OK	50.033	53.603	0.0994329	0.456573	0.51895	0.999246	no
P1504	XLOC_001543	TFC6	IV:1196678-1198697	ctrl_t1	YOX1_oe_t1	OK	25.7707	27.03	0.0688308	0.325745	0.64095	0.999246	no
P1505	XLOC_001544	CDC40	IV:1202842-1204210	ctrl_t1	YOX1_oe_t1	OK	24.3181	26.8917	0.145132	0.657235	0.3516	0.999246	no
P1506	XLOC_001545	ESF1	IV:1204496-1206383	ctrl_t1	YOX1_oe_t1	OK	92.8044	101.318	0.126626	0.615724	0.3778	0.999246	no
P1507	XLOC_001546	YDR366C	IV:1212437-1212836	ctrl_t1	YOX1_oe_t1	OK	1406.74	1644.38	0.225183	1.089	0.12115	0.999246	no
P1508	XLOC_001547	XRS2	IV:1215015-1217580	ctrl_t1	YOX1_oe_t1	OK	16.4162	17.2451	0.0710715	0.331764	0.6347	0.999246	no
P1509	XLOC_001548	YDR370C	IV:1217781-1219110	ctrl_t1	YOX1_oe_t1	OK	20.8331	22.6523	0.120778	0.535099	0.44925	0.999246	no
P151	XLOC_000159	SEC17	II:125124-126119	ctrl_t1	YOX1_oe_t1	OK	99.8586	91.4986	-0.126137	-0.607223	0.3932	0.999246	no
P1510	XLOC_001549	YDR371C-A	IV:1219412-1220948	ctrl_t1	YOX1_oe_t1	OK	202.09	270.973	0.423149	0.266026	0.685	0.999246	no
P1511	XLOC_001550	VPS74	IV:1221111-1222149	ctrl_t1	YOX1_oe_t1	OK	135.158	134.223	-0.0100178	-0.0487732	0.9449	0.999246	no
P1512	XLOC_001551	YDR374C	IV:1223473-1224394	ctrl_t1	YOX1_oe_t1	OK	0.590237	0.706678	0.259758	0.329104	0.65355	0.999246	no
P1513	XLOC_001552	BCS1	IV:1225165-1226536	ctrl_t1	YOX1_oe_t1	OK	31.4829	29.4237	-0.0975897	-0.45076	0.52145	0.999246	no
P1514	XLOC_001553	LSM6	IV:1229348-1229609	ctrl_t1	YOX1_oe_t1	OK	277.471	226.722	-0.291409	-1.22202	0.08145	0.999246	no
P1515	XLOC_001554	YDR379C-A	IV:1233277-1233517	ctrl_t1	YOX1_oe_t1	OK	278.811	246.328	-0.178705	-0.722916	0.30315	0.999246	no
P1516	XLOC_001555	YDR381C-A	IV:1238311-1238850	ctrl_t1	YOX1_oe_t1	OK	74.9139	77.526	0.0494462	0.190811	0.78285	0.999246	no
P1517	XLOC_001556	NKP1	IV:1239959-1240676	ctrl_t1	YOX1_oe_t1	OK	25.3065	24.968	-0.0194256	-0.0775738	0.91015	0.999246	no
P1518	XLOC_001557	ATO3	IV:1241203-1242031	ctrl_t1	YOX1_oe_t1	OK	65.3649	74.1017	0.18099	0.848886	0.2253	0.999246	no
P1519	XLOC_001558	YDR387C	IV:1248153-1249821	ctrl_t1	YOX1_oe_t1	OK	24.6297	24.5409	-0.0052148	-0.0241221	0.97335	0.999246	no
P152	XLOC_000160	MOH1	II:126827-127244	ctrl_t1	YOX1_oe_t1	OK	53.8727	37.7691	-0.512347	-1.91914	0.006	0.2394	no
P1520	XLOC_001559	UBA2	IV:1254936-1256847	ctrl_t1	YOX1_oe_t1	OK	46.2677	45.0471	-0.0385713	-0.186876	0.7891	0.999246	no
P1521	XLOC_001561	YDR391C	IV:1257357-1258056	ctrl_t1	YOX1_oe_t1	OK	63.9111	62.9455	-0.0219634	-0.100064	0.8854	0.999246	no
P1522	XLOC_001562	NCB2	IV:1266294-1266898	ctrl_t1	YOX1_oe_t1	OK	96.5374	92.9099	-0.0552553	-0.214379	0.75795	0.999246	no
P1523	XLOC_001563	DIT2	IV:1272222-1273703	ctrl_t1	YOX1_oe_t1	OK	2.75686	3.7854	0.457419	1.35845	0.0547	0.999246	no
P1524	XLOC_001564	RPB7	IV:1276653-1277169	ctrl_t1	YOX1_oe_t1	OK	93.3181	103.088	0.143644	0.653058	0.34985	0.999246	no
P1525	XLOC_001565	TRS120	IV:1284068-1287938	ctrl_t1	YOX1_oe_t1	OK	36.5757	37.7353	0.0450284	0.219337	0.75785	0.999246	no
P1526	XLOC_001566	ADE8	IV:1288214-1288859	ctrl_t1	YOX1_oe_t1	OK	100.031	103.903	0.0547783	0.258214	0.71605	0.999246	no
P1527	XLOC_001567	STE14	IV:1292371-1293091	ctrl_t1	YOX1_oe_t1	OK	37.7204	41.8589	0.150189	0.64908	0.35705	0.999246	no
P1528	XLOC_001568	DFM1	IV:1293368-1294394	ctrl_t1	YOX1_oe_t1	OK	71.2694	64.0373	-0.154371	-0.737556	0.29875	0.999246	no
P1529	XLOC_001569	YDR413C	IV:1294692-1295411	ctrl_t1	YOX1_oe_t1	OK	77.3281	86.4605	0.161047	0.677357	0.3351	0.999246	no
P153	XLOC_000161	RRT1	II:127298-127610	ctrl_t1	YOX1_oe_t1	OK	44.7058	31.1322	-0.522053	-1.56241	0.02825	0.721392	no
P1530	XLOC_001570	ERD1	IV:1295597-1296686	ctrl_t1	YOX1_oe_t1	OK	21.5615	23.1755	0.104144	0.447637	0.5284	0.999246	no
P1531	XLOC_001571	YDR415C	IV:1297036-1298161	ctrl_t1	YOX1_oe_t1	OK	40.1136	37.4704	-0.098337	-0.454372	0.5115	0.999246	no
P1532	XLOC_001572	YDR417C	IV:1301554-1302113	ctrl_t1	YOX1_oe_t1	OK	2.0391	2.62704	0.365507	0.0484021	0.8464	0.999246	no
P1533	XLOC_001573	SIP1	IV:1315325-1317773	ctrl_t1	YOX1_oe_t1	OK	37.2423	37.4467	0.00789853	0.0383485	0.9556	0.999246	no
P1534	XLOC_001574	CAD1	IV:1318045-1319275	ctrl_t1	YOX1_oe_t1	OK	56.8985	59.1764	0.0566313	0.27161	0.7001	0.999246	no
P1535	XLOC_001575	DYN2	IV:1319386-1319841	ctrl_t1	YOX1_oe_t1	OK	351.18	309.012	-0.18455	-0.827638	0.24605	0.999246	no
P1536	XLOC_001576	YDR426C	IV:1320063-1322006	ctrl_t1	YOX1_oe_t1	OK	45.0303	40.4207	-0.155804	-0.297983	0.6673	0.999246	no
P1537	XLOC_001577	BNA7	IV:1323453-1324239	ctrl_t1	YOX1_oe_t1	OK	39.7027	43.3125	0.125547	0.55478	0.42545	0.999246	no
P1538	XLOC_001578	TIF35	IV:1324476-1325301	ctrl_t1	YOX1_oe_t1	OK	234.741	242.052	0.0442456	0.215464	0.75645	0.999246	no
P1539	XLOC_001579	CYM1	IV:1325500-1328701	ctrl_t1	YOX1_oe_t1	OK	46.482	46.5316	0.00153886	0.00748969	0.99225	0.999246	no
P154	XLOC_000162	PSY4	II:132423-133749	ctrl_t1	YOX1_oe_t1	OK	21.8809	20.1595	-0.118212	-0.521014	0.46635	0.999246	no
P1540	XLOC_001580	PPM1	IV:1332982-1333969	ctrl_t1	YOX1_oe_t1	OK	44.5463	49.1218	0.141059	0.652706	0.35015	0.999246	no
P1541	XLOC_001581	APT2	IV:1344516-1345062	ctrl_t1	YOX1_oe_t1	OK	97.3039	91.9763	-0.0812352	-0.371834	0.59495	0.999246	no
P1542	XLOC_001582	SSN2	IV:1345646-1349938	ctrl_t1	YOX1_oe_t1	OK	31.7277	31.8824	0.00701563	0.0338038	0.96335	0.999246	no
P1543	XLOC_001583	YDR445C	IV:1350289-1352589	ctrl_t1	YOX1_oe_t1	OK	36.6712	38.0176	0.0520212	0.0969396	0.89255	0.999246	no
P1544	XLOC_001584	RPS17B	IV:1354828-1355553	ctrl_t1	YOX1_oe_t1	OK	1016.96	1011.39	-0.00791914	-0.0383718	0.9526	0.999246	no
P1545	XLOC_001585	UTP6	IV:1357579-1358902	ctrl_t1	YOX1_oe_t1	OK	32.5532	35.8491	0.139138	0.646987	0.35315	0.999246	no
P1546	XLOC_001586	YHP1	IV:1361119-1362181	ctrl_t1	YOX1_oe_t1	OK	45.3089	19.5833	-1.21017	-5.30057	5e-05	0.00354667	yes
P1547	XLOC_001587	TSA2	IV:1365071-1365662	ctrl_t1	YOX1_oe_t1	OK	97.3596	96.8479	-0.00760235	-0.0353077	0.9593	0.999246	no
P1548	XLOC_001588	GUK1	IV:1366263-1366827	ctrl_t1	YOX1_oe_t1	OK	315.491	308.836	-0.0307595	-0.14977	0.82985	0.999246	no
P1549	XLOC_001589	YDR455C	IV:1367372-1369386	ctrl_t1	YOX1_oe_t1	OK	1.74534	1.55929	-0.162616	-0.0356821	0.9107	0.999246	no
P155	XLOC_000163	YBL044W	II:135997-136366	ctrl_t1	YOX1_oe_t1	NOTEST	0.536153	0.424439	-0.337089	0	1	1	no
P1550	XLOC_001590	HEH2	IV:1380054-1382046	ctrl_t1	YOX1_oe_t1	OK	41.0617	40.4008	-0.023409	-0.113196	0.87165	0.999246	no
P1551	XLOC_001591	PFA5	IV:1382318-1383443	ctrl_t1	YOX1_oe_t1	OK	20.8631	20.8749	0.000817348	0.00349757	0.99505	0.999246	no
P1552	XLOC_001592	YDR461C-A	IV:1385523-1385766	ctrl_t1	YOX1_oe_t1	OK	149.765	127.169	-0.235956	-0.837712	0.22855	0.999246	no
P1553	XLOC_001593	YDR464C-A	IV:1388871-1393179	ctrl_t1	YOX1_oe_t1	OK	185.426	162.622	-0.189322	-0.15537	0.8292	0.999246	no
P1554	XLOC_001594	RMT2	IV:1393335-1394574	ctrl_t1	YOX1_oe_t1	OK	52.3479	49.0602	-0.0935791	-0.445023	0.52575	0.999246	no
P1555	XLOC_001595	YDR467C	IV:1395120-1397909	ctrl_t1	YOX1_oe_t1	OK	102.175	94.9469	-0.105846	-0.199015	0.7748	0.999246	no
P1556	XLOC_001596	TLG1	IV:1398025-1398700	ctrl_t1	YOX1_oe_t1	OK	70.7908	73.176	0.0478089	0.219865	0.7598	0.999246	no
P1557	XLOC_001597	UGO1	IV:1399705-1401214	ctrl_t1	YOX1_oe_t1	OK	27.9831	28.8196	0.0424978	0.197128	0.77915	0.999246	no
P1558	XLOC_001598	PRP3	IV:1404444-1405854	ctrl_t1	YOX1_oe_t1	OK	23.2245	23.1835	-0.00255016	-0.0114427	0.98955	0.999246	no
P1559	XLOC_001599	JIP4	IV:1407463-1410094	ctrl_t1	YOX1_oe_t1	OK	33.1356	31.8852	-0.0554937	-0.269059	0.706	0.999246	no
P156	XLOC_000164	ECM13	II:136687-137461	ctrl_t1	YOX1_oe_t1	OK	41.9551	34.7287	-0.272717	-1.18545	0.0924	0.999246	no
P1560	XLOC_001600	YDR476C	IV:1410452-1411127	ctrl_t1	YOX1_oe_t1	OK	66.2243	59.6124	-0.151746	-0.68699	0.32875	0.999246	no
P1561	XLOC_001601	PEX29	IV:1415209-1416874	ctrl_t1	YOX1_oe_t1	OK	33.3432	31.4544	-0.0841343	-0.397663	0.5739	0.999246	no
P1562	XLOC_001602	PHO8	IV:1418549-1420250	ctrl_t1	YOX1_oe_t1	OK	77.8774	82.8832	0.0898745	0.437736	0.5237	0.999246	no
P1563	XLOC_001603	CWC21	IV:1420430-1420838	ctrl_t1	YOX1_oe_t1	OK	63.7864	54.3605	-0.230691	-0.908986	0.19465	0.999246	no
P1564	XLOC_001604	VPS72	IV:1424819-1427207	ctrl_t1	YOX1_oe_t1	OK	27.9494	28.2273	0.0142723	0.0685317	0.91935	0.999246	no
P1565	XLOC_001605	VPS60	IV:1427430-1428120	ctrl_t1	YOX1_oe_t1	OK	113.057	115.62	0.032335	0.154345	0.8264	0.999246	no
P1566	XLOC_001606	RIB3	IV:1428353-1428980	ctrl_t1	YOX1_oe_t1	OK	381.092	339.306	-0.167552	-0.813922	0.24905	0.999246	no
P1567	XLOC_001607	PAC11	IV:1429187-1430789	ctrl_t1	YOX1_oe_t1	OK	32.7489	29.7074	-0.140626	-0.660541	0.34315	0.999246	no
P1568	XLOC_001608	PKH1	IV:1431967-1434268	ctrl_t1	YOX1_oe_t1	OK	42.0588	39.7511	-0.0814123	-0.395467	0.5734	0.999246	no
P1569	XLOC_001609	YDR491C	IV:1434499-1435874	ctrl_t1	YOX1_oe_t1	OK	14.8124	13.6246	-0.120601	-0.175726	0.803	0.999246	no
P157	XLOC_000165	PRE7	II:141246-141972	ctrl_t1	YOX1_oe_t1	OK	225.991	238.774	0.0793796	0.386692	0.57665	0.999246	no
P1570	XLOC_001610	VPS3	IV:1438114-1441150	ctrl_t1	YOX1_oe_t1	OK	20.5991	20.7628	0.0114185	0.0546594	0.9386	0.999246	no
P1571	XLOC_001611	PUF6	IV:1441432-1443403	ctrl_t1	YOX1_oe_t1	OK	86.9985	98.7219	0.182379	0.88672	0.2048	0.999246	no
P1572	XLOC_001612	ITR1	IV:1443712-1445467	ctrl_t1	YOX1_oe_t1	OK	420.148	382.812	-0.13426	-0.629343	0.37205	0.999246	no
P1573	XLOC_001613	SEC20	IV:1445842-1446994	ctrl_t1	YOX1_oe_t1	OK	43.349	44.3155	0.0318115	0.149028	0.83335	0.999246	no
P1574	XLOC_001614	RPL37B	IV:1450197-1450853	ctrl_t1	YOX1_oe_t1	OK	4061.74	4024.84	-0.0131654	-0.0637195	0.9275	0.999246	no
P1575	XLOC_001615	SAM2	IV:1453309-1454464	ctrl_t1	YOX1_oe_t1	OK	119.192	101.194	-0.236162	-1.14857	0.10125	0.999246	no
P1576	XLOC_001616	LPP1	IV:1455041-1455866	ctrl_t1	YOX1_oe_t1	OK	41.9416	40.9116	-0.0358732	-0.159944	0.8238	0.999246	no
P1577	XLOC_001617	SPG3	IV:1456310-1456694	ctrl_t1	YOX1_oe_t1	OK	40.268	51.1211	0.344284	1.24423	0.07835	0.999246	no
P1578	XLOC_001618	PSP1	IV:1456694-1459220	ctrl_t1	YOX1_oe_t1	OK	90.3284	93.6095	0.0514759	0.249551	0.72405	0.999246	no
P1579	XLOC_001619	YDR506C	IV:1459727-1461554	ctrl_t1	YOX1_oe_t1	OK	21.7417	21.5004	-0.0161027	-0.0742898	0.9164	0.999246	no
P158	XLOC_000166	YBL039W-B	II:143392-143572	ctrl_t1	YOX1_oe_t1	OK	127.135	134.094	0.0768886	0.199009	0.77685	0.999246	no
P1580	XLOC_001621	GIN4	IV:1462357-1465786	ctrl_t1	YOX1_oe_t1	OK	85.2889	68.0293	-0.326201	-1.57991	0.02475	0.669508	no
P1581	XLOC_001622	GNP1	IV:1466452-1468573	ctrl_t1	YOX1_oe_t1	OK	169.38	170.187	0.00685312	0.032149	0.9622	0.999246	no
P1582	XLOC_001623	YDR510C-A	IV:1469399-1469811	ctrl_t1	YOX1_oe_t1	OK	6665.29	6210.35	-0.101994	-0.210543	0.76605	0.999246	no
P1583	XLOC_001624	EMI1	IV:1470499-1471448	ctrl_t1	YOX1_oe_t1	OK	80.3686	79.732	-0.0114734	-0.0218476	0.97615	0.999246	no
P1584	XLOC_001625	YDR514C	IV:1471547-1472999	ctrl_t1	YOX1_oe_t1	OK	19.3798	22.3112	0.20321	0.904972	0.201	0.999246	no
P1585	XLOC_001626	EMI2	IV:1474973-1476476	ctrl_t1	YOX1_oe_t1	OK	176.134	182.095	0.0480207	0.232285	0.7328	0.999246	no
P1586	XLOC_001627	URC2	IV:1481084-1483476	ctrl_t1	YOX1_oe_t1	OK	14.0635	12.7415	-0.142417	-0.607131	0.3818	0.999246	no
P1587	XLOC_001628	SPS2	IV:1483794-1485303	ctrl_t1	YOX1_oe_t1	OK	3.43437	2.40498	-0.514021	-1.47835	0.03755	0.85614	no
P1588	XLOC_001629	SPS1	IV:1485565-1487038	ctrl_t1	YOX1_oe_t1	OK	2.8017	2.98073	0.0893641	0.258442	0.72045	0.999246	no
P1589	XLOC_001630	AGE1	IV:1487541-1488990	ctrl_t1	YOX1_oe_t1	OK	38.189	39.7994	0.0595891	0.282051	0.6835	0.999246	no
P159	XLOC_000167	MRPL16	II:146186-146885	ctrl_t1	YOX1_oe_t1	OK	105.129	114.952	0.128861	0.61486	0.3805	0.999246	no
P1590	XLOC_001631	YDR524C-B	IV:1489597-1489798	ctrl_t1	YOX1_oe_t1	OK	13023.5	13088	0.00712517	0.0341588	0.9631	0.999246	no
P1591	XLOC_001632	YDR524C-A	IV:1489870-1490234	ctrl_t1	YOX1_oe_t1	NOTEST	0	0	0	0	1	1	no
P1592	XLOC_001633	YDR526C	IV:1491074-1492413	ctrl_t1	YOX1_oe_t1	NOTEST	0	0.108243	inf	0	1	1	no
P1593	XLOC_001635	QCR7	IV:1496164-1496548	ctrl_t1	YOX1_oe_t1	OK	1661.48	1601.24	-0.0532724	-0.25793	0.71205	0.999246	no
P1594	XLOC_001636	APA2	IV:1496790-1497768	ctrl_t1	YOX1_oe_t1	OK	65.2681	60.2304	-0.115886	-0.549179	0.4344	0.999246	no
P1595	XLOC_001637	KRE28	IV:1499395-1500553	ctrl_t1	YOX1_oe_t1	OK	24.818	24.6438	-0.0101586	-0.044782	0.94925	0.999246	no
P1596	XLOC_001638	HSP31	IV:1501446-1502160	ctrl_t1	YOX1_oe_t1	OK	266.42	308.433	0.211253	1.02762	0.1466	0.999246	no
P1597	XLOC_001639	FIT1	IV:1503313-1504900	ctrl_t1	YOX1_oe_t1	OK	7.12332	8.16723	0.197298	0.755436	0.28145	0.999246	no
P1598	XLOC_001640	YDR535C	IV:1506605-1507362	ctrl_t1	YOX1_oe_t1	OK	4.02157	4.86812	0.275607	0.542832	0.4428	0.999246	no
P1599	XLOC_001641	YDR537C	IV:1510855-1511630	ctrl_t1	YOX1_oe_t1	OK	1.22886	2.06413	0.748214	0.64985	0.36145	0.999246	no
P16	XLOC_000015	YAL047W-A	I:52800-54913	ctrl_t1	YOX1_oe_t1	OK	10.8749	11.066	0.0251378	0.0217273	0.9794	0.999246	no
P160	XLOC_000168	APL3	II:147208-150286	ctrl_t1	YOX1_oe_t1	OK	36.0364	36.9912	0.0377259	0.183701	0.7944	0.999246	no
P1600	XLOC_001642	IRC4	IV:1517135-1517675	ctrl_t1	YOX1_oe_t1	OK	8.08439	8.75131	0.114359	0.30113	0.6707	0.999246	no
P1601	XLOC_001643	YDR541C	IV:1519663-1520698	ctrl_t1	YOX1_oe_t1	OK	24.9479	24.7398	-0.0120845	-0.052259	0.9406	0.999246	no
P1602	XLOC_001644	YDR543C	IV:1524633-1524933	ctrl_t1	YOX1_oe_t1	OK	0	1.39782	inf	NA	0.0061	0.240385	no
P1603	XLOC_001645	YDR544C	IV:1525094-1525523	ctrl_t1	YOX1_oe_t1	OK	5.98064	12.633	1.07883	2.33982	0.00225	0.108	no
P1604	XLOC_001646	YDR545C-A	IV:1526320-1531711	ctrl_t1	YOX1_oe_t1	NOTEST	0	0	0	0	1	1	no
P1605	XLOC_001647	YIL177W-A	IX:482-6147	ctrl_t1	YOX1_oe_t1	NOTEST	0	0	0	0	1	1	no
P1606	XLOC_001649	VTH1	IX:11491-16141	ctrl_t1	YOX1_oe_t1	NOTEST	0.16525	0.210576	0.349694	0	1	1	no
P1607	XLOC_001650	YIL171W-A	IX:16783-18712	ctrl_t1	YOX1_oe_t1	NOTEST	0	0	0	0	1	1	no
P1608	XLOC_001655	SUC2	IX:37384-38983	ctrl_t1	YOX1_oe_t1	OK	415.441	425.142	0.0332994	0.156803	0.8239	0.999246	no
P1609	XLOC_001656	YIL161W	IX:39432-40140	ctrl_t1	YOX1_oe_t1	OK	34.73	38.6173	0.153065	0.650542	0.3582	0.999246	no
P161	XLOC_000169	HEK2	II:160183-161329	ctrl_t1	YOX1_oe_t1	OK	103.411	103.544	0.00184346	0.00897268	0.98985	0.999246	no
P1610	XLOC_001657	BNR1	IX:41824-45952	ctrl_t1	YOX1_oe_t1	OK	13.0596	14.6402	0.16482	0.786326	0.27095	0.999246	no
P1611	XLOC_001658	AIM20	IX:46200-46815	ctrl_t1	YOX1_oe_t1	OK	41.7744	30.051	-0.475209	-1.93818	0.00655	0.25039	no
P1612	XLOC_001659	YIL156W-B	IX:46948-47973	ctrl_t1	YOX1_oe_t1	OK	393.917	355.178	-0.149347	-0.333619	0.6351	0.999246	no
P1613	XLOC_001659	YIL156W-A	IX:46948-47973	ctrl_t1	YOX1_oe_t1	OK	60.6247	57.6859	-0.0716873	-0.139277	0.84595	0.999246	no
P1614	XLOC_001660	UBP7	IX:48090-51306	ctrl_t1	YOX1_oe_t1	OK	24.3616	23.8282	-0.0319361	-0.154454	0.82625	0.999246	no
P1615	XLOC_001661	RRD1	IX:55197-56379	ctrl_t1	YOX1_oe_t1	OK	65.0702	72.8984	0.163889	0.790271	0.2584	0.999246	no
P1616	XLOC_001662	YIL152W	IX:56544-57252	ctrl_t1	YOX1_oe_t1	OK	29.5977	29.7447	0.0071492	0.0293317	0.96625	0.999246	no
P1617	XLOC_001663	RPL40A	IX:68707-69528	ctrl_t1	YOX1_oe_t1	OK	1701.51	1698.89	-0.00222954	-0.010788	0.98715	0.999246	no
P1618	XLOC_001664	TID3	IX:78073-80149	ctrl_t1	YOX1_oe_t1	OK	29.1547	26.3285	-0.147102	-0.699913	0.31845	0.999246	no
P1619	XLOC_001665	CCT2	IX:83207-84885	ctrl_t1	YOX1_oe_t1	OK	171.597	174.284	0.0224123	0.108484	0.87485	0.999246	no
P162	XLOC_000170	SHE1	II:161698-162715	ctrl_t1	YOX1_oe_t1	OK	23.5687	23.5768	0.000497635	0.00212979	0.99455	0.999246	no
P1620	XLOC_001666	AXL2	IX:85052-87837	ctrl_t1	YOX1_oe_t1	OK	28.3826	24.7815	-0.195741	-0.924252	0.18425	0.999246	no
P1621	XLOC_001666	YIL141W	IX:85052-87837	ctrl_t1	YOX1_oe_t1	OK	11.4694	8.99234	-0.351015	-0.276678	0.6973	0.999246	no
P1622	XLOC_001667	OM45	IX:93618-94800	ctrl_t1	YOX1_oe_t1	OK	141.752	135.921	-0.0606005	-0.295	0.67475	0.999246	no
P1623	XLOC_001669	FLX1	IX:97394-98330	ctrl_t1	YOX1_oe_t1	OK	20.3992	19.9375	-0.033023	-0.135272	0.84575	0.999246	no
P1624	XLOC_001670	ASG1	IX:102781-105676	ctrl_t1	YOX1_oe_t1	OK	34.6549	35.3933	0.0304144	0.147759	0.831	0.999246	no
P1625	XLOC_001671	MET18	IX:113805-116904	ctrl_t1	YOX1_oe_t1	OK	36.7724	37.4847	0.0276822	0.134816	0.8493	0.999246	no
P1626	XLOC_001672	STH1	IX:117991-122071	ctrl_t1	YOX1_oe_t1	OK	53.9013	54.027	0.00336022	0.0162917	0.98205	0.999246	no
P1627	XLOC_001673	KGD1	IX:122688-125733	ctrl_t1	YOX1_oe_t1	OK	493.546	483.507	-0.0296467	-0.130462	0.8525	0.999246	no
P1628	XLOC_001674	AYR1	IX:126203-127097	ctrl_t1	YOX1_oe_t1	OK	147.508	135.214	-0.125548	-0.610745	0.38415	0.999246	no
P1629	XLOC_001675	SIM1	IX:128150-129581	ctrl_t1	YOX1_oe_t1	OK	445.949	425.276	-0.0684792	-0.324036	0.6413	0.999246	no
P163	XLOC_000171	YBL029W	II:166133-167264	ctrl_t1	YOX1_oe_t1	OK	11.4377	11.1868	-0.0319971	-0.122614	0.86015	0.999246	no
P1630	XLOC_001676	POG1	IX:130609-131665	ctrl_t1	YOX1_oe_t1	OK	44.0116	40.9421	-0.104297	-0.482747	0.48405	0.999246	no
P1631	XLOC_001677	QDR2	IX:132243-133872	ctrl_t1	YOX1_oe_t1	OK	68.5343	72.2613	0.0763972	0.371909	0.593	0.999246	no
P1632	XLOC_001678	QDR1	IX:134416-136108	ctrl_t1	YOX1_oe_t1	OK	15.756	16.3471	0.0531311	0.234673	0.7392	0.999246	no
P1633	XLOC_001679	RHO3	IX:139751-140447	ctrl_t1	YOX1_oe_t1	OK	85.5431	90.7812	0.0857427	0.403123	0.56775	0.999246	no
P1634	XLOC_001680	HIS5	IX:142927-144085	ctrl_t1	YOX1_oe_t1	OK	79.4453	73.6991	-0.108314	-0.523824	0.4536	0.999246	no
P1635	XLOC_001681	YIL115W-A	IX:144267-148709	ctrl_t1	YOX1_oe_t1	OK	28.9432	34.3812	0.248392	0.138165	0.8436	0.999246	no
P1636	XLOC_001682	SDP1	IX:150558-151188	ctrl_t1	YOX1_oe_t1	OK	9.90576	9.51183	-0.0585442	-0.174881	0.80435	0.999246	no
P1637	XLOC_001683	HOS4	IX:151594-154846	ctrl_t1	YOX1_oe_t1	OK	31.3705	30.8376	-0.0247157	-0.120194	0.86235	0.999246	no
P1638	XLOC_001684	COX5B	IX:155221-155765	ctrl_t1	YOX1_oe_t1	OK	104.924	85.2929	-0.29884	-1.31732	0.06205	0.999246	no
P1639	XLOC_001685	HPM1	IX:156044-157178	ctrl_t1	YOX1_oe_t1	OK	48.4207	47.4002	-0.0307306	-0.144718	0.8392	0.999246	no
P164	XLOC_000172	RPL19B	II:168422-169376	ctrl_t1	YOX1_oe_t1	OK	1736.42	1677.11	-0.0501431	-0.235117	0.73715	0.999246	no
P1640	XLOC_001686	YIL108W	IX:160886-162977	ctrl_t1	YOX1_oe_t1	OK	65.3663	62.0473	-0.0751778	-0.366102	0.6034	0.999246	no
P1641	XLOC_001687	MOB1	IX:166414-167444	ctrl_t1	YOX1_oe_t1	OK	53.4875	46.8394	-0.191478	-0.888189	0.20505	0.999246	no
P1642	XLOC_001688	YIL105W-A	IX:167580-169641	ctrl_t1	YOX1_oe_t1	OK	276.432	401.354	0.537951	0.485043	0.46815	0.999246	no
P1643	XLOC_001689	DPH1	IX:171750-173028	ctrl_t1	YOX1_oe_t1	OK	44.1784	45.7122	0.0492395	0.233066	0.74605	0.999246	no
P1644	XLOC_001691	YIL100W	IX:177342-177726	ctrl_t1	YOX1_oe_t1	OK	1.01969	1.83193	0.845237	0.661111	0.3302	0.999246	no
P1645	XLOC_001692	SGA1	IX:178003-179653	ctrl_t1	YOX1_oe_t1	OK	6.61078	10.7091	0.695941	2.73271	0.0002	0.0125176	yes
P1646	XLOC_001693	FYV10	IX:180426-181977	ctrl_t1	YOX1_oe_t1	OK	28.769	28.6166	-0.0076661	-0.0356961	0.9595	0.999246	no
P1647	XLOC_001694	PRK1	IX:183936-186369	ctrl_t1	YOX1_oe_t1	OK	26.4246	26.724	0.0162542	0.0779237	0.9115	0.999246	no
P1648	XLOC_001695	YIL092W	IX:189065-190967	ctrl_t1	YOX1_oe_t1	OK	13.8859	13.7688	-0.0122209	-0.0538646	0.93645	0.999246	no
P1649	XLOC_001696	ICE2	IX:193594-195070	ctrl_t1	YOX1_oe_t1	OK	37.6991	36.643	-0.040995	-0.193824	0.7851	0.999246	no
P165	XLOC_000173	LSM2	II:170622-171038	ctrl_t1	YOX1_oe_t1	OK	344.883	371.223	0.106178	0.485609	0.4816	0.999246	no
P1650	XLOC_001697	YIL089W	IX:195598-196216	ctrl_t1	YOX1_oe_t1	OK	14.1612	15.105	0.0930859	0.311112	0.6601	0.999246	no
P1651	XLOC_001699	YIL082W-A	IX:205634-210357	ctrl_t1	YOX1_oe_t1	OK	2.59936	3.73777	0.52402	2.115	0.0032	0.141867	no
P1652	XLOC_001701	THS1	IX:212498-214703	ctrl_t1	YOX1_oe_t1	OK	297.41	302.997	0.0268537	0.126226	0.85465	0.999246	no
P1653	XLOC_001702	SEC28	IX:216657-217548	ctrl_t1	YOX1_oe_t1	OK	176.62	177.154	0.0043551	0.0212155	0.97475	0.999246	no
P1654	XLOC_001703	HOP1	IX:226601-228419	ctrl_t1	YOX1_oe_t1	OK	5.84512	5.53575	-0.0784542	-0.291504	0.68225	0.999246	no
P1655	XLOC_001704	YIL071W-A	IX:228549-229994	ctrl_t1	YOX1_oe_t1	OK	17.255	16.0431	-0.105059	-0.190095	0.78365	0.999246	no
P1656	XLOC_001705	YIL068W-A	IX:233012-235474	ctrl_t1	YOX1_oe_t1	OK	3.97808	4.14842	0.0604887	0.029453	0.93705	0.999246	no
P1657	XLOC_001706	YIL066W-A	IX:235723-237809	ctrl_t1	YOX1_oe_t1	OK	23.9156	23.9318	0.00097289	0.00152614	0.993	0.999246	no
P1658	XLOC_001707	SEE1	IX:241942-242716	ctrl_t1	YOX1_oe_t1	OK	98.1936	99.9364	0.025381	0.121326	0.8613	0.999246	no
P1659	XLOC_001708	YIL060W	IX:246391-247198	ctrl_t1	YOX1_oe_t1	OK	12.4889	13.292	0.0899225	0.162315	0.8198	0.999246	no
P166	XLOC_000174	RRN10	II:171480-171918	ctrl_t1	YOX1_oe_t1	OK	28.5062	31.6058	0.148914	0.519392	0.46335	0.999246	no
P1660	XLOC_001709	YIL058W	IX:246391-247198	ctrl_t1	YOX1_oe_t1	OK	27.7713	24.7028	-0.16892	-0.241872	0.7235	0.999246	no
P1661	XLOC_001711	VHR1	IX:249990-251913	ctrl_t1	YOX1_oe_t1	OK	38.4106	45.4236	0.241937	1.16368	0.097	0.999246	no
P1662	XLOC_001712	YIL054W	IX:254542-254860	ctrl_t1	YOX1_oe_t1	OK	2.8923	4.91797	0.765846	0.900455	0.19505	0.999246	no
P1663	XLOC_001713	RHR2	IX:255114-255867	ctrl_t1	YOX1_oe_t1	OK	677.831	700.424	0.0473026	0.226557	0.74585	0.999246	no
P1664	XLOC_001714	PCL7	IX:258912-259770	ctrl_t1	YOX1_oe_t1	OK	65.6121	64.3172	-0.0287581	-0.134861	0.84505	0.999246	no
P1665	XLOC_001715	DFG10	IX:260157-260919	ctrl_t1	YOX1_oe_t1	OK	20.5292	17.4064	-0.238062	-0.912383	0.19105	0.999246	no
P1666	XLOC_001716	NEO1	IX:261436-264892	ctrl_t1	YOX1_oe_t1	OK	35.8508	36.3194	0.0187364	0.0912616	0.89445	0.999246	no
P1667	XLOC_001717	YIL046W-A	IX:268308-268473	ctrl_t1	YOX1_oe_t1	OK	23.9508	21.0998	-0.182844	-0.193994	0.77875	0.999246	no
P1668	XLOC_001718	MET30	IX:268650-270573	ctrl_t1	YOX1_oe_t1	OK	38.7017	38.1011	-0.0225635	-0.108693	0.88065	0.999246	no
P1669	XLOC_001719	PIG2	IX:271160-272777	ctrl_t1	YOX1_oe_t1	OK	16.1612	15.1967	-0.0887717	-0.387788	0.5789	0.999246	no
P167	XLOC_000175	NCL1	II:172533-174588	ctrl_t1	YOX1_oe_t1	OK	79.4968	84.8165	0.0934484	0.455037	0.5103	0.999246	no
P1670	XLOC_001720	GVP36	IX:276524-277505	ctrl_t1	YOX1_oe_t1	OK	300.99	297.043	-0.0190437	-0.0922502	0.89315	0.999246	no
P1671	XLOC_001721	APQ12	IX:277722-278139	ctrl_t1	YOX1_oe_t1	OK	75.1199	73.2357	-0.0366483	-0.15201	0.8281	0.999246	no
P1672	XLOC_001722	TED1	IX:278425-279847	ctrl_t1	YOX1_oe_t1	OK	79.4847	79.3993	-0.00155021	-0.00754288	0.99205	0.999246	no
P1673	XLOC_001723	CST6	IX:285665-287429	ctrl_t1	YOX1_oe_t1	OK	51.3979	54.2449	0.077777	0.377224	0.58745	0.999246	no
P1674	XLOC_001724	YIL030W-A	IX:292632-295903	ctrl_t1	YOX1_oe_t1	OK	50.3455	52.3156	0.05538	0.0753515	0.91565	0.999246	no
P1675	XLOC_001724	ULP2	IX:292632-295903	ctrl_t1	YOX1_oe_t1	OK	27.8915	29.4201	0.0769774	0.359339	0.60705	0.999246	no
P1676	XLOC_001725	YIL029W-A	IX:296049-300106	ctrl_t1	YOX1_oe_t1	OK	75.8622	80.6009	0.0874134	0.103167	0.88335	0.999246	no
P1677	XLOC_001726	YIL028W	IX:302099-302498	ctrl_t1	YOX1_oe_t1	OK	8.08107	6.26873	-0.366375	-0.735115	0.3005	0.999246	no
P1678	XLOC_001727	TIM44	IX:311164-312460	ctrl_t1	YOX1_oe_t1	OK	106.304	100.659	-0.0787158	-0.383389	0.5806	0.999246	no
P1679	XLOC_001728	RPB3	IX:312904-314820	ctrl_t1	YOX1_oe_t1	OK	43.7432	39.69	-0.140284	-0.419373	0.5445	0.999246	no
P168	XLOC_000176	RFT1	II:182400-184125	ctrl_t1	YOX1_oe_t1	OK	56.0084	56.8453	0.0213967	0.103946	0.883	0.999246	no
P1680	XLOC_001729	FAF1	IX:315092-316133	ctrl_t1	YOX1_oe_t1	OK	26.3333	31.7169	0.268363	1.18566	0.09095	0.999246	no
P1681	XLOC_001730	RPL2B	IX:316767-317932	ctrl_t1	YOX1_oe_t1	OK	1193.73	1117.12	-0.0956928	-0.447865	0.51765	0.999246	no
P1682	XLOC_001731	SNL1	IX:321453-321933	ctrl_t1	YOX1_oe_t1	OK	96.2963	83.9104	-0.198631	-0.881462	0.2066	0.999246	no
P1683	XLOC_001732	BAR1	IX:322341-324105	ctrl_t1	YOX1_oe_t1	OK	32.631	39.2234	0.265471	1.26369	0.07215	0.999246	no
P1684	XLOC_001734	MNT3	IX:326102-327995	ctrl_t1	YOX1_oe_t1	OK	36.8613	37.7072	0.0327316	0.157374	0.81645	0.999246	no
P1685	XLOC_001735	YIL012W	IX:333010-333352	ctrl_t1	YOX1_oe_t1	OK	3.3587	2.96518	-0.179782	-0.218079	0.7647	0.999246	no
P1686	XLOC_001736	TIR3	IX:333726-334536	ctrl_t1	YOX1_oe_t1	OK	9.65419	14.1099	0.547482	1.90283	0.0078	0.281329	no
P1687	XLOC_001737	DOT5	IX:334881-335529	ctrl_t1	YOX1_oe_t1	OK	107.902	120.576	0.160213	0.761237	0.2864	0.999246	no
P1688	XLOC_001738	FAA3	IX:339343-341428	ctrl_t1	YOX1_oe_t1	OK	35.2999	39.8378	0.174474	0.842715	0.2284	0.999246	no
P1689	XLOC_001739	URM1	IX:342535-342835	ctrl_t1	YOX1_oe_t1	OK	215.264	197.772	-0.122273	-0.529234	0.4469	0.999246	no
P169	XLOC_000177	APN2	II:184352-185915	ctrl_t1	YOX1_oe_t1	OK	22.5053	22.4038	-0.00651929	-0.0296325	0.96635	0.999246	no
P1690	XLOC_001740	YIA6	IX:344061-345183	ctrl_t1	YOX1_oe_t1	OK	21.0669	19.8386	-0.0866735	-0.369693	0.59825	0.999246	no
P1691	XLOC_001741	EPS1	IX:345691-347797	ctrl_t1	YOX1_oe_t1	OK	47.427	45.0888	-0.0729386	-0.354462	0.6144	0.999246	no
P1692	XLOC_001742	CFD1	IX:349121-350003	ctrl_t1	YOX1_oe_t1	OK	35.3482	36.3958	0.042138	0.186439	0.7913	0.999246	no
P1693	XLOC_001743	YIL002W-A	IX:350300-350510	ctrl_t1	YOX1_oe_t1	OK	210.619	180.151	-0.225428	-0.775796	0.27435	0.999246	no
P1694	XLOC_001744	YIL001W	IX:353939-355481	ctrl_t1	YOX1_oe_t1	OK	19.5219	19.7781	0.0188054	0.0840667	0.9052	0.999246	no
P1695	XLOC_001745	AIM21	IX:360884-362924	ctrl_t1	YOX1_oe_t1	OK	47.1778	47.2176	0.00121802	0.00591583	0.99335	0.999246	no
P1696	XLOC_001746	DJP1	IX:363220-364519	ctrl_t1	YOX1_oe_t1	OK	57.3171	55.4353	-0.0481622	-0.231352	0.73995	0.999246	no
P1697	XLOC_001747	IST3	IX:364888-365335	ctrl_t1	YOX1_oe_t1	OK	36.2262	39.6954	0.131941	0.49134	0.48425	0.999246	no
P1698	XLOC_001749	YIR007W	IX:370703-372998	ctrl_t1	YOX1_oe_t1	OK	25.8613	24.6106	-0.0715143	-0.340668	0.6249	0.999246	no
P1699	XLOC_001750	MSL1	IX:374524-374860	ctrl_t1	YOX1_oe_t1	OK	40.6301	34.7812	-0.22424	-0.709713	0.32325	0.999246	no
P17	XLOC_000016	YAL044W-A	I:57487-57850	ctrl_t1	YOX1_oe_t1	OK	204.942	208.806	0.0269475	0.120585	0.8589	0.999246	no
P170	XLOC_000178	FUS3	II:192450-193512	ctrl_t1	YOX1_oe_t1	OK	46.4078	63.4762	0.451849	2.1306	0.00255	0.118826	no
P1700	XLOC_001751	DSN1	IX:375430-377161	ctrl_t1	YOX1_oe_t1	OK	30.5672	30.3768	-0.00901073	-0.0425771	0.953	0.999246	no
P1701	XLOC_001752	SQT1	IX:378485-379781	ctrl_t1	YOX1_oe_t1	OK	97.467	101.417	0.057312	0.279117	0.68675	0.999246	no
P1702	XLOC_001753	YIR014W	IX:381085-381814	ctrl_t1	YOX1_oe_t1	OK	14.6021	16.5598	0.181508	0.654687	0.3484	0.999246	no
P1703	XLOC_001754	RPR2	IX:381947-382382	ctrl_t1	YOX1_oe_t1	OK	47.4518	48.161	0.0214012	0.0828861	0.90495	0.999246	no
P1704	XLOC_001755	YIR016W	IX:382627-383425	ctrl_t1	YOX1_oe_t1	OK	50.6336	55.2688	0.12637	0.575427	0.40595	0.999246	no
P1705	XLOC_001756	YIR017W-A	IX:383555-384165	ctrl_t1	YOX1_oe_t1	OK	6.73055	9.15341	0.443584	1.17616	0.09435	0.999246	no
P1706	XLOC_001757	YAP5	IX:384608-385346	ctrl_t1	YOX1_oe_t1	OK	28.4748	28.835	0.0181336	0.0747354	0.91525	0.999246	no
P1707	XLOC_001758	YIR020W-A	IX:393883-397082	ctrl_t1	YOX1_oe_t1	OK	29.7755	32.9523	0.14625	0.142564	0.84575	0.999246	no
P1708	XLOC_001760	MRS1	IX:397214-398385	ctrl_t1	YOX1_oe_t1	OK	26.1554	28.6045	0.129136	0.571646	0.4099	0.999246	no
P1709	XLOC_001761	YIR021W-A	IX:398513-398726	ctrl_t1	YOX1_oe_t1	OK	5.28981	1.73146	-1.61123	-1.59141	0.2046	0.999246	no
P171	XLOC_000179	ACH1	II:194121-195702	ctrl_t1	YOX1_oe_t1	OK	391.922	351.111	-0.158639	-0.752581	0.27695	0.999246	no
P1710	XLOC_001762	SEC11	IX:398732-399236	ctrl_t1	YOX1_oe_t1	OK	154.078	150.052	-0.0382039	-0.18023	0.79535	0.999246	no
P1711	XLOC_001763	DAL81	IX:399776-402706	ctrl_t1	YOX1_oe_t1	OK	27.1036	29.8162	0.137609	0.62148	0.36525	0.999246	no
P1712	XLOC_001764	MND2	IX:403658-404765	ctrl_t1	YOX1_oe_t1	OK	17.0563	16.9418	-0.00972124	-0.0400961	0.95655	0.999246	no
P1713	XLOC_001765	DAL4	IX:408467-410375	ctrl_t1	YOX1_oe_t1	OK	5.8277	6.03042	0.0493307	0.187007	0.7878	0.999246	no
P1714	XLOC_001766	DAL2	IX:410806-411838	ctrl_t1	YOX1_oe_t1	OK	21.1486	23.3081	0.14027	0.596428	0.3935	0.999246	no
P1715	XLOC_001767	YIR030W-A	IX:412898-414679	ctrl_t1	YOX1_oe_t1	OK	12.4574	9.96675	-0.32181	-0.384163	0.59005	0.999246	no
P1716	XLOC_001768	MGA2	IX:416123-419465	ctrl_t1	YOX1_oe_t1	OK	52.8913	57.154	0.111822	0.543179	0.44055	0.999246	no
P1717	XLOC_001769	YIR036W-A	IX:422073-423036	ctrl_t1	YOX1_oe_t1	OK	57.7598	43.9617	-0.39382	-0.752242	0.27925	0.999246	no
P1718	XLOC_001770	HYR1	IX:423127-423619	ctrl_t1	YOX1_oe_t1	OK	399.154	325.455	-0.294486	-1.43359	0.04245	0.918647	no
P1719	XLOC_001771	PAU15	IX:433928-434303	ctrl_t1	YOX1_oe_t1	NOTEST	0.345202	0.409917	0.247891	0	1	1	no
P172	XLOC_000181	FMT1	II:202055-203261	ctrl_t1	YOX1_oe_t1	OK	14.3627	12.1368	-0.242942	-0.974436	0.16465	0.999246	no
P1720	XLOC_001772	YIL177C	IX:482-6147	ctrl_t1	YOX1_oe_t1	NOTEST	0	0	0	0	1	1	no
P1721	XLOC_001773	PAU14	IX:8792-9155	ctrl_t1	YOX1_oe_t1	NOTEST	0	0	0	0	1	1	no
P1722	XLOC_001774	IMA3	IX:16783-18712	ctrl_t1	YOX1_oe_t1	NOTEST	0	0	0	0	1	1	no
P1723	XLOC_001775	YIL169C	IX:23118-26106	ctrl_t1	YOX1_oe_t1	OK	75.3591	60.8007	-0.309694	-1.50161	0.0312	0.754473	no
P1724	XLOC_001776	YIL166C	IX:30937-32566	ctrl_t1	YOX1_oe_t1	OK	8.38632	8.72262	0.0567237	0.223699	0.7448	0.999246	no
P1725	XLOC_001777	YIL165C	IX:33717-34077	ctrl_t1	YOX1_oe_t1	OK	32.6088	31.1189	-0.0674723	-0.213301	0.7595	0.999246	no
P1726	XLOC_001778	NIT1	IX:34086-34686	ctrl_t1	YOX1_oe_t1	OK	23.1872	23.7381	0.0338786	0.126197	0.85955	0.999246	no
P1727	XLOC_001779	YIL163C	IX:36898-37252	ctrl_t1	YOX1_oe_t1	OK	8.87112	7.79311	-0.186917	-0.36348	0.6107	0.999246	no
P1728	XLOC_001780	POT1	IX:40190-41444	ctrl_t1	YOX1_oe_t1	OK	16.5928	21.5233	0.37534	1.61271	0.024	0.654769	no
P1729	XLOC_001781	COA1	IX:46948-47973	ctrl_t1	YOX1_oe_t1	OK	118.849	108.757	-0.128029	-0.485959	0.4896	0.999246	no
P173	XLOC_000182	SCT1	II:203405-205817	ctrl_t1	YOX1_oe_t1	OK	65.9174	65.8326	-0.00185897	-0.00892786	0.9888	0.999246	no
P1730	XLOC_001782	GUT2	IX:51758-53708	ctrl_t1	YOX1_oe_t1	OK	294.79	300.275	0.0265982	0.126142	0.85715	0.999246	no
P1731	XLOC_001783	IMP2'	IX:53980-55021	ctrl_t1	YOX1_oe_t1	OK	72.7948	70.9017	-0.0380148	-0.182077	0.80205	0.999246	no
P1732	XLOC_001784	YIL151C	IX:57337-60694	ctrl_t1	YOX1_oe_t1	OK	35.7274	34.968	-0.0309953	-0.150942	0.82875	0.999246	no
P1733	XLOC_001785	MCM10	IX:61012-62728	ctrl_t1	YOX1_oe_t1	OK	23.6352	24.2247	0.0355421	0.164493	0.81605	0.999246	no
P1734	XLOC_001786	MLP2	IX:63027-68067	ctrl_t1	YOX1_oe_t1	OK	44.1445	44.6977	0.0179669	0.087101	0.90105	0.999246	no
P1735	XLOC_001787	SLN1	IX:69790-73453	ctrl_t1	YOX1_oe_t1	OK	46.3334	40.0176	-0.211419	-1.02942	0.14685	0.999246	no
P1736	XLOC_001788	ATG32	IX:74183-75773	ctrl_t1	YOX1_oe_t1	OK	19.8415	21.0763	0.0871025	0.392599	0.57985	0.999246	no
P1737	XLOC_001789	PAN6	IX:76353-77283	ctrl_t1	YOX1_oe_t1	OK	72.2218	68.3752	-0.0789601	-0.375303	0.5956	0.999246	no
P1738	XLOC_001790	SSL2	IX:80509-83041	ctrl_t1	YOX1_oe_t1	OK	44.7122	46.8785	0.0682592	0.332419	0.62955	0.999246	no
P1739	XLOC_001791	YIL142C-A	IX:83207-84885	ctrl_t1	YOX1_oe_t1	OK	0.770071	0.853377	0.148193	0.0151588	0.8819	0.999246	no
P174	XLOC_000183	ALK2	II:207193-209224	ctrl_t1	YOX1_oe_t1	OK	32.6944	33.0275	0.0146233	0.0701305	0.9202	0.999246	no
P1740	XLOC_001792	REV7	IX:87978-88716	ctrl_t1	YOX1_oe_t1	OK	16.4174	22.5133	0.45555	1.73152	0.0142	0.444711	no
P1741	XLOC_001793	TPM2	IX:89229-89715	ctrl_t1	YOX1_oe_t1	OK	283.316	289.146	0.029382	0.142468	0.8363	0.999246	no
P1742	XLOC_001794	TMA108	IX:89947-92788	ctrl_t1	YOX1_oe_t1	OK	66.2299	66.1725	-0.00125231	-0.00608699	0.99345	0.999246	no
P1743	XLOC_001795	VHS2	IX:95064-96375	ctrl_t1	YOX1_oe_t1	OK	31.3838	32.261	0.0397705	0.183488	0.79545	0.999246	no
P1744	XLOC_001796	YIL134C-A	IX:96521-96725	ctrl_t1	YOX1_oe_t1	OK	5.91672	5.71753	-0.0494074	-0.0387691	0.88935	0.999246	no
P1745	XLOC_001797	RPL16A	IX:98526-99416	ctrl_t1	YOX1_oe_t1	OK	775.872	736.678	-0.074784	-0.362009	0.60335	0.999246	no
P1746	XLOC_001798	CSM2	IX:99859-100501	ctrl_t1	YOX1_oe_t1	OK	9.09135	10.9137	0.26358	0.802207	0.2503	0.999246	no
P1747	XLOC_001799	FKH1	IX:100780-102235	ctrl_t1	YOX1_oe_t1	OK	52.7994	51.0533	-0.0485169	-0.233311	0.74185	0.999246	no
P1748	XLOC_001800	TAO3	IX:106106-113237	ctrl_t1	YOX1_oe_t1	OK	47.1524	45.8606	-0.0400758	-0.193828	0.781	0.999246	no
P1749	XLOC_001801	RRT14	IX:117023-117644	ctrl_t1	YOX1_oe_t1	OK	73.9694	85.0214	0.200898	0.920352	0.1848	0.999246	no
P175	XLOC_000184	YBL008W-A	II:209408-209648	ctrl_t1	YOX1_oe_t1	OK	2.24827	3.52493	0.648781	0.66466	0.5197	0.999246	no
P1750	XLOC_001802	RPI1	IX:136653-137877	ctrl_t1	YOX1_oe_t1	OK	21.7071	21.3968	-0.0207743	-0.0905912	0.897	0.999246	no
P1751	XLOC_001803	PRM5	IX:140612-141569	ctrl_t1	YOX1_oe_t1	OK	24.4052	23.5012	-0.0544542	-0.230893	0.74485	0.999246	no
P1752	XLOC_001804	NUP159	IX:144267-148709	ctrl_t1	YOX1_oe_t1	OK	67.8935	68.3665	0.0100161	0.0476968	0.94795	0.999246	no
P1753	XLOC_001805	POR2	IX:149142-149988	ctrl_t1	YOX1_oe_t1	OK	39.4453	34.917	-0.175921	-0.776119	0.26835	0.999246	no
P1754	XLOC_001806	SEC24	IX:157384-160165	ctrl_t1	YOX1_oe_t1	OK	138.002	126.97	-0.120208	-0.580236	0.4086	0.999246	no
P1755	XLOC_001807	PFK26	IX:163277-165761	ctrl_t1	YOX1_oe_t1	OK	41.3764	34.362	-0.267995	-1.29982	0.0609	0.999246	no
P1756	XLOC_001808	SLM1	IX:167580-169641	ctrl_t1	YOX1_oe_t1	OK	40.5623	43.7218	0.108214	0.515718	0.4613	0.999246	no
P1757	XLOC_001809	SHQ1	IX:169981-171505	ctrl_t1	YOX1_oe_t1	OK	24.3699	25.7061	0.0770116	0.352937	0.60695	0.999246	no
P1758	XLOC_001810	YIL102C-A	IX:173364-173592	ctrl_t1	YOX1_oe_t1	OK	93.3757	105.933	0.182027	0.557032	0.4346	0.999246	no
P1759	XLOC_001811	YIL102C	IX:174581-174887	ctrl_t1	YOX1_oe_t1	OK	22.3325	22.2974	-0.00227015	-0.00561621	0.97475	0.999246	no
P176	XLOC_000185	HIR1	II:209652-212175	ctrl_t1	YOX1_oe_t1	OK	22.7512	23.1732	0.0265184	0.126382	0.8557	0.999246	no
P1760	XLOC_001812	XBP1	IX:175306-177250	ctrl_t1	YOX1_oe_t1	OK	31.198	30.6636	-0.0249267	-0.118715	0.86595	0.999246	no
P1761	XLOC_001813	YIL100C-A	IX:177342-177726	ctrl_t1	YOX1_oe_t1	NOTEST	0.216638	0.51446	1.24777	0	1	1	no
P1762	XLOC_001814	FMC1	IX:179771-180239	ctrl_t1	YOX1_oe_t1	OK	67.0434	64.4998	-0.0558003	-0.234834	0.7402	0.999246	no
P1763	XLOC_001815	YIL096C	IX:182116-183127	ctrl_t1	YOX1_oe_t1	OK	37.0414	40.3782	0.124437	0.567082	0.4196	0.999246	no
P1764	XLOC_001817	LYS12	IX:186516-187632	ctrl_t1	YOX1_oe_t1	OK	235.051	220.51	-0.0921319	-0.446615	0.5229	0.999246	no
P1765	XLOC_001818	RSM25	IX:187989-188784	ctrl_t1	YOX1_oe_t1	OK	63.8664	62.2742	-0.0364218	-0.16898	0.8124	0.999246	no
P1766	XLOC_001819	UTP25	IX:191029-193195	ctrl_t1	YOX1_oe_t1	OK	40.5277	40.481	-0.00166152	-0.00805159	0.99035	0.999246	no
P1767	XLOC_001820	AVT7	IX:197930-199403	ctrl_t1	YOX1_oe_t1	OK	66.1918	64.1077	-0.0461536	-0.223985	0.75015	0.999246	no
P1768	XLOC_001821	AIM19	IX:199645-200119	ctrl_t1	YOX1_oe_t1	OK	78.6718	77.2744	-0.0258563	-0.112196	0.8723	0.999246	no
P1769	XLOC_001822	YIL086C	IX:200152-200461	ctrl_t1	YOX1_oe_t1	OK	4.80185	3.84027	-0.322383	-0.404976	0.5498	0.999246	no
P177	XLOC_000186	YBL006W-A	II:216586-217129	ctrl_t1	YOX1_oe_t1	OK	627.212	615.797	-0.0264983	-0.0513699	0.94485	0.999246	no
P1770	XLOC_001823	KTR7	IX:200489-202043	ctrl_t1	YOX1_oe_t1	OK	51.0475	52.6601	0.0448707	0.216664	0.75685	0.999246	no
P1771	XLOC_001824	SDS3	IX:202275-203259	ctrl_t1	YOX1_oe_t1	OK	28.7441	30.1735	0.0700174	0.307491	0.6624	0.999246	no
P1772	XLOC_001825	CAB2	IX:203555-204653	ctrl_t1	YOX1_oe_t1	OK	66.9451	70.9893	0.0846239	0.40618	0.56105	0.999246	no
P1773	XLOC_001826	AIR1	IX:210922-212005	ctrl_t1	YOX1_oe_t1	OK	37.0263	37.2213	0.0075777	0.0346925	0.9613	0.999246	no
P1774	XLOC_001827	YIL077C	IX:214990-215953	ctrl_t1	YOX1_oe_t1	OK	33.4235	34.0974	0.0287993	0.128095	0.85645	0.999246	no
P1775	XLOC_001828	RPN2	IX:217862-220700	ctrl_t1	YOX1_oe_t1	OK	163.127	159.427	-0.0330931	-0.158406	0.81845	0.999246	no
P1776	XLOC_001829	SER33	IX:221080-222490	ctrl_t1	YOX1_oe_t1	OK	57.4354	54.6301	-0.0722428	-0.3484	0.6209	0.999246	no
P1777	XLOC_001830	SPO22	IX:222936-225954	ctrl_t1	YOX1_oe_t1	OK	7.9788	9.04533	0.181002	0.795501	0.2587	0.999246	no
P1778	XLOC_001831	PCI8	IX:228549-229994	ctrl_t1	YOX1_oe_t1	OK	15.8752	16.7981	0.0815311	0.315742	0.65165	0.999246	no
P1779	XLOC_001832	MAM33	IX:230271-231072	ctrl_t1	YOX1_oe_t1	OK	109.716	108.896	-0.0108236	-0.0520613	0.93795	0.999246	no
P178	XLOC_000187	PDR3	II:217469-220400	ctrl_t1	YOX1_oe_t1	OK	19.0753	20.9516	0.135353	0.645897	0.36415	0.999246	no
P1780	XLOC_001833	RPS24B	IX:231552-232369	ctrl_t1	YOX1_oe_t1	OK	523.752	505.677	-0.0506683	-0.246587	0.7251	0.999246	no
P1781	XLOC_001834	SEC6	IX:233012-235474	ctrl_t1	YOX1_oe_t1	OK	32.4284	32.2713	-0.0070067	-0.0337007	0.96205	0.999246	no
P1782	XLOC_001835	YIL067C	IX:235723-237809	ctrl_t1	YOX1_oe_t1	OK	24.2166	24.9005	0.040178	0.17972	0.7995	0.999246	no
P1783	XLOC_001836	RNR3	IX:238098-240708	ctrl_t1	YOX1_oe_t1	OK	61.4974	54.5133	-0.173918	-0.845974	0.22255	0.999246	no
P1784	XLOC_001837	FIS1	IX:241307-241775	ctrl_t1	YOX1_oe_t1	OK	217.128	185.632	-0.226106	-1.07537	0.1249	0.999246	no
P1785	XLOC_001838	YRB2	IX:242760-243744	ctrl_t1	YOX1_oe_t1	OK	87.9796	91.7996	0.0613186	0.296123	0.6742	0.999246	no
P1786	XLOC_001839	ARC15	IX:243997-244462	ctrl_t1	YOX1_oe_t1	OK	270.7	230.715	-0.230582	-1.1103	0.11015	0.999246	no
P1787	XLOC_001840	SNP1	IX:244656-245559	ctrl_t1	YOX1_oe_t1	OK	24.9852	25.4618	0.0272567	0.115087	0.8705	0.999246	no
P1788	XLOC_001841	YIL059C	IX:246391-247198	ctrl_t1	YOX1_oe_t1	OK	44.5326	46.0389	0.0479921	0.145442	0.8348	0.999246	no
P1789	XLOC_001842	RGI2	IX:247901-248396	ctrl_t1	YOX1_oe_t1	OK	34.3144	31.4006	-0.12802	-0.477338	0.4892	0.999246	no
P179	XLOC_000188	YBL005W-B	II:221329-226598	ctrl_t1	YOX1_oe_t1	OK	11.2978	13.499	0.256807	1.22873	0.08175	0.999246	no
P1790	XLOC_001843	YIL055C	IX:252041-253925	ctrl_t1	YOX1_oe_t1	OK	15.338	12.3235	-0.315697	-1.38642	0.046	0.959679	no
P1791	XLOC_001844	RPL34B	IX:256225-257063	ctrl_t1	YOX1_oe_t1	OK	1251.1	1285.02	0.0385845	0.186951	0.7879	0.999246	no
P1792	XLOC_001845	MMF1	IX:257842-258280	ctrl_t1	YOX1_oe_t1	OK	994.122	958.543	-0.0525802	-0.254294	0.7126	0.999246	no
P1793	XLOC_001846	SYG1	IX:265098-267823	ctrl_t1	YOX1_oe_t1	OK	69.752	74.3165	0.0914473	0.42602	0.54325	0.999246	no
P1794	XLOC_001846	YIL047C-A	IX:265098-267823	ctrl_t1	YOX1_oe_t1	OK	87.3288	96.0981	0.13805	0.182665	0.7925	0.999246	no
P1795	XLOC_001847	AGE2	IX:272949-273846	ctrl_t1	YOX1_oe_t1	OK	66.2061	69.3312	0.0665406	0.314571	0.65325	0.999246	no
P1796	XLOC_001848	CBR1	IX:274071-274926	ctrl_t1	YOX1_oe_t1	OK	320.693	304.529	-0.0746115	-0.361907	0.605	0.999246	no
P1797	XLOC_001849	PKP1	IX:275107-276292	ctrl_t1	YOX1_oe_t1	OK	41.8997	41.0299	-0.0302623	-0.141566	0.8431	0.999246	no
P1798	XLOC_001850	NOT3	IX:280141-282652	ctrl_t1	YOX1_oe_t1	OK	48.7024	54.1215	0.152208	0.741447	0.2891	0.999246	no
P1799	XLOC_001851	PRM2	IX:283028-284999	ctrl_t1	YOX1_oe_t1	OK	3.78626	4.61356	0.285104	1.00449	0.1528	0.999246	no
P18	XLOC_000017	ERV46	I:61230-62563	ctrl_t1	YOX1_oe_t1	OK	205.88	206.887	0.00703626	0.0340814	0.9634	0.999246	no
P180	XLOC_000190	UTP20	II:227635-235117	ctrl_t1	YOX1_oe_t1	OK	57.8289	61.9033	0.0982261	0.469684	0.5008	0.999246	no
P1800	XLOC_001852	CKA1	IX:287789-288908	ctrl_t1	YOX1_oe_t1	OK	61.1794	67.3071	0.137714	0.659696	0.343	0.999246	no
P1801	XLOC_001853	CAP2	IX:289225-290089	ctrl_t1	YOX1_oe_t1	OK	173.054	177.996	0.0406169	0.197752	0.7741	0.999246	no
P1802	XLOC_001854	BCY1	IX:290418-291669	ctrl_t1	YOX1_oe_t1	OK	136.463	137.22	0.00798309	0.0388724	0.95475	0.999246	no
P1803	XLOC_001855	YIL032C	IX:291960-292317	ctrl_t1	YOX1_oe_t1	OK	1.84769	2.09575	0.181749	0.18789	0.78835	0.999246	no
P1804	XLOC_001856	SSM4	IX:296049-300106	ctrl_t1	YOX1_oe_t1	OK	54.6238	56.0505	0.037198	0.17474	0.80115	0.999246	no
P1805	XLOC_001858	YIL029C	IX:300828-301257	ctrl_t1	YOX1_oe_t1	OK	17.4257	17.1283	-0.0248422	-0.0728603	0.91125	0.999246	no
P1806	XLOC_001859	KRE27	IX:303678-304104	ctrl_t1	YOX1_oe_t1	OK	91.4958	87.3487	-0.06692	-0.287774	0.68265	0.999246	no
P1807	XLOC_001860	IRR1	IX:304476-307929	ctrl_t1	YOX1_oe_t1	OK	60.0345	55.1823	-0.121585	-0.590227	0.4	0.999246	no
P1808	XLOC_001861	YIL025C	IX:308200-308575	ctrl_t1	YOX1_oe_t1	OK	1.10575	0.457259	-1.27394	-0.749651	0.2853	0.999246	no
P1809	XLOC_001862	YIL024C	IX:308601-309171	ctrl_t1	YOX1_oe_t1	OK	79.9024	60.142	-0.409865	-1.821	0.0114	0.37905	no
P181	XLOC_000191	HTB2	II:236491-236887	ctrl_t1	YOX1_oe_t1	OK	554.266	569.322	0.0386666	0.188281	0.7856	0.999246	no
P1810	XLOC_001863	YKE4	IX:309385-310426	ctrl_t1	YOX1_oe_t1	OK	39.834	37.0769	-0.10348	-0.473186	0.50145	0.999246	no
P1811	XLOC_001864	YIL021C-A	IX:312904-314820	ctrl_t1	YOX1_oe_t1	OK	256.396	237.828	-0.108457	-0.251568	0.71815	0.999246	no
P1812	XLOC_001865	YIL020C-A	IX:312904-314820	ctrl_t1	YOX1_oe_t1	OK	125.61	137.539	0.130893	0.28849	0.6874	0.999246	no
P1813	XLOC_001865	HIS6	IX:312904-314820	ctrl_t1	YOX1_oe_t1	OK	21.0682	23.3189	0.146431	0.272964	0.6992	0.999246	no
P1814	XLOC_001866	VID28	IX:318199-320965	ctrl_t1	YOX1_oe_t1	OK	28.1224	23.9847	-0.229603	-1.1063	0.1134	0.999246	no
P1815	XLOC_001868	YIL014C-A	IX:325211-325526	ctrl_t1	YOX1_oe_t1	OK	116.654	139.143	0.254336	1.03786	0.1374	0.999246	no
P1816	XLOC_001869	PDR11	IX:328206-332442	ctrl_t1	YOX1_oe_t1	OK	10.0185	10.7539	0.102183	0.478635	0.50045	0.999246	no
P1817	XLOC_001870	EST3	IX:335665-336212	ctrl_t1	YOX1_oe_t1	OK	43.7268	47.4971	0.119322	0.4939	0.4775	0.999246	no
P1818	XLOC_001872	NAS2	IX:342993-343656	ctrl_t1	YOX1_oe_t1	OK	48.9651	47.2188	-0.0523916	-0.228915	0.74685	0.999246	no
P1819	XLOC_001873	BET1	IX:347945-348505	ctrl_t1	YOX1_oe_t1	OK	77.8176	79.9025	0.0381434	0.161243	0.81855	0.999246	no
P182	XLOC_000192	COQ1	II:242808-244230	ctrl_t1	YOX1_oe_t1	OK	51.099	48.5542	-0.0736963	-0.353729	0.61335	0.999246	no
P1820	XLOC_001874	INP51	IX:350590-353431	ctrl_t1	YOX1_oe_t1	OK	28.351	28.8439	0.0248656	0.1204	0.8646	0.999246	no
P1821	XLOC_001875	SGN1	IX:356142-356895	ctrl_t1	YOX1_oe_t1	OK	73.6319	73.326	-0.00600614	-0.0280657	0.97065	0.999246	no
P1822	XLOC_001876	MPH1	IX:357414-360396	ctrl_t1	YOX1_oe_t1	OK	32.9638	32.8054	-0.00695226	-0.033769	0.96095	0.999246	no
P1823	XLOC_001877	PAN1	IX:365465-369908	ctrl_t1	YOX1_oe_t1	OK	99.1147	97.1765	-0.0284924	-0.136533	0.84955	0.999246	no
P1824	XLOC_001878	PRI1	IX:373076-374306	ctrl_t1	YOX1_oe_t1	OK	37.3419	38.4483	0.0421215	0.196192	0.77585	0.999246	no
P1825	XLOC_001879	STS1	IX:377286-378246	ctrl_t1	YOX1_oe_t1	OK	65.7627	75.117	0.19187	0.914064	0.197	0.999246	no
P1826	XLOC_001880	GAT4	IX:380018-380384	ctrl_t1	YOX1_oe_t1	OK	1.56637	2.16037	0.463851	0.45487	0.5063	0.999246	no
P1827	XLOC_001881	MET28	IX:383555-384165	ctrl_t1	YOX1_oe_t1	OK	0.809563	0.758753	-0.0935132	-0.066106	0.93345	0.999246	no
P1828	XLOC_001882	YIR018C-A	IX:385563-385701	ctrl_t1	YOX1_oe_t1	OK	190.191	188.736	-0.0110785	-0.0230042	0.9654	0.999246	no
P1829	XLOC_001883	MUC1	IX:389571-393675	ctrl_t1	YOX1_oe_t1	OK	2.0111	1.85827	-0.114022	-0.397956	0.5802	0.999246	no
P183	XLOC_000193	RCR1	II:245905-246547	ctrl_t1	YOX1_oe_t1	OK	82.3864	43.1551	-0.932874	-4.12848	5e-05	0.00354667	yes
P1830	XLOC_001884	YIR020C	IX:393883-397082	ctrl_t1	YOX1_oe_t1	OK	22.1194	18.3468	-0.269783	-0.335145	0.6357	0.999246	no
P1831	XLOC_001885	YIR020C-B	IX:397214-398385	ctrl_t1	YOX1_oe_t1	NOTEST	0	0	0	0	1	1	no
P1832	XLOC_001886	YIR023C-A	IX:399776-402706	ctrl_t1	YOX1_oe_t1	OK	94.88	102.853	0.116406	0.205592	0.77015	0.999246	no
P1833	XLOC_001887	YIR024C	IX:402840-403491	ctrl_t1	YOX1_oe_t1	OK	30.2668	29.6217	-0.0310809	-0.124646	0.86305	0.999246	no
P1834	XLOC_001888	YVH1	IX:404872-405967	ctrl_t1	YOX1_oe_t1	OK	53.8794	54.5181	0.0170018	0.0804487	0.90625	0.999246	no
P1835	XLOC_001889	DAL1	IX:406259-407642	ctrl_t1	YOX1_oe_t1	OK	9.59265	9.43147	-0.0244478	-0.0949871	0.89125	0.999246	no
P1836	XLOC_001890	DCG1	IX:412035-412770	ctrl_t1	YOX1_oe_t1	OK	16.2203	17.6526	0.122082	0.451798	0.52235	0.999246	no
P1837	XLOC_001891	DAL7	IX:412898-414679	ctrl_t1	YOX1_oe_t1	OK	17.9426	16.6614	-0.106883	-0.460071	0.5117	0.999246	no
P1838	XLOC_001892	DAL3	IX:415029-415617	ctrl_t1	YOX1_oe_t1	OK	9.08101	11.9522	0.396355	1.16397	0.1	0.999246	no
P1839	XLOC_001893	LYS1	IX:419614-420736	ctrl_t1	YOX1_oe_t1	OK	77.2826	78.0831	0.0148678	0.0717891	0.91905	0.999246	no
P184	XLOC_000194	UGA2	II:247009-248503	ctrl_t1	YOX1_oe_t1	OK	42.2367	39.9832	-0.079104	-0.376849	0.5959	0.999246	no
P1840	XLOC_001894	YIR035C	IX:421025-421790	ctrl_t1	YOX1_oe_t1	OK	101.952	111.987	0.135448	0.649516	0.35235	0.999246	no
P1841	XLOC_001895	IRC24	IX:422073-423036	ctrl_t1	YOX1_oe_t1	OK	95.7244	83.8623	-0.190864	-0.839584	0.2322	0.999246	no
P1842	XLOC_001896	GTT1	IX:423808-424513	ctrl_t1	YOX1_oe_t1	OK	204.242	204.79	0.00386435	0.0187928	0.97815	0.999246	no
P1843	XLOC_001897	YPS6	IX:430497-432111	ctrl_t1	YOX1_oe_t1	OK	22.8579	21.6728	-0.0768128	-0.349634	0.61955	0.999246	no
P1844	XLOC_001898	YIR040C	IX:433388-433721	ctrl_t1	YOX1_oe_t1	NOTEST	0	0.220303	inf	0	1	1	no
P1845	XLOC_001899	YIR042C	IX:435272-435983	ctrl_t1	YOX1_oe_t1	OK	10.9004	9.61342	-0.181263	-0.576209	0.4131	0.999246	no
P1846	XLOC_001903	Q0017	Mito:3951-4415	ctrl_t1	YOX1_oe_t1	OK	32.1921	29.1706	-0.142191	-0.16243	0.8133	0.999246	no
P1847	XLOC_001903	Q0010	Mito:3951-4415	ctrl_t1	YOX1_oe_t1	OK	2.66699	1.88681	-0.499267	-0.567128	0.42115	0.999246	no
P1848	XLOC_001906	Q0032	Mito:11666-11957	ctrl_t1	YOX1_oe_t1	OK	0.319463	0.758498	1.2475	0.590678	0.49295	0.999246	no
P1849	XLOC_001907	AI2	Mito:13817-26701	ctrl_t1	YOX1_oe_t1	OK	1826.23	1860.78	0.0270378	0.039865	0.955	0.999246	no
P185	XLOC_000195	HHT1	II:256330-256741	ctrl_t1	YOX1_oe_t1	OK	439.67	394.98	-0.154643	-0.749692	0.2781	0.999246	no
P1850	XLOC_001907	AI5_BETA	Mito:13817-26701	ctrl_t1	YOX1_oe_t1	OK	13.9969	9.70835	-0.527805	-0.0380066	0.7477	0.999246	no
P1851	XLOC_001907	AI3	Mito:13817-26701	ctrl_t1	YOX1_oe_t1	OK	82.7982	93.3432	0.172946	0.0379033	0.93325	0.999246	no
P1852	XLOC_001907	COX1	Mito:13817-26701	ctrl_t1	YOX1_oe_t1	OK	2302.18	2302.08	-6.33475e-05	-8.19395e-05	0.9999	0.9999	no
P1853	XLOC_001907	AI4	Mito:13817-26701	ctrl_t1	YOX1_oe_t1	OK	231.668	232.269	0.00373522	0.00157599	0.6735	0.999246	no
P1854	XLOC_001907	AI1	Mito:13817-26701	ctrl_t1	YOX1_oe_t1	OK	3309.92	3464.14	0.0656973	0.131296	0.854	0.999246	no
P1855	XLOC_001907	AI5_ALPHA	Mito:13817-26701	ctrl_t1	YOX1_oe_t1	OK	4.81334	6.0213	0.323037	0.0222318	0.8415	0.999246	no
P1856	XLOC_001908	ATP8	Mito:27665-27812	ctrl_t1	YOX1_oe_t1	OK	0	7.1454	inf	NA	0.04545	0.956553	no
P1857	XLOC_001909	ATP6	Mito:28486-29266	ctrl_t1	YOX1_oe_t1	OK	813.962	866.398	0.0900697	0.427726	0.53835	0.999246	no
P1858	XLOC_001910	Q0092	Mito:30873-31014	ctrl_t1	YOX1_oe_t1	OK	0	8.31034	inf	NA	0.04545	0.956553	no
P1859	XLOC_001912	BI2	Mito:36539-43647	ctrl_t1	YOX1_oe_t1	OK	26.9584	28.3822	0.0742525	0.0401388	0.94795	0.999246	no
P186	XLOC_000196	YBR012W-B	II:259868-265140	ctrl_t1	YOX1_oe_t1	HIDATA	1.54351	0	0	0	1	1	no
P1860	XLOC_001912	COB	Mito:36539-43647	ctrl_t1	YOX1_oe_t1	OK	1750.88	1787.86	0.0301509	0.123292	0.86015	0.999246	no
P1861	XLOC_001912	BI4	Mito:36539-43647	ctrl_t1	YOX1_oe_t1	OK	65.5863	66.4378	0.0186096	0.018336	0.97875	0.999246	no
P1862	XLOC_001912	BI3	Mito:36539-43647	ctrl_t1	YOX1_oe_t1	OK	2.06785	2.64557	0.355447	0.0629501	0.85145	0.999246	no
P1863	XLOC_001913	OLI1	Mito:46722-46953	ctrl_t1	YOX1_oe_t1	OK	28775.9	28410	-0.0184619	-0.0813481	0.90865	0.999246	no
P1864	XLOC_001915	VAR1	Mito:48900-50097	ctrl_t1	YOX1_oe_t1	OK	1.3271	1.54086	0.215463	0.437715	0.5436	0.999246	no
P1865	XLOC_001916	Q0142	Mito:51051-51228	ctrl_t1	YOX1_oe_t1	OK	1.87118	4.77179	1.35058	1.00716	0.42705	0.999246	no
P1866	XLOC_001917	Q0143	Mito:51276-51429	ctrl_t1	YOX1_oe_t1	OK	10.9801	2.54572	-2.10874	-1.75954	0.30215	0.999246	no
P1867	XLOC_001918	Q0144	Mito:54108-54438	ctrl_t1	YOX1_oe_t1	OK	0.278017	0.710473	1.35361	0.751171	0.42705	0.999246	no
P1868	XLOC_001920	SCEI	Mito:58008-62447	ctrl_t1	YOX1_oe_t1	OK	90.7688	98.1369	0.112599	0.221723	0.74765	0.999246	no
P1869	XLOC_001924	Q0182	Mito:65769-66179	ctrl_t1	YOX1_oe_t1	OK	23.7952	30.4709	0.35676	1.15527	0.0986	0.999246	no
P187	XLOC_000198	YBR016W	II:270246-270633	ctrl_t1	YOX1_oe_t1	OK	216.21	205.719	-0.0717602	-0.333725	0.6362	0.999246	no
P1870	XLOC_001937	COX2	Mito:73757-75984	ctrl_t1	YOX1_oe_t1	OK	1833	2033.94	0.150064	0.671987	0.33565	0.999246	no
P1871	XLOC_001937	Q0255	Mito:73757-75984	ctrl_t1	YOX1_oe_t1	OK	9.0176	9.7466	0.112155	0.051776	0.65805	0.999246	no
P1872	XLOC_001940	COX3	Mito:79212-80022	ctrl_t1	YOX1_oe_t1	OK	1183.92	1133.42	-0.0628893	-0.293372	0.67225	0.999246	no
P1873	XLOC_001942	Q0297	Mito:85294-85777	ctrl_t1	YOX1_oe_t1	OK	3195.08	3692.46	0.208728	0.891083	0.19945	0.999246	no
P1874	XLOC_001944	YEL077W-A	V:263-4097	ctrl_t1	YOX1_oe_t1	NOTEST	0	0	0	0	1	1	no
P1875	XLOC_001945	YEL075W-A	V:4184-5713	ctrl_t1	YOX1_oe_t1	NOTEST	0	0	0	0	1	1	no
P1876	XLOC_001946	YEL074W	V:6125-6464	ctrl_t1	YOX1_oe_t1	OK	14.4475	27.6086	0.934301	2.39522	0.0014	0.0715008	no
P1877	XLOC_001947	RMD6	V:13719-14415	ctrl_t1	YOX1_oe_t1	OK	10.7974	11.3946	0.0776691	0.251164	0.7167	0.999246	no
P1878	XLOC_001948	DLD3	V:16354-17845	ctrl_t1	YOX1_oe_t1	OK	143.502	121.941	-0.234891	-1.13979	0.102	0.999246	no
P1879	XLOC_001949	DSF1	V:19588-21097	ctrl_t1	YOX1_oe_t1	OK	4.63072	4.98782	0.107172	0.361864	0.61265	0.999246	no
P188	XLOC_000199	GAL1	II:279020-280607	ctrl_t1	YOX1_oe_t1	OK	6105.9	5886.35	-0.0528311	-0.179272	0.7997	0.999246	no
P1880	XLOC_001950	HPA3	V:26188-27206	ctrl_t1	YOX1_oe_t1	OK	96.3977	58.1214	-0.72993	-3.01478	5e-05	0.00354667	yes
P1881	XLOC_001951	SIT1	V:27656-29543	ctrl_t1	YOX1_oe_t1	OK	69.1502	49.7488	-0.475072	-2.30889	0.0013	0.0674732	no
P1882	XLOC_001952	NPR2	V:34406-36254	ctrl_t1	YOX1_oe_t1	OK	21.7395	23.2024	0.0939526	0.435453	0.52985	0.999246	no
P1883	XLOC_001953	HHY1	V:42651-42960	ctrl_t1	YOX1_oe_t1	OK	5.185	10.7243	1.04847	1.63266	0.0279	0.719487	no
P1884	XLOC_001954	PCM1	V:43251-44925	ctrl_t1	YOX1_oe_t1	OK	88.6878	90.9574	0.0364561	0.177551	0.7975	0.999246	no
P1885	XLOC_001955	HAT2	V:47167-48373	ctrl_t1	YOX1_oe_t1	OK	45.4389	43.6745	-0.0571385	-0.269158	0.70155	0.999246	no
P1886	XLOC_001956	YEL053W-A	V:52720-53255	ctrl_t1	YOX1_oe_t1	OK	1230.62	1187.04	-0.0520231	-0.164837	0.81155	0.999246	no
P1887	XLOC_001957	AFG1	V:56570-58100	ctrl_t1	YOX1_oe_t1	OK	81.9191	82.0004	0.00143111	0.0069681	0.99175	0.999246	no
P1888	XLOC_001958	VMA8	V:58377-59148	ctrl_t1	YOX1_oe_t1	OK	271.047	263.541	-0.0405165	-0.197326	0.7732	0.999246	no
P1889	XLOC_001959	YEL050W-A	V:59548-60851	ctrl_t1	YOX1_oe_t1	OK	315.098	284.829	-0.1457	-0.224977	0.7473	0.999246	no
P189	XLOC_000200	FUR4	II:281442-283344	ctrl_t1	YOX1_oe_t1	OK	79.2166	79.0107	-0.00375456	-0.0182749	0.98035	0.999246	no
P1890	XLOC_001962	PAU2	V:63727-64090	ctrl_t1	YOX1_oe_t1	OK	8.16335	4.65918	-0.809083	-1.4056	0.0507	0.999246	no
P1891	XLOC_001963	IES6	V:69756-70257	ctrl_t1	YOX1_oe_t1	OK	71.2768	84.8117	0.25083	1.10135	0.11825	0.999246	no
P1892	XLOC_001964	YEL043W	V:70477-73348	ctrl_t1	YOX1_oe_t1	OK	37.6774	34.7568	-0.116404	-0.566319	0.4236	0.999246	no
P1893	XLOC_001965	GDA1	V:73770-75327	ctrl_t1	YOX1_oe_t1	OK	97.6377	88.375	-0.143801	-0.700529	0.31725	0.999246	no
P1894	XLOC_001966	YEF1	V:75943-77431	ctrl_t1	YOX1_oe_t1	OK	16.2439	16.3337	0.00795076	0.0344515	0.958	0.999246	no
P1895	XLOC_001967	UTR2	V:78052-79456	ctrl_t1	YOX1_oe_t1	OK	143.019	80.5387	-0.828457	-4.02364	5e-05	0.00354667	yes
P1896	XLOC_001968	UTR4	V:80461-81145	ctrl_t1	YOX1_oe_t1	OK	77.5163	83.6775	0.11034	0.513919	0.4641	0.999246	no
P1897	XLOC_001969	HYP2	V:85612-86598	ctrl_t1	YOX1_oe_t1	OK	2367.85	2518.56	0.089023	0.307675	0.6636	0.999246	no
P1898	XLOC_001970	MTC7	V:85612-86598	ctrl_t1	YOX1_oe_t1	OK	1041.43	1170.01	0.167965	0.34751	0.62535	0.999246	no
P1899	XLOC_001972	MCM3	V:86936-89852	ctrl_t1	YOX1_oe_t1	OK	37.4058	10.5587	-1.82483	-8.31646	5e-05	0.00354667	yes
P19	XLOC_000018	CDC24	I:62839-65404	ctrl_t1	YOX1_oe_t1	OK	44.8378	48.5115	0.113609	0.55322	0.4261	0.999246	no
P190	XLOC_000201	POA1	II:283737-284271	ctrl_t1	YOX1_oe_t1	OK	52.9905	59.0663	0.156603	0.666273	0.3469	0.999246	no
P1900	XLOC_001973	SPF1	V:90257-93905	ctrl_t1	YOX1_oe_t1	OK	128.604	132.788	0.0461924	0.220352	0.75275	0.999246	no
P1901	XLOC_001974	ECM10	V:94582-96578	ctrl_t1	YOX1_oe_t1	OK	9.3261	9.07225	-0.0398136	-0.164073	0.8123	0.999246	no
P1902	XLOC_001975	YEL028W	V:98667-99129	ctrl_t1	YOX1_oe_t1	OK	12.2724	12.8753	0.0691889	0.190902	0.7809	0.999246	no
P1903	XLOC_001977	VMA3	V:100768-101251	ctrl_t1	YOX1_oe_t1	OK	1131.7	997.411	-0.182236	-0.8815	0.20815	0.999246	no
P1904	XLOC_001978	SNU13	V:101942-102323	ctrl_t1	YOX1_oe_t1	OK	458.331	526.702	0.200596	0.974752	0.1648	0.999246	no
P1905	XLOC_001979	RIP1	V:107259-107907	ctrl_t1	YOX1_oe_t1	OK	492.657	460.447	-0.0975496	-0.472954	0.49995	0.999246	no
P1906	XLOC_001980	GEA2	V:111420-115800	ctrl_t1	YOX1_oe_t1	OK	43.0967	43.8096	0.0236717	0.114975	0.86465	0.999246	no
P1907	XLOC_001981	URA3	V:116166-116970	ctrl_t1	YOX1_oe_t1	OK	339.839	346.254	0.0269792	0.130505	0.85185	0.999246	no
P1908	XLOC_001982	TIM9	V:117182-117474	ctrl_t1	YOX1_oe_t1	OK	326.517	353.105	0.112937	0.498458	0.4726	0.999246	no
P1909	XLOC_001983	EAF5	V:121454-122310	ctrl_t1	YOX1_oe_t1	OK	26.8739	24.9416	-0.10765	-0.448254	0.51665	0.999246	no
P191	XLOC_000202	SCO2	II:289444-290350	ctrl_t1	YOX1_oe_t1	OK	38.3838	40.6401	0.082406	0.369181	0.5981	0.999246	no
P1910	XLOC_001984	GTT3	V:123656-124670	ctrl_t1	YOX1_oe_t1	OK	42.9126	47.4006	0.143501	0.664687	0.34645	0.999246	no
P1911	XLOC_001985	EDC3	V:126628-128284	ctrl_t1	YOX1_oe_t1	OK	59.8249	60.1655	0.00818912	0.039798	0.95605	0.999246	no
P1912	XLOC_001986	VAC8	V:128824-130561	ctrl_t1	YOX1_oe_t1	OK	102.381	99.447	-0.0419525	-0.204263	0.77235	0.999246	no
P1913	XLOC_001987	UBC8	V:131771-132551	ctrl_t1	YOX1_oe_t1	OK	84.1226	86.6011	0.0418922	0.194695	0.7768	0.999246	no
P1914	XLOC_001988	GLC3	V:133119-135234	ctrl_t1	YOX1_oe_t1	OK	141.225	136.497	-0.0491294	-0.235869	0.73875	0.999246	no
P1915	XLOC_001989	YEL010W	V:136278-136778	ctrl_t1	YOX1_oe_t1	OK	1.92005	0.669215	-1.5206	-0.944553	0.18375	0.999246	no
P1916	XLOC_001991	YEL008W	V:140511-140892	ctrl_t1	YOX1_oe_t1	OK	10.6932	8.1854	-0.385573	-0.822675	0.24545	0.999246	no
P1917	XLOC_001992	MIT1	V:141891-143892	ctrl_t1	YOX1_oe_t1	OK	64.8243	64.1645	-0.0147614	-0.0717632	0.91845	0.999246	no
P1918	XLOC_001993	YEA6	V:144326-145334	ctrl_t1	YOX1_oe_t1	OK	35.5472	39.7888	0.162625	0.736492	0.29695	0.999246	no
P1919	XLOC_001994	YEA4	V:146950-147979	ctrl_t1	YOX1_oe_t1	OK	17.496	17.8162	0.0261641	0.1068	0.87545	0.999246	no
P192	XLOC_000203	RKM3	II:298291-299950	ctrl_t1	YOX1_oe_t1	OK	30.3647	28.2992	-0.101633	-0.476667	0.4977	0.999246	no
P1920	XLOC_001995	GIM4	V:148175-148599	ctrl_t1	YOX1_oe_t1	OK	212.704	210.383	-0.0158275	-0.0713099	0.9181	0.999246	no
P1921	XLOC_001996	MNN1	V:153519-155808	ctrl_t1	YOX1_oe_t1	OK	54.4891	38.8702	-0.4873	-2.36499	0.00055	0.0316324	yes
P1922	XLOC_001997	NOP16	V:156802-157498	ctrl_t1	YOX1_oe_t1	OK	88.325	86.9236	-0.0230739	-0.10845	0.87535	0.999246	no
P1923	XLOC_001998	FMP52	V:159579-160275	ctrl_t1	YOX1_oe_t1	OK	210.477	215.032	0.0308885	0.150395	0.8285	0.999246	no
P1924	XLOC_001999	YND1	V:160549-162442	ctrl_t1	YOX1_oe_t1	OK	36.1644	36.919	0.0297906	0.143096	0.83865	0.999246	no
P1925	XLOC_002000	NUG1	V:162722-164285	ctrl_t1	YOX1_oe_t1	OK	92.3093	95.3906	0.0473718	0.230641	0.73915	0.999246	no
P1926	XLOC_002001	PAC2	V:164343-166083	ctrl_t1	YOX1_oe_t1	OK	10.4196	12.1304	0.219323	0.89977	0.19575	0.999246	no
P1927	XLOC_002002	NTF2	V:172114-172492	ctrl_t1	YOX1_oe_t1	OK	685.021	727.003	0.0858146	0.417789	0.5495	0.999246	no
P1928	XLOC_002003	TIR1	V:175247-176012	ctrl_t1	YOX1_oe_t1	OK	7.82336	21.7346	1.47413	4.9713	5e-05	0.00354667	yes
P1929	XLOC_002005	PRE1	V:177834-178431	ctrl_t1	YOX1_oe_t1	OK	333.723	334.745	0.00441512	0.0214709	0.97465	0.999246	no
P193	XLOC_000204	RPL4A	II:300165-301254	ctrl_t1	YOX1_oe_t1	OK	491.826	489.292	-0.00745145	-0.0356433	0.96055	0.999246	no
P1930	XLOC_002006	PRP22	V:178840-182278	ctrl_t1	YOX1_oe_t1	OK	23.7048	22.9115	-0.0491063	-0.237738	0.73635	0.999246	no
P1931	XLOC_002007	HEM14	V:182599-186775	ctrl_t1	YOX1_oe_t1	OK	25.3522	26.9239	0.0867761	0.212294	0.7634	0.999246	no
P1932	XLOC_002008	FAA2	V:182599-186775	ctrl_t1	YOX1_oe_t1	OK	46.3482	43.3996	-0.0948316	-0.365569	0.6043	0.999246	no
P1933	XLOC_002009	BIM1	V:188276-189311	ctrl_t1	YOX1_oe_t1	OK	50.3738	55.8284	0.148327	0.698067	0.32535	0.999246	no
P1934	XLOC_002010	ISC1	V:192796-194230	ctrl_t1	YOX1_oe_t1	OK	56.9406	49.1267	-0.21295	-1.02408	0.1451	0.999246	no
P1935	XLOC_002011	GPA2	V:195167-196517	ctrl_t1	YOX1_oe_t1	OK	82.0146	73.0157	-0.167675	-0.813932	0.24545	0.999246	no
P1936	XLOC_002012	RPN3	V:196947-198519	ctrl_t1	YOX1_oe_t1	OK	167.622	168.5	0.00753674	0.0365136	0.95775	0.999246	no
P1937	XLOC_002013	SRB4	V:198811-200875	ctrl_t1	YOX1_oe_t1	OK	30.2775	30.7681	0.0231914	0.110948	0.8754	0.999246	no
P1938	XLOC_002014	PRO3	V:201075-201936	ctrl_t1	YOX1_oe_t1	OK	265.901	227.688	-0.223831	-1.00216	0.14865	0.999246	no
P1939	XLOC_002015	YAT2	V:202191-204963	ctrl_t1	YOX1_oe_t1	OK	32.975	24.9822	-0.40047	-1.93558	0.0063	0.245239	no
P194	XLOC_000205	YBR032W	II:301518-301821	ctrl_t1	YOX1_oe_t1	OK	8.44051	3.64012	-1.21335	-1.62122	0.03825	0.865915	no
P1940	XLOC_002016	GCD11	V:205250-206834	ctrl_t1	YOX1_oe_t1	OK	176.422	186.534	0.0804107	0.389404	0.5849	0.999246	no
P1941	XLOC_002018	CHZ1	V:213436-213898	ctrl_t1	YOX1_oe_t1	OK	333.654	315.65	-0.0800264	-0.388194	0.5802	0.999246	no
P1942	XLOC_002019	FIR1	V:215062-217693	ctrl_t1	YOX1_oe_t1	OK	21.6734	22.0304	0.0235751	0.112348	0.8741	0.999246	no
P1943	XLOC_002020	YER034W	V:221845-222403	ctrl_t1	YOX1_oe_t1	OK	37.7217	34.8427	-0.114535	-0.456854	0.5118	0.999246	no
P1944	XLOC_002021	EDC2	V:222638-223076	ctrl_t1	YOX1_oe_t1	OK	127.496	135.667	0.0896115	0.407822	0.5622	0.999246	no
P1945	XLOC_002022	PHM8	V:225888-226854	ctrl_t1	YOX1_oe_t1	OK	11.493	11.8852	0.0484163	0.17861	0.79425	0.999246	no
P1946	XLOC_002023	YER038W-A	V:228450-229205	ctrl_t1	YOX1_oe_t1	NOTEST	0	0	0	0	1	1	no
P1947	XLOC_002024	GLN3	V:229794-231987	ctrl_t1	YOX1_oe_t1	OK	21.6702	23.0797	0.0909091	0.427865	0.53795	0.999246	no
P1948	XLOC_002025	YEN1	V:232460-234740	ctrl_t1	YOX1_oe_t1	OK	15.983	16.1268	0.0129223	0.0593007	0.937	0.999246	no
P1949	XLOC_002026	MXR1	V:234936-235491	ctrl_t1	YOX1_oe_t1	OK	49.375	54.649	0.146413	0.621796	0.37605	0.999246	no
P195	XLOC_000206	EDS1	II:301943-304703	ctrl_t1	YOX1_oe_t1	OK	35.3088	32.8283	-0.10509	-0.510562	0.4638	0.999246	no
P1950	XLOC_002027	SPO73	V:243179-243611	ctrl_t1	YOX1_oe_t1	OK	47.9884	49.7873	0.0530901	0.206309	0.76295	0.999246	no
P1951	XLOC_002028	YER046W-A	V:243699-246503	ctrl_t1	YOX1_oe_t1	OK	5.09083	6.78119	0.413638	0.225767	0.7455	0.999246	no
P1952	XLOC_002030	ISD11	V:250717-251002	ctrl_t1	YOX1_oe_t1	OK	247.485	262.636	0.0857244	0.374981	0.59215	0.999246	no
P1953	XLOC_002031	TPA1	V:251727-253662	ctrl_t1	YOX1_oe_t1	OK	70.117	70.3502	0.00478978	0.0232944	0.97225	0.999246	no
P1954	XLOC_002032	JHD1	V:254655-256134	ctrl_t1	YOX1_oe_t1	OK	19.2693	19.6981	0.0317553	0.141002	0.83865	0.999246	no
P1955	XLOC_002033	PET117	V:271767-272091	ctrl_t1	YOX1_oe_t1	OK	60.0116	57.8221	-0.0536187	-0.187533	0.7925	0.999246	no
P1956	XLOC_002034	PCL6	V:272623-273886	ctrl_t1	YOX1_oe_t1	OK	40.9814	40.2677	-0.0253478	-0.119099	0.864	0.999246	no
P1957	XLOC_002035	FCY21	V:274566-276153	ctrl_t1	YOX1_oe_t1	OK	26.8607	25.6379	-0.0672162	-0.311199	0.6501	0.999246	no
P1958	XLOC_002036	FCY22	V:276571-278164	ctrl_t1	YOX1_oe_t1	OK	13.2528	12.7081	-0.0605412	-0.256559	0.71715	0.999246	no
P1959	XLOC_002037	THO1	V:281709-282366	ctrl_t1	YOX1_oe_t1	OK	106.3	106.04	-0.00352767	-0.0166632	0.9816	0.999246	no
P196	XLOC_000208	CHS2	II:311897-314789	ctrl_t1	YOX1_oe_t1	OK	26.0605	15.6341	-0.737167	-3.50664	5e-05	0.00354667	yes
P1960	XLOC_002038	RRT13	V:290241-290799	ctrl_t1	YOX1_oe_t1	OK	12.2658	10.4365	-0.233011	-0.690824	0.32695	0.999246	no
P1961	XLOC_002039	RGI1	V:291702-292563	ctrl_t1	YOX1_oe_t1	OK	99.025	91.5447	-0.113317	-0.352828	0.61475	0.999246	no
P1962	XLOC_002040	MOT2	V:293049-294813	ctrl_t1	YOX1_oe_t1	OK	55.1928	54.677	-0.0135456	-0.0657605	0.9231	0.999246	no
P1963	XLOC_002041	ARG5,6	V:295300-298001	ctrl_t1	YOX1_oe_t1	OK	45.4103	46.4013	0.031146	0.151425	0.82625	0.999246	no
P1964	XLOC_002042	RNR1	V:298949-301616	ctrl_t1	YOX1_oe_t1	OK	656.364	541.914	-0.276434	-1.20376	0.0883	0.999246	no
P1965	XLOC_002043	VTC1	V:302805-303195	ctrl_t1	YOX1_oe_t1	OK	427.418	371.241	-0.203293	-0.983031	0.1623	0.999246	no
P1966	XLOC_002044	ALD5	V:304029-305592	ctrl_t1	YOX1_oe_t1	OK	169.477	144.452	-0.230494	-1.11679	0.10725	0.999246	no
P1967	XLOC_002045	RPS24A	V:306322-307196	ctrl_t1	YOX1_oe_t1	OK	1269.88	1233.22	-0.0422576	-0.204483	0.77595	0.999246	no
P1968	XLOC_002046	YOS1	V:307652-308123	ctrl_t1	YOX1_oe_t1	OK	325.767	310.872	-0.0675189	-0.292838	0.67715	0.999246	no
P1969	XLOC_002047	YER076W-A	V:312589-313737	ctrl_t1	YOX1_oe_t1	OK	24.4036	23.8692	-0.0319398	-0.0639793	0.92705	0.999246	no
P197	XLOC_000209	ATP3	II:315574-316510	ctrl_t1	YOX1_oe_t1	OK	1037.9	959.916	-0.112681	-0.524754	0.4565	0.999246	no
P1970	XLOC_002048	YER078W-A	V:318645-318810	ctrl_t1	YOX1_oe_t1	OK	1.99325	3.33252	0.741491	0.435482	0.6597	0.999246	no
P1971	XLOC_002049	YER079W	V:318919-319552	ctrl_t1	YOX1_oe_t1	OK	59.1038	51.9519	-0.186073	-0.821463	0.2462	0.999246	no
P1972	XLOC_002050	AIM9	V:319901-321846	ctrl_t1	YOX1_oe_t1	OK	102.46	104.935	0.0344396	0.167278	0.8111	0.999246	no
P1973	XLOC_002051	SER3	V:322211-324095	ctrl_t1	YOX1_oe_t1	OK	22.1508	21.7902	-0.0236829	-0.0779995	0.91205	0.999246	no
P1974	XLOC_002052	YER084W	V:327064-327451	ctrl_t1	YOX1_oe_t1	OK	8.05003	6.56021	-0.295252	-0.583685	0.408	0.999246	no
P1975	XLOC_002053	YER084W-A	V:327597-328140	ctrl_t1	YOX1_oe_t1	NOTEST	0	0	0	0	1	1	no
P1976	XLOC_002054	ILV1	V:328476-330207	ctrl_t1	YOX1_oe_t1	OK	124.346	125.166	0.00948157	0.0460383	0.9482	0.999246	no
P1977	XLOC_002055	AIM10	V:330575-332368	ctrl_t1	YOX1_oe_t1	OK	15.7086	16.318	0.0549142	0.204996	0.7694	0.999246	no
P1978	XLOC_002056	YER088W-B	V:335695-337340	ctrl_t1	YOX1_oe_t1	OK	27.2161	32.7853	0.268588	0.0565801	0.89085	0.999246	no
P1979	XLOC_002057	TRP2	V:337948-339472	ctrl_t1	YOX1_oe_t1	OK	114.867	115.2	0.00417528	0.020048	0.97725	0.999246	no
P198	XLOC_000210	FIG1	II:316967-317864	ctrl_t1	YOX1_oe_t1	OK	0.851534	1.76824	1.05418	1.6872	0.02645	0.697755	no
P1980	XLOC_002058	IES5	V:342854-343232	ctrl_t1	YOX1_oe_t1	OK	106.982	102.981	-0.0549955	-0.2339	0.74295	0.999246	no
P1981	XLOC_002059	RAD51	V:349979-351182	ctrl_t1	YOX1_oe_t1	OK	148.824	134.357	-0.147536	-0.718415	0.30285	0.999246	no
P1982	XLOC_002060	SHC1	V:351697-353236	ctrl_t1	YOX1_oe_t1	OK	5.17466	6.60702	0.352536	1.25915	0.07595	0.999246	no
P1983	XLOC_002062	YER097W	V:355139-357730	ctrl_t1	YOX1_oe_t1	OK	8.09838	11.4529	0.500014	0.28736	0.68295	0.999246	no
P1984	XLOC_002062	UBP9	V:355139-357730	ctrl_t1	YOX1_oe_t1	OK	29.4815	28.1242	-0.0679984	-0.322056	0.64885	0.999246	no
P1985	XLOC_002063	UBC6	V:359561-360314	ctrl_t1	YOX1_oe_t1	OK	107.394	108.677	0.0171308	0.0821483	0.90745	0.999246	no
P1986	XLOC_002064	RPS8B	V:363099-363702	ctrl_t1	YOX1_oe_t1	OK	286.521	290.133	0.0180754	0.0879611	0.90285	0.999246	no
P1987	XLOC_002065	SSA4	V:364588-366517	ctrl_t1	YOX1_oe_t1	OK	64.5772	68.3848	0.0826508	0.402092	0.5624	0.999246	no
P1988	XLOC_002066	RTT105	V:366801-367428	ctrl_t1	YOX1_oe_t1	OK	26.7086	23.5145	-0.183752	-0.704026	0.32335	0.999246	no
P1989	XLOC_002067	MAM1	V:372325-373234	ctrl_t1	YOX1_oe_t1	OK	2.08771	2.32835	0.157384	0.330268	0.6429	0.999246	no
P199	XLOC_000211	FAT1	II:318265-320275	ctrl_t1	YOX1_oe_t1	OK	48.4182	44.9102	-0.108506	-0.526963	0.4469	0.999246	no
P1990	XLOC_002068	YER107W-A	V:373447-374714	ctrl_t1	YOX1_oe_t1	OK	55.0287	73.8784	0.424967	0.767823	0.2774	0.999246	no
P1991	XLOC_002069	LSM4	V:387231-387795	ctrl_t1	YOX1_oe_t1	OK	134.615	130.468	-0.0451384	-0.213518	0.7594	0.999246	no
P1992	XLOC_002070	RPL23B	V:396768-397653	ctrl_t1	YOX1_oe_t1	OK	1911.77	1883	-0.0218831	-0.104988	0.88335	0.999246	no
P1993	XLOC_002071	SCS2	V:400866-401869	ctrl_t1	YOX1_oe_t1	OK	340.417	337.027	-0.0144384	-0.0700542	0.92275	0.999246	no
P1994	XLOC_002072	YER121W	V:402374-402719	ctrl_t1	YOX1_oe_t1	OK	22.2826	16.8696	-0.401494	-1.04592	0.1324	0.999246	no
P1995	XLOC_002073	YCK3	V:404812-406387	ctrl_t1	YOX1_oe_t1	OK	49.8713	48.3097	-0.0458969	-0.22125	0.75135	0.999246	no
P1996	XLOC_002074	RSP5	V:410188-412618	ctrl_t1	YOX1_oe_t1	OK	161.343	159.287	-0.0184983	-0.089186	0.89545	0.999246	no
P1997	XLOC_002075	LCP5	V:414480-415554	ctrl_t1	YOX1_oe_t1	OK	45.7159	50.2496	0.136415	0.638974	0.36185	0.999246	no
P1998	XLOC_002076	VFA1	V:415858-416470	ctrl_t1	YOX1_oe_t1	OK	24.2113	29.6567	0.292677	1.13032	0.1046	0.999246	no
P1999	XLOC_002077	SAK1	V:417280-420709	ctrl_t1	YOX1_oe_t1	OK	40.9227	42.8263	0.0655966	0.31955	0.64705	0.999246	no
P2	XLOC_000001	YAL069W	I:334-792	ctrl_t1	YOX1_oe_t1	OK	2.49224	3.10548	0.317374	0.332329	0.653	0.999246	no
P20	XLOC_000019	CDC19	I:71785-73300	ctrl_t1	YOX1_oe_t1	OK	1890.66	1804.67	-0.0671546	-0.146955	0.83085	0.999246	no
P200	XLOC_000212	FMP23	II:331832-332360	ctrl_t1	YOX1_oe_t1	OK	23.3779	28.5442	0.288052	1.04762	0.13395	0.999246	no
P2000	XLOC_002078	RPS26B	V:423951-424311	ctrl_t1	YOX1_oe_t1	OK	1737.88	1676.82	-0.0516002	-0.249793	0.7222	0.999246	no
P2001	XLOC_002080	GLC7	V:432494-433958	ctrl_t1	YOX1_oe_t1	OK	304.847	316.836	0.0556541	0.269562	0.69635	0.999246	no
P2002	XLOC_002081	YER133W-A	V:437190-437803	ctrl_t1	YOX1_oe_t1	OK	36.0766	36.1724	0.00382647	0.00665803	0.99195	0.999246	no
P2003	XLOC_002083	GDI1	V:439615-440971	ctrl_t1	YOX1_oe_t1	OK	223.466	229.625	0.0392206	0.189936	0.7874	0.999246	no
P2004	XLOC_002084	YER137W-A	V:441372-441880	ctrl_t1	YOX1_oe_t1	OK	28.6545	32.6483	0.188244	0.424706	0.54745	0.999246	no
P2005	XLOC_002086	YER138W-A	V:449473-449578	ctrl_t1	YOX1_oe_t1	OK	1639.2	2198.5	0.423528	1.36756	0.05445	0.999246	no
P2006	XLOC_002087	YER140W	V:451564-453235	ctrl_t1	YOX1_oe_t1	OK	16.7827	13.7875	-0.283612	-1.23965	0.07925	0.999246	no
P2007	XLOC_002088	COX15	V:453458-454919	ctrl_t1	YOX1_oe_t1	OK	98.1159	97.8533	-0.00386702	-0.0188348	0.9778	0.999246	no
P2008	XLOC_002089	DDI1	V:456318-457605	ctrl_t1	YOX1_oe_t1	OK	72.7058	68.7046	-0.0816645	-0.395599	0.57105	0.999246	no
P2009	XLOC_002090	LSM5	V:462385-462866	ctrl_t1	YOX1_oe_t1	OK	297.222	267.089	-0.154222	-0.675424	0.3322	0.999246	no
P201	XLOC_000213	RPS11B	II:332830-333812	ctrl_t1	YOX1_oe_t1	OK	993.716	968.975	-0.0363735	-0.176146	0.80295	0.999246	no
P2010	XLOC_002091	SPT15	V:465202-466025	ctrl_t1	YOX1_oe_t1	OK	149.794	144.824	-0.0486775	-0.217965	0.7527	0.999246	no
P2011	XLOC_002092	YER148W-A	V:466184-467470	ctrl_t1	YOX1_oe_t1	OK	0.682001	0.586202	-0.218378	-0.0793878	0.6984	0.999246	no
P2012	XLOC_002093	SPI1	V:468369-468816	ctrl_t1	YOX1_oe_t1	OK	93.8294	48.7025	-0.946045	-3.91955	5e-05	0.00354667	yes
P2013	XLOC_002095	YER152W-A	V:472656-474805	ctrl_t1	YOX1_oe_t1	OK	78.1128	82.0082	0.0702091	0.171984	0.80815	0.999246	no
P2014	XLOC_002096	OXA1	V:475019-476228	ctrl_t1	YOX1_oe_t1	OK	105.016	108.363	0.0452595	0.220264	0.7521	0.999246	no
P2015	XLOC_002097	COG3	V:484787-487193	ctrl_t1	YOX1_oe_t1	OK	27.646	27.2399	-0.0213495	-0.102449	0.8818	0.999246	no
P2016	XLOC_002098	YER158W-A	V:491486-491958	ctrl_t1	YOX1_oe_t1	OK	259.452	199.005	-0.382661	-0.765062	0.2755	0.999246	no
P2017	XLOC_002099	CHD1	V:505391-509798	ctrl_t1	YOX1_oe_t1	OK	50.108	49.8031	-0.00880326	-0.0426891	0.9502	0.999246	no
P2018	XLOC_002100	PAB1	V:510372-512106	ctrl_t1	YOX1_oe_t1	OK	533.084	524.273	-0.0240427	-0.11119	0.8684	0.999246	no
P2019	XLOC_002101	DNF1	V:512626-517459	ctrl_t1	YOX1_oe_t1	OK	58.2578	53.2455	-0.129793	-0.624131	0.3619	0.999246	no
P202	XLOC_000214	YBR051W	II:337182-338338	ctrl_t1	YOX1_oe_t1	OK	18.9323	11.2065	-0.756513	-1.00721	0.1637	0.999246	no
P2020	XLOC_002102	BCK2	V:518215-520771	ctrl_t1	YOX1_oe_t1	OK	48.8724	46.6655	-0.0666624	-0.324658	0.64275	0.999246	no
P2021	XLOC_002103	RPH1	V:523368-525759	ctrl_t1	YOX1_oe_t1	OK	29.4398	22.7856	-0.369645	-1.76369	0.0125	0.40303	no
P2022	XLOC_002104	ADK2	V:525973-526651	ctrl_t1	YOX1_oe_t1	OK	29.0061	28.6067	-0.0200006	-0.0807043	0.90475	0.999246	no
P2023	XLOC_002105	RAD3	V:527081-529418	ctrl_t1	YOX1_oe_t1	OK	31.5488	30.5014	-0.0487102	-0.234737	0.7377	0.999246	no
P2024	XLOC_002106	RAD24	V:536274-538279	ctrl_t1	YOX1_oe_t1	OK	14.4291	13.5826	-0.0872275	-0.387312	0.58345	0.999246	no
P2025	XLOC_002107	YER175W-A	V:540649-540814	ctrl_t1	YOX1_oe_t1	OK	95.3982	89.9965	-0.0840929	-0.170189	0.80975	0.999246	no
P2026	XLOC_002108	ECM32	V:541689-545055	ctrl_t1	YOX1_oe_t1	OK	32.0363	31.4513	-0.0265866	-0.129313	0.852	0.999246	no
P2027	XLOC_002109	BMH1	V:545610-546414	ctrl_t1	YOX1_oe_t1	OK	1497.99	1482.31	-0.0151801	-0.0695426	0.92305	0.999246	no
P2028	XLOC_002110	PDA1	V:546816-548079	ctrl_t1	YOX1_oe_t1	OK	577.065	554.55	-0.0574142	-0.270064	0.69685	0.999246	no
P2029	XLOC_002111	DMC1	V:548420-549517	ctrl_t1	YOX1_oe_t1	OK	13.0691	12.7734	-0.0330243	-0.126185	0.8522	0.999246	no
P203	XLOC_000215	YRO2	II:343100-344135	ctrl_t1	YOX1_oe_t1	OK	117.343	29.0368	-2.01478	-9.28991	5e-05	0.00354667	yes
P2030	XLOC_002112	FMP10	V:552524-553259	ctrl_t1	YOX1_oe_t1	OK	64.2473	59.5161	-0.110356	-0.505054	0.469	0.999246	no
P2031	XLOC_002113	PUG1	V:559453-560365	ctrl_t1	YOX1_oe_t1	OK	5.4728	4.78425	-0.193987	-0.55785	0.4282	0.999246	no
P2032	XLOC_002114	YER187W	V:566229-566655	ctrl_t1	YOX1_oe_t1	OK	5.07684	6.40761	0.335856	0.652617	0.3526	0.999246	no
P2033	XLOC_002115	YER188W	V:568039-568759	ctrl_t1	YOX1_oe_t1	OK	6.08307	7.38925	0.280628	0.794346	0.2526	0.999246	no
P2034	XLOC_002116	YER189W	V:571154-576525	ctrl_t1	YOX1_oe_t1	NOTEST	0	0	0	0	1	1	no
P2035	XLOC_002116	YRF1-2	V:571154-576525	ctrl_t1	YOX1_oe_t1	NOTEST	0.171366	0.0842078	-1.02506	0	1	1	no
P2036	XLOC_002117	YEL077C	V:263-4097	ctrl_t1	YOX1_oe_t1	OK	2.97525	2.38165	-0.321051	-1.20185	0.0845	0.999246	no
P2037	XLOC_002118	YEL076C	V:4184-5713	ctrl_t1	YOX1_oe_t1	NOTEST	0	0.380727	inf	0	1	1	no
P2038	XLOC_002118	YEL076C-A	V:4184-5713	ctrl_t1	YOX1_oe_t1	NOTEST	0	0	0	0	1	1	no
P2039	XLOC_002119	YEL075C	V:4184-5713	ctrl_t1	YOX1_oe_t1	NOTEST	0	0	0	0	1	1	no
P204	XLOC_000217	YBR056W	II:347878-349384	ctrl_t1	YOX1_oe_t1	OK	118.744	108.7	-0.127503	-0.620696	0.37155	0.999246	no
P2040	XLOC_002120	YEL073C	V:7229-7553	ctrl_t1	YOX1_oe_t1	OK	99.7927	68.8794	-0.534861	-2.02696	0.00375	0.161757	no
P2041	XLOC_002121	HXT13	V:21536-23231	ctrl_t1	YOX1_oe_t1	OK	9.51647	8.49343	-0.164079	-0.659688	0.34155	0.999246	no
P2042	XLOC_002122	YEL068C	V:25645-25978	ctrl_t1	YOX1_oe_t1	OK	64.3391	66.0958	0.0388614	0.142291	0.8364	0.999246	no
P2043	XLOC_002123	YEL067C	V:26188-27206	ctrl_t1	YOX1_oe_t1	OK	13.2479	12.2208	-0.116428	-0.208293	0.766	0.999246	no
P2044	XLOC_002124	AVT2	V:29796-31239	ctrl_t1	YOX1_oe_t1	OK	17.9614	16.0189	-0.165124	-0.715469	0.31295	0.999246	no
P2045	XLOC_002125	CAN1	V:31693-33466	ctrl_t1	YOX1_oe_t1	OK	72.4519	73.6741	0.0241329	0.117549	0.87155	0.999246	no
P2046	XLOC_002126	CIN8	V:36534-39537	ctrl_t1	YOX1_oe_t1	OK	37.11	37.2539	0.00558463	0.0271728	0.9686	0.999246	no
P2047	XLOC_002127	PRB1	V:40045-41953	ctrl_t1	YOX1_oe_t1	OK	442.388	424.885	-0.0582424	-0.270973	0.69715	0.999246	no
P2048	XLOC_002128	SOM1	V:42399-42624	ctrl_t1	YOX1_oe_t1	OK	275.886	298.306	0.112722	0.446041	0.5258	0.999246	no
P2049	XLOC_002129	YEL057C	V:45019-45721	ctrl_t1	YOX1_oe_t1	OK	39.9501	41.9812	0.0715471	0.307892	0.66225	0.999246	no
P205	XLOC_000219	YBR056W-A	II:351254-351455	ctrl_t1	YOX1_oe_t1	OK	33.5143	18.6034	-0.849208	-0.923445	0.22035	0.999246	no
P2050	XLOC_002130	POL5	V:48470-51539	ctrl_t1	YOX1_oe_t1	OK	69.9333	74.3184	0.0877411	0.425425	0.54375	0.999246	no
P2051	XLOC_002132	RPL12A	V:52720-53255	ctrl_t1	YOX1_oe_t1	OK	777.317	768.255	-0.0169183	-0.0609062	0.9319	0.999246	no
P2052	XLOC_002133	MAK10	V:53900-56102	ctrl_t1	YOX1_oe_t1	OK	32.0776	33.936	0.0812474	0.391475	0.5762	0.999246	no
P2053	XLOC_002134	RML2	V:59548-60851	ctrl_t1	YOX1_oe_t1	OK	64.6234	63.0256	-0.0361209	-0.164656	0.8131	0.999246	no
P2054	XLOC_002136	TCA17	V:64708-65167	ctrl_t1	YOX1_oe_t1	OK	14.3435	15.115	0.0755835	0.220301	0.756	0.999246	no
P2055	XLOC_002137	YEL047C	V:65384-66797	ctrl_t1	YOX1_oe_t1	OK	267.692	247.734	-0.111781	-0.540899	0.4438	0.999246	no
P2056	XLOC_002138	GLY1	V:67628-68792	ctrl_t1	YOX1_oe_t1	OK	405.481	434.842	0.100858	0.483842	0.48085	0.999246	no
P2057	XLOC_002139	YEL045C	V:68839-69265	ctrl_t1	YOX1_oe_t1	OK	0.667165	0.950759	0.511036	0.445428	0.5796	0.999246	no
P2058	XLOC_002140	CYC7	V:79635-79977	ctrl_t1	YOX1_oe_t1	OK	67.8266	97.1244	0.517982	2.00349	0.0046	0.190691	no
P2059	XLOC_002141	RAD23	V:81406-82603	ctrl_t1	YOX1_oe_t1	OK	156.569	158.807	0.0204796	0.0996603	0.8859	0.999246	no
P206	XLOC_000220	YBR064W	II:366969-368191	ctrl_t1	YOX1_oe_t1	OK	35.2323	44.9975	0.352945	0.838285	0.23475	0.999246	no
P2060	XLOC_002142	ANP1	V:83049-84552	ctrl_t1	YOX1_oe_t1	OK	69.2017	78.8883	0.189005	0.919614	0.19085	0.999246	no
P2061	XLOC_002143	UTR5	V:85044-85545	ctrl_t1	YOX1_oe_t1	OK	2.50099	2.45837	-0.024797	-0.0383988	0.94785	0.999246	no
P2062	XLOC_002144	YEL034C-A	V:85612-86598	ctrl_t1	YOX1_oe_t1	OK	500.675	506.197	0.0158247	0.0304151	0.96625	0.999246	no
P2063	XLOC_002145	YEL032C-A	V:86936-89852	ctrl_t1	YOX1_oe_t1	OK	427.076	130.464	-1.71084	-1.89215	0.00865	0.308501	no
P2064	XLOC_002146	YEL030C-A	V:94582-96578	ctrl_t1	YOX1_oe_t1	OK	2.49224	1.59478	-0.644088	-0.286119	0.70025	0.999246	no
P2065	XLOC_002147	BUD16	V:96857-97796	ctrl_t1	YOX1_oe_t1	OK	34.2317	39.122	0.192645	0.86113	0.2187	0.999246	no
P2066	XLOC_002148	YEL025C	V:102580-106147	ctrl_t1	YOX1_oe_t1	OK	19.882	19.8633	-0.00135269	-0.00652133	0.991	0.999246	no
P2067	XLOC_002149	YEL023C	V:108503-110552	ctrl_t1	YOX1_oe_t1	OK	10.8982	11.7533	0.108978	0.471969	0.50035	0.999246	no
P2068	XLOC_002150	YEL020C-B	V:117182-117474	ctrl_t1	YOX1_oe_t1	NOTEST	1.05526	1.02836	-0.0372591	0	1	1	no
P2069	XLOC_002152	YEL020C	V:118616-120299	ctrl_t1	YOX1_oe_t1	OK	25.4854	23.7516	-0.101647	-0.47074	0.50035	0.999246	no
P207	XLOC_000221	YBR071W	II:380410-381046	ctrl_t1	YOX1_oe_t1	OK	91.4226	58.2322	-0.650733	-2.96124	5e-05	0.00354667	yes
P2070	XLOC_002153	MMS21	V:120497-121301	ctrl_t1	YOX1_oe_t1	OK	11.5673	11.8225	0.0314774	0.109559	0.87775	0.999246	no
P2071	XLOC_002154	YEL018C-A	V:121454-122310	ctrl_t1	YOX1_oe_t1	NOTEST	0	0	0	0	1	1	no
P2072	XLOC_002155	PMP2	V:122797-122929	ctrl_t1	YOX1_oe_t1	OK	1485.45	1554.88	0.0658972	0.250442	0.72335	0.999246	no
P2073	XLOC_002156	NPP2	V:124736-126218	ctrl_t1	YOX1_oe_t1	OK	31.0468	30.1053	-0.0444276	-0.206779	0.7657	0.999246	no
P2074	XLOC_002157	YEL014C	V:128302-128608	ctrl_t1	YOX1_oe_t1	OK	28.5933	31.2792	0.129525	0.356964	0.61135	0.999246	no
P2075	XLOC_002160	YEL009C-A	V:136278-136778	ctrl_t1	YOX1_oe_t1	OK	1.24919	2.43001	0.959963	1.00762	0.15855	0.999246	no
P2076	XLOC_002161	GCN4	V:138917-139763	ctrl_t1	YOX1_oe_t1	OK	1429.82	1384.68	-0.0462733	-0.211826	0.7609	0.999246	no
P2077	XLOC_002162	YEL008C-A	V:140511-140892	ctrl_t1	YOX1_oe_t1	OK	40.3657	72.099	0.83685	0.542649	0.6427	0.999246	no
P2078	XLOC_002163	VAB2	V:145906-146755	ctrl_t1	YOX1_oe_t1	OK	30.8478	36.9159	0.259075	1.12939	0.10665	0.999246	no
P2079	XLOC_002164	WBP1	V:148721-150014	ctrl_t1	YOX1_oe_t1	OK	185.637	182.553	-0.0241678	-0.117249	0.86765	0.999246	no
P208	XLOC_000222	HSP26	II:382029-382674	ctrl_t1	YOX1_oe_t1	OK	234.469	256.524	0.129697	0.621541	0.3735	0.999246	no
P2080	XLOC_002165	IRC22	V:150300-150978	ctrl_t1	YOX1_oe_t1	OK	246.938	239.482	-0.0442338	-0.215439	0.7569	0.999246	no
P2081	XLOC_002166	PMI40	V:157735-159118	ctrl_t1	YOX1_oe_t1	OK	268.429	239.034	-0.167321	-0.808919	0.24685	0.999246	no
P2082	XLOC_002167	YER006C-A	V:164343-166083	ctrl_t1	YOX1_oe_t1	OK	1.36897	0.848034	-0.690899	-0.240876	0.63605	0.999246	no
P2083	XLOC_002168	TMA20	V:166236-166885	ctrl_t1	YOX1_oe_t1	OK	161.054	154.574	-0.0592386	-0.282579	0.69045	0.999246	no
P2084	XLOC_002170	SEC3	V:167807-171818	ctrl_t1	YOX1_oe_t1	OK	35.5961	35.558	-0.00154731	-0.0075378	0.99155	0.999246	no
P2085	XLOC_002171	YER010C	V:172633-173338	ctrl_t1	YOX1_oe_t1	OK	86.8907	85.4501	-0.0241188	-0.113379	0.8743	0.999246	no
P2086	XLOC_002172	BUD25	V:182599-186775	ctrl_t1	YOX1_oe_t1	OK	63.6836	68.0835	0.0963826	0.156791	0.8166	0.999246	no
P2087	XLOC_002173	AFG3	V:189502-191788	ctrl_t1	YOX1_oe_t1	OK	65.4836	66.9716	0.0324156	0.157925	0.82905	0.999246	no
P2088	XLOC_002174	SPC25	V:191958-192624	ctrl_t1	YOX1_oe_t1	OK	28.2729	28.5967	0.0164297	0.0658358	0.92635	0.999246	no
P2089	XLOC_002175	SBH2	V:194272-194539	ctrl_t1	YOX1_oe_t1	OK	1232.5	1156.11	-0.0923058	-0.448309	0.5229	0.999246	no
P209	XLOC_000223	RDH54	II:383111-385988	ctrl_t1	YOX1_oe_t1	OK	66.9196	58.3719	-0.197156	-0.958883	0.16925	0.999246	no
P2090	XLOC_002176	YER023C-A	V:201075-201936	ctrl_t1	YOX1_oe_t1	OK	841.68	738.576	-0.188525	-0.353985	0.61095	0.999246	no
P2091	XLOC_002177	CHO1	V:207643-208474	ctrl_t1	YOX1_oe_t1	OK	219.078	195.939	-0.161041	-0.783102	0.2596	0.999246	no
P2092	XLOC_002178	GAL83	V:208978-210232	ctrl_t1	YOX1_oe_t1	OK	63.1655	57.1132	-0.145314	-0.698252	0.3235	0.999246	no
P2093	XLOC_002179	MIG3	V:210691-211876	ctrl_t1	YOX1_oe_t1	OK	7.95219	8.64536	0.120573	0.43592	0.53475	0.999246	no
P2094	XLOC_002180	SMB1	V:212586-213177	ctrl_t1	YOX1_oe_t1	OK	63.8772	63.0262	-0.0193495	-0.085836	0.9036	0.999246	no
P2095	XLOC_002181	YPT31	V:214075-214747	ctrl_t1	YOX1_oe_t1	OK	98.6048	99.0465	0.00644733	0.0304341	0.96645	0.999246	no
P2096	XLOC_002182	ZRG8	V:218056-221287	ctrl_t1	YOX1_oe_t1	OK	16.3456	13.9892	-0.224592	-1.05853	0.1369	0.999246	no
P2097	XLOC_002183	ARB1	V:223366-225199	ctrl_t1	YOX1_oe_t1	OK	200.065	201.894	0.0131263	0.0634272	0.9279	0.999246	no
P2098	XLOC_002184	KRE29	V:226857-228252	ctrl_t1	YOX1_oe_t1	OK	12.6683	13.8263	0.126187	0.522494	0.458	0.999246	no
P2099	XLOC_002185	HVG1	V:228450-229205	ctrl_t1	YOX1_oe_t1	OK	14.2599	14.4914	0.0232278	0.0831627	0.90605	0.999246	no
P21	XLOC_000020	YAL037W	I:74019-74823	ctrl_t1	YOX1_oe_t1	OK	14.4782	14.8411	0.0357211	0.131567	0.85055	0.999246	no
P210	XLOC_000224	YBR074W	II:386285-389216	ctrl_t1	YOX1_oe_t1	OK	39.4221	41.1865	0.0631666	0.30749	0.65915	0.999246	no
P2100	XLOC_002186	YER039C-A	V:229262-229481	ctrl_t1	YOX1_oe_t1	OK	24.443	43.1167	0.818822	1.57829	0.03185	0.758696	no
P2101	XLOC_002187	SAH1	V:235769-237119	ctrl_t1	YOX1_oe_t1	OK	863.523	762.531	-0.179438	-0.818698	0.23505	0.999246	no
P2102	XLOC_002188	ERG28	V:237569-238016	ctrl_t1	YOX1_oe_t1	OK	113.584	131.778	0.214345	0.969386	0.16895	0.999246	no
P2103	XLOC_002189	MEI4	V:238459-239774	ctrl_t1	YOX1_oe_t1	OK	4.4952	4.15568	-0.113301	-0.346026	0.6232	0.999246	no
P2104	XLOC_002190	ACA1	V:240031-241501	ctrl_t1	YOX1_oe_t1	OK	23.804	21.8547	-0.123261	-0.556157	0.4283	0.999246	no
P2105	XLOC_002191	SAP1	V:243699-246503	ctrl_t1	YOX1_oe_t1	OK	22.1315	21.7201	-0.0270736	-0.127955	0.8531	0.999246	no
P2106	XLOC_002192	CAJ1	V:246981-248157	ctrl_t1	YOX1_oe_t1	OK	123.586	126.495	0.0335647	0.163508	0.81665	0.999246	no
P2107	XLOC_002193	RSM18	V:253970-254387	ctrl_t1	YOX1_oe_t1	OK	186.866	185.473	-0.0107963	-0.0504182	0.9432	0.999246	no
P2108	XLOC_002194	HOM3	V:256374-257958	ctrl_t1	YOX1_oe_t1	OK	81.7963	83.0871	0.0225878	0.109934	0.87185	0.999246	no
P2109	XLOC_002195	PIC2	V:258736-259639	ctrl_t1	YOX1_oe_t1	OK	74.0234	66.0128	-0.165236	-0.78082	0.26645	0.999246	no
P211	XLOC_000225	ECM8	II:390226-391291	ctrl_t1	YOX1_oe_t1	OK	3.25492	3.96406	0.284356	0.775991	0.26695	0.999246	no
P2110	XLOC_002196	YER053C-A	V:260932-261046	ctrl_t1	YOX1_oe_t1	OK	381.036	150.914	-1.3362	-2.19452	0.0065	0.249976	no
P2111	XLOC_002197	GIP2	V:262051-263698	ctrl_t1	YOX1_oe_t1	OK	19.545	17.6165	-0.149877	-0.668874	0.34295	0.999246	no
P2112	XLOC_002198	HIS1	V:264891-265785	ctrl_t1	YOX1_oe_t1	OK	111.425	108.097	-0.0437369	-0.211718	0.75955	0.999246	no
P2113	XLOC_002199	FCY2	V:266511-268113	ctrl_t1	YOX1_oe_t1	OK	139.698	109.198	-0.355358	-1.72339	0.0149	0.456655	no
P2114	XLOC_002200	RPL34A	V:269422-270185	ctrl_t1	YOX1_oe_t1	OK	1768.84	1809.4	0.0327075	0.158253	0.82405	0.999246	no
P2115	XLOC_002201	HMF1	V:270736-271126	ctrl_t1	YOX1_oe_t1	OK	297.073	321.711	0.114947	0.550498	0.4322	0.999246	no
P2116	XLOC_002202	CEM1	V:278297-279626	ctrl_t1	YOX1_oe_t1	OK	28.1758	29.3014	0.0565124	0.258514	0.70995	0.999246	no
P2117	XLOC_002203	HOR2	V:279929-280682	ctrl_t1	YOX1_oe_t1	OK	258.315	356.816	0.466049	2.26	0.00125	0.0654098	no
P2118	XLOC_002204	YER064C	V:282704-284222	ctrl_t1	YOX1_oe_t1	OK	108.125	105.977	-0.0289517	-0.140944	0.83705	0.999246	no
P2119	XLOC_002205	ICL1	V:285240-286914	ctrl_t1	YOX1_oe_t1	OK	52.9033	45.0702	-0.231184	-1.11429	0.1066	0.999246	no
P212	XLOC_000226	ECM33	II:393122-394742	ctrl_t1	YOX1_oe_t1	OK	1194.37	1172.45	-0.0267255	-0.118282	0.86455	0.999246	no
P2120	XLOC_002207	YER066C-A	V:291702-292563	ctrl_t1	YOX1_oe_t1	OK	11.7431	11.035	-0.0897288	-0.0917353	0.89645	0.999246	no
P2121	XLOC_002208	YER067C-A	V:291702-292563	ctrl_t1	YOX1_oe_t1	OK	269.31	252.747	-0.091571	-0.311504	0.65225	0.999246	no
P2122	XLOC_002209	YER068C-A	V:295300-298001	ctrl_t1	YOX1_oe_t1	NOTEST	0.416246	0.561911	0.432906	0	1	1	no
P2123	XLOC_002210	TDA2	V:301946-302327	ctrl_t1	YOX1_oe_t1	OK	54.2746	54.0787	-0.00521692	-0.019617	0.97475	0.999246	no
P2124	XLOC_002211	PTP3	V:308412-311199	ctrl_t1	YOX1_oe_t1	OK	28.3447	35.9996	0.3449	1.67248	0.0169	0.494906	no
P2125	XLOC_002213	YER076C	V:312589-313737	ctrl_t1	YOX1_oe_t1	OK	15.3364	14.7466	-0.0565734	-0.198866	0.77395	0.999246	no
P2126	XLOC_002214	YER077C	V:314533-316600	ctrl_t1	YOX1_oe_t1	OK	20.9583	22.6908	0.114588	0.53559	0.44795	0.999246	no
P2127	XLOC_002215	ICP55	V:316806-318342	ctrl_t1	YOX1_oe_t1	OK	27.3917	23.5128	-0.220292	-1.012	0.1489	0.999246	no
P2128	XLOC_002216	YER079C-A	V:319901-321846	ctrl_t1	YOX1_oe_t1	NOTEST	0.216638	0	#NAME?	0	1	1	no
P2129	XLOC_002217	UTP7	V:324271-325936	ctrl_t1	YOX1_oe_t1	OK	64.8933	66.6426	0.038375	0.18662	0.7899	0.999246	no
P213	XLOC_000229	TEC1	II:409168-410629	ctrl_t1	YOX1_oe_t1	OK	55.9137	82.5868	0.56271	2.72859	0.0002	0.0125176	yes
P2130	XLOC_002218	GET2	V:326173-327031	ctrl_t1	YOX1_oe_t1	OK	118.293	114.734	-0.0440706	-0.213472	0.7595	0.999246	no
P2131	XLOC_002219	YER085C	V:327597-328140	ctrl_t1	YOX1_oe_t1	OK	1.0837	0.756139	-0.519243	-0.513148	0.4581	0.999246	no
P2132	XLOC_002220	YER087C-A	V:330575-332368	ctrl_t1	YOX1_oe_t1	OK	35.4716	35.2797	-0.00782749	-0.0204899	0.97855	0.999246	no
P2133	XLOC_002221	SBH1	V:332581-332830	ctrl_t1	YOX1_oe_t1	OK	694.004	657.455	-0.0780518	-0.364154	0.59745	0.999246	no
P2134	XLOC_002222	DOT6	V:333175-335188	ctrl_t1	YOX1_oe_t1	OK	111.005	118.121	0.0896448	0.43443	0.52715	0.999246	no
P2135	XLOC_002223	PTC2	V:335695-337340	ctrl_t1	YOX1_oe_t1	OK	120.48	111.053	-0.117552	-0.53744	0.43955	0.999246	no
P2136	XLOC_002223	YER088C-A	V:335695-337340	ctrl_t1	YOX1_oe_t1	OK	154.014	139.167	-0.146238	-0.239497	0.7358	0.999246	no
P2137	XLOC_002224	YER090C-A	V:337948-339472	ctrl_t1	YOX1_oe_t1	OK	2442.49	2812.55	0.203527	0.151742	0.83395	0.999246	no
P2138	XLOC_002225	MET6	V:339863-342167	ctrl_t1	YOX1_oe_t1	OK	293.6	285.016	-0.0428073	-0.200296	0.7779	0.999246	no
P2139	XLOC_002226	YER091C-A	V:342389-342611	ctrl_t1	YOX1_oe_t1	OK	0.867261	1.20637	0.476134	0.265893	0.6758	0.999246	no
P214	XLOC_000230	MIS1	II:411053-413981	ctrl_t1	YOX1_oe_t1	OK	106.013	120.069	0.179627	0.868862	0.2145	0.999246	no
P2140	XLOC_002227	TSC11	V:343319-347612	ctrl_t1	YOX1_oe_t1	OK	24.3798	24.7402	0.0211741	0.103038	0.8834	0.999246	no
P2141	XLOC_002228	AIM11	V:347911-348400	ctrl_t1	YOX1_oe_t1	OK	54.4126	56.0774	0.0434778	0.170174	0.8056	0.999246	no
P2142	XLOC_002229	PUP3	V:348728-349346	ctrl_t1	YOX1_oe_t1	OK	336.124	309.215	-0.120383	-0.586354	0.40025	0.999246	no
P2143	XLOC_002230	PRS2	V:358104-359061	ctrl_t1	YOX1_oe_t1	OK	57.4892	57.6421	0.00383214	0.0180073	0.97785	0.999246	no
P2144	XLOC_002231	AST2	V:360501-361794	ctrl_t1	YOX1_oe_t1	OK	24.9987	27.7724	0.151801	0.685218	0.3317	0.999246	no
P2145	XLOC_002232	NUP157	V:367837-372013	ctrl_t1	YOX1_oe_t1	OK	54.8955	55.5069	0.015981	0.0774509	0.9105	0.999246	no
P2146	XLOC_002233	GLE2	V:373447-374714	ctrl_t1	YOX1_oe_t1	OK	46.9236	49.1381	0.0665282	0.291041	0.6811	0.999246	no
P2147	XLOC_002234	FLO8	V:375214-377614	ctrl_t1	YOX1_oe_t1	OK	22.5342	23.7108	0.0734283	0.348712	0.62125	0.999246	no
P2148	XLOC_002235	KAP123	V:378761-382103	ctrl_t1	YOX1_oe_t1	OK	190	208.112	0.131362	0.616056	0.37995	0.999246	no
P2149	XLOC_002236	SWI4	V:382594-385876	ctrl_t1	YOX1_oe_t1	OK	44.6126	32.0969	-0.475014	-2.31248	0.001	0.0545641	no
P215	XLOC_000231	AAC3	II:415982-416906	ctrl_t1	YOX1_oe_t1	OK	2.68183	3.05924	0.189953	0.446931	0.5273	0.999246	no
P2150	XLOC_002237	TMN3	V:387931-390052	ctrl_t1	YOX1_oe_t1	OK	35.3097	32.3289	-0.12724	-0.61256	0.37775	0.999246	no
P2151	XLOC_002238	BOI2	V:390589-393712	ctrl_t1	YOX1_oe_t1	OK	46.307	49.184	0.0869581	0.423622	0.54345	0.999246	no
P2152	XLOC_002239	SPR6	V:394291-394867	ctrl_t1	YOX1_oe_t1	OK	30.2217	30.9778	0.035647	0.13898	0.84225	0.999246	no
P2153	XLOC_002240	SLX8	V:395347-396172	ctrl_t1	YOX1_oe_t1	OK	40.9145	43.042	0.0731331	0.326513	0.64835	0.999246	no
P2154	XLOC_002241	SHO1	V:397951-399055	ctrl_t1	YOX1_oe_t1	OK	57.8571	57.9513	0.00234689	0.0111261	0.98715	0.999246	no
P2155	XLOC_002242	AVT6	V:399495-400842	ctrl_t1	YOX1_oe_t1	OK	47.1481	47.254	0.00323591	0.0154364	0.98315	0.999246	no
P2156	XLOC_002243	YER119C-A	V:400866-401869	ctrl_t1	YOX1_oe_t1	OK	3.90467	2.32613	-0.747272	-0.190312	0.7678	0.999246	no
P2157	XLOC_002244	GLO3	V:402870-404352	ctrl_t1	YOX1_oe_t1	OK	141.461	144.411	0.0297828	0.144664	0.8308	0.999246	no
P2158	XLOC_002245	DSE1	V:407341-409063	ctrl_t1	YOX1_oe_t1	OK	96.5619	150.994	0.644963	3.1218	5e-05	0.00354667	yes
P2159	XLOC_002246	NSA2	V:413393-414179	ctrl_t1	YOX1_oe_t1	OK	145.222	155.143	0.0953402	0.462833	0.51275	0.999246	no
P216	XLOC_000232	RFC5	II:423764-424829	ctrl_t1	YOX1_oe_t1	OK	52.5434	55.6068	0.0817519	0.386132	0.5841	0.999246	no
P2160	XLOC_002247	YER130C	V:421114-422446	ctrl_t1	YOX1_oe_t1	OK	74.423	86.9752	0.224856	1.09181	0.1221	0.999246	no
P2161	XLOC_002248	PMD1	V:425187-430449	ctrl_t1	YOX1_oe_t1	OK	34.0411	34.167	0.00532619	0.0258702	0.9716	0.999246	no
P2162	XLOC_002252	YER134C	V:437190-437803	ctrl_t1	YOX1_oe_t1	OK	91.8956	91.7977	-0.00153667	-0.00657703	0.989	0.999246	no
P2163	XLOC_002253	YER135C	V:437951-438344	ctrl_t1	YOX1_oe_t1	OK	3.9164	3.75877	-0.0592685	-0.0906618	0.88675	0.999246	no
P2164	XLOC_002254	YER137C	V:441372-441880	ctrl_t1	YOX1_oe_t1	OK	15.926	17.7137	0.153486	0.394346	0.57195	0.999246	no
P2165	XLOC_002256	YER138C	V:443755-449024	ctrl_t1	YOX1_oe_t1	HIDATA	0	0	0	0	1	1	no
P2166	XLOC_002257	RTR1	V:450562-451243	ctrl_t1	YOX1_oe_t1	OK	26.811	22.8658	-0.229638	-0.899266	0.19815	0.999246	no
P2167	XLOC_002258	MAG1	V:455145-456036	ctrl_t1	YOX1_oe_t1	OK	42.4474	42.7039	0.00869305	0.0393275	0.95725	0.999246	no
P2168	XLOC_002259	UBP5	V:457805-460223	ctrl_t1	YOX1_oe_t1	OK	30.8339	31.1355	0.0140414	0.0677676	0.9251	0.999246	no
P2169	XLOC_002260	FTR1	V:460525-461740	ctrl_t1	YOX1_oe_t1	OK	136.526	124.495	-0.13308	-0.648069	0.35795	0.999246	no
P217	XLOC_000233	YBR089W	II:424989-425782	ctrl_t1	YOX1_oe_t1	OK	208.602	174.535	-0.257237	-1.01986	0.14865	0.999246	no
P2170	XLOC_002261	YER145C-A	V:462385-462866	ctrl_t1	YOX1_oe_t1	OK	2.71288	2.70706	-0.00309786	-0.00219293	0.9711	0.999246	no
P2171	XLOC_002262	SCC4	V:462967-464842	ctrl_t1	YOX1_oe_t1	OK	27.2801	23.0146	-0.245297	-1.1485	0.1008	0.999246	no
P2172	XLOC_002263	YER147C-A	V:465202-466025	ctrl_t1	YOX1_oe_t1	OK	59.3407	71.5874	0.270684	0.499898	0.4691	0.999246	no
P2173	XLOC_002264	PEA2	V:466184-467470	ctrl_t1	YOX1_oe_t1	OK	37.3986	34.9274	-0.0986244	-0.456319	0.51375	0.999246	no
P2174	XLOC_002265	UBP3	V:469685-472424	ctrl_t1	YOX1_oe_t1	OK	56.1204	59.3799	0.0814484	0.396605	0.57105	0.999246	no
P2175	XLOC_002266	YER152C	V:472656-474805	ctrl_t1	YOX1_oe_t1	OK	60.2777	58.7402	-0.0372755	-0.14009	0.8372	0.999246	no
P2176	XLOC_002267	PET122	V:472656-474805	ctrl_t1	YOX1_oe_t1	OK	27.1072	31.1199	0.199159	0.366496	0.5936	0.999246	no
P2177	XLOC_002268	BEM2	V:476344-482848	ctrl_t1	YOX1_oe_t1	OK	74.9753	78.4424	0.065217	0.310395	0.65295	0.999246	no
P2178	XLOC_002269	YER156C	V:483324-484341	ctrl_t1	YOX1_oe_t1	OK	89.2681	92.2394	0.0472386	0.228412	0.74495	0.999246	no
P2179	XLOC_002271	YER158C	V:488856-490578	ctrl_t1	YOX1_oe_t1	OK	43.7832	32.5766	-0.426542	-2.03582	0.0039	0.167098	no
P218	XLOC_000234	PBY1	II:432035-434297	ctrl_t1	YOX1_oe_t1	OK	37.2892	36.8398	-0.017492	-0.0847008	0.9049	0.999246	no
P2180	XLOC_002272	BUR6	V:491486-491958	ctrl_t1	YOX1_oe_t1	OK	175.069	165.435	-0.0816597	-0.348334	0.6255	0.999246	no
P2181	XLOC_002274	YER160C	V:492855-498124	ctrl_t1	YOX1_oe_t1	HIDATA	0	0	0	0	1	1	no
P2182	XLOC_002275	SPT2	V:499346-500348	ctrl_t1	YOX1_oe_t1	OK	61.7922	65.271	0.0790169	0.375512	0.5931	0.999246	no
P2183	XLOC_002276	RAD4	V:500629-502894	ctrl_t1	YOX1_oe_t1	OK	14.8856	13.3869	-0.1531	-0.691052	0.32975	0.999246	no
P2184	XLOC_002277	YER163C	V:503083-503782	ctrl_t1	YOX1_oe_t1	OK	69.891	67.8613	-0.0425187	-0.195647	0.77575	0.999246	no
P2185	XLOC_002278	YER165C-A	V:512626-517459	ctrl_t1	YOX1_oe_t1	OK	16.1696	15.5434	-0.0569812	-0.0271471	0.9409	0.999246	no
P2186	XLOC_002279	CCA1	V:521028-522669	ctrl_t1	YOX1_oe_t1	OK	37.2157	37.6164	0.0154498	0.0736854	0.91405	0.999246	no
P2187	XLOC_002280	BRR2	V:529529-536021	ctrl_t1	YOX1_oe_t1	OK	38.2627	37.7711	-0.0186547	-0.0903279	0.8972	0.999246	no
P2188	XLOC_002281	YER172C-A	V:536274-538279	ctrl_t1	YOX1_oe_t1	NOTEST	0	0	0	0	1	1	no
P2189	XLOC_002282	GRX4	V:538433-539168	ctrl_t1	YOX1_oe_t1	OK	95.5964	103.509	0.114726	0.546594	0.44315	0.999246	no
P219	XLOC_000235	YBR096W	II:436020-436713	ctrl_t1	YOX1_oe_t1	OK	112.763	113.724	0.012244	0.0584817	0.93085	0.999246	no
P2190	XLOC_002283	TMT1	V:539463-540363	ctrl_t1	YOX1_oe_t1	OK	39.1155	36.604	-0.0957408	-0.427582	0.54665	0.999246	no
P2191	XLOC_002284	ISC10	V:549723-550527	ctrl_t1	YOX1_oe_t1	OK	22.2901	24.1567	0.11602	0.469483	0.50045	0.999246	no
P2192	XLOC_002285	SLO1	V:550864-551122	ctrl_t1	YOX1_oe_t1	OK	46.6445	42.4464	-0.136065	-0.364836	0.60665	0.999246	no
P2193	XLOC_002287	YER181C	V:551472-551796	ctrl_t1	YOX1_oe_t1	OK	6.34068	7.15905	0.175131	0.28476	0.68165	0.999246	no
P2194	XLOC_002288	FAU1	V:553333-553969	ctrl_t1	YOX1_oe_t1	OK	50.1354	46.8426	-0.0980101	-0.424749	0.54845	0.999246	no
P2195	XLOC_002289	YER184C	V:556295-558680	ctrl_t1	YOX1_oe_t1	OK	15.7111	15.1878	-0.0488781	-0.224555	0.74685	0.999246	no
P2196	XLOC_002290	YER186C	V:561704-562625	ctrl_t1	YOX1_oe_t1	OK	45.3328	52.3039	0.206362	0.951354	0.18315	0.999246	no
P2197	XLOC_002291	YER188C-A	V:569607-569907	ctrl_t1	YOX1_oe_t1	OK	3.83127	4.39948	0.19951	0.232052	0.7435	0.999246	no
P2198	XLOC_002292	YER190C-A	V:571154-576525	ctrl_t1	YOX1_oe_t1	NOTEST	0	0	0	0	1	1	no
P2199	XLOC_002293	YER190C-B	V:571154-576525	ctrl_t1	YOX1_oe_t1	NOTEST	0	0	0	0	1	1	no
P22	XLOC_000021	FUN12	I:76426-79435	ctrl_t1	YOX1_oe_t1	OK	182.109	186.6	0.0351439	0.166774	0.8115	0.999246	no
P220	XLOC_000236	VPS15	II:436950-441315	ctrl_t1	YOX1_oe_t1	OK	20.8847	21.4596	0.0391744	0.190423	0.78355	0.999246	no
P2200	XLOC_002294	YFL068W	VI:52-535	ctrl_t1	YOX1_oe_t1	NOTEST	0	0	0	0	1	1	no
P2201	XLOC_002295	YFL067W	VI:835-1363	ctrl_t1	YOX1_oe_t1	OK	7.10259	4.54807	-0.64309	-1.42659	0.04755	0.976075	no
P2202	XLOC_002296	YFL063W	VI:5065-5521	ctrl_t1	YOX1_oe_t1	OK	0.612137	0.576753	-0.0859019	-0.0679616	0.88285	0.999246	no
P2203	XLOC_002297	COS4	VI:6425-7565	ctrl_t1	YOX1_oe_t1	NOTEST	0.248551	0.31102	0.323464	0	1	1	no
P2204	XLOC_002298	DDI2	VI:9544-10222	ctrl_t1	YOX1_oe_t1	OK	1.82195	2.39154	0.392452	0.679584	0.3233	0.999246	no
P2205	XLOC_002299	SNZ3	VI:11362-12259	ctrl_t1	YOX1_oe_t1	OK	12.11	11.7553	-0.0428882	-0.15565	0.82335	0.999246	no
P2206	XLOC_002300	THI5	VI:12928-13951	ctrl_t1	YOX1_oe_t1	NOTEST	0.45155	0.233592	-0.950899	0	1	1	no
P2207	XLOC_002301	AGP3	VI:17003-18680	ctrl_t1	YOX1_oe_t1	OK	8.48121	9.02587	0.0897965	0.357741	0.6075	0.999246	no
P2208	XLOC_002302	DAK2	VI:23422-25198	ctrl_t1	YOX1_oe_t1	OK	13.8383	12.995	-0.0907148	-0.392871	0.5761	0.999246	no
P2209	XLOC_002303	YFL052W	VI:28231-29629	ctrl_t1	YOX1_oe_t1	OK	27.4709	25.6667	-0.0980011	-0.447195	0.5266	0.999246	no
P221	XLOC_000237	MMS4	II:441514-443590	ctrl_t1	YOX1_oe_t1	OK	14.3997	14.3011	-0.00991722	-0.0408991	0.9522	0.999246	no
P2210	XLOC_002304	SWP82	VI:36802-38674	ctrl_t1	YOX1_oe_t1	OK	24.0063	15.1795	-0.66129	-3.01273	5e-05	0.00354667	yes
P2211	XLOC_002305	RGD2	VI:40420-42565	ctrl_t1	YOX1_oe_t1	OK	32.3944	34.6297	0.0962671	0.463472	0.50565	0.999246	no
P2212	XLOC_002306	FMP32	VI:42814-43438	ctrl_t1	YOX1_oe_t1	OK	52.853	53.2852	0.0117514	0.0513577	0.94135	0.999246	no
P2213	XLOC_002307	YFL041W-A	VI:48733-48925	ctrl_t1	YOX1_oe_t1	OK	28.6316	42.3298	0.564064	0.932975	0.1845	0.999246	no
P2214	XLOC_002308	FET5	VI:49138-51007	ctrl_t1	YOX1_oe_t1	OK	61.756	59.1045	-0.0633117	-0.308125	0.65855	0.999246	no
P2215	XLOC_002309	YFL040W	VI:51349-52972	ctrl_t1	YOX1_oe_t1	OK	7.34992	7.85465	0.0958174	0.369059	0.5963	0.999246	no
P2216	XLOC_002310	TUB2	VI:56335-57709	ctrl_t1	YOX1_oe_t1	OK	432.976	423.267	-0.0327173	-0.155464	0.82675	0.999246	no
P2217	XLOC_002311	RPO41	VI:58781-62837	ctrl_t1	YOX1_oe_t1	OK	65.6242	61.6027	-0.0912328	-0.441634	0.52605	0.999246	no
P2218	XLOC_002312	YFL034W	VI:65476-68698	ctrl_t1	YOX1_oe_t1	OK	29.6011	30.812	0.0578448	0.280954	0.69005	0.999246	no
P2219	XLOC_002313	HAC1	VI:74871-76147	ctrl_t1	YOX1_oe_t1	OK	1563.33	1579.74	0.0150659	0.0685971	0.92585	0.999246	no
P222	XLOC_000238	SIF2	II:447708-449316	ctrl_t1	YOX1_oe_t1	OK	31.944	31.6806	-0.0119431	-0.0562042	0.935	0.999246	no
P2220	XLOC_002313	YFL032W	VI:74871-76147	ctrl_t1	YOX1_oe_t1	OK	7.82592	7.8387	0.00235517	0.000366695	0.98415	0.999246	no
P2221	XLOC_002314	AGX1	VI:76830-77988	ctrl_t1	YOX1_oe_t1	OK	357.164	381.786	0.0961776	0.463273	0.509	0.999246	no
P2222	XLOC_002315	STE2	VI:82579-83875	ctrl_t1	YOX1_oe_t1	OK	154.639	162.528	0.0717836	0.3485	0.6169	0.999246	no
P2223	XLOC_002316	BUD27	VI:90985-93376	ctrl_t1	YOX1_oe_t1	OK	26.2654	26.5799	0.0171692	0.0821782	0.9069	0.999246	no
P2224	XLOC_002317	GAT1	VI:95760-97498	ctrl_t1	YOX1_oe_t1	OK	19.1261	22.253	0.218461	0.970977	0.15785	0.999246	no
P2225	XLOC_002319	SMX2	VI:103698-103932	ctrl_t1	YOX1_oe_t1	OK	243.544	231.679	-0.0720538	-0.281917	0.6837	0.999246	no
P2226	XLOC_002320	YFL015W-A	VI:106414-106963	ctrl_t1	YOX1_oe_t1	OK	0	0.601276	inf	NA	0.16475	0.999246	no
P2227	XLOC_002321	HSP12	VI:107255-107585	ctrl_t1	YOX1_oe_t1	OK	14808.6	14269.4	-0.0535079	-0.223233	0.751	0.999246	no
P2228	XLOC_002322	YFL013W-A	VI:107798-110184	ctrl_t1	YOX1_oe_t1	OK	4.84621	5.01501	0.0493978	0.0448502	0.94715	0.999246	no
P2229	XLOC_002323	YFL012W-A	VI:107798-110184	ctrl_t1	YOX1_oe_t1	OK	5.08108	5.05602	-0.00713156	-0.00343103	0.9737	0.999246	no
P223	XLOC_000239	YMC2	II:449666-450656	ctrl_t1	YOX1_oe_t1	OK	25.5988	28.1985	0.139544	0.605198	0.39125	0.999246	no
P2230	XLOC_002324	YFL012W	VI:110646-111093	ctrl_t1	YOX1_oe_t1	OK	3.88431	3.85173	-0.0121496	-0.020669	0.9562	0.999246	no
P2231	XLOC_002325	HXT10	VI:112344-113985	ctrl_t1	YOX1_oe_t1	OK	1.74428	1.75738	0.0108022	0.0274658	0.9743	0.999246	no
P2232	XLOC_002326	AUA1	VI:114989-115743	ctrl_t1	YOX1_oe_t1	OK	378.458	349.523	-0.114747	-0.230335	0.7453	0.999246	no
P2233	XLOC_002327	CDC4	VI:116144-118484	ctrl_t1	YOX1_oe_t1	OK	32.9322	34.1347	0.0517402	0.250119	0.7196	0.999246	no
P2234	XLOC_002328	SMC1	VI:119428-123106	ctrl_t1	YOX1_oe_t1	OK	45.8454	43.2381	-0.0844749	-0.411259	0.54995	0.999246	no
P2235	XLOC_002329	BLM10	VI:123478-129910	ctrl_t1	YOX1_oe_t1	OK	59.8895	70.7968	0.241382	1.15696	0.0974	0.999246	no
P2236	XLOC_002330	SEC4	VI:130333-130981	ctrl_t1	YOX1_oe_t1	OK	279.252	264.395	-0.0788734	-0.383958	0.58415	0.999246	no
P2237	XLOC_002331	VTC2	VI:131809-134296	ctrl_t1	YOX1_oe_t1	OK	60.1987	57.5378	-0.0652223	-0.31769	0.6467	0.999246	no
P2238	XLOC_002332	YFL002W-A	VI:138203-143517	ctrl_t1	YOX1_oe_t1	NOTEST	0	0	0	0	1	1	no
P2239	XLOC_002333	DEG1	VI:147130-148459	ctrl_t1	YOX1_oe_t1	OK	31.3051	32.0183	0.0324974	0.150154	0.8284	0.999246	no
P224	XLOC_000240	PHO88	II:452657-453224	ctrl_t1	YOX1_oe_t1	OK	524.725	485.691	-0.111523	-0.541642	0.42855	0.999246	no
P2240	XLOC_002334	LOC1	VI:149109-149724	ctrl_t1	YOX1_oe_t1	OK	77.5003	83.3733	0.105383	0.482983	0.5001	0.999246	no
P2241	XLOC_002335	NIC96	VI:150015-152535	ctrl_t1	YOX1_oe_t1	OK	50.453	49.9193	-0.0153437	-0.074723	0.91555	0.999246	no
P2242	XLOC_002336	RPN11	VI:153392-154313	ctrl_t1	YOX1_oe_t1	OK	149.424	154.668	0.0497679	0.24235	0.73255	0.999246	no
P2243	XLOC_002337	YFR006W	VI:156144-157752	ctrl_t1	YOX1_oe_t1	OK	73.9505	75.738	0.034458	0.167793	0.81045	0.999246	no
P2244	XLOC_002338	YFH7	VI:159298-160360	ctrl_t1	YOX1_oe_t1	OK	20.2939	20.1326	-0.0115162	-0.0484474	0.94185	0.999246	no
[truncated: 5,258 more rows]

## Sheet: YOX1-empty vec. t2
test_id	gene_id	gene	locus	sample_1	sample_2	status	value_1	value_2	log2(fold_change)	test_stat	p_value	q_value	significant
[truncated: 6,643 more rows]

[truncated: 4 more sheets: empty vec (HU) t1, empty vec (HU) t2, YOX1 (HU) t1, YOX1 (HU) t2]
