# Supplementary material for: P-body proteins regulate transcriptional rewiring to promote DNA replication stress resistance
Source: Nat Commun. 2017 Sep 15;8:558. doi: 10.1038/s41467-017-00632-2 (PMC5601920; doi:10.1038/s41467-017-00632-2)
Supplement: Supplementary file 6 — Supplementary Data 5 [file 41467_2017_632_MOESM6_ESM.xlsx]

## Sheet: Supp. Data 5
Supplementary Data 5. Fitness data related to Figure 6
			UNTREATED																					HU 25 mM
			Fitness (ε) relative to WT										Expected fitness (ε)											Fitness (ε) relative to WT										Expected fitness (ε)
			Mutant set #1 (source x query)					Mutant set #2 (query x source)					Mutant set #1 (source x query)					Mutant set #2 (query x source)						Mutant set #1 (source x query)					Mutant set #2 (query x source)					Mutant set #1 (source x query)					Mutant set #2 (query x source)						UNTREATED
	Strain		rep1	rep2	rep3	rep4	rep5	rep1	rep2	rep3	rep4	rep5	rep1	rep2	rep3	rep4	rep5	rep1	rep2	rep3	rep4	rep5		rep1	rep2	rep3	rep4	rep5	rep1	rep2	rep3	rep4	rep5	rep1	rep2	rep3	rep4	rep5	rep1	rep2	rep3	rep4	rep5		mean observed ε (εobs)	mean expected ε (εexp)	p-value	interaction (εobs- ε exp)
	ald6∆		0.453	0.551	0.427	0.408984	0.560161	0.448	0.543	0.465	0.409474	0.538742	NA	NA	NA	NA	NA	NA	NA	NA	NA	NA		0.2696	0.364615	0.245438	0.265475	0.617242	0.293312	0.419526	0.408198	0.319056	0.74355	NA	NA	NA	NA	NA	NA	NA	NA	NA	NA		0.480436	NA	NA	NA
	mmr1∆		0.821	0.943	0.959	0.825601	0.957266	0.997	1.081	1.04	0.918468	1.11375	NA	NA	NA	NA	NA	NA	NA	NA	NA	NA		0.678152	0.847889	0.882893	0.68605	0.888765	1.06369	1.10514	1.1276	0.872597	1.22412	NA	NA	NA	NA	NA	NA	NA	NA	NA	NA		0.965609	NA	NA	NA
	yml131w∆		0.928	0.998	0.896	0.964241	0.980732	1.139	1.208	1.152	1.04604	1.19361	NA	NA	NA	NA	NA	NA	NA	NA	NA	NA		0.702708	0.844079	0.702782	0.789358	0.768152	1.27391	1.22224	1.2588	0.975371	1.37045	NA	NA	NA	NA	NA	NA	NA	NA	NA	NA		1.05056	NA	NA	NA
	rad54∆		0.802	0.886	0.988	0.920564	0.983888	0.92	0.97	0.984	0.944124	1.04342	NA	NA	NA	NA	NA	NA	NA	NA	NA	NA		0.175612	0.202651	0.233512	0.286092	0.337584	0.372873	0.383813	0.395908	0.402765	0.620589	NA	NA	NA	NA	NA	NA	NA	NA	NA	NA		0.9442	NA	NA	NA
	ics2∆		0.938	1.212	1.165	1.11053	1.1708	ND	ND	ND	ND	ND	NA	NA	NA	NA	NA	NA	NA	NA	NA	NA		0.713679	1.12391	1.18822	1.0827	1.28097	ND	ND	ND	ND	ND	NA	NA	NA	NA	NA	NA	NA	NA	NA	NA		1.11927	NA	NA	NA
	pry3∆		0.822	0.985	0.977	0.832133	0.939343	0.912	0.868	0.833	0.78223	0.979593	NA	NA	NA	NA	NA	NA	NA	NA	NA	NA		0.82659	0.933373	0.993084	0.825284	0.996785	0.789716	0.901391	0.827565	0.660483	0.971553	NA	NA	NA	NA	NA	NA	NA	NA	NA	NA		0.89303	NA	NA	NA
	uth1∆		1.14	1.091	1.108	0.882117	1.22957	ND	ND	ND	ND	ND	NA	NA	NA	NA	NA	NA	NA	NA	NA	NA		1.24922	1.29456	1.18498	0.925753	1.36547	ND	ND	ND	ND	ND	NA	NA	NA	NA	NA	NA	NA	NA	NA	NA		1.09014	NA	NA	NA
	ics2∆ ald6∆		0.345	0.476	0.423	0.313509	0.764554	ND	ND	ND	ND	ND	0.424871	0.668598	0.497351	0.454188	0.655837	ND	ND	ND	ND	ND		0.607404	0.622636	0.20685	0.105796	0.581719	ND	ND	ND	ND	ND	0.192408	0.409796	0.291633	0.28743	0.79067	ND	ND	ND	ND	ND		0.464413	0.540169	0.105623	-0.0757565
	pry3∆ ald6∆		0.519	0.611	0.72	0.63471	0.863702	0.375	0.379	0.219	0.139511	0.43785	0.372506	0.543366	0.417043	0.340329	0.526183	0.40828	0.471145	0.387358	0.320302	0.527748		0.641085	0.781636	0.402087	0.327128	0.620194	0.185992	0.135437	0.13186	0.0976354	0.540534	0.222848	0.340322	0.24374	0.219092	0.615257	0.231633	0.378157	0.33781	0.210731	0.722399		0.489877	0.431426	0.190676	0.0584512
	uth1∆ ald6∆		0.518	0.653	0.551	0.48981	0.689945	ND	ND	ND	ND	ND	0.516599	0.601472	0.473156	0.360772	0.688755	ND	ND	ND	ND	ND		0.567884	0.569424	0.501997	0.40597	0.650029	ND	ND	ND	ND	ND	0.336788	0.472015	0.29084	0.245764	0.842825	ND	ND	ND	ND	ND		0.580351	0.528151	0.0487662	0.0522004
	mmr1∆ ald6∆		0.629	0.783	0.839	0.763635	0.919655	0.317	0.381	0.367	0.207483	0.327785	0.451486	0.595983	0.443914	0.375639	0.623882	0.367741	0.511809	0.445584	0.338062	0.515719		0.853971	0.845556	0.533668	0.369751	0.679703	0.18769	0.256689	0.301434	0.172772	0.387862	0.28677	0.402951	0.276756	0.231653	0.755578	0.19891	0.355711	0.360395	0.218889	0.660842		0.553456	0.466982	0.129602	0.0864738
	yml131w∆ ald6∆		0.492	0.492	0.358	0.279827	0.436073	0.798	0.948	1.048	0.931806	0.980484	0.515888	0.66616	0.492051	0.427813	0.668612	0.415659	0.541285	0.416343	0.394831	0.528362		0.369372	0.329839	0.230922	0.218015	0.529342	0.968077	0.969898	1.09238	0.906019	1.1648	0.343447	0.445648	0.308958	0.258936	0.845901	0.206113	0.354113	0.286874	0.25185	0.57116		0.676419	0.506701	0.0744297	0.169718
	rad54∆ ald6∆		0.488	0.555	0.825	0.7685	0.810137	0.341	0.379	0.385	0.383794	0.433324	0.416811	0.535056	0.420035	0.386132	0.584486	0.359027	0.480465	0.459348	0.376947	0.530062		0.359059	0.474824	0.119333	0.123627	0.203564	0.0669472	0.0783598	0.0946112	0.101315	0.149188	0.100526	0.139944	0.0971708	0.106924	0.383053	0.0515091	0.0850174	0.0953192	0.0912795	0.251011		0.536875	0.454837	0.102616	0.0820388
	ics2∆ pry3∆		1.043	0.937	0.912	0.704195	1.006	ND	ND	ND	ND	ND	0.855067	1.0528	0.970684	0.868688	1.14691	ND	ND	ND	ND	ND		0.659696	0.877452	0.816247	0.520672	0.904563	ND	ND	ND	ND	ND	0.563604	1.01309	0.983326	0.715107	1.24453	ND	ND	ND	ND	ND		0.92044	0.978829	0.206757	-0.0583888
	uth1∆ pry3∆		1.051	1.041	1.004	0.886967	0.987153	ND	ND	ND	ND	ND	1.03967	0.947096	0.923462	0.690018	1.20447	ND	ND	ND	ND	ND		0.911968	0.959397	0.991692	0.946086	1.0164	ND	ND	ND	ND	ND	0.986525	1.1669	0.980652	0.611445	1.32663	ND	ND	ND	ND	ND		0.994024	0.960945	0.32896	0.0330793
	ics2∆ mmr1∆		0.855	0.91	0.884	0.765609	0.815382	ND	ND	ND	ND	ND	0.770166	1.14366	1.11659	0.916854	1.12077	ND	ND	ND	ND	ND		0.6499	0.749147	0.759995	0.549781	0.659308	ND	ND	ND	ND	ND	0.483983	0.952953	1.04907	0.742787	1.13848	ND	ND	ND	ND	ND		0.845998	1.01361	0.0342095	-0.16761
	pry3∆ mmr1∆		0.889	1.029	0.958	0.75096	0.961686	0.876	0.923	0.71	0.676289	0.89457	0.675243	0.929449	0.936295	0.68701	0.899201	0.908631	0.938453	0.866391	0.718453	1.09103		0.712515	0.893692	0.990779	0.70942	0.960307	0.77596	0.757162	0.665572	0.544571	0.879924	0.560554	0.791396	0.876787	0.566186	0.885908	0.840012	0.996165	0.933165	0.576336	1.1893		0.86685	0.865015	0.481281	0.00183536
	uth1∆ mmr1∆		0.778	0.859	0.892	0.681255	0.947464	ND	ND	ND	ND	ND	0.936442	1.02884	1.06227	0.728277	1.17702	ND	ND	ND	ND	ND		0.671351	0.918857	0.918449	0.622654	1.02038	ND	ND	ND	ND	ND	0.847158	1.09764	1.04621	0.635113	1.21358	ND	ND	ND	ND	ND		0.831544	0.986571	0.00322784	-0.155027
	yml131w∆ mmr1∆		0.805	0.948	1.006	0.794153	1.08291	0.8	0.867	0.824	0.721836	0.921669	0.935154	1.13949	1.10469	0.863612	1.1426	0.925052	1.07816	0.93122	0.885625	1.0923		0.734248	0.928435	0.938785	0.64356	1.06108	0.733912	0.783757	0.769883	0.570221	0.915321	0.863908	1.03633	1.11139	0.669153	1.21801	0.747463	0.932826	0.792459	0.688791	0.94031		0.877057	1.00979	8.53056e-06	-0.132734
	rad54∆ mmr1∆		0.482	0.686	0.635	0.426013	0.745024	0.629	0.613	0.713	0.613189	0.853683	0.755556	0.915233	0.943013	0.77947	0.998834	0.799017	0.957017	1.02741	0.845509	1.09581		0.0873664	0.147957	0.12781	0.0868411	0.21445	0.140345	0.110705	0.152469	0.125799	0.232095	0.252865	0.32543	0.349545	0.276316	0.551558	0.186796	0.223958	0.263309	0.249643	0.413244		0.639591	0.911687	5.92044e-08	-0.272096
	ics2∆ yml131w∆		1.128	1.228	1.271	1.07946	1.17461	ND	ND	ND	ND	ND	0.87052	1.20953	1.04332	1.07082	1.14824	ND	ND	ND	ND	ND		1.05228	1.23508	1.30519	1.05767	1.19843	ND	ND	ND	ND	ND	0.501508	0.948671	0.835057	0.85464	0.983982	ND	ND	ND	ND	ND		1.17622	1.06848	0.0616745	0.107731
	pry3∆ yml131w∆		0.908	1.177	1.176	1.03144	1.06647	1.198	1.236	1.171	1.10244	1.24424	0.763228	0.982976	0.874852	0.802377	0.921244	1.03824	1.04896	0.96034	0.818243	1.16925		0.890755	1.11807	1.25952	1.04742	1.11695	1.26147	1.25274	1.25326	1.00206	1.28251	0.580852	0.78784	0.697922	0.651445	0.765683	1.00603	1.10172	1.04174	0.644216	1.33147		1.13106	0.937971	4.21637e-06	0.193089
	uth1∆ yml131w∆		1.055	1.103	1.086	0.934678	1.1125	ND	ND	ND	ND	ND	1.05846	1.08809	0.992562	0.850573	1.20588	ND	ND	ND	ND	ND		1.09896	1.18637	1.26448	1.0553	1.23755	ND	ND	ND	ND	ND	0.877834	1.09271	0.832786	0.730751	1.04889	ND	ND	ND	ND	ND		1.05823	1.03911	0.301211	0.0191219
	ics2∆ rad54∆		0.878	0.824	0.601	0.84779	0.987859	ND	ND	ND	ND	ND	0.751915	1.07362	1.15108	1.02231	1.15194	ND	ND	ND	ND	ND		0.186187	0.210599	0.0740339	0.247807	0.313215	ND	ND	ND	ND	ND	0.12533	0.227762	0.277463	0.309752	0.432437	ND	ND	ND	ND	ND		0.82773	1.03017	0.0670612	-0.202444
	pry3∆ rad54∆		0.552	0.615	0.734	0.680608	0.819263	0.827	0.899	0.782	0.789567	0.887979	0.659242	0.872527	0.965216	0.766031	0.924208	0.838846	0.842516	0.819786	0.738522	1.02213		0.115961	0.101533	0.147688	0.169243	0.236036	0.216108	0.230151	0.160318	0.17205	0.297336	0.145159	0.189149	0.231897	0.236107	0.336499	0.294464	0.345965	0.32764	0.266019	0.602935		0.758642	0.844902	0.0148286	-0.0862608
	uth1∆ rad54∆		0.531	0.471	0.507	0.381834	0.684057	ND	ND	ND	ND	ND	0.914251	0.965831	1.09508	0.812045	1.20976	ND	ND	ND	ND	ND		0.0881158	0.0580043	0.0881056	0.0612162	0.17163	ND	ND	ND	ND	ND	0.219377	0.262344	0.276709	0.264851	0.460962	ND	ND	ND	ND	ND		0.514978	0.999394	8.69851e-05	-0.484415
	yml131w∆ rad54∆		0.773	0.852	0.975	0.884856	1.07269	0.724	0.699	0.683	0.637949	0.784601	0.912993	1.06971	1.13882	0.962946	1.17438	0.854006	0.967942	0.881128	0.910363	1.02332		0.205359	0.192962	0.330275	0.232274	0.446675	0.178759	0.192804	0.12135	0.135017	0.240604	0.223714	0.247689	0.293946	0.279046	0.462644	0.262021	0.323968	0.278237	0.317925	0.476707		0.808609	0.98956	8.04087e-06	-0.18095
[truncated: 7 more columns]
