# Supplementary material for: P-body proteins regulate transcriptional rewiring to promote DNA replication stress resistance
Source: Nat Commun. 2017 Sep 15;8:558. doi: 10.1038/s41467-017-00632-2 (PMC5601920; doi:10.1038/s41467-017-00632-2)
Supplement: Supplementary file 7 — Supplementary Software 1 [file 41467_2017_632_MOESM7_ESM.zip]

Archive with 53 entries (40 files):
- Supplementary_software_1/
- Supplementary_software_1/.Rapp.history
- __MACOSX/
- __MACOSX/Supplementary_software_1/
- __MACOSX/Supplementary_software_1/._.Rapp.history
- Supplementary_software_1/CP_data_analysis/
- Supplementary_software_1/CP_data_analysis/.Rapp.history
- __MACOSX/Supplementary_software_1/CP_data_analysis/
- __MACOSX/Supplementary_software_1/CP_data_analysis/._.Rapp.history
- Supplementary_software_1/CP_data_analysis/Rnr3_abundance/
- Supplementary_software_1/CP_data_analysis/Rnr3_abundance/CellProfiler_Rnr3_abundance.cpproj
- __MACOSX/Supplementary_software_1/CP_data_analysis/Rnr3_abundance/
- __MACOSX/Supplementary_software_1/CP_data_analysis/Rnr3_abundance/._CellProfiler_Rnr3_abundance.cpproj
- Supplementary_software_1/CP_data_analysis/Rnr3_abundance/example_CP_output.csv
- __MACOSX/Supplementary_software_1/CP_data_analysis/Rnr3_abundance/._example_CP_output.csv
- Supplementary_software_1/CP_data_analysis/Rnr3_abundance/example_image_IDs.csv
- __MACOSX/Supplementary_software_1/CP_data_analysis/Rnr3_abundance/._example_image_IDs.csv
- Supplementary_software_1/CP_data_analysis/Rnr3_abundance/Rnr3_abundance_pipeline.R
- __MACOSX/Supplementary_software_1/CP_data_analysis/Rnr3_abundance/._Rnr3_abundance_pipeline.R
- __MACOSX/Supplementary_software_1/CP_data_analysis/._Rnr3_abundance
- Supplementary_software_1/CP_data_analysis/Yox1_abundance/
- Supplementary_software_1/CP_data_analysis/Yox1_abundance/CellProfiler_Yox1_Cell.cpproj
- __MACOSX/Supplementary_software_1/CP_data_analysis/Yox1_abundance/
- __MACOSX/Supplementary_software_1/CP_data_analysis/Yox1_abundance/._CellProfiler_Yox1_Cell.cpproj
- Supplementary_software_1/CP_data_analysis/Yox1_abundance/CellProfiler_Yox1_Nuclei.cpproj
- __MACOSX/Supplementary_software_1/CP_data_analysis/Yox1_abundance/._CellProfiler_Yox1_Nuclei.cpproj
- Supplementary_software_1/CP_data_analysis/Yox1_abundance/example_CP_output.csv
- __MACOSX/Supplementary_software_1/CP_data_analysis/Yox1_abundance/._example_CP_output.csv
- Supplementary_software_1/CP_data_analysis/Yox1_abundance/example_image_IDs.csv
- __MACOSX/Supplementary_software_1/CP_data_analysis/Yox1_abundance/._example_image_IDs.csv
- Supplementary_software_1/CP_data_analysis/Yox1_abundance/Yox1_abundance_pipeline.R
- __MACOSX/Supplementary_software_1/CP_data_analysis/Yox1_abundance/._Yox1_abundance_pipeline.R
- __MACOSX/Supplementary_software_1/CP_data_analysis/._Yox1_abundance
- __MACOSX/Supplementary_software_1/._CP_data_analysis
- Supplementary_software_1/RNASeq_suppressorScreen_analysis/
- Supplementary_software_1/RNASeq_suppressorScreen_analysis/.Rapp.history
- __MACOSX/Supplementary_software_1/RNASeq_suppressorScreen_analysis/
- __MACOSX/Supplementary_software_1/RNASeq_suppressorScreen_analysis/._.Rapp.history
- Supplementary_software_1/RNASeq_suppressorScreen_analysis/R_image.Rdata
- __MACOSX/Supplementary_software_1/RNASeq_suppressorScreen_analysis/._R_image.Rdata
- Supplementary_software_1/RNASeq_suppressorScreen_analysis/R_scripts.R
- __MACOSX/Supplementary_software_1/RNASeq_suppressorScreen_analysis/._R_scripts.R
- __MACOSX/Supplementary_software_1/._RNASeq_suppressorScreen_analysis
- Supplementary_software_1/TECAN_data_analysis/
- Supplementary_software_1/TECAN_data_analysis/.Rapp.history
- __MACOSX/Supplementary_software_1/TECAN_data_analysis/
- __MACOSX/Supplementary_software_1/TECAN_data_analysis/._.Rapp.history
- Supplementary_software_1/TECAN_data_analysis/AUC_calculation.R
- __MACOSX/Supplementary_software_1/TECAN_data_analysis/._AUC_calculation.R
- Supplementary_software_1/TECAN_data_analysis/example_data.csv
- __MACOSX/Supplementary_software_1/TECAN_data_analysis/._example_data.csv
- __MACOSX/Supplementary_software_1/._TECAN_data_analysis
- __MACOSX/._Supplementary_software_1
