# Supplementary material for: P-body proteins regulate transcriptional rewiring to promote DNA replication stress resistance
Source: Nat Commun. 2017 Sep 15;8:558. doi: 10.1038/s41467-017-00632-2 (PMC5601920; doi:10.1038/s41467-017-00632-2)
Supplement: Supplementary file 7 — Supplementary Software 1 [file 41467_2017_632_MOESM7_ESM.zip › Supplementary_software_1/CP_data_analysis/Rnr3_abundance/Rnr3_abundance_pipeline.R]

# This pipeline is used to analyze Rnr3-GFP intensity data generated by the CellProfiler pipeline provided in the Supplemental material
	# 1/ The pipeline normalize the GFP intensity in every Object by the RFP intensity in the same Object 
	# 2/ The pipeline then aggreagate the normalized GFP intensities by technical replicate using the Image_ID file that provides association between Image Numbers and strain name
	
	# example CellProfiler output and Image_ID files necessary to run this script are provided in the Supplemental material

	# load CellProfiler output (example_CP_ouput.csv)
		col_selection <- c("ImageNumber","ObjectNumber", "Intensity_MedianIntensity_GFP")

		data <- read.csv(choose.file(), head=T, sep=",")
		
		data <- data[, col_selection]
		
	# load image IDs file (example_image_IDs.csv file)
	# This file allows the association between the Image Numbers generated by the Opera System and the strain, biological replicates and technical replicates in the experiment
		
		image_IDs <- read.csv(choose.file(), head=T, sep=';')
		
	# extract the GFP median intensity from segmented cells objects and aggregate the data per strain
												
								# merge image IDs and CellProfiler data 							
					dat_merged <- merge(data, image_IDs, by.x="ImageNumber", by.y="imageNumber", all.x=T)				
		
								# aggregate the data per strain and biological replicates
					agg_data <- aggregate(dat_merged[,3], by=list(dat_merged[,"Strain.name.Bio.rep.Tech.rep"]), FUN=median)			
								# count how many objects have been measured
					total_objects <- aggregate(dat_merged[,3], by=list(dat_merged[,"Strain.name.Bio.rep.Tech.rep"]), FUN=length)		
					

		# GFP intensity data can then be exported in Excel for further analysis
	
