# Supplementary material for: P-body proteins regulate transcriptional rewiring to promote DNA replication stress resistance
Source: Nat Commun. 2017 Sep 15;8:558. doi: 10.1038/s41467-017-00632-2 (PMC5601920; doi:10.1038/s41467-017-00632-2)
Supplement: Supplementary file 7 — Supplementary Software 1 [file 41467_2017_632_MOESM7_ESM.zip › Supplementary_software_1/CP_data_analysis/Yox1_abundance/example_CP_output.csv]

ImageNumber	ObjectNumber	Metadata_C	Metadata_ChannelName	Metadata_ColorFormat	Metadata_FileLocation	Metadata_Frame	Metadata_Plate	Metadata_Series	Metadata_Site	Metadata_SizeC	Metadata_SizeT	Metadata_SizeX	Metadata_SizeY	Metadata_SizeZ	Metadata_T	Metadata_Well	Metadata_Z	Intensity_IntegratedIntensityEdge_GFP	Intensity_IntegratedIntensityEdge_RFP	Intensity_IntegratedIntensity_GFP	Intensity_IntegratedIntensity_RFP	Intensity_LowerQuartileIntensity_GFP	Intensity_LowerQuartileIntensity_RFP	Intensity_MADIntensity_GFP	Intensity_MADIntensity_RFP	Intensity_MassDisplacement_GFP	Intensity_MassDisplacement_RFP	Intensity_MaxIntensityEdge_GFP	Intensity_MaxIntensityEdge_RFP	Intensity_MaxIntensity_GFP	Intensity_MaxIntensity_RFP	Intensity_MeanIntensityEdge_GFP	Intensity_MeanIntensityEdge_RFP	Intensity_MeanIntensity_GFP	Intensity_MeanIntensity_RFP	Intensity_MedianIntensity_GFP	Intensity_MedianIntensity_RFP	Intensity_MinIntensityEdge_GFP	Intensity_MinIntensityEdge_RFP	Intensity_MinIntensity_GFP	Intensity_MinIntensity_RFP	Intensity_StdIntensityEdge_GFP	Intensity_StdIntensityEdge_RFP	Intensity_StdIntensity_GFP	Intensity_StdIntensity_RFP	Intensity_UpperQuartileIntensity_GFP	Intensity_UpperQuartileIntensity_RFP	Location_CenterMassIntensity_X_GFP	Location_CenterMassIntensity_X_RFP
1	1	0	nan	monochrome		0	HTA2_2h_HU 384 PerkinElmer CellCarrier	nan	nan	1	1	664	507	1	0	A00	0	0.049103532	0.19227894	0.12417792	0.779644474	0.001266499	0.005252918	6.87E-05	0.002403296	0.095287435	0.072512285	0.001510643	0.006820783	0.001647974	0.015976196	0.001292198	0.005059972	0.001335246	0.008383274	0.001327535	0.007278554	0.001037613	0.003967346	0.001037613	0.003967346	0.000109594	0.00077708	0.000107866	0.003560731	0.001415274	0.011432822	347.2066847	347.058911
1	2	0	nan	monochrome		0	HTA2_2h_HU 384 PerkinElmer CellCarrier	nan	nan	1	1	664	507	1	0	A00	0	0.031189441	0.083375298	0.03634699	0.100251777	0.001674678	0.004398413	9.16E-05	0.000434882	0.048855087	0.034912969	0.001907378	0.005294881	0.001907378	0.005813688	0.001732747	0.004631961	0.001730809	0.004773894	0.001754788	0.00483711	0.001388571	0.003997864	0.001388571	0.003997864	0.000133919	0.000431807	0.000130379	0.000534933	0.001842527	0.005172809	651.5776658	651.6243531
1	3	0	nan	monochrome		0	HTA2_2h_HU 384 PerkinElmer CellCarrier	nan	nan	1	1	664	507	1	0	A00	0	0.030334936	0.11361868	0.0542916	0.238696885	0.001205463	0.00460441	7.63E-05	0.000816358	0.050772789	0.018072698	0.001449607	0.005508507	0.001495384	0.007736324	0.001263956	0.004734112	0.001262595	0.00555109	0.001266499	0.005409323	0.001037613	0.004104677	0.001037613	0.004104677	0.000102044	0.000438066	0.000108203	0.001051581	0.001342794	0.006271458	79.83445756	79.87348974
1	4	0	nan	monochrome		0	HTA2_2h_HU 384 PerkinElmer CellCarrier	nan	nan	1	1	664	507	1	0	A00	0	0.063401236	0.215243769	0.167025254	0.888426047	0.001358053	0.004806592	9.16E-05	0.00218204	0.146542599	0.20839791	0.001647974	0.006332494	0.001831083	0.014801252	0.001408916	0.004783195	0.001439873	0.007658845	0.001434348	0.006729229	0.001144427	0.003784237	0.001144427	0.003784237	0.000118415	0.00072923	0.000118779	0.003045626	0.001525902	0.010437171	177.9356843	177.6597908
1	5	0	nan	monochrome		0	HTA2_2h_HU 384 PerkinElmer CellCarrier	nan	nan	1	1	664	507	1	0	A00	0	0.061570153	0.19806211	0.149233234	0.661615942	0.00140383	0.004913405	9.16E-05	0.001754787	0.119424409	0.151941074	0.001785306	0.006546121	0.001846342	0.010955978	0.001465956	0.004715765	0.001492332	0.006616159	0.001495384	0.006439307	0.00109865	0.003723201	0.00109865	0.003723201	0.000174755	0.000620423	0.000149787	0.002016	0.001586938	0.008346685	585.4130879	585.56618
1	6	0	nan	monochrome		0	HTA2_2h_HU 384 PerkinElmer CellCarrier	nan	nan	1	1	664	507	1	0	A00	0	0.048432135	0.147539486	0.074753948	0.246311136	0.001438163	0.004489967	9.16E-05	0.000480659	0.0047679	0.147369896	0.001770047	0.005554284	0.001815824	0.006988632	0.001513504	0.004610609	0.001525591	0.005026758	0.001510643	0.004730297	0.001235981	0.004043641	0.001235981	0.004043641	0.000136184	0.000418148	0.000132326	0.00080417	0.001613642	0.005531395	431.6372729	431.6644778
1	7	0	nan	monochrome		0	HTA2_2h_HU 384 PerkinElmer CellCarrier	nan	nan	1	1	664	507	1	0	A00	0	0.066575113	0.144457164	0.143877317	0.38043794	0.001953155	0.004406043	0.00015259	0.000717174	0.058289418	0.197632092	0.00280766	0.005508507	0.00280766	0.009735256	0.002080472	0.004514286	0.002085179	0.005513593	0.002059968	0.004959182	0.001663233	0.003830014	0.00155642	0.003830014	0.000233624	0.000456563	0.000210745	0.001508589	0.002227817	0.006069276	635.6246686	635.396679
1	8	0	nan	monochrome		0	HTA2_2h_HU 384 PerkinElmer CellCarrier	nan	nan	1	1	664	507	1	0	A00	0	0.081376364	0.239108877	0.246311131	1.182452139	0.00155642	0.005058366	0.000106813	0.002372778	0.156432271	0.130371389	0.002197299	0.006164645	0.002197299	0.015533685	0.001627527	0.004782178	0.001675586	0.008043892	0.001693751	0.007103075	0.001342794	0.003723201	0.001342794	0.003723201	0.000182283	0.000578275	0.000161499	0.003325359	0.001785306	0.010440986	14.14397225	14.36930264
1	9	0	nan	monochrome		0	HTA2_2h_HU 384 PerkinElmer CellCarrier	nan	nan	1	1	664	507	1	0	A00	0	0.071030747	0.23222706	0.200762951	1.090989564	0.001358053	0.004810407	9.16E-05	0.002265965	0.131615056	0.508746697	0.001632715	0.00671397	0.001678492	0.016937515	0.001420615	0.004644541	0.001444338	0.007848846	0.001449607	0.00671397	0.001083391	0.003784237	0.001083391	0.003784237	0.000133767	0.000730879	0.000115844	0.003604257	0.001541161	0.010322728	307.0813255	307.6529973
1	10	0	nan	monochrome		0	HTA2_2h_HU 384 PerkinElmer CellCarrier	nan	nan	1	1	664	507	1	0	A00	0	0.071931029	0.238864735	0.184023804	1.304173354	0.001434348	0.004951553	7.63E-05	0.003952087	0.111252192	0.21742993	0.001937896	0.007415885	0.001937896	0.027298391	0.00146798	0.004874791	0.001508392	0.010689946	0.001510643	0.008148318	0.001113909	0.003463798	0.001113909	0.003463798	0.000167693	0.00096446	0.000142389	0.006735936	0.001594568	0.015182727	80.09900498	80.41494576
1	11	0	nan	monochrome		0	HTA2_2h_HU 384 PerkinElmer CellCarrier	nan	nan	1	1	664	507	1	0	A00	0	0.03822385	0.16743725	0.085221637	0.470527207	0.00109865	0.005001145	4.58E-05	0.001342794	0.058878721	0.144765351	0.001281758	0.006317235	0.001342794	0.008987564	0.001124231	0.004924625	0.001136288	0.006273696	0.001144427	0.006218052	0.000885023	0.003997864	0.000885023	0.003997864	0.000106023	0.000633888	8.85E-05	0.001499857	0.001190204	0.007782101	376.5174575	376.7045012
1	12	0	nan	monochrome		0	HTA2_2h_HU 384 PerkinElmer CellCarrier	nan	nan	1	1	664	507	1	0	A00	0	0.080125124	0.265293363	0.242069123	1.66623944	0.001373312	0.005127032	7.63E-05	0.003768979	0.132870343	0.32497666	0.001785306	0.006744488	0.001785306	0.022018768	0.001430806	0.004737381	0.001458248	0.010037587	0.001449607	0.00827039	0.001205463	0.00390631	0.001190204	0.00390631	0.000116245	0.000763594	0.000110167	0.005600326	0.001541161	0.014175632	191.9285174	191.6054837
1	13	0	nan	monochrome		0	HTA2_2h_HU 384 PerkinElmer CellCarrier	nan	nan	1	1	664	507	1	0	A00	0	0.079606317	0.242587936	0.216037232	1.215106448	0.001464866	0.004901961	9.16E-05	0.003006027	0.148911993	0.17228424	0.001937896	0.006790265	0.001937896	0.018478675	0.001530891	0.004665153	0.001554225	0.008741773	0.00155642	0.00749218	0.001159686	0.003814755	0.001159686	0.003814755	0.000150662	0.000691375	0.000136254	0.004332397	0.001647974	0.011963073	574.302232	574.2531646
1	14	0	nan	monochrome		0	HTA2_2h_HU 384 PerkinElmer CellCarrier	nan	nan	1	1	664	507	1	0	A00	0	0.084168765	0.266041053	0.281956207	1.97474634	0.001449607	0.004608225	0.000122072	0.003173877	0.315345006	0.792637606	0.001846342	0.007751583	0.001968414	0.029190509	0.001503014	0.004750733	0.001566423	0.010970813	0.001571679	0.007354849	0.001113909	0.003662165	0.001113909	0.003662165	0.000196006	0.000930761	0.000164991	0.007583021	0.00170901	0.016418708	320.1468232	319.084117
1	15	0	nan	monochrome		0	HTA2_2h_HU 384 PerkinElmer CellCarrier	nan	nan	1	1	664	507	1	0	A00	0	0.06459144	0.219623107	0.184847791	1.001510661	0.001327535	0.004913405	6.10E-05	0.002250706	0.016035957	0.267691724	0.001510643	0.005813688	0.001586938	0.014801252	0.001345655	0.004575481	0.001389833	0.007530155	0.001388571	0.006614786	0.001144427	0.00390631	0.001144427	0.00390631	9.52E-05	0.000538056	9.38E-05	0.003214926	0.001464866	0.010017548	349.5392108	349.6724106
1	16	0	nan	monochrome		0	HTA2_2h_HU 384 PerkinElmer CellCarrier	nan	nan	1	1	664	507	1	0	A00	0	0.059220264	0.204364083	0.148882277	0.841809732	0.001373312	0.005035477	6.10E-05	0.00265507	0.063726373	0.245705418	0.001693751	0.007248036	0.001754788	0.015259022	0.001410006	0.004865812	0.00143156	0.008094324	0.001434348	0.007141222	0.001129168	0.003768978	0.001129168	0.003768978	0.000102796	0.000951681	0.000105522	0.00348968	0.001495384	0.011139086	84.2616583	84.06242749
1	17	0	nan	monochrome		0	HTA2_2h_HU 384 PerkinElmer CellCarrier	nan	nan	1	1	664	507	1	0	A00	0	0.044083314	0.181231407	0.103578241	0.666453049	0.001266499	0.005378805	6.10E-05	0.002929732	0.036204775	0.013197641	0.001480125	0.007202258	0.001510643	0.01544213	0.001296568	0.005330336	0.001327926	0.00854427	0.001342794	0.007980469	0.000991836	0.003967346	0.000991836	0.003967346	0.000110561	0.000897637	0.000103491	0.00338639	0.00140383	0.011581597	114.9689157	114.9994963
1	18	0	nan	monochrome		0	HTA2_2h_HU 384 PerkinElmer CellCarrier	nan	nan	1	1	664	507	1	0	A00	0	0.077271687	0.241458768	0.234134432	1.190890382	0.001449607	0.004745556	9.16E-05	0.00250248	0.185881946	0.349332067	0.001754788	0.007263294	0.001831083	0.015854124	0.001485994	0.004643438	0.001540358	0.007834805	0.00155642	0.007080186	0.001144427	0.003845274	0.001113909	0.003845274	0.00014615	0.000772635	0.000148115	0.003440373	0.001647974	0.010482948	530.8046794	530.6783266
1	19	0	nan	monochrome		0	HTA2_2h_HU 384 PerkinElmer CellCarrier	nan	nan	1	1	664	507	1	0	A00	0	0.037399863	0.136293586	0.071534295	0.30852217	0.001235981	0.004726482	6.10E-05	0.000869764	0.029887605	0.036255497	0.00155642	0.005722133	0.00155642	0.007873655	0.00128965	0.004699779	0.001300624	0.005609494	0.001297017	0.005546655	0.00109865	0.00390631	0.00109865	0.00390631	8.88E-05	0.000473123	8.63E-05	0.001115617	0.001342794	0.006565194	428.421715	428.4160443
1	20	0	nan	monochrome		0	HTA2_2h_HU 384 PerkinElmer CellCarrier	nan	nan	1	1	664	507	1	0	A00	0	0.083817807	0.246936758	0.265064469	1.398580933	0.001525902	0.004848554	0.000106813	0.002632181	0.151611231	0.269129458	0.001937896	0.005844206	0.001998932	0.019592585	0.00152396	0.004489759	0.001626162	0.008580251	0.001632715	0.006927596	0.001220722	0.003799496	0.001220722	0.003799496	0.000146013	0.000534165	0.000148837	0.00455754	0.001728084	0.011638819	186.3637672	186.0008728
1	21	0	nan	monochrome		0	HTA2_2h_HU 384 PerkinElmer CellCarrier	nan	nan	1	1	664	507	1	0	A00	0	0.020065614	0.071229116	0.024994278	0.091386284	0.001190204	0.004257267	6.10E-05	0.000335698	0.025684959	0.03322616	0.001434348	0.005340658	0.001434348	0.005340658	0.001254101	0.00445182	0.001249714	0.004569314	0.00125124	0.004562448	0.00109865	0.003891051	0.00109865	0.003891051	9.14E-05	0.000368218	8.30E-05	0.000410988	0.001312276	0.004974441	582.9218559	582.9308733
1	22	0	nan	monochrome		0	HTA2_2h_HU 384 PerkinElmer CellCarrier	nan	nan	1	1	664	507	1	0	A00	0	0.024536507	0.092393379	0.032852674	0.131822693	0.00117113	0.004425116	6.10E-05	0.000534066	0.041215186	0.034613045	0.001388571	0.005371176	0.001388571	0.005844206	0.001226825	0.004619669	0.001216766	0.004882322	0.001205463	0.004852369	0.001022354	0.004028382	0.001022354	0.004028382	9.03E-05	0.000392838	8.93E-05	0.000562318	0.001285573	0.005428397	507.5810497	507.614886
1	23	0	nan	monochrome		0	HTA2_2h_HU 384 PerkinElmer CellCarrier	nan	nan	1	1	664	507	1	0	A00	0	0.045914397	0.114122228	0.07988098	0.19476616	0.001815824	0.004539559	0.00030518	0.000579843	0.108194013	0.129424706	0.002517739	0.006012055	0.00280766	0.006973373	0.0019131	0.004755093	0.002102131	0.005125425	0.002075227	0.005050736	0.001495384	0.003952087	0.001495384	0.003952087	0.000269521	0.000562256	0.000358257	0.000769833	0.002433814	0.005767911	107.2303725	107.2188969
1	24	0	nan	monochrome		0	HTA2_2h_HU 384 PerkinElmer CellCarrier	nan	nan	1	1	664	507	1	0	A00	0	0.061539635	0.195788515	0.159365225	0.708049145	0.00140383	0.004745556	7.63E-05	0.001586938	0.091739086	0.344087312	0.001724269	0.00576791	0.001724269	0.010879682	0.001465229	0.004661631	0.001475604	0.006556011	0.001464866	0.005951019	0.001297017	0.003860533	0.001281758	0.003860533	0.000105796	0.00055909	9.85E-05	0.002085297	0.00155642	0.008056764	208.1038874	207.7805914
1	25	0	nan	monochrome		0	HTA2_2h_HU 384 PerkinElmer CellCarrier	nan	nan	1	1	664	507	1	0	A00	0	0.029343099	0.111467158	0.048020142	0.199099723	0.001174945	0.004489967	4.58E-05	0.000648509	0.030907879	0.052465659	0.00140383	0.005477989	0.00140383	0.006439307	0.001222629	0.004644465	0.001231286	0.005105121	0.001235981	0.005088884	0.001007095	0.003967346	0.001007095	0.003967346	8.71E-05	0.000412695	8.29E-05	0.00070396	0.001281758	0.00578317	565.1118526	565.1806407
1	26	0	nan	monochrome		0	HTA2_2h_HU 384 PerkinElmer CellCarrier	nan	nan	1	1	664	507	1	0	A00	0	0.100556954	0.244663162	0.35927367	1.062012684	0.001842527	0.004512856	0.000137331	0.000961318	0.079147857	0.296370666	0.002105745	0.005661097	0.002548257	0.010116732	0.00179566	0.004368985	0.001963244	0.005803348	0.001953155	0.005355917	0.001495384	0.003799496	0.001495384	0.003799496	0.000135106	0.00036136	0.00019178	0.001579612	0.002094301	0.006790265	154.5230835	154.5112717
1	27	0	nan	monochrome		0	HTA2_2h_HU 384 PerkinElmer CellCarrier	nan	nan	1	1	664	507	1	0	A00	0	0.032883192	0.144762345	0.054703593	0.330464645	0.001110094	0.004795148	6.10E-05	0.00203708	0.101481082	0.041184033	0.001449607	0.00717174	0.001449607	0.012893873	0.0011744	0.005170084	0.001163906	0.007031163	0.001167315	0.006759747	0.001037613	0.003891051	0.000976577	0.003891051	9.39E-05	0.001049004	9.47E-05	0.002620279	0.001213092	0.008960861	517.8516039	517.8135014
1	28	0	nan	monochrome		0	HTA2_2h_HU 384 PerkinElmer CellCarrier	nan	nan	1	1	664	507	1	0	A00	0	0.062149996	0.219226372	0.163149462	1.168490136	0.001319905	0.005104143	6.10E-05	0.003982605	0.020124484	0.185708843	0.001602197	0.006363012	0.001602197	0.021271076	0.001351087	0.004765791	0.001382623	0.009902459	0.001373312	0.008392463	0.001129168	0.003707942	0.001129168	0.003707942	9.13E-05	0.000814597	9.66E-05	0.005468622	0.001449607	0.014625773	537.7876917	537.9131724
1	29	0	nan	monochrome		0	HTA2_2h_HU 384 PerkinElmer CellCarrier	nan	nan	1	1	664	507	1	0	A00	0	0.070756085	0.247821779	0.193362325	1.256595727	0.001388571	0.005294881	7.63E-05	0.003326467	0.11209142	0.297512398	0.001815824	0.008026246	0.001815824	0.019562066	0.001444002	0.005057587	0.001464866	0.009519665	0.001464866	0.008026246	0.001220722	0.003814755	0.001205463	0.003814755	0.000120532	0.00096572	0.000114342	0.004712165	0.001541161	0.013397422	67.55429293	67.24795085
1	30	0	nan	monochrome		0	HTA2_2h_HU 384 PerkinElmer CellCarrier	nan	nan	1	1	664	507	1	0	A00	0	0.067978943	0.155031666	0.128007935	0.303868169	0.001903563	0.004390784	0.000137331	0.000434882	0.022573952	0.027055158	0.002304112	0.004913405	0.00265507	0.005889982	0.001942256	0.004429476	0.002031872	0.004823304	0.002037079	0.004798963	0.00155642	0.003997864	0.00155642	0.003997864	0.000164368	0.00026335	0.000200898	0.000527781	0.002174411	0.005294881	99.43807367	99.48724515
1	31	0	nan	monochrome		0	HTA2_2h_HU 384 PerkinElmer CellCarrier	nan	nan	1	1	664	507	1	0	A00	0	0.04773022	0.21472496	0.119600214	0.822751213	0.001083391	0.00531014	8.39E-05	0.002532997	0.191572497	0.108526459	0.001419089	0.006973373	0.001419089	0.013717861	0.001136434	0.005112499	0.001161167	0.007987876	0.001174945	0.007507439	0.000854505	0.003875792	0.000854505	0.003875792	0.000146444	0.000918238	0.000120835	0.002920723	0.001235981	0.010406653	425.5967083	425.6234166
1	32	0	nan	monochrome		0	HTA2_2h_HU 384 PerkinElmer CellCarrier	nan	nan	1	1	664	507	1	0	A00	0	0.153719387	0.403021295	0.674113071	2.752269805	0.001884489	0.004921035	0.00062562	0.002548257	0.177918096	1.452187556	0.00233463	0.006973373	0.004272526	0.044831008	0.00176689	0.004632429	0.00253426	0.010346879	0.002517739	0.007034409	0.001281758	0.00343328	0.001281758	0.00343328	0.000220046	0.000696051	0.000737209	0.008149246	0.00311284	0.013031205	135.8297116	136.885308
1	33	0	nan	monochrome		0	HTA2_2h_HU 384 PerkinElmer CellCarrier	nan	nan	1	1	664	507	1	0	A00	0	0.06552224	0.225391017	0.182177462	1.224948515	0.001388571	0.005226215	6.10E-05	0.003707942	0.095689475	0.340800551	0.001617456	0.007080186	0.001678492	0.020675974	0.001424397	0.004899805	0.001445853	0.009721814	0.001449607	0.008239872	0.001174945	0.003753719	0.001174945	0.003753719	0.000107814	0.000820628	0.000108115	0.005025578	0.001518273	0.013794156	230.9131418	230.800578
1	34	0	nan	monochrome		0	HTA2_2h_HU 384 PerkinElmer CellCarrier	nan	nan	1	1	664	507	1	0	A00	0	0.092500191	0.308461135	0.320576791	1.899565141	0.001464866	0.005004959	9.16E-05	0.002532998	0.275520607	0.880129728	0.001831083	0.008072022	0.00187686	0.02246128	0.001445315	0.004819705	0.001541235	0.009132525	0.001571679	0.007049668	0.000976577	0.003707942	0.000976577	0.003707942	0.000199455	0.000945012	0.000165441	0.005232642	0.001647974	0.012390326	273.1868247	272.0382607
1	35	0	nan	monochrome		0	HTA2_2h_HU 384 PerkinElmer CellCarrier	nan	nan	1	1	664	507	1	0	A00	0	0.148332952	0.321934852	0.696131841	1.627298417	0.002532998	0.005783169	0.000572213	0.001388571	0.267193959	0.23373348	0.003952087	0.006927596	0.004638743	0.011505303	0.002247469	0.004877801	0.00306666	0.007168715	0.003059434	0.007110704	0.001495384	0.003768978	0.001495384	0.003768978	0.00050215	0.000759955	0.000745589	0.001932711	0.00366598	0.008529793	84.43545736	84.48713019
1	36	0	nan	monochrome		0	HTA2_2h_HU 384 PerkinElmer CellCarrier	nan	nan	1	1	664	507	1	0	A00	0	0.076462959	0.251575501	0.232730602	1.812603969	0.001342794	0.005096513	9.16E-05	0.004135195	0.190135347	0.194600027	0.001785306	0.007125963	0.001785306	0.028458076	0.001415981	0.004658806	0.001419089	0.011052463	0.001419089	0.008300908	0.001129168	0.003692683	0.001129168	0.003692683	0.00015141	0.000781775	0.000125286	0.007038114	0.001510643	0.016220341	251.5637949	251.5205953
1	37	0	nan	monochrome		0	HTA2_2h_HU 384 PerkinElmer CellCarrier	nan	nan	1	1	664	507	1	0	A00	0	0.094392309	0.280796529	0.304249638	1.940505093	0.001480125	0.004562448	6.10E-05	0.001937896	0.109186878	0.700604694	0.001739528	0.007629511	0.001846342	0.029602503	0.001522457	0.004528976	0.001552294	0.009900536	0.00155642	0.006164645	0.001342794	0.00390631	0.001235981	0.00390631	9.10E-05	0.000673479	0.000103736	0.00732817	0.001617456	0.012527657	228.2014645	228.4660261
1	38	0	nan	monochrome		0	HTA2_2h_HU 384 PerkinElmer CellCarrier	nan	nan	1	1	664	507	1	0	A00	0	0.048508431	0.194934008	0.112764172	0.780392167	0.001144427	0.004913405	7.63E-05	0.002700847	0.135043395	0.223483938	0.001480125	0.007080186	0.001480125	0.018371863	0.001212711	0.00487335	0.001225698	0.008482524	0.001220722	0.007248036	0.001037613	0.00373846	0.001037613	0.00373846	0.000109024	0.000843996	0.000103127	0.004245795	0.001281758	0.011322195	330.2899865	330.2754434
1	39	0	nan	monochrome		0	HTA2_2h_HU 384 PerkinElmer CellCarrier	nan	nan	1	1	664	507	1	0	A00	0	0.097199969	0.271854741	0.214404517	0.822888548	0.001594568	0.004463264	0.000244144	0.001327535	0.120375078	1.042342305	0.002578775	0.010055696	0.002731365	0.019531548	0.001735714	0.004854549	0.001880741	0.007218321	0.001815824	0.00561532	0.001312276	0.003570611	0.001312276	0.003570611	0.000294012	0.001119469	0.000355358	0.003858338	0.002159152	0.008796826	26.60785709	26.51129284
1	40	0	nan	monochrome		0	HTA2_2h_HU 384 PerkinElmer CellCarrier	nan	nan	1	1	664	507	1	0	A00	0	0.06178378	0.239703979	0.172259098	1.591210814	0.001266499	0.00562295	5.34E-05	0.004737926	0.034688152	0.067550457	0.001495384	0.006683452	0.001541161	0.030441748	0.001287162	0.004993833	0.001314955	0.012146647	0.001312276	0.009620813	0.001083391	0.003555352	0.001083391	0.003555352	8.91E-05	0.000889968	8.64E-05	0.007843967	0.001373312	0.01826505	440.1758349	440.2154872
1	41	0	nan	monochrome		0	HTA2_2h_HU 384 PerkinElmer CellCarrier	nan	nan	1	1	664	507	1	0	A00	0	0.052460517	0.187533384	0.123140307	0.646005962	0.001220722	0.004715038	6.10E-05	0.001647974	0.107887415	0.069058711	0.001541161	0.005889982	0.001541161	0.011535821	0.001311513	0.004688335	0.001282712	0.006729229	0.001266499	0.006179904	0.001113909	0.003845274	0.001052873	0.003845274	9.22E-05	0.000532535	9.93E-05	0.002242945	0.001342794	0.008712902	419.9988848	420.1313303
1	42	0	nan	monochrome		0	HTA2_2h_HU 384 PerkinElmer CellCarrier	nan	nan	1	1	664	507	1	0	A00	0	0.07519646	0.257053489	0.232501717	3.18419167	0.001312276	0.005050736	7.63E-05	0.00671397	0.113945714	0.17312299	0.001571679	0.007095445	0.001678492	0.063981079	0.001342794	0.004590241	0.001383939	0.018953522	0.001373312	0.01077287	0.001037613	0.003646906	0.001037613	0.003646906	0.000109124	0.000768923	0.000105518	0.017347635	0.001449607	0.030792706	285.9676445	286.0338707
1	43	0	nan	monochrome		0	HTA2_2h_HU 384 PerkinElmer CellCarrier	nan	nan	1	1	664	507	1	0	A00	0	0.053910124	0.201281762	0.14586099	0.861982156	0.001190204	0.004730297	6.10E-05	0.002273594	0.116417265	0.155228871	0.001480125	0.006164645	0.001480125	0.014755474	0.00122523	0.004574585	0.001257422	0.007430881	0.00125124	0.006607157	0.000961318	0.003830014	0.000961318	0.003830014	0.000109918	0.000578414	1.00E-04	0.003124456	0.001342794	0.009597925	313.5053876	313.386086
1	44	0	nan	monochrome		0	HTA2_2h_HU 384 PerkinElmer CellCarrier	nan	nan	1	1	664	507	1	0	A00	0	0.076371405	0.305897619	0.249011978	1.791317643	0.001190204	0.005184253	9.16E-05	0.002586404	0.060993081	0.870949615	0.001419089	0.006988632	0.001739528	0.025665674	0.001212245	0.004855518	0.001290218	0.009281439	0.001281758	0.007507439	0.001052873	0.003646906	0.001052873	0.003646906	9.24E-05	0.000730605	0.00012758	0.005362552	0.001373312	0.011192493	292.2357988	291.5727209
1	45	0	nan	monochrome		0	HTA2_2h_HU 384 PerkinElmer CellCarrier	nan	nan	1	1	664	507	1	0	A00	0	0.05506981	0.19194324	0.13962005	0.600732442	0.001281758	0.004760815	7.63E-05	0.001007095	0.075402296	0.113675984	0.00155642	0.005523766	0.001602197	0.008361944	0.001311186	0.004570077	0.0013425	0.005776273	0.001342794	0.005645838	0.001052873	0.00390631	0.001052873	0.00390631	0.000108123	0.00037979	0.000108847	0.001224128	0.001419089	0.006698711	538.1508197	538.2809063
1	46	0	nan	monochrome		0	HTA2_2h_HU 384 PerkinElmer CellCarrier	nan	nan	1	1	664	507	1	0	A00	0	0.028152895	0.090730147	0.038712139	0.133989475	0.001373312	0.004638743	0.000106813	0.000671397	0.06731657	0.033708934	0.001831083	0.005691615	0.001831083	0.006637675	0.001481731	0.004775271	0.001488928	0.005153441	0.001525902	0.005020218	0.00125124	0.0040589	0.00125124	0.0040589	0.000152983	0.000468028	0.000138705	0.000763016	0.001594568	0.005729763	610.2211273	610.1242455
1	47	0	nan	monochrome		0	HTA2_2h_HU 384 PerkinElmer CellCarrier	nan	nan	1	1	664	507	1	0	A00	0	0.103349355	0.383871222	0.292607004	3.668207851	0.001220722	0.004852369	0.000106813	0.004425116	0.526080151	1.878166463	0.001541161	0.006988632	0.001647974	0.064866103	0.001260358	0.004681356	0.001306281	0.016375928	0.001327535	0.008545052	0.000915541	0.003616388	0.000854505	0.003616388	0.000143575	0.000862795	0.000154981	0.016263248	0.001419089	0.02107271	270.6389758	269.4434766
1	48	0	nan	monochrome		0	HTA2_2h_HU 384 PerkinElmer CellCarrier	nan	nan	1	1	664	507	1	0	A00	0	0.054840925	0.20271611	0.136781872	0.81747159	0.001235981	0.004848554	6.10E-05	0.002426184	0.041092516	0.054515048	0.001510643	0.006347753	0.001525902	0.014251927	0.001305736	0.004826574	0.001302684	0.007785444	0.001312276	0.006935226	0.001083391	0.003845274	0.001083391	0.003845274	9.07E-05	0.000691527	9.23E-05	0.003066817	0.001358053	0.010006104	554.2707497	554.2407556
1	49	0	nan	monochrome		0	HTA2_2h_HU 384 PerkinElmer CellCarrier	nan	nan	1	1	664	507	1	0	A00	0	0.047104601	0.194232094	0.124452583	0.704524312	0.00109865	0.004959182	6.10E-05	0.001419089	0.11823202	0.066952328	0.00140383	0.005737392	0.00140383	0.01029984	0.001148893	0.004737368	0.001152339	0.006523373	0.001144427	0.006179904	0.000885023	0.004043641	0.000885023	0.004043641	0.000113352	0.000439092	9.57E-05	0.001787763	0.001220722	0.00796521	386.6638058	386.5011804
1	50	0	nan	monochrome		0	HTA2_2h_HU 384 PerkinElmer CellCarrier	nan	nan	1	1	664	507	1	0	A00	0	0.052048524	0.185626005	0.109803922	0.498405441	0.001297017	0.004791333	7.63E-05	0.001297017	0.061080843	0.016234164	0.001663233	0.006073091	0.001663233	0.009109636	0.001369698	0.004884895	0.001372549	0.006230068	0.001358053	0.006073091	0.001159686	0.003814755	0.001159686	0.003814755	0.000114158	0.000639732	0.000114491	0.001520049	0.001449607	0.007431144	574.8927182	574.8420843
1	51	0	nan	monochrome		0	HTA2_2h_HU 384 PerkinElmer CellCarrier	nan	nan	1	1	664	507	1	0	A00	0	0.053894865	0.202288857	0.133333333	0.960585958	0.001281758	0.005279622	7.63E-05	0.003616388	0.136393805	0.243997231	0.001602197	0.008010986	0.001663233	0.02214084	0.001347372	0.005057221	0.001360544	0.009801898	0.001342794	0.008194095	0.001144427	0.003830014	0.00109865	0.003830014	0.000121891	0.000998218	0.000120242	0.005348748	0.001426719	0.013778897	85.00869764	84.98295526
1	52	0	nan	monochrome		0	HTA2_2h_HU 384 PerkinElmer CellCarrier	nan	nan	1	1	664	507	1	0	A00	0	0.071534295	0.261203942	0.231158923	2.343480605	0.001297017	0.00546273	6.10E-05	0.005401694	0.08238883	0.211369353	0.001571679	0.006881819	0.001632715	0.035034716	0.001324709	0.00483711	0.001359758	0.01378518	0.001358053	0.010040437	0.001083391	0.003753719	0.001083391	0.003753719	9.98E-05	0.000822474	9.80E-05	0.009609258	0.001419089	0.020996414	413.8762295	414.0042323
1	53	0	nan	monochrome		0	HTA2_2h_HU 384 PerkinElmer CellCarrier	nan	nan	1	1	664	507	1	0	A00	0	0.066483558	0.306431683	0.175097276	1.412481894	0.001022354	0.005252918	0.000106813	0.00281529	0.508488611	0.62903797	0.001449607	0.007629511	0.001449607	0.020325018	0.001089894	0.00502347	0.001115269	0.0089967	0.001129168	0.007598993	0.00077821	0.003768978	0.00077821	0.003768978	0.000168484	0.000982031	0.000154016	0.004632052	0.001220722	0.011738003	325.4488017	325.6838398
1	54	0	nan	monochrome		0	HTA2_2h_HU 384 PerkinElmer CellCarrier	nan	nan	1	1	664	507	1	0	A00	0	0.062623026	0.250263222	0.184924086	1.142046251	0.00109865	0.004646372	9.92E-05	0.001678492	0.375722323	0.565254842	0.001434348	0.005951019	0.001510643	0.016418708	0.001159686	0.004634504	0.001193059	0.00736804	0.001213092	0.005943389	0.000854505	0.003997864	0.000854505	0.003997864	0.000153464	0.000577887	0.000138727	0.003330596	0.001297017	0.009559777	231.0969552	231.5763321
1	55	0	nan	monochrome		0	HTA2_2h_HU 384 PerkinElmer CellCarrier	nan	nan	1	1	664	507	1	0	A00	0	0.058106355	0.222720688	0.154467079	1.241413001	0.001266499	0.005073625	9.16E-05	0.00451667	0.162564684	0.140834541	0.001647974	0.008484016	0.001678492	0.024612803	0.001320599	0.005061834	0.001354974	0.010889588	0.001358053	0.0090486	0.000976577	0.003692683	0.000976577	0.003692683	0.000129414	0.001132744	0.000130423	0.006279559	0.001449607	0.015564203	213.0293391	212.925488
1	56	0	nan	monochrome		0	HTA2_2h_HU 384 PerkinElmer CellCarrier	nan	nan	1	1	664	507	1	0	A00	0	0.051392386	0.210086217	0.127443351	1.134859246	0.001174945	0.005268177	0.000106813	0.005004959	0.234862137	0.092393899	0.001464866	0.007400626	0.001541161	0.025864042	0.001223628	0.005002053	0.001261815	0.01123623	0.001266499	0.009399557	0.000946059	0.003677424	0.000946059	0.003677424	0.000138666	0.00111267	0.000137955	0.006852219	0.001373312	0.016971848	96.93510536	96.82240866
1	57	0	nan	monochrome		0	HTA2_2h_HU 384 PerkinElmer CellCarrier	nan	nan	1	1	664	507	1	0	A00	0	0.033676661	0.104036014	0.052048524	0.185763336	0.001449607	0.004478523	7.63E-05	0.000900282	0.026142636	0.089203955	0.001785306	0.005645838	0.001785306	0.007934691	0.001530757	0.00472891	0.001530839	0.005463628	0.001525902	0.00531014	0.001281758	0.003952087	0.001281758	0.003952087	0.000130648	0.000518948	0.000116016	0.001164135	0.001602197	0.006523232	656.0803283	656.1323312
1	58	0	nan	monochrome		0	HTA2_2h_HU 384 PerkinElmer CellCarrier	nan	nan	1	1	664	507	1	0	A00	0	0.050247959	0.217669952	0.123628595	0.789181367	0.00109865	0.005134661	7.63E-05	0.002166781	0.127568818	0.185507808	0.001281758	0.006759747	0.001449607	0.01327535	0.001141999	0.004947044	0.001166308	0.007445107	0.001174945	0.006881819	0.000976577	0.003921569	0.0009308	0.003921569	9.06E-05	0.000724811	9.35E-05	0.002680459	0.00125124	0.009452964	441.8270797	442.0840117
1	59	0	nan	monochrome		0	HTA2_2h_HU 384 PerkinElmer CellCarrier	nan	nan	1	1	664	507	1	0	A00	0	0.032944228	0.149767303	0.067627985	0.462668808	0.001083391	0.00530251	6.10E-05	0.00218204	0.076710629	0.129799886	0.001342794	0.006836042	0.001342794	0.014938583	0.001136008	0.00516439	0.001146237	0.007841844	0.001159686	0.007164111	0.000946059	0.003830014	0.000946059	0.003830014	9.64E-05	0.000841797	9.20E-05	0.003169759	0.001209277	0.009922179	85.75180505	85.55067445
1	60	0	nan	monochrome		0	HTA2_2h_HU 384 PerkinElmer CellCarrier	nan	nan	1	1	664	507	1	0	A00	0	0.044571603	0.191683838	0.10061799	0.64695202	0.00109865	0.004921035	5.34E-05	0.002159151	0.057156104	0.10832115	0.00140383	0.006942855	0.00140383	0.012573434	0.001172937	0.005044312	0.001156529	0.00743623	0.001144427	0.006965744	0.000976577	0.00373846	0.000946059	0.00373846	9.87E-05	0.000912509	9.18E-05	0.002583943	0.001205463	0.009731442	535.7794965	535.8379169
1	61	0	nan	monochrome		0	HTA2_2h_HU 384 PerkinElmer CellCarrier	nan	nan	1	1	664	507	1	0	A00	0	0.064438849	0.230563826	0.16630808	0.962523856	0.001281758	0.004974441	6.10E-05	0.002571145	0.043067979	0.319895811	0.001510643	0.006973373	0.00155642	0.014068819	0.001342476	0.004803413	0.001352098	0.007825397	0.001342794	0.007270924	0.001052873	0.003814755	0.001052873	0.003814755	9.63E-05	0.000744265	9.43E-05	0.003164292	0.001419089	0.010631724	563.8248463	563.6849031
1	62	0	nan	monochrome		0	HTA2_2h_HU 384 PerkinElmer CellCarrier	nan	nan	1	1	664	507	1	0	A00	0	0.067887388	0.245700775	0.199191272	1.533775861	0.001297017	0.005508507	6.10E-05	0.003768978	0.062906094	0.095125404	0.001602197	0.006927596	0.001602197	0.023651484	0.001357748	0.004914016	0.001364324	0.010505314	0.001373312	0.008560311	0.001190204	0.003814755	0.001159686	0.003814755	9.83E-05	0.00075569	9.13E-05	0.005817119	0.001426719	0.015037766	205.9206374	206.0332285
1	63	0	nan	monochrome		0	HTA2_2h_HU 384 PerkinElmer CellCarrier	nan	nan	1	1	664	507	1	0	A00	0	0.025162127	0.081406884	0.030746929	0.099015796	0.001281758	0.004203861	6.10E-05	0.000106813	0.06594984	0.024477266	0.001571679	0.004623484	0.001571679	0.004623484	0.001324322	0.004284573	0.001336823	0.004305035	0.001342794	0.004356451	0.001113909	0.004074159	0.001113909	0.004074159	0.000117632	0.000149555	0.000113275	0.000146173	0.001407645	0.004413672	416.6133995	416.5832948
1	64	0	nan	monochrome		0	HTA2_2h_HU 384 PerkinElmer CellCarrier	nan	nan	1	1	664	507	1	0	A00	0	0.057419699	0.187212944	0.150972763	0.691752512	0.001297017	0.004570077	7.63E-05	0.001373312	0.126191337	0.203574108	0.001586938	0.005752651	0.001647974	0.01077287	0.001367136	0.004457451	0.00137248	0.006288659	0.001388571	0.005661097	0.001190204	0.003875792	0.001144427	0.003875792	9.91E-05	0.000456172	0.000102564	0.002020922	0.001449607	0.008079652	287.7063877	287.8381347
1	65	0	nan	monochrome		0	HTA2_2h_HU 384 PerkinElmer CellCarrier	nan	nan	1	1	664	507	1	0	A00	0	0.058381018	0.231189444	0.149385824	1.438391708	0.001220722	0.005493248	7.63E-05	0.006118868	0.189453729	0.255490933	0.001617456	0.008178836	0.001617456	0.02932784	0.001269153	0.005025857	0.001287809	0.012399929	0.001297017	0.010391394	0.000869764	0.003601129	0.000869764	0.003601129	0.000143436	0.001324968	0.000117239	0.008023851	0.001373312	0.018585488	182.5667007	182.5880337
1	66	0	nan	monochrome		0	HTA2_2h_HU 384 PerkinElmer CellCarrier	nan	nan	1	1	664	507	1	0	A00	0	0.071076524	0.26669719	0.22355993	1.872632963	0.001235981	0.005096513	6.10E-05	0.004119936	0.112387169	0.34183506	0.001449607	0.006942855	0.001525902	0.02716106	0.001246957	0.004678898	0.001299767	0.010887401	0.001297017	0.008712902	0.001083391	0.00373846	0.001083391	0.00373846	8.69E-05	0.00066128	9.23E-05	0.006705499	0.001358053	0.015854124	228.3908266	228.1191138
1	67	0	nan	monochrome		0	HTA2_2h_HU 384 PerkinElmer CellCarrier	nan	nan	1	1	664	507	1	0	A00	0	0.035111009	0.147875185	0.066163119	0.337651645	0.001113909	0.00483711	7.63E-05	0.00109865	0.037197255	0.103883794	0.001388571	0.006378271	0.001388571	0.009094377	0.001170367	0.004929173	0.001181484	0.006029494	0.001190204	0.0059205	0.001022354	0.003891051	0.000991836	0.003891051	9.39E-05	0.000652145	8.98E-05	0.001437763	0.001235981	0.007064927	581.4015221	581.5316793
1	68	0	nan	monochrome		0	HTA2_2h_HU 384 PerkinElmer CellCarrier	nan	nan	1	1	664	507	1	0	A00	0	0.051239796	0.184283212	0.120836194	0.498344406	0.001216907	0.004509041	6.10E-05	0.000747692	0.029181379	0.094314432	0.001464866	0.005249104	0.001464866	0.006790265	0.001249751	0.004494712	0.00127196	0.005245731	0.001266499	0.005188068	0.001068132	0.003875792	0.001068132	0.003875792	9.22E-05	0.000356521	9.19E-05	0.000811668	0.001327535	0.005985351	543.3923475	543.4011146
1	69	0	nan	monochrome		0	HTA2_2h_HU 384 PerkinElmer CellCarrier	nan	nan	1	1	664	507	1	0	A00	0	0.071534295	0.227939275	0.201007095	1.105683994	0.001464866	0.004905776	7.63E-05	0.002822919	0.130329624	0.242833981	0.001754788	0.006652934	0.001861601	0.017074846	0.001490298	0.004748735	0.001546208	0.008505261	0.00155642	0.007324331	0.001190204	0.003921569	0.001190204	0.003921569	0.000130646	0.000641552	0.000134197	0.004015633	0.001632715	0.011749447	626.9006301	627.1503153
1	70	0	nan	monochrome		0	HTA2_2h_HU 384 PerkinElmer CellCarrier	nan	nan	1	1	664	507	1	0	A00	0	0.043823911	0.175249871	0.091966125	0.718989856	0.001220722	0.005035477	0.000137331	0.003555352	0.352688687	0.36831981	0.001983673	0.008636607	0.001983673	0.02684062	0.001327997	0.005310602	0.001352443	0.01057338	0.001358053	0.00779736	0.000823987	0.003372244	0.000823987	0.003372244	0.000319292	0.001477673	0.000257534	0.006777968	0.001495384	0.015197986	329.7005144	330.3914769
1	71	0	nan	monochrome		0	HTA2_2h_HU 384 PerkinElmer CellCarrier	nan	nan	1	1	664	507	1	0	A00	0	0.073380636	0.265751129	0.227786679	2.198672478	0.001262684	0.005123217	7.63E-05	0.005241474	0.210107137	0.335685746	0.001571679	0.008133058	0.001693751	0.036316473	0.001310369	0.004745556	0.001332086	0.012857734	0.001342794	0.009506371	0.0009308	0.003631647	0.0009308	0.003631647	0.000151003	0.00105058	0.000122383	0.009291277	0.001419089	0.019470512	285.0689309	284.5550836
1	72	0	nan	monochrome		0	HTA2_2h_HU 384 PerkinElmer CellCarrier	nan	nan	1	1	664	507	1	0	A00	0	0.035294118	0.155550471	0.071168078	0.585015643	0.001182574	0.005264363	0.000114443	0.004142824	0.110005825	0.133026941	0.001617456	0.008926528	0.00170901	0.024933241	0.001260504	0.005555374	0.001293965	0.010636648	0.001274128	0.008857862	0.001022354	0.00343328	0.001022354	0.00343328	0.000170178	0.001498938	0.000158427	0.006346618	0.001392386	0.015285725	482.584048	482.6771434
1	73	0	nan	monochrome		0	HTA2_2h_HU 384 PerkinElmer CellCarrier	nan	nan	1	1	664	507	1	0	A00	0	0.039917601	0.151461055	0.088029297	0.417593659	0.001304646	0.00491722	0.000122072	0.001670863	0.233022018	0.289184827	0.001770047	0.007003891	0.001922637	0.012619211	0.001330587	0.005048702	0.001443103	0.006845798	0.001449607	0.006195163	0.000961318	0.003799496	0.000961318	0.003799496	0.000198461	0.000846619	0.000213992	0.00241244	0.001552605	0.008518349	408.8777951	409.3850258
1	74	0	nan	monochrome		0	HTA2_2h_HU 384 PerkinElmer CellCarrier	nan	nan	1	1	664	507	1	0	A00	0	0.044403754	0.209079122	0.105012589	0.836835289	0.001052873	0.005264363	7.63E-05	0.002822919	0.19328636	0.34298635	0.00140383	0.008545052	0.00140383	0.020172426	0.001110094	0.005226978	0.001141441	0.009096036	0.001144427	0.007583734	0.000885023	0.003891051	0.000885023	0.003891051	0.000133451	0.001072558	0.000118287	0.004599097	0.001220722	0.012695506	353.1049114	353.3035812
1	75	0	nan	monochrome		0	HTA2_2h_HU 384 PerkinElmer CellCarrier	nan	nan	1	1	664	507	1	0	A00	0	0.053620203	0.246066993	0.146410315	1.467536441	0.001052873	0.005394064	9.16E-05	0.004127566	0.218952518	0.349491296	0.001373312	0.009323263	0.001434348	0.027725643	0.001117088	0.005126396	0.001152837	0.011555405	0.001144427	0.008628977	0.000839246	0.003341726	0.000839246	0.003341726	0.000130297	0.001239296	0.000127662	0.007245011	0.00125124	0.01684596	308.541532	308.2375669
1	76	0	nan	monochrome		0	HTA2_2h_HU 384 PerkinElmer CellCarrier	nan	nan	1	1	664	507	1	0	A00	0	0.045838102	0.201037616	0.108827344	0.880476092	0.00109865	0.005035477	9.16E-05	0.003616388	0.175333519	0.130335285	0.001449607	0.007095445	0.001449607	0.022049287	0.001145953	0.00502594	0.001182906	0.009570392	0.001190204	0.00827039	0.000808728	0.003707942	0.000808728	0.003707942	0.000129558	0.000958005	0.000118783	0.005281719	0.001266499	0.013458458	369.0507572	368.7626425
1	77	0	nan	monochrome		0	HTA2_2h_HU 384 PerkinElmer CellCarrier	nan	nan	1	1	664	507	1	0	A00	0	0.067414359	0.213672089	0.183688106	1.361089509	0.001464866	0.005218585	0.000122072	0.004043641	0.224680984	0.368355826	0.001922637	0.007309072	0.002014191	0.032837417	0.001532145	0.004856184	0.001583518	0.01173353	0.001586938	0.00859083	0.001174945	0.003662165	0.001174945	0.003662165	0.000180791	0.000888723	0.000164773	0.008364492	0.00170901	0.016952774	37.01179598	36.64914405
1	78	0	nan	monochrome		0	HTA2_2h_HU 384 PerkinElmer CellCarrier	nan	nan	1	1	664	507	1	0	A00	0	0.050736248	0.201266502	0.125932708	0.849851234	0.001174945	0.005199512	7.63E-05	0.003013657	0.072898366	0.054412597	0.001495384	0.00686656	0.001495384	0.015884642	0.001237469	0.004908939	0.001246858	0.008414369	0.00125124	0.007850767	0.001007095	0.00373846	0.001007095	0.00373846	0.000117367	0.000861523	0.000108544	0.003585338	0.001327535	0.011295491	557.9827941	557.902397
1	79	0	nan	monochrome		0	HTA2_2h_HU 384 PerkinElmer CellCarrier	nan	nan	1	1	664	507	1	0	A00	0	0.025955596	0.097779814	0.034866865	0.141710539	0.001213092	0.004352636	8.39E-05	0.000892653	0.148281508	0.118159668	0.001800565	0.006134127	0.001800565	0.007110704	0.00129778	0.004888991	0.001291365	0.005248538	0.001304646	0.005210956	0.001052873	0.003936828	0.001052873	0.003936828	0.000183266	0.000704141	0.000160745	0.000939808	0.001361868	0.006107424	514.083151	514.280715
1	80	0	nan	monochrome		0	HTA2_2h_HU 384 PerkinElmer CellCarrier	nan	nan	1	1	664	507	1	0	A00	0	0.08673228	0.272770282	0.29999237	2.635172067	0.00155642	0.005153735	0.000106813	0.005317769	0.234411226	0.645850859	0.002014191	0.00796521	0.00202945	0.042801555	0.001548791	0.004870898	0.001657416	0.014558962	0.001663233	0.009773404	0.001022354	0.003799496	0.001022354	0.003799496	0.00019912	0.001026274	0.000178147	0.0113883	0.001770047	0.021576257	26.93240081	27.18595103
1	81	0	nan	monochrome		0	HTA2_2h_HU 384 PerkinElmer CellCarrier	nan	nan	1	1	664	507	1	0	A00	0	0.052719921	0.220279244	0.140779736	1.099168395	0.001144427	0.005210956	7.63E-05	0.003891051	0.211297685	0.211404796	0.001541161	0.007263294	0.001541161	0.020523384	0.00119818	0.005006346	0.001224172	0.009557986	0.001205463	0.00859083	0.0009308	0.003768978	0.0009308	0.003768978	0.000131605	0.000986003	0.000123426	0.004804123	0.001300832	0.013397421	244.4091697	244.1681289
1	82	0	nan	monochrome		0	HTA2_2h_HU 384 PerkinElmer CellCarrier	nan	nan	1	1	664	507	1	0	A00	0	0.071152819	0.228671708	0.194399939	1.372182816	0.001358053	0.004673076	0.000122072	0.002738994	0.311231662	0.539182065	0.001815824	0.006759747	0.001831083	0.029373618	0.001452098	0.00466677	0.001483969	0.010474678	0.001480125	0.006836042	0.001159686	0.003799496	0.001129168	0.003799496	0.000163107	0.000800299	0.000162083	0.007365193	0.001617456	0.01459144	47.27268446	48.04138959
1	83	0	nan	monochrome		0	HTA2_2h_HU 384 PerkinElmer CellCarrier	nan	nan	1	1	664	507	1	0	A00	0	0.034912642	0.170351723	0.07409781	0.519829104	0.00101091	0.005180438	7.63E-05	0.001953155	0.119084889	0.157190788	0.001266499	0.00779736	0.001297017	0.013946746	0.001057959	0.005162173	0.001073881	0.007533755	0.001068132	0.006897078	0.000854505	0.003845274	0.000854505	0.003845274	8.52E-05	0.000935239	8.72E-05	0.002822807	0.001144427	0.009929809	367.6497117	367.9208031
1	84	0	nan	monochrome		0	HTA2_2h_HU 384 PerkinElmer CellCarrier	nan	nan	1	1	664	507	1	0	A00	0	0.03727779	0.163027393	0.082764935	0.47966736	0.001094835	0.00514992	6.10E-05	0.001693751	0.03662162	0.102851568	0.001358053	0.006683452	0.001358053	0.009750515	0.001164931	0.005094606	0.001165703	0.006755878	0.001159686	0.006805524	0.001037613	0.004013123	0.001007095	0.004013123	7.56E-05	0.000706562	8.10E-05	0.001751689	0.001220722	0.008628977	485.1347714	485.196787
1	85	0	nan	monochrome		0	HTA2_2h_HU 384 PerkinElmer CellCarrier	nan	nan	1	1	664	507	1	0	A00	0	0.046295872	0.137895784	0.075303273	0.302296487	0.00117113	0.004577707	9.92E-05	0.000999466	0.719942	0.187812365	0.003189136	0.006210422	0.003189136	0.010086213	0.001596409	0.004755027	0.001476535	0.005927382	0.001258869	0.005325399	0.001083391	0.003967346	0.001068132	0.003967346	0.000643884	0.00057221	0.000548723	0.001730707	0.001392386	0.007217518	516.5852077	516.5852304
1	86	0	nan	monochrome		0	HTA2_2h_HU 384 PerkinElmer CellCarrier	nan	nan	1	1	664	507	1	0	A00	0	0.074280919	0.240115974	0.229373617	1.420019853	0.00140383	0.004943923	6.10E-05	0.002761883	0.087223655	0.489161311	0.001770047	0.00733959	0.001770047	0.021286335	0.001428479	0.004617615	0.001470344	0.009102691	0.001464866	0.007034409	0.001205463	0.003707942	0.001205463	0.003707942	0.000120453	0.000808801	0.000112807	0.005085275	0.001541161	0.012695506	561.3706094	561.9001408
1	87	0	nan	monochrome		0	HTA2_2h_HU 384 PerkinElmer CellCarrier	nan	nan	1	1	664	507	1	0	A00	0	0.0583505	0.204699785	0.1497673	0.96542307	0.001312276	0.004791333	9.16E-05	0.003067063	0.190013694	0.276508982	0.001693751	0.007507439	0.001770047	0.022644389	0.001389298	0.004873804	0.001412899	0.009107765	0.001419089	0.007507439	0.001144427	0.003860533	0.001144427	0.003860533	0.000146623	0.000931426	0.000131025	0.005086956	0.001495384	0.012024109	39.18828324	39.64221025
1	88	0	nan	monochrome		0	HTA2_2h_HU 384 PerkinElmer CellCarrier	nan	nan	1	1	664	507	1	0	A00	0	0.06630045	0.231387812	0.19797055	1.660364708	0.001342794	0.005157549	6.87E-05	0.003974975	0.131917359	0.020523045	0.001693751	0.006927596	0.001724269	0.031372551	0.001381259	0.004820579	0.001424249	0.01194507	0.00141146	0.008293279	0.001144427	0.003860533	0.001144427	0.003860533	0.000117124	0.000821634	0.000111389	0.00823294	0.001499199	0.017826352	250.028904	249.8932011
1	89	0	nan	monochrome		0	HTA2_2h_HU 384 PerkinElmer CellCarrier	nan	nan	1	1	664	507	1	0	A00	0	0.055985351	0.249805453	0.159700923	1.232913731	0.001056687	0.005516137	9.92E-05	0.003128099	0.274808183	0.424015125	0.001388571	0.007751583	0.001525902	0.018127719	0.001119707	0.004996109	0.0011657	0.00899937	0.001174945	0.00827039	0.000839246	0.003555352	0.000839246	0.003555352	0.000143626	0.000980931	0.000137564	0.004227976	0.001266499	0.012172885	465.785687	465.4477902
1	90	0	nan	monochrome		0	HTA2_2h_HU 384 PerkinElmer CellCarrier	nan	nan	1	1	664	507	1	0	A00	0	0.072205692	0.313084618	0.209475853	2.183367687	0.001159686	0.005889982	6.10E-05	0.005935759	0.042930276	0.226727486	0.001449607	0.008407721	0.001449607	0.026108187	0.001203428	0.005218077	0.001217883	0.012693998	0.001220722	0.010910201	0.000961318	0.003692683	0.000961318	0.003692683	9.96E-05	0.001094697	9.52E-05	0.007323592	0.001281758	0.019577324	515.7554633	515.6104748
1	91	0	nan	monochrome		0	HTA2_2h_HU 384 PerkinElmer CellCarrier	nan	nan	1	1	664	507	1	0	A00	0	0.046204318	0.19224842	0.109178302	0.740932335	0.001144427	0.004943923	9.16E-05	0.002731365	0.096071433	0.116148192	0.001464866	0.007095445	0.001525902	0.016647592	0.001215903	0.005059169	0.001240663	0.008419686	0.001235981	0.007248036	0.001052873	0.003845274	0.001022354	0.003845274	0.000103202	0.000894881	0.000110738	0.003730725	0.001312276	0.011413748	53.94926625	54.09887349
1	92	0	nan	monochrome		0	HTA2_2h_HU 384 PerkinElmer CellCarrier	nan	nan	1	1	664	507	1	0	A00	0	0.078538186	0.241931798	0.227054246	1.703547737	0.001449607	0.004974441	7.63E-05	0.003509575	0.106149207	0.531335322	0.001724269	0.007125963	0.001770047	0.02964828	0.00151035	0.004652535	0.001523854	0.011433206	0.001525902	0.007782101	0.001174945	0.003646906	0.001174945	0.003646906	0.000110176	0.000684908	0.000102622	0.007838033	0.001602197	0.017284657	490.7608199	491.3180792
1	93	0	nan	monochrome		0	HTA2_2h_HU 384 PerkinElmer CellCarrier	nan	nan	1	1	664	507	1	0	A00	0	0.047562371	0.208972309	0.114076448	0.888670187	0.001129168	0.005371176	6.10E-05	0.003349355	0.079587948	0.097488992	0.001434348	0.007995727	0.001434348	0.018524453	0.001189059	0.005224308	0.001200805	0.009354423	0.001205463	0.008522164	0.000976577	0.003784237	0.000976577	0.003784237	9.93E-05	0.001122818	8.97E-05	0.004513489	0.001266499	0.013843748	529.6146335	529.7381136
1	94	0	nan	monochrome		0	HTA2_2h_HU 384 PerkinElmer CellCarrier	nan	nan	1	1	664	507	1	0	A00	0	0.057969024	0.197039754	0.151415274	0.779186706	0.001190204	0.00460441	7.63E-05	0.001525902	0.099634928	0.206846299	0.001541161	0.005722133	0.001571679	0.01185626	0.001317478	0.004478176	0.001272397	0.006547787	0.001274128	0.005889983	0.001068132	0.00390631	0.001037613	0.00390631	0.00010354	0.000426292	0.000107263	0.002222536	0.001342794	0.008194095	242.9353018	243.2184905
1	95	0	nan	monochrome		0	HTA2_2h_HU 384 PerkinElmer CellCarrier	nan	nan	1	1	664	507	1	0	A00	0	0.032990005	0.141588468	0.063202869	0.309239344	0.001068132	0.004879072	9.16E-05	0.00077821	0.035058722	0.054258546	0.001358053	0.005966278	0.001358053	0.006973373	0.001137586	0.004882361	0.001149143	0.005622534	0.001129168	0.005813688	0.000961318	0.003997864	0.000961318	0.003997864	0.000103071	0.000528671	0.000105472	0.000904052	0.00125124	0.006469825	479.3655239	479.453913
1	96	0	nan	monochrome		0	HTA2_2h_HU 384 PerkinElmer CellCarrier	nan	nan	1	1	664	507	1	0	A00	0	0.103532464	0.312809956	0.368398566	3.243305118	0.001495384	0.005127032	7.63E-05	0.005142291	0.081959406	1.028509305	0.001815824	0.007522698	0.001892119	0.037720304	0.001545261	0.004668805	0.001574353	0.013860278	0.001571679	0.009445335	0.001297017	0.003631647	0.001297017	0.003631647	0.000106359	0.000827984	0.000105783	0.010318598	0.001647974	0.022217136	226.8713913	227.8718184
1	97	0	nan	monochrome		0	HTA2_2h_HU 384 PerkinElmer CellCarrier	nan	nan	1	1	664	507	1	0	A00	0	0.065552758	0.225284204	0.164370184	1.051728098	0.001434348	0.004871443	7.63E-05	0.003196765	0.19103735	0.339826021	0.001815824	0.008026246	0.001998932	0.023422599	0.001456728	0.005006316	0.001507983	0.009648882	0.001510643	0.007774472	0.001052873	0.003692683	0.001052873	0.003692683	0.000180765	0.000990596	0.000160782	0.005541169	0.001586938	0.01333257	626.532863	626.9593616
1	98	0	nan	monochrome		0	HTA2_2h_HU 384 PerkinElmer CellCarrier	nan	nan	1	1	664	507	1	0	A00	0	0.071046006	0.229694062	0.197467002	1.433340974	0.001419089	0.004898146	7.63E-05	0.003540093	0.054787355	0.36628726	0.001693751	0.006378271	0.001739528	0.027481498	0.001449918	0.004687634	0.001495962	0.010858644	0.001495384	0.007858397	0.00125124	0.003448539	0.00125124	0.003448539	9.96E-05	0.000643579	0.000101346	0.007132324	0.001571679	0.015808348	188.0377869	187.7672834
1	99	0	nan	monochrome		0	HTA2_2h_HU 384 PerkinElmer CellCarrier	nan	nan	1	1	664	507	1	0	A00	0	0.091691463	0.269794772	0.292011902	2.205264377	0.001525902	0.004821851	9.16E-05	0.003311208	0.124430151	0.952356469	0.002044709	0.007721065	0.002121004	0.038391698	0.001580887	0.004651634	0.001622288	0.012251469	0.001602197	0.007598993	0.001235981	0.003753719	0.001235981	0.003753719	0.000158017	0.000830847	0.000141721	0.009768326	0.001724269	0.017044328	81.13716884	80.19084293
1	100	0	nan	monochrome		0	HTA2_2h_HU 384 PerkinElmer CellCarrier	nan	nan	1	1	664	507	1	0	A00	0	0.073517967	0.231754031	0.217288472	1.820126678	0.001449607	0.00468452	0.000106813	0.00358587	0.236550936	0.84021001	0.001831083	0.008453499	0.002121004	0.041382469	0.001500367	0.004729674	0.001552061	0.013000905	0.001541161	0.007843138	0.001113909	0.003662165	0.001113909	0.003662165	0.000171321	0.000959822	0.000172282	0.01091762	0.001647974	0.018112458	64.0261236	64.39099781
1	101	0	nan	monochrome		0	HTA2_2h_HU 384 PerkinElmer CellCarrier	nan	nan	1	1	664	507	1	0	A00	0	0.045151446	0.143785766	0.087403677	0.320241099	0.001358053	0.004394598	8.39E-05	0.000831617	0.025848343	0.040930277	0.001617456	0.005432212	0.001617456	0.007293812	0.001410983	0.004493305	0.001432847	0.005249854	0.001449607	0.005188067	0.001159686	0.003967346	0.001159686	0.003967346	9.38E-05	0.000429579	0.000103407	0.000961481	0.001506828	0.006107424	603.8720321	603.8879783
1	102	0	nan	monochrome		0	HTA2_2h_HU 384 PerkinElmer CellCarrier	nan	nan	1	1	664	507	1	0	A00	0	0.055436027	0.207202262	0.130067903	0.676844444	0.001266499	0.004974441	7.63E-05	0.001808194	0.113545999	0.332604604	0.001678492	0.006576639	0.001678492	0.012436103	0.001319905	0.004933387	0.001340906	0.006977778	0.001342794	0.00624857	0.001022354	0.003875792	0.001022354	0.003875792	0.000132534	0.000798043	0.000111986	0.002457945	0.001419089	0.008770123	573.1123885	573.3725906
1	103	0	nan	monochrome		0	HTA2_2h_HU 384 PerkinElmer CellCarrier	nan	nan	1	1	664	507	1	0	A00	0	0.0443122	0.180621047	0.095155261	0.629602512	0.001213092	0.004928664	7.63E-05	0.002578775	0.07116381	0.256018252	0.001495384	0.00827039	0.001571679	0.017807279	0.001266063	0.005160601	0.001285882	0.008508142	0.001281758	0.007156482	0.001068132	0.003875792	0.001068132	0.003875792	0.000107433	0.001122211	0.00010135	0.004045889	0.001358053	0.011841001	55.77277101	55.44678995
1	104	0	nan	monochrome		0	HTA2_2h_HU 384 PerkinElmer CellCarrier	nan	nan	1	1	664	507	1	0	A00	0	0.074982834	0.251544981	0.236026551	2.149904652	0.001342794	0.005111773	7.63E-05	0.005264363	0.124992688	0.369522924	0.001647974	0.00749218	0.001770047	0.03511101	0.001388571	0.00465824	0.001421847	0.012951233	0.001419089	0.009613184	0.001129168	0.003707942	0.001129168	0.003707942	0.000129942	0.000801716	0.000114975	0.009176367	0.001495384	0.018989854	105.680437	106.134186
1	105	0	nan	monochrome		0	HTA2_2h_HU 384 PerkinElmer CellCarrier	nan	nan	1	1	664	507	1	0	A00	0	0.052155337	0.192965594	0.121858549	0.732845056	0.001327535	0.005050736	0.000106813	0.002548257	0.142912069	0.22669156	0.001693751	0.008819715	0.00170901	0.018280309	0.001372509	0.005078042	0.00141696	0.008521454	0.001419089	0.007248036	0.00109865	0.003616388	0.00109865	0.003616388	0.000153269	0.001024056	0.000135529	0.004126424	0.001525902	0.011520562	73.26083146	73.21448352
1	106	0	nan	monochrome		0	HTA2_2h_HU 384 PerkinElmer CellCarrier	nan	nan	1	1	664	507	1	0	A00	0	0.118593118	0.383245602	0.427191577	3.032822195	0.001419089	0.005020218	9.16E-05	0.003219654	0.134176259	0.685203437	0.001754788	0.007934691	0.00187686	0.034241244	0.001446258	0.004673727	0.001514864	0.010754689	0.001510643	0.007675288	0.001083391	0.003707942	0.001083391	0.003707942	0.000141125	0.000832058	0.000140412	0.007361053	0.001617456	0.015144579	60.00753679	60.53668317
1	107	0	nan	monochrome		0	HTA2_2h_HU 384 PerkinElmer CellCarrier	nan	nan	1	1	664	507	1	0	A00	0	0.035797665	0.121538113	0.061875334	0.234241251	0.001312276	0.004581521	6.87E-05	0.000648509	0.018076738	0.028434975	0.001602197	0.005447471	0.001663233	0.006622416	0.001376833	0.004674543	0.001375007	0.005205361	0.001350423	0.005233845	0.001129168	0.003997864	0.001129168	0.003997864	0.00010784	0.000383955	0.000107716	0.000736031	0.001449607	0.00584802	565.5837238	565.5572927
1	108	0	nan	monochrome		0	HTA2_2h_HU 384 PerkinElmer CellCarrier	nan	nan	1	1	664	507	1	0	A00	0	0.044174868	0.180285348	0.104737926	0.820660729	0.001159686	0.005092699	9.16E-05	0.003555353	0.192213961	0.082644427	0.001419089	0.008285649	0.001434348	0.021896696	0.00122708	0.005007926	0.001232211	0.009654832	0.001235981	0.008209354	0.000946059	0.003662165	0.000946059	0.003662165	0.000141615	0.001002782	0.000117543	0.005306385	0.001327535	0.013031204	199.6038753	199.6514261
1	109	0	nan	monochrome		0	HTA2_2h_HU 384 PerkinElmer CellCarrier	nan	nan	1	1	664	507	1	0	A00	0	0.064637217	0.223651489	0.175005722	1.056961939	0.001335164	0.005104143	9.16E-05	0.002731365	0.112379986	0.240828469	0.001678492	0.007034409	0.001693751	0.018387122	0.001405157	0.004861989	0.001434473	0.008663622	0.001419089	0.007248036	0.001190204	0.003753719	0.001190204	0.003753719	0.000126824	0.000826088	0.000121923	0.004260865	0.001525902	0.011467155	543.7680705	543.5186811
1	110	0	nan	monochrome		0	HTA2_2h_HU 384 PerkinElmer CellCarrier	nan	nan	1	1	664	507	1	0	A00	0	0.065400168	0.287724124	0.223910887	2.128252093	0.001117723	0.00584802	0.00015259	0.004875258	0.311030539	0.210288208	0.001480125	0.008468757	0.001632715	0.029816128	0.00116786	0.005137931	0.001265033	0.012024023	0.001266499	0.010116731	0.000869764	0.003662165	0.000869764	0.003662165	0.000141211	0.001018948	0.000167104	0.006819899	0.001415274	0.01715114	181.7293172	181.6428822
1	111	0	nan	monochrome		0	HTA2_2h_HU 384 PerkinElmer CellCarrier	nan	nan	1	1	664	507	1	0	A00	0	0.061554894	0.229144737	0.168535897	1.129839028	0.001281758	0.004715038	0.000106813	0.002716105	0.280651134	0.526101428	0.001602197	0.008377203	0.001785306	0.025482567	0.001309679	0.00487542	0.001381442	0.009260976	0.00140383	0.007125963	0.000900282	0.003601129	0.000900282	0.003601129	0.000181076	0.001018973	0.000167076	0.005721327	0.001510643	0.01200885	183.7646899	183.3748042
1	112	0	nan	monochrome		0	HTA2_2h_HU 384 PerkinElmer CellCarrier	nan	nan	1	1	664	507	1	0	A00	0	0.067719539	0.227740907	0.204562447	1.585183505	0.001373312	0.004810407	0.000106813	0.003555352	0.056584312	0.377941308	0.001754788	0.006790265	0.001754788	0.03511101	0.001382031	0.004647774	0.001471672	0.011404198	0.001480125	0.007705806	0.001037613	0.003723201	0.001037613	0.003723201	0.000138073	0.000851547	0.000148869	0.008416386	0.001586938	0.016144045	48.08384306	47.81225394
1	113	0	nan	monochrome		0	HTA2_2h_HU 384 PerkinElmer CellCarrier	nan	nan	1	1	664	507	1	0	A00	0	0.087312123	0.267734804	0.272144655	1.674403014	0.001480125	0.00445182	9.16E-05	0.002471962	0.205543412	0.853208614	0.00187686	0.008758679	0.001892119	0.026184482	0.001505381	0.004616117	0.001555112	0.009568017	0.001571679	0.006660563	0.001190204	0.003692683	0.001190204	0.003692683	0.000164943	0.001023607	0.000141993	0.006523573	0.001651789	0.012829022	93.58351556	93.1579029
1	114	0	nan	monochrome		0	HTA2_2h_HU 384 PerkinElmer CellCarrier	nan	nan	1	1	664	507	1	0	A00	0	0.037323568	0.201342799	0.078446632	0.870389878	0.000991836	0.005317769	6.10E-05	0.004959182	0.143108032	0.168571502	0.001281758	0.009658961	0.001281758	0.029297322	0.001036766	0.005592856	0.00106009	0.011762025	0.001068132	0.009094377	0.000747692	0.003601129	0.000747692	0.003601129	0.000114128	0.001756145	0.000105307	0.007545164	0.001129168	0.017280843	153.5471698	153.295945
1	115	0	nan	monochrome		0	HTA2_2h_HU 384 PerkinElmer CellCarrier	nan	nan	1	1	664	507	1	0	A00	0	0.070283055	0.149385829	0.144884413	0.316487379	0.002231632	0.004730297	0.00031281	0.000801099	0.093973959	0.050736456	0.002792401	0.005661097	0.003372244	0.00717174	0.002267195	0.004818898	0.002541832	0.00555241	0.002517739	0.005508507	0.001724269	0.003997864	0.001724269	0.003997864	0.000264145	0.000488357	0.000407722	0.000935993	0.002857252	0.00640116	471.4797262	471.4329589
1	116	0	nan	monochrome		0	HTA2_2h_HU 384 PerkinElmer CellCarrier	nan	nan	1	1	664	507	1	0	A00	0	0.106828412	0.304325938	0.523399712	1.636392792	0.002174411	0.00624857	0.00062562	0.002319371	0.215935173	0.237365528	0.003006027	0.008194095	0.004913405	0.016006714	0.00190765	0.005434392	0.002940448	0.009193218	0.003128099	0.00982681	0.001205463	0.00373846	0.001205463	0.00373846	0.000399788	0.001124195	0.000882168	0.003148708	0.003608759	0.011520562	198.4620856	198.337315
1	117	0	nan	monochrome		0	HTA2_2h_HU 384 PerkinElmer CellCarrier	nan	nan	1	1	664	507	1	0	A00	0	0.078324559	0.212603956	0.212466621	0.63715573	0.001922637	0.005218585	0.000274662	0.001510643	0.006833535	0.230128248	0.002258335	0.006622416	0.003173877	0.010360876	0.00186487	0.005061999	0.002213194	0.006637039	0.002197299	0.00639353	0.001464866	0.003936828	0.001464866	0.003936828	0.000214081	0.000720375	0.000411268	0.001763255	0.002471962	0.008041505	214.8081011	214.5744564
1	118	0	nan	monochrome		0	HTA2_2h_HU 384 PerkinElmer CellCarrier	nan	nan	1	1	664	507	1	0	A00	0	0.048264286	0.180315866	0.117219806	0.698619067	0.001277943	0.00491722	9.16E-05	0.002304112	0.181904267	0.254764986	0.001586938	0.006744488	0.001632715	0.017364766	0.00130444	0.004873402	0.001347354	0.008030104	0.001358053	0.006836042	0.001022354	0.003875792	0.001022354	0.003875792	0.000149407	0.00074495	0.000145168	0.003812737	0.001468681	0.010936904	131.8840146	132.2867814
1	119	0	nan	monochrome		0	HTA2_2h_HU 384 PerkinElmer CellCarrier	nan	nan	1	1	664	507	1	0	A00	0	0.049622339	0.206057835	0.129320211	1.529640655	0.001174945	0.005340658	6.10E-05	0.006027314	0.100393907	0.254612551	0.001602197	0.010482948	0.001602197	0.037979707	0.001240558	0.005151446	0.001243464	0.014708083	0.001235981	0.010482948	0.001052873	0.003570611	0.000976577	0.003570611	9.56E-05	0.001470493	9.87E-05	0.01066591	0.001312276	0.022323949	147.2338643	146.9224899
1	120	0	nan	monochrome		0	HTA2_2h_HU 384 PerkinElmer CellCarrier	nan	nan	1	1	664	507	1	0	A00	0	0.056046387	0.176363778	0.111604486	0.595483337	0.00125124	0.004959182	0.000274662	0.002532998	0.681908199	0.44830087	0.002746624	0.008636607	0.002746624	0.022110322	0.001648423	0.00518717	0.00159435	0.008506905	0.001464866	0.006912337	0.000961318	0.003356985	0.000961318	0.003356985	0.000565801	0.001162687	0.000470164	0.004710856	0.001937896	0.011116197	376.3051682	375.6994747
1	121	0	nan	monochrome		0	HTA2_2h_HU 384 PerkinElmer CellCarrier	nan	nan	1	1	664	507	1	0	A00	0	0.044602121	0.112932024	0.073334859	0.187960636	0.001651789	0.004226749	0.00015259	0.00030518	0.13277994	0.064315438	0.002059968	0.004715038	0.002304112	0.005508507	0.001715466	0.004343539	0.001788655	0.004584406	0.001777676	0.004509041	0.001464866	0.004028382	0.001464866	0.004028382	0.000152542	0.000202343	0.000191255	0.000403674	0.001934081	0.004863813	327.9076155	327.9857931
1	122	0	nan	monochrome		0	HTA2_2h_HU 384 PerkinElmer CellCarrier	nan	nan	1	1	664	507	1	0	A00	0	0.086198215	0.271580081	0.269214923	2.050110644	0.001449607	0.004608225	7.63E-05	0.003189135	0.213453126	0.584963182	0.001739528	0.007324331	0.001922637	0.034409095	0.001486176	0.004682415	0.00152963	0.011648356	0.001525902	0.007385367	0.001052873	0.003723201	0.001052873	0.003723201	0.000163388	0.000848846	0.000144661	0.008884696	0.001617456	0.016281376	144.3344669	144.043832
1	123	0	nan	monochrome		0	HTA2_2h_HU 384 PerkinElmer CellCarrier	nan	nan	1	1	664	507	1	0	A00	0	0.102265965	0.264591446	0.410025181	1.119890146	0.002014191	0.005386435	0.000808728	0.002548256	0.214405442	0.252508706	0.003021286	0.007187	0.005203327	0.013839933	0.001966653	0.005088297	0.002928751	0.007999215	0.002944991	0.008056764	0.001464866	0.003875792	0.001464866	0.003875792	0.000349278	0.000930177	0.000930867	0.002797666	0.003707942	0.01029984	323.3588627	323.2906175
1	124	0	nan	monochrome		0	HTA2_2h_HU 384 PerkinElmer CellCarrier	nan	nan	1	1	664	507	1	0	A00	0	0.103227283	0.267902654	0.36021973	1.721660209	0.001667048	0.004608225	9.16E-05	0.002388037	0.099316017	0.805526418	0.002105745	0.006775006	0.002105745	0.019638361	0.001720455	0.004465044	0.001757169	0.008398342	0.001754788	0.006759747	0.001266499	0.003753719	0.001266499	0.003753719	0.00016984	0.000584363	0.000146332	0.004576952	0.001861601	0.01169604	29.09581904	28.19612867
1	125	0	nan	monochrome		0	HTA2_2h_HU 384 PerkinElmer CellCarrier	nan	nan	1	1	664	507	1	0	A00	0	0.082536049	0.2759289	0.253864347	2.272266748	0.001426719	0.005607691	0.000106813	0.006240941	0.162349793	0.179683494	0.00187686	0.007537957	0.00187686	0.032028686	0.001473858	0.004927302	0.001529303	0.013688354	0.001525902	0.010803388	0.001007095	0.003631647	0.001007095	0.003631647	0.000158177	0.001033459	0.00015169	0.008897122	0.001640345	0.021042191	166.8675843	167.1230652
1	126	0	nan	monochrome		0	HTA2_2h_HU 384 PerkinElmer CellCarrier	nan	nan	1	1	664	507	1	0	A00	0	0.080842298	0.248935689	0.237155718	1.107927082	0.001449607	0.004791333	9.16E-05	0.001800565	0.132287106	0.201360303	0.001785306	0.006210422	0.001846342	0.014114595	0.00149708	0.00460992	0.001539972	0.007194332	0.001541161	0.006469825	0.001159686	0.003707942	0.001159686	0.003707942	0.000142619	0.000490453	0.000136786	0.002736181	0.001632715	0.008903639	73.15422726	73.43643952
1	127	0	nan	monochrome		0	HTA2_2h_HU 384 PerkinElmer CellCarrier	nan	nan	1	1	664	507	1	0	A00	0	0.056900893	0.223331048	0.140123598	1.274921808	0.00125124	0.005645838	6.10E-05	0.006012054	0.032184913	0.109203223	0.001480125	0.007827878	0.001525902	0.026871137	0.001323277	0.005193745	0.001321921	0.012027564	0.001327535	0.010574502	0.001129168	0.003616388	0.001129168	0.003616388	9.37E-05	0.001214291	8.80E-05	0.007293519	0.001388571	0.01761654	152.9220298	152.8000766
1	128	0	nan	monochrome		0	HTA2_2h_HU 384 PerkinElmer CellCarrier	nan	nan	1	1	664	507	1	0	A00	0	0.087403677	0.224734881	0.252704662	1.136156271	0.001632715	0.004699779	0.000122072	0.002395667	0.116256514	0.095190142	0.002075227	0.006301976	0.002151522	0.016571298	0.001748074	0.004494698	0.001754893	0.007889974	0.001754788	0.006805524	0.001434348	0.003891051	0.00140383	0.003891051	0.000161549	0.00053204	0.000162827	0.003623995	0.00187686	0.010666057	10.52237184	10.40421446
1	129	0	nan	monochrome		0	HTA2_2h_HU 384 PerkinElmer CellCarrier	nan	nan	1	1	664	507	1	0	A00	0	0.140917067	0.361654087	0.529732204	3.5079271	0.001678492	0.004440376	0.000106813	0.003295949	0.055921414	1.101897855	0.002197299	0.006317235	0.002197299	0.031555656	0.001739717	0.004464865	0.001765774	0.01169309	0.001754788	0.007431144	0.001312276	0.003753719	0.001312276	0.003753719	0.000175583	0.000633211	0.000157236	0.008779472	0.00187686	0.018570229	62.10868188	63.07875001
1	130	0	nan	monochrome		0	HTA2_2h_HU 384 PerkinElmer CellCarrier	nan	nan	1	1	664	507	1	0	A00	0	0.103639277	0.266727709	0.338109407	1.758114008	0.001739528	0.004715038	0.000106813	0.002853437	0.101693743	0.76069364	0.002212558	0.007385367	0.002380407	0.024155032	0.001786884	0.004598754	0.001837551	0.009554967	0.001831083	0.007049668	0.00140383	0.003891051	0.00140383	0.003891051	0.000146269	0.000733385	0.000149045	0.005870794	0.001937896	0.013443198	31.75679213	30.99298722
1	131	0	nan	monochrome		0	HTA2_2h_HU 384 PerkinElmer CellCarrier	nan	nan	1	1	664	507	1	0	A00	0	0.057282368	0.214847032	0.148851759	1.583306632	0.001297017	0.005477989	9.16E-05	0.006775005	0.056629584	0.249227063	0.001586938	0.009063859	0.001602197	0.040390629	0.001363866	0.005115406	0.001391138	0.014797258	0.001388571	0.011207751	0.001159686	0.003524834	0.001159686	0.003524834	0.000111484	0.001338654	0.00011349	0.011130829	0.00148394	0.022858015	261.0117888	261.2521251
1	132	0	nan	monochrome		0	HTA2_2h_HU 384 PerkinElmer CellCarrier	nan	nan	1	1	664	507	1	0	A00	0	0.096330205	0.278431379	0.305027848	1.867689044	0.001525902	0.004386969	0.000114443	0.003059434	0.286881482	0.924087094	0.002044709	0.007629511	0.002136263	0.024780652	0.001605503	0.004640523	0.001648799	0.010095616	0.001632715	0.00717174	0.001235981	0.00373846	0.001235981	0.00373846	0.00019666	0.00092141	0.000174064	0.006611294	0.001766232	0.015743497	277.0517259	278.1488411
1	133	0	nan	monochrome		0	HTA2_2h_HU 384 PerkinElmer CellCarrier	nan	nan	1	1	664	507	1	0	A00	0	0.099122606	0.280643937	0.335133898	1.917509748	0.001647974	0.004695964	0.000106813	0.002983139	0.189397437	0.776332302	0.002121004	0.006912337	0.002121004	0.025467308	0.001652043	0.004677399	0.001736445	0.009935284	0.001739528	0.007248035	0.001220722	0.003753719	0.001220722	0.003753719	0.000191922	0.000779354	0.000177022	0.006259014	0.001861601	0.014129854	351.0173018	350.3720954
1	134	0	nan	monochrome		0	HTA2_2h_HU 384 PerkinElmer CellCarrier	nan	nan	1	1	664	507	1	0	A00	0	0.078599222	0.225909824	0.217898833	1.234515922	0.001525902	0.005210956	9.16E-05	0.003189136	0.061988207	0.380566243	0.002075227	0.006225681	0.002075227	0.018997483	0.001637484	0.004706455	0.001614065	0.009144562	0.001632715	0.007835508	0.001358053	0.003555352	0.001235981	0.003555352	0.000149318	0.000708381	0.000145077	0.004680643	0.00170901	0.013160906	463.6668768	464.0846312
1	135	0	nan	monochrome		0	HTA2_2h_HU 384 PerkinElmer CellCarrier	nan	nan	1	1	664	507	1	0	A00	0	0.102250706	0.291813541	0.307148852	1.811978349	0.001525902	0.004940109	0.000106813	0.003036545	0.185973499	0.388154193	0.002197299	0.006424048	0.002197299	0.025329977	0.001623027	0.004631961	0.001642507	0.009689724	0.001632715	0.007370108	0.001297017	0.00373846	0.001266499	0.00373846	0.00017131	0.000666811	0.000157848	0.005899418	0.001739528	0.013664454	256.002484	256.1923906
1	136	0	nan	monochrome		0	HTA2_2h_HU 384 PerkinElmer CellCarrier	nan	nan	1	1	664	507	1	0	A00	0	0.10763714	0.284611284	0.345845731	2.012649753	0.001602197	0.004333562	9.16E-05	0.001266499	0.063281001	0.759553211	0.001998932	0.006942855	0.002105745	0.032211795	0.001655956	0.004378635	0.001695322	0.00986593	0.001678492	0.005340658	0.001281758	0.003662165	0.001281758	0.003662165	0.000142493	0.000504159	0.000145964	0.007964684	0.001785306	0.012863356	227.5096404	227.8738504
1	137	0	nan	monochrome		0	HTA2_2h_HU 384 PerkinElmer CellCarrier	nan	nan	1	1	664	507	1	0	A00	0	0.064316777	0.190966664	0.158129244	0.642145431	0.001457237	0.004783703	7.63E-05	0.001464866	0.064722951	0.101873497	0.001831083	0.006027314	0.001968414	0.010223545	0.001531352	0.004546825	0.001550287	0.006295543	0.001541161	0.006027314	0.001297017	0.003830014	0.001297017	0.003830014	0.000127136	0.000515177	0.000129499	0.001837593	0.001617456	0.007866026	372.763775	372.6726707
3	1	0	nan	monochrome		0	HTA2_2h_HU 384 PerkinElmer CellCarrier	nan	nan	1	1	664	507	1	0	A00	0	0.090928511	0.276432447	0.291783017	1.954589169	0.001449607	0.004882887	9.16E-05	0.00343328	0.254790133	0.380662059	0.001861601	0.007431144	0.00187686	0.026260776	0.001515475	0.004607207	0.0015357	0.010287311	0.001541161	0.007782101	0.001174945	0.003845274	0.001174945	0.003845274	0.000168967	0.000756006	0.000138379	0.006495764	0.001617456	0.014755474	227.8014329	227.4980873
3	2	0	nan	monochrome		0	HTA2_2h_HU 384 PerkinElmer CellCarrier	nan	nan	1	1	664	507	1	0	A00	0	0.037628748	0.091111621	0.052155337	0.128419931	0.001766232	0.004352636	0.000205997	0.000381476	0.142569976	0.046968912	0.002273594	0.005279622	0.002410925	0.006012055	0.001881437	0.004555581	0.001931679	0.004756294	0.001991302	0.004722667	0.001541161	0.004119936	0.001541161	0.004119936	0.000226487	0.000350973	0.000245316	0.000516221	0.002079042	0.005100328	318.1360445	318.0403992
3	3	0	nan	monochrome		0	HTA2_2h_HU 384 PerkinElmer CellCarrier	nan	nan	1	1	664	507	1	0	A00	0	0.056534676	0.152895404	0.108827344	0.341969946	0.001567864	0.00453193	0.000236515	0.00093843	0.289424843	0.186095687	0.00280766	0.006607157	0.002853437	0.009689479	0.001713172	0.004633194	0.001844531	0.005796101	0.001731899	0.00515755	0.001373312	0.003814755	0.001373312	0.003814755	0.000328695	0.000569738	0.000368688	0.00162505	0.002059968	0.007007706	329.6089456	330.0573825
3	4	0	nan	monochrome		0	HTA2_2h_HU 384 PerkinElmer CellCarrier	nan	nan	1	1	664	507	1	0	A00	0	0.049347677	0.138323037	0.088670176	0.290714892	0.001571679	0.004303044	0.000114443	0.000762951	0.142773276	0.247779642	0.001983673	0.006378271	0.002105745	0.009124896	0.001644923	0.004610768	0.001673022	0.005485187	0.001670863	0.004966812	0.001281758	0.003967346	0.001281758	0.003967346	0.000174265	0.000617806	0.000167524	0.001479452	0.00179675	0.006641489	177.2135605	177.5797292
3	5	0	nan	monochrome		0	HTA2_2h_HU 384 PerkinElmer CellCarrier	nan	nan	1	1	664	507	1	0	A00	0	0.038056001	0.121324486	0.071641108	0.273762117	0.001541161	0.005054551	0.000228885	0.001548791	0.115885603	0.029671007	0.001968414	0.006897078	0.002212558	0.011596857	0.001585667	0.005055187	0.001747344	0.006677125	0.001739528	0.006057832	0.001174945	0.003784237	0.001174945	0.003784237	0.000197432	0.000831587	0.000266394	0.002223926	0.001968414	0.008258946	188.3113951	188.2835405
3	6	0	nan	monochrome		0	HTA2_2h_HU 384 PerkinElmer CellCarrier	nan	nan	1	1	664	507	1	0	A00	0	0.079331655	0.210635544	0.216754406	0.93139545	0.001647974	0.004669261	0.000106813	0.002090486	0.085245657	0.23262737	0.002151522	0.006347753	0.002258335	0.014557107	0.001724601	0.004579034	0.001748019	0.007511254	0.001754788	0.006500343	0.001373312	0.003845274	0.001373312	0.003845274	0.000153037	0.000565934	0.000155302	0.003161573	0.001861601	0.009948882	632.068497	631.9831419
3	7	0	nan	monochrome		0	HTA2_2h_HU 384 PerkinElmer CellCarrier	nan	nan	1	1	664	507	1	0	A00	0	0.027313649	0.077622646	0.037369345	0.112672621	0.001422904	0.004184787	9.16E-05	0.000244144	0.020236535	0.003061074	0.001785306	0.004806592	0.001785306	0.005325399	0.001517425	0.004312369	0.001494774	0.004506905	0.001472496	0.004379339	0.001297017	0.003952087	0.001297017	0.003952087	0.000130593	0.000225821	0.000119331	0.000388237	0.001586938	0.004806592	617.6063699	617.6030607
3	8	0	nan	monochrome		0	HTA2_2h_HU 384 PerkinElmer CellCarrier	nan	nan	1	1	664	507	1	0	A00	0	0.095567254	0.232883199	0.14789044	0.366445421	0.001712825	0.004200046	9.92E-05	0.000289921	0.120772315	0.113676225	0.002197299	0.005218585	0.002258335	0.005493248	0.001803156	0.004394023	0.001825808	0.004524018	0.001861601	0.004448005	0.001510643	0.003936828	0.001510643	0.003936828	0.00015673	0.000314174	0.000149356	0.000394774	0.001922637	0.004776074	460.4635782	460.6527171
3	9	0	nan	monochrome		0	HTA2_2h_HU 384 PerkinElmer CellCarrier	nan	nan	1	1	664	507	1	0	A00	0	0.072175174	0.271580077	0.229571984	2.108232253	0.00125124	0.005519951	9.92E-05	0.004936293	0.212820118	0.314919375	0.001571679	0.00686656	0.001663233	0.033630885	0.001288842	0.004849644	0.001342526	0.012328844	0.001350423	0.009536888	0.001022354	0.003601129	0.001022354	0.003601129	0.000140887	0.000837451	0.000129996	0.008187279	0.001434348	0.018539712	244.1736125	244.5856633
3	10	0	nan	monochrome		0	HTA2_2h_HU 384 PerkinElmer CellCarrier	nan	nan	1	1	664	507	1	0	A00	0	0.036575875	0.155199515	0.075242237	0.496330211	0.00109865	0.004959182	7.63E-05	0.002288853	0.056327014	0.202212706	0.001388571	0.007217518	0.001434348	0.0149691	0.001179867	0.005006436	0.00117566	0.00775516	0.001174945	0.006820783	0.001037613	0.00373846	0.001007095	0.00373846	8.96E-05	0.000897649	8.92E-05	0.003288084	0.001235981	0.009842069	348.9464612	349.1688136
3	11	0	nan	monochrome		0	HTA2_2h_HU 384 PerkinElmer CellCarrier	nan	nan	1	1	664	507	1	0	A00	0	0.127962158	0.454016948	0.324238956	2.190707282	0.001220722	0.004821851	0.000106813	0.00265507	0.564556073	1.126366788	0.002410925	0.008865491	0.002410925	0.025055313	0.001375937	0.004881903	0.00133983	0.009052509	0.001312276	0.007095445	0.0009308	0.003448539	0.0009308	0.003448539	0.000222913	0.000955881	0.000175795	0.005248488	0.001441978	0.011635005	316.3651937	316.9880684
3	12	0	nan	monochrome		0	HTA2_2h_HU 384 PerkinElmer CellCarrier	nan	nan	1	1	664	507	1	0	A00	0	0.059647517	0.234836352	0.165880827	1.606225694	0.001220722	0.005317769	0.000106813	0.005416953	0.209208195	0.257592876	0.001586938	0.008606088	0.001586938	0.030640116	0.001296685	0.005105138	0.001316515	0.012747823	0.001327535	0.00982681	0.000991836	0.003646906	0.000900282	0.003646906	0.000141058	0.001285298	0.000130382	0.008171272	0.001419089	0.019424735	342.1143409	342.1685096
3	13	0	nan	monochrome		0	HTA2_2h_HU 384 PerkinElmer CellCarrier	nan	nan	1	1	664	507	1	0	A00	0	0.043457694	0.157015338	0.08767834	0.437415129	0.001312276	0.004806592	9.16E-05	0.001846342	0.059738765	0.144943116	0.001632715	0.006942855	0.001632715	0.011886778	0.001358053	0.004906729	0.001369974	0.006834611	0.001358053	0.006424048	0.001174945	0.00358587	0.001144427	0.00358587	0.000113933	0.000849192	0.000118518	0.002372067	0.001449607	0.008636607	168.6747302	168.7674597
3	14	0	nan	monochrome		0	HTA2_2h_HU 384 PerkinElmer CellCarrier	nan	nan	1	1	664	507	1	0	A00	0	0.078263523	0.201998937	0.182467384	0.500480672	0.001724269	0.004608225	0.000114443	0.000419623	0.152525282	0.148431469	0.00233463	0.005294881	0.00233463	0.006607157	0.001778716	0.004590885	0.001843105	0.00505536	0.001838712	0.004966812	0.001464866	0.003891051	0.001464866	0.003891051	0.000171202	0.000339672	0.000168796	0.000616867	0.001941711	0.005447471	331.062385	331.0577762
3	15	0	nan	monochrome		0	HTA2_2h_HU 384 PerkinElmer CellCarrier	nan	nan	1	1	664	507	1	0	A00	0	0.045029374	0.134859239	0.089463645	0.300755327	0.001388571	0.004554818	0.000122072	0.000633249	0.082819954	0.036038136	0.001770047	0.005035477	0.001907378	0.006500343	0.001500979	0.004495308	0.001516333	0.005097548	0.001510643	0.004966812	0.001144427	0.003891051	0.001144427	0.003891051	0.000164933	0.000324497	0.000168047	0.000721444	0.001663233	0.005619135	649.2363977	649.17793
3	16	0	nan	monochrome		0	HTA2_2h_HU 384 PerkinElmer CellCarrier	nan	nan	1	1	664	507	1	0	A00	0	0.091233692	0.339223321	0.318989853	2.430792732	0.001235981	0.005394064	0.000137331	0.004013123	0.357269888	0.479898213	0.001739528	0.007934691	0.001831083	0.029953459	0.001303338	0.004846047	0.001386912	0.010568664	0.001388571	0.009018082	0.0009308	0.003601129	0.0009308	0.003601129	0.000201602	0.000976375	0.000188551	0.006141881	0.001525902	0.014305333	153.2608945	152.7132114
3	17	0	nan	monochrome		0	HTA2_2h_HU 384 PerkinElmer CellCarrier	nan	nan	1	1	664	507	1	0	A00	0	0.062027924	0.178851	0.140642405	0.471732671	0.001598383	0.004375525	9.92E-05	0.001083391	0.087250557	0.295378579	0.00187686	0.006759747	0.00202945	0.009765774	0.001632314	0.004706605	0.001694487	0.005683526	0.001701381	0.005348287	0.001235981	0.003921569	0.001235981	0.003921569	0.000143291	0.000765394	0.00016098	0.001541627	0.001800565	0.00678645	315.6921992	315.7578845
3	18	0	nan	monochrome		0	HTA2_2h_HU 384 PerkinElmer CellCarrier	nan	nan	1	1	664	507	1	0	A00	0	0.025314717	0.074372475	0.032883192	0.098176549	0.001396201	0.004295415	0.000106813	0.000183108	0.033347722	0.00726738	0.001800565	0.004669261	0.001800565	0.004898146	0.001489101	0.004374851	0.001494691	0.00446257	0.001510643	0.004486152	0.001266499	0.004165713	0.001266499	0.004165713	0.000128847	0.000152928	0.000125026	0.000219815	0.001602197	0.004615854	659.1164733	659.1434566
3	19	0	nan	monochrome		0	HTA2_2h_HU 384 PerkinElmer CellCarrier	nan	nan	1	1	664	507	1	0	A00	0	0.044190127	0.145357447	0.093217365	0.34662395	0.001312276	0.004592966	6.10E-05	0.000518807	0.057273801	0.068657357	0.001586938	0.005218585	0.001586938	0.006851301	0.001380941	0.00454242	0.001370844	0.005097411	0.001373312	0.005096513	0.001205463	0.003952087	0.001144427	0.003952087	9.79E-05	0.000368661	8.98E-05	0.000676715	0.001434348	0.00561532	595.7194303	595.6880613
3	20	0	nan	monochrome		0	HTA2_2h_HU 384 PerkinElmer CellCarrier	nan	nan	1	1	664	507	1	0	A00	0	0.071458	0.258503097	0.238208591	2.706340146	0.001235981	0.005352102	6.10E-05	0.007370108	0.056294289	0.077477917	0.001525902	0.006897078	0.001525902	0.035629816	0.001276036	0.004616127	0.001287614	0.014628866	0.001281758	0.011833372	0.001022354	0.003646906	0.001022354	0.003646906	0.000100787	0.000763512	8.80E-05	0.009946299	0.001358053	0.022610055	345.4546794	345.4274132
3	21	0	nan	monochrome		0	HTA2_2h_HU 384 PerkinElmer CellCarrier	nan	nan	1	1	664	507	1	0	A00	0	0.055024033	0.216983296	0.140917067	0.833554602	0.001178759	0.005119402	5.34E-05	0.002327001	0.094573576	0.018186814	0.001388571	0.006500343	0.001449607	0.012085145	0.001222756	0.004821851	0.001247054	0.007376589	0.001258869	0.007270924	0.001022354	0.003860533	0.001022354	0.003860533	8.37E-05	0.000723434	9.00E-05	0.002539305	0.001312276	0.0097467	170.7008121	170.804657
3	22	0	nan	monochrome		0	HTA2_2h_HU 384 PerkinElmer CellCarrier	nan	nan	1	1	664	507	1	0	A00	0	0.073685817	0.211642638	0.18658732	0.876386674	0.001800565	0.004913405	0.000198367	0.001602197	0.179213398	0.780931395	0.00250248	0.009811551	0.00280766	0.03138781	0.001797215	0.005162016	0.001984971	0.009323262	0.001968414	0.006042573	0.001190204	0.003768978	0.001190204	0.003768978	0.000334521	0.001313959	0.000348725	0.006875294	0.00218967	0.011947814	534.2737978	533.699812
3	23	0	nan	monochrome		0	HTA2_2h_HU 384 PerkinElmer CellCarrier	nan	nan	1	1	664	507	1	0	A00	0	0.05662623	0.128786148	0.1104448	0.256977194	0.001922637	0.004455634	0.000106813	0.000320439	0.131849177	0.027297749	0.002487221	0.005096513	0.002761883	0.005844206	0.001952629	0.004440902	0.002045274	0.004758837	0.002059968	0.004638743	0.001571679	0.003967346	0.001571679	0.003967346	0.000210693	0.000245832	0.000217387	0.000454576	0.002159152	0.005081254	610.5885604	610.6814916
3	24	0	nan	monochrome		0	HTA2_2h_HU 384 PerkinElmer CellCarrier	nan	nan	1	1	664	507	1	0	A00	0	0.06910811	0.189745942	0.140337224	0.408987574	0.001541161	0.004463264	0.000114443	0.000419623	0.281392056	0.207717076	0.002273594	0.005874724	0.002410925	0.006790265	0.001645431	0.004517761	0.00169081	0.004927561	0.001640345	0.004890517	0.001342794	0.003952087	0.001342794	0.003952087	0.000192176	0.00044348	0.000218244	0.000652895	0.001770047	0.005260548	377.9877134	377.9592583
3	25	0	nan	monochrome		0	HTA2_2h_HU 384 PerkinElmer CellCarrier	nan	nan	1	1	664	507	1	0	A00	0	0.048310063	0.180849932	0.11622797	0.58220799	0.00125124	0.004882887	7.63E-05	0.001754787	0.044279143	0.108233077	0.001495384	0.006591897	0.001571679	0.010650798	0.001271317	0.004759209	0.001320772	0.006616	0.001312276	0.006561379	0.001083391	0.003936828	0.001083391	0.003936828	9.95E-05	0.000627925	0.000113976	0.002007541	0.001419089	0.008346685	121.2272548	121.3635434
3	26	0	nan	monochrome		0	HTA2_2h_HU 384 PerkinElmer CellCarrier	nan	nan	1	1	664	507	1	0	A00	0	0.038666361	0.152330818	0.075379568	0.366109719	0.001144427	0.004688335	4.58E-05	0.00109865	0.036488167	0.032371991	0.001373312	0.005828946	0.001434348	0.008148318	0.001208324	0.004760338	0.001196501	0.005811265	0.001205463	0.00576791	0.001037613	0.003891051	0.001022354	0.003891051	7.08E-05	0.000543579	8.50E-05	0.001262017	0.001235981	0.00687419	429.8959514	429.8563331
3	27	0	nan	monochrome		0	HTA2_2h_HU 384 PerkinElmer CellCarrier	nan	nan	1	1	664	507	1	0	A00	0	0.141588464	0.33693447	0.569100481	1.67423517	0.001907378	0.004703594	0.000213626	0.000816358	0.031939617	0.5764612	0.00218204	0.005203327	0.003540093	0.019775692	0.001863006	0.004433348	0.002180462	0.006414694	0.002090486	0.00530251	0.001464866	0.003723201	0.001464866	0.003723201	0.000150898	0.00033964	0.000390388	0.002783218	0.002330816	0.007045853	579.8319927	580.0360551
3	28	0	nan	monochrome		0	HTA2_2h_HU 384 PerkinElmer CellCarrier	nan	nan	1	1	664	507	1	0	A00	0	0.061188678	0.288288708	0.161455711	1.930678278	0.001022354	0.005279622	7.63E-05	0.005279622	0.11375359	0.382872975	0.001388571	0.009491112	0.001388571	0.033295184	0.001092655	0.005148013	0.001105861	0.013223824	0.001113909	0.009781033	0.000885023	0.003448539	0.000885023	0.003448539	0.00010827	0.001275963	0.000101519	0.009003585	0.001190204	0.02027161	355.9751441	356.1871379
3	29	0	nan	monochrome		0	HTA2_2h_HU 384 PerkinElmer CellCarrier	nan	nan	1	1	664	507	1	0	A00	0	0.135088121	0.319569704	0.716289009	2.395208698	0.002014191	0.004913405	0.000595102	0.002868696	0.28549099	0.171382153	0.00265507	0.005966278	0.004943923	0.027878232	0.00190265	0.004500982	0.002713216	0.00907276	0.00250248	0.007263294	0.001373312	0.003768978	0.001373312	0.003768978	0.000202816	0.000458129	0.000803148	0.004966288	0.003418021	0.012375067	597.2151165	596.9411671
3	30	0	nan	monochrome		0	HTA2_2h_HU 384 PerkinElmer CellCarrier	nan	nan	1	1	664	507	1	0	A00	0	0.064332036	0.231692994	0.189806973	1.693690412	0.001312276	0.005313954	6.10E-05	0.005088884	0.074025617	0.099045965	0.001541161	0.00686656	0.001571679	0.029785611	0.001340251	0.004826937	0.001365518	0.012184823	0.001373312	0.009597925	0.001144427	0.00358587	0.001129168	0.00358587	0.000105089	0.000775483	9.95E-05	0.007910569	0.001434348	0.018406195	96.92346652	96.96101661
3	31	0	nan	monochrome		0	HTA2_2h_HU 384 PerkinElmer CellCarrier	nan	nan	1	1	664	507	1	0	A00	0	0.02012665	0.100129704	0.030685893	0.174227514	0.000976577	0.004623484	6.10E-05	0.001159686	0.031097735	0.115418301	0.001174945	0.006500343	0.001174945	0.008926528	0.001006332	0.005006485	0.001022863	0.005807584	0.001007095	0.005859464	0.000885023	0.00390631	0.000885023	0.00390631	7.10E-05	0.000827989	7.40E-05	0.001445181	0.001083391	0.006469825	206.0576827	205.9189
3	32	0	nan	monochrome		0	HTA2_2h_HU 384 PerkinElmer CellCarrier	nan	nan	1	1	664	507	1	0	A00	0	0.048142214	0.190066381	0.113038834	0.626138714	0.001159686	0.00484474	4.58E-05	0.001571679	0.046816479	0.109602545	0.001358053	0.006042573	0.001358053	0.011642634	0.001203555	0.00475166	0.001202541	0.00666105	0.001205463	0.006179904	0.000991836	0.003936828	0.000991836	0.003936828	8.14E-05	0.000557788	7.40E-05	0.002117614	0.00125124	0.008224613	391.6393089	391.7493055
3	33	0	nan	monochrome		0	HTA2_2h_HU 384 PerkinElmer CellCarrier	nan	nan	1	1	664	507	1	0	A00	0	0.048233768	0.186327921	0.1185626	0.631967663	0.001159686	0.004745556	6.10E-05	0.001602198	0.079611508	0.095951595	0.00140383	0.0059205	0.001449607	0.010788129	0.001205844	0.004658198	0.001222295	0.006515131	0.001220722	0.006225681	0.001022354	0.003768978	0.001022354	0.003768978	9.48E-05	0.000592504	8.79E-05	0.001935545	0.001281758	0.008213169	418.9382239	418.9792109
3	34	0	nan	monochrome		0	HTA2_2h_HU 384 PerkinElmer CellCarrier	nan	nan	1	1	664	507	1	0	A00	0	0.062058442	0.233478299	0.178271153	1.388937224	0.001235981	0.005241474	8.39E-05	0.004135195	0.156011264	0.294716563	0.001510643	0.007431144	0.001541161	0.022262912	0.001292884	0.004864131	0.001320527	0.010288424	0.001342794	0.008659495	0.001037613	0.003677424	0.001037613	0.003677424	0.000128489	0.000910149	0.000112572	0.005677531	0.00140383	0.01482414	115.7223316	116.1378098
3	35	0	nan	monochrome		0	HTA2_2h_HU 384 PerkinElmer CellCarrier	nan	nan	1	1	664	507	1	0	A00	0	0.051346609	0.173678191	0.120958267	0.49826811	0.001297017	0.004669261	7.63E-05	0.000976577	0.061377537	0.080516325	0.001510643	0.005508507	0.001617456	0.008285649	0.001351227	0.004570479	0.001374526	0.005662138	0.001373312	0.005401694	0.001174945	0.003952087	0.001174945	0.003952087	8.93E-05	0.0004452	9.62E-05	0.001220537	0.001464866	0.006500343	596.6433708	596.6885221
3	36	0	nan	monochrome		0	HTA2_2h_HU 384 PerkinElmer CellCarrier	nan	nan	1	1	664	507	1	0	A00	0	0.121385519	0.343114375	0.46396582	2.262867202	0.001800565	0.005134661	0.000320439	0.001129168	0.182534114	1.414578138	0.00343328	0.009460594	0.003616388	0.043228809	0.001896649	0.005361162	0.002089936	0.010193096	0.002059968	0.005996796	0.0009308	0.003616388	0.0009308	0.003616388	0.000545401	0.001260963	0.000459962	0.009148884	0.002418555	0.010444801	225.357561	226.0449368
3	37	0	nan	monochrome		0	HTA2_2h_HU 384 PerkinElmer CellCarrier	nan	nan	1	1	664	507	1	0	A00	0	0.022903792	0.089906159	0.033264668	0.145510036	0.001129168	0.004577707	6.10E-05	0.000686656	0.02944288	0.05357535	0.001388571	0.005645838	0.001388571	0.00686656	0.001205463	0.004731903	0.001188024	0.005196787	0.001190204	0.005004959	0.001037613	0.004074159	0.001037613	0.004074159	8.87E-05	0.000438489	8.54E-05	0.000790429	0.001235981	0.0059205	434.9220183	434.9464136
3	38	0	nan	monochrome		0	HTA2_2h_HU 384 PerkinElmer CellCarrier	nan	nan	1	1	664	507	1	0	A00	0	0.049103532	0.219531552	0.133409628	1.460898767	0.00109865	0.005630579	9.16E-05	0.004943923	0.265286159	0.023353557	0.00140383	0.00733959	0.001602197	0.032303348	0.001141943	0.005105385	0.001191157	0.013043739	0.001205463	0.009781033	0.000808728	0.003524834	0.000808728	0.003524834	0.000157752	0.001110826	0.000145323	0.008722371	0.001281758	0.019592585	167.9527622	168.076854
3	39	0	nan	monochrome		0	HTA2_2h_HU 384 PerkinElmer CellCarrier	nan	nan	1	1	664	507	1	0	A00	0	0.10249485	0.315190364	0.365636683	2.192462076	0.001525902	0.004921035	7.63E-05	0.003234913	0.163718837	0.547995351	0.001815824	0.006759747	0.001846342	0.023437858	0.001507277	0.004635152	0.001589725	0.009532444	0.001602197	0.007568475	0.00109865	0.003921569	0.00109865	0.003921569	0.000160184	0.000720062	0.000133747	0.005502265	0.001678492	0.013015946	105.9584759	105.4211981
3	40	0	nan	monochrome		0	HTA2_2h_HU 384 PerkinElmer CellCarrier	nan	nan	1	1	664	507	1	0	A00	0	0.060639353	0.247669191	0.181536583	1.70012972	0.001205463	0.005790799	6.10E-05	0.005043107	0.079465171	0.173662623	0.001419089	0.007873655	0.001464866	0.026153963	0.00126332	0.005159775	0.001269487	0.011889019	0.001266499	0.010200656	0.001052873	0.003662165	0.001052873	0.003662165	8.96E-05	0.00095403	9.28E-05	0.006690365	0.00133135	0.017578393	413.0706901	413.0910715
3	41	0	nan	monochrome		0	HTA2_2h_HU 384 PerkinElmer CellCarrier	nan	nan	1	1	664	507	1	0	A00	0	0.059845884	0.16305791	0.123949035	0.333226525	0.001815824	0.004852369	0.000442512	0.000915541	0.232503504	0.05726467	0.00265507	0.006729229	0.003463798	0.008682383	0.001870184	0.00509556	0.002213376	0.005950474	0.002212558	0.005813688	0.001190204	0.003646906	0.001190204	0.003646906	0.000402831	0.000836928	0.000574689	0.001335905	0.00280766	0.006729229	241.9098855	241.6573862
3	42	0	nan	monochrome		0	HTA2_2h_HU 384 PerkinElmer CellCarrier	nan	nan	1	1	664	507	1	0	A00	0	0.106172274	0.399633796	0.351338979	2.143053362	0.001205463	0.004455634	0.000106813	0.000686656	0.259999344	3.189131617	0.001602197	0.008453499	0.001739528	0.029007401	0.001263956	0.004757545	0.001310966	0.007996468	0.001327535	0.0049897	0.000839246	0.003677424	0.000839246	0.003677424	0.000179976	0.001006187	0.000162545	0.005976618	0.001419089	0.009323263	148.240608	144.8253338
3	43	0	nan	monochrome		0	HTA2_2h_HU 384 PerkinElmer CellCarrier	nan	nan	1	1	664	507	1	0	A00	0	0.050003815	0.193270777	0.112870985	0.588754113	0.001205463	0.004921035	6.10E-05	0.001541161	0.028302705	0.175441979	0.001480125	0.006439307	0.001480125	0.01045243	0.001250095	0.004831769	0.001254122	0.006541712	0.00125124	0.006195163	0.001113909	0.003921569	0.001052873	0.003921569	8.37E-05	0.000681478	8.88E-05	0.001883965	0.001312276	0.008026246	581.2104907	581.2852996
3	44	0	nan	monochrome		0	HTA2_2h_HU 384 PerkinElmer CellCarrier	nan	nan	1	1	664	507	1	0	A00	0	0.084580758	0.227115286	0.236530098	0.762432302	0.001739528	0.004882887	0.000137331	0.000961319	0.146058826	0.149456376	0.002426184	0.005539025	0.002761883	0.010421912	0.001762099	0.004731568	0.001907501	0.006148648	0.001846342	0.005722133	0.001480125	0.003952087	0.001480125	0.003952087	0.000190356	0.000399183	0.000254577	0.001589085	0.00202945	0.00733959	232.3942326	232.1153584
3	45	0	nan	monochrome		0	HTA2_2h_HU 384 PerkinElmer CellCarrier	nan	nan	1	1	664	507	1	0	A00	0	0.050995651	0.185717558	0.12309453	0.556740682	0.00125124	0.004737926	8.39E-05	0.001213092	0.100583527	0.174788699	0.001571679	0.00624094	0.001571679	0.008819715	0.001307581	0.004761989	0.001323597	0.005986459	0.001335164	0.005844205	0.001052873	0.00390631	0.001052873	0.00390631	0.000128837	0.000555704	0.000112329	0.001370736	0.001419089	0.007145037	603.3976695	603.6087266
3	46	0	nan	monochrome		0	HTA2_2h_HU 384 PerkinElmer CellCarrier	nan	nan	1	1	664	507	1	0	A00	0	0.058289464	0.22220188	0.158083467	1.290486015	0.00125124	0.005512322	6.10E-05	0.004753185	0.129795186	0.144844621	0.001571679	0.007263294	0.001571679	0.022400245	0.001295321	0.00493782	0.001306475	0.010665174	0.001297017	0.009597925	0.001037613	0.003631647	0.001037613	0.003631647	0.000109148	0.000949261	9.84E-05	0.00570676	0.001358053	0.015896087	122.0390927	121.982914
3	47	0	nan	monochrome		0	HTA2_2h_HU 384 PerkinElmer CellCarrier	nan	nan	1	1	664	507	1	0	A00	0	0.032562753	0.189852754	0.07020676	0.666102089	0.000915541	0.005401694	6.10E-05	0.003418021	0.090055284	0.029890904	0.001159686	0.008636607	0.001159686	0.01699855	0.000957728	0.005583905	0.000975094	0.009251418	0.000961318	0.008636607	0.000839246	0.003646906	0.000839246	0.003646906	7.84E-05	0.00133274	8.32E-05	0.004093815	0.001037613	0.01327535	409.9193654	409.9794974
3	48	0	nan	monochrome		0	HTA2_2h_HU 384 PerkinElmer CellCarrier	nan	nan	1	1	664	507	1	0	A00	0	0.047455558	0.263248652	0.105394064	0.99427788	0.000869764	0.004856184	6.10E-05	0.002906844	0.152447045	0.500605813	0.00109865	0.00794995	0.001144427	0.019012742	0.000912607	0.005062474	0.000932691	0.008798919	0.0009308	0.007530327	0.000747692	0.003830014	0.000747692	0.003830014	7.91E-05	0.000918805	8.42E-05	0.004514856	0.000991836	0.012542916	386.0639931	386.3172652
3	49	0	nan	monochrome		0	HTA2_2h_HU 384 PerkinElmer CellCarrier	nan	nan	1	1	664	507	1	0	A00	0	0.057053483	0.226001377	0.14711223	1.22925155	0.00125124	0.005592432	6.10E-05	0.004631113	0.056172276	0.149005387	0.001525902	0.007385367	0.001525902	0.02323949	0.00129667	0.005136395	0.001301878	0.010878332	0.001297017	0.009224079	0.00109865	0.003707942	0.00109865	0.003707942	9.55E-05	0.001068965	8.50E-05	0.006057249	0.001358053	0.016659037	163.1762265	163.3785921
3	50	0	nan	monochrome		0	HTA2_2h_HU 384 PerkinElmer CellCarrier	nan	nan	1	1	664	507	1	0	A00	0	0.104341192	0.308598467	0.390127413	1.762401801	0.001541161	0.004921035	9.16E-05	0.002014191	0.155205051	0.433116103	0.001846342	0.005752651	0.001998932	0.014358739	0.001534429	0.004538213	0.001639191	0.00740505	0.001663233	0.006652934	0.001129168	0.003814755	0.001129168	0.003814755	0.000130541	0.000444143	0.000133569	0.002904529	0.001739528	0.009445335	141.4433058	141.7878596
3	51	0	nan	monochrome		0	HTA2_2h_HU 384 PerkinElmer CellCarrier	nan	nan	1	1	664	507	1	0	A00	0	0.050949874	0.197451749	0.127351797	0.630624869	0.001174945	0.004737926	7.63E-05	0.001190204	0.105875496	0.039863465	0.001480125	0.00593576	0.001510643	0.009704738	0.001213092	0.004701232	0.001248547	0.006182597	0.00125124	0.00578317	0.001022354	0.003982605	0.001022354	0.003982605	0.000110449	0.000456944	0.000108917	0.0015932	0.001327535	0.007400626	538.479631	538.3768873
3	52	0	nan	monochrome		0	HTA2_2h_HU 384 PerkinElmer CellCarrier	nan	nan	1	1	664	507	1	0	A00	0	0.060227359	0.191241326	0.138231479	0.468802942	0.001235981	0.004242008	0.000114443	0.00030518	0.247548332	0.01080771	0.001571679	0.00483711	0.001571679	0.005294881	0.001338386	0.004249807	0.001342053	0.004551485	0.001350423	0.004547189	0.001052873	0.003982605	0.000991836	0.003982605	0.000139763	0.000198475	0.000137049	0.000364598	0.001449607	0.004856184	119.8244839	119.7087199
3	53	0	nan	monochrome		0	HTA2_2h_HU 384 PerkinElmer CellCarrier	nan	nan	1	1	664	507	1	0	A00	0	0.049118791	0.154711226	0.102876326	0.353887243	0.001159686	0.00453193	0.000350958	0.000640879	0.704736372	0.06356013	0.002105745	0.005401694	0.002624552	0.006927596	0.00144467	0.00455033	0.001512887	0.005204224	0.001434348	0.005050736	0.000885023	0.003997864	0.000885023	0.003997864	0.000415844	0.0003727	0.000446366	0.000804197	0.001907378	0.005844206	519.4000297	519.5279838
3	54	0	nan	monochrome		0	HTA2_2h_HU 384 PerkinElmer CellCarrier	nan	nan	1	1	664	507	1	0	A00	0	0.052628367	0.212680251	0.13229572	1.06880294	0.00117113	0.005031663	6.10E-05	0.003364614	0.060089287	0.310685576	0.001571679	0.007370108	0.001571679	0.024460211	0.001223916	0.004946052	0.001236409	0.009988813	0.001235981	0.007766842	0.001022354	0.003692683	0.001022354	0.003692683	0.000118221	0.000960248	0.000100255	0.005888287	0.001297017	0.013859007	107.4806228	107.2516561
3	55	0	nan	monochrome		0	HTA2_2h_HU 384 PerkinElmer CellCarrier	nan	nan	1	1	664	507	1	0	A00	0	0.050797284	0.229221031	0.137956817	1.103242557	0.001102464	0.005565728	7.63E-05	0.003570611	0.148817824	0.113828393	0.00140383	0.006927596	0.001510643	0.018432898	0.001154484	0.005209569	0.001179118	0.009429424	0.001182574	0.008682384	0.0009308	0.003784237	0.0009308	0.003784237	0.000113907	0.00093095	0.000107113	0.004213225	0.00125124	0.012790875	475.8272315	476.0861814
3	56	0	nan	monochrome		0	HTA2_2h_HU 384 PerkinElmer CellCarrier	nan	nan	1	1	664	507	1	0	A00	0	0.02558938	0.116975665	0.040283818	0.210559248	0.000991836	0.004745556	6.10E-05	0.000900282	0.11778917	0.034839198	0.001388571	0.00593576	0.001388571	0.007522698	0.001066224	0.004873986	0.0010601	0.005541033	0.001068132	0.00531014	0.000869764	0.0040589	0.000808728	0.0040589	0.000112933	0.000503392	0.000113041	0.001012212	0.001129168	0.006477455	567.380303	567.2926299
3	57	0	nan	monochrome		0	HTA2_2h_HU 384 PerkinElmer CellCarrier	nan	nan	1	1	664	507	1	0	A00	0	0.078416114	0.24657054	0.222812238	1.270328851	0.001449607	0.005058366	7.63E-05	0.002990768	0.146957345	0.301537112	0.001907378	0.00608835	0.001907378	0.018570229	0.001479549	0.004652274	0.001526111	0.008700883	0.001525902	0.007431144	0.001022354	0.003799496	0.001022354	0.003799496	0.000158935	0.000640342	0.000132629	0.004332399	0.001617456	0.011886778	59.33488563	59.7733841
3	58	0	nan	monochrome		0	HTA2_2h_HU 384 PerkinElmer CellCarrier	nan	nan	1	1	664	507	1	0	A00	0	0.047775998	0.216098272	0.126024262	1.216098282	0.001159686	0.005821317	6.87E-05	0.004928664	0.101304959	0.241280941	0.00140383	0.008911269	0.001464866	0.027176319	0.0011944	0.005402457	0.001223537	0.011806779	0.001235981	0.009887846	0.000976577	0.003677424	0.000976577	0.003677424	0.000101216	0.00116125	9.84E-05	0.006926933	0.001297017	0.017242696	499.9613755	500.2830219
3	59	0	nan	monochrome		0	HTA2_2h_HU 384 PerkinElmer CellCarrier	nan	nan	1	1	664	507	1	0	A00	0	0.032074464	0.127519648	0.056672007	0.296604872	0.001121538	0.004554818	0.000106813	0.001739528	0.207776915	0.112833086	0.00155642	0.006836042	0.00155642	0.011520562	0.001233633	0.004904602	0.001232	0.006447932	0.001220722	0.006271458	0.000976577	0.003891051	0.000976577	0.003891051	0.000187491	0.00089206	0.000160494	0.002195639	0.001358053	0.008026246	176.7431341	176.5428542
3	60	0	nan	monochrome		0	HTA2_2h_HU 384 PerkinElmer CellCarrier	nan	nan	1	1	664	507	1	0	A00	0	0.033783474	0.194644087	0.073060197	0.70945297	0.000900282	0.005508507	4.58E-05	0.003234913	0.055886426	0.142763035	0.001052873	0.007888914	0.001068132	0.01731899	0.00093843	0.00540678	0.000936669	0.009095551	0.000946059	0.00827039	0.000823987	0.00390631	0.000762951	0.00390631	5.99E-05	0.001128841	6.69E-05	0.004114331	0.000991836	0.013038834	334.4521721	334.3703489
3	61	0	nan	monochrome		0	HTA2_2h_HU 384 PerkinElmer CellCarrier	nan	nan	1	1	664	507	1	0	A00	0	0.02121004	0.076920731	0.025665675	0.096879532	0.001182574	0.00437171	6.87E-05	0.000244144	0.027805536	0.003838385	0.001434348	0.004913405	0.001434348	0.005081255	0.001247649	0.004524749	0.001222175	0.004613311	0.001235981	0.00467689	0.001113909	0.004104677	0.000900282	0.004104677	8.17E-05	0.000266571	0.000106959	0.000303298	0.001308461	0.004905776	630.391201	630.3811624
3	62	0	nan	monochrome		0	HTA2_2h_HU 384 PerkinElmer CellCarrier	nan	nan	1	1	664	507	1	0	A00	0	0.030823224	0.151766234	0.064393072	0.440436414	0.000976577	0.004875258	6.10E-05	0.002044709	0.072112732	0.100054183	0.001297017	0.007263294	0.001297017	0.012405585	0.001027441	0.005058874	0.001038598	0.007103813	0.001037613	0.006820783	0.000915541	0.003860533	0.000869764	0.003860533	9.06E-05	0.000803266	8.68E-05	0.002412552	0.001106279	0.0090486	404.828673	404.9370843
3	63	0	nan	monochrome		0	HTA2_2h_HU 384 PerkinElmer CellCarrier	nan	nan	1	1	664	507	1	0	A00	0	0.098710613	0.304142831	0.20531014	0.846707879	0.001480125	0.004455634	0.00015259	0.000762951	0.378575322	1.288274255	0.002090486	0.008026246	0.002349889	0.019684138	0.001566835	0.004827664	0.001642481	0.006773663	0.001632715	0.005065995	0.00109865	0.003784237	0.00109865	0.003784237	0.000247061	0.000879319	0.000240395	0.003782243	0.001785306	0.007503624	158.5094017	159.7283425
3	64	0	nan	monochrome		0	HTA2_2h_HU 384 PerkinElmer CellCarrier	nan	nan	1	1	664	507	1	0	A00	0	0.053940642	0.223682007	0.135317006	1.044022288	0.00109865	0.005218585	6.10E-05	0.003158618	0.078468542	0.156538024	0.001373312	0.006790265	0.001373312	0.019302662	0.001172623	0.004862652	0.001166526	0.009000192	0.001174945	0.007736324	0.000991836	0.003784237	0.000991836	0.003784237	8.51E-05	0.000793839	8.01E-05	0.004529093	0.001220722	0.012680247	317.3280334	317.5529085
3	65	0	nan	monochrome		0	HTA2_2h_HU 384 PerkinElmer CellCarrier	nan	nan	1	1	664	507	1	0	A00	0	0.043640803	0.197512783	0.101731899	0.767650886	0.001110094	0.005451286	6.10E-05	0.002922103	0.011531337	0.083642917	0.001297017	0.006805524	0.001373312	0.017044328	0.001148442	0.005197705	0.001169332	0.008823573	0.001174945	0.007820249	0.001022354	0.003616388	0.000991836	0.003616388	7.38E-05	0.000993623	8.69E-05	0.003963672	0.001220722	0.011661708	492.620969	492.7077403
3	66	0	nan	monochrome		0	HTA2_2h_HU 384 PerkinElmer CellCarrier	nan	nan	1	1	664	507	1	0	A00	0	0.045838102	0.17898833	0.09735256	0.491737247	0.001235981	0.004818036	7.63E-05	0.00156405	0.014203733	0.12922568	0.001586938	0.006836042	0.001586938	0.010315099	0.001273281	0.004971898	0.001298034	0.006556497	0.001297017	0.006294347	0.001068132	0.003768978	0.001068132	0.003768978	0.000118001	0.00083136	0.000103921	0.001917019	0.001373312	0.008255131	594.2388715	594.3644262
3	67	0	nan	monochrome		0	HTA2_2h_HU 384 PerkinElmer CellCarrier	nan	nan	1	1	664	507	1	0	A00	0	0.026703288	0.087830933	0.044052796	0.15436027	0.001266499	0.004314488	7.63E-05	0.000350958	0.036115732	0.039768959	0.00155642	0.004776074	0.00155642	0.005661097	0.001335164	0.004391547	0.001334933	0.004677584	0.001342794	0.00467689	0.00109865	0.004013123	0.00109865	0.004013123	0.000127894	0.000255679	0.000117003	0.000443779	0.001419089	0.005004959	623.5808798	623.6140767
3	68	0	nan	monochrome		0	HTA2_2h_HU 384 PerkinElmer CellCarrier	nan	nan	1	1	664	507	1	0	A00	0	0.078767071	0.253223474	0.25491722	1.664072657	0.001373312	0.004898146	9.16E-05	0.003082322	0.214598846	0.333776239	0.001739528	0.006637675	0.001846342	0.024399176	0.001406555	0.004521848	0.001465041	0.009563636	0.001480125	0.007370108	0.001083391	0.003891051	0.001083391	0.003891051	0.000143349	0.000588203	0.000133627	0.00568374	0.00155642	0.013672084	129.6865797	130.0311678
3	69	0	nan	monochrome		0	HTA2_2h_HU 384 PerkinElmer CellCarrier	nan	nan	1	1	664	507	1	0	A00	0	0.050797284	0.214374003	0.132112612	1.016754421	0.001159686	0.005249104	6.10E-05	0.00343328	0.095881275	0.015669999	0.00140383	0.007431144	0.001464866	0.017380025	0.001209459	0.005104143	0.001223265	0.009414393	0.001220722	0.008072022	0.000991836	0.003677424	0.000991836	0.003677424	8.88E-05	0.0010307	9.31E-05	0.004347043	0.001281758	0.013656825	462.8751444	462.8106794
3	70	0	nan	monochrome		0	HTA2_2h_HU 384 PerkinElmer CellCarrier	nan	nan	1	1	664	507	1	0	A00	0	0.049088273	0.215915166	0.125688563	1.048783111	0.001129168	0.005447471	9.16E-05	0.003692683	0.117212107	0.20479347	0.001373312	0.007675288	0.001449607	0.022400245	0.001168768	0.005140837	0.001208544	0.010084453	0.001190204	0.00859083	0.0009308	0.003677424	0.0009308	0.003677424	0.00010938	0.001003051	0.000110833	0.005462513	0.001297017	0.014648661	146.5646473	146.7716057
3	71	0	nan	monochrome		0	HTA2_2h_HU 384 PerkinElmer CellCarrier	nan	nan	1	1	664	507	1	0	A00	0	0.041397726	0.164354928	0.090257114	0.528755636	0.001205463	0.005008774	6.10E-05	0.002197299	0.108822018	0.021343345	0.001449607	0.00686656	0.001480125	0.013427939	0.001254477	0.004980452	0.001271227	0.007447262	0.001281758	0.006950485	0.001037613	0.003768978	0.001022354	0.003768978	0.000110977	0.000754198	0.000101236	0.002768378	0.001342794	0.009880217	86.93491124	87.03356229
3	72	0	nan	monochrome		0	HTA2_2h_HU 384 PerkinElmer CellCarrier	nan	nan	1	1	664	507	1	0	A00	0	0.039719234	0.189044026	0.083161669	0.827313656	0.001037613	0.005081255	6.10E-05	0.004432746	0.163904445	0.104973628	0.001358053	0.00967422	0.001373312	0.026993209	0.001103312	0.005251223	0.001108822	0.011030849	0.001113909	0.008613718	0.000900282	0.003479057	0.000885023	0.003479057	0.000102223	0.001559257	9.77E-05	0.006902908	0.0011635	0.016884108	106.5557798	106.6666421
3	73	0	nan	monochrome		0	HTA2_2h_HU 384 PerkinElmer CellCarrier	nan	nan	1	1	664	507	1	0	A00	0	0.066803998	0.295872439	0.211108568	2.425040075	0.001129168	0.006065461	7.63E-05	0.005828947	0.235408545	0.614253379	0.001541161	0.009246968	0.001541161	0.033585109	0.001192929	0.005283436	0.001213268	0.013937012	0.001205463	0.010833906	0.000885023	0.003494316	0.000885023	0.003494316	0.000149982	0.001267763	0.000120314	0.009043814	0.001297017	0.02153811	450.1030719	450.6046122
3	74	0	nan	monochrome		0	HTA2_2h_HU 384 PerkinElmer CellCarrier	nan	nan	1	1	664	507	1	0	A00	0	0.05148394	0.183001454	0.119554437	0.591561773	0.001281758	0.005046922	9.16E-05	0.001724269	0.097459951	0.072081813	0.001663233	0.006271458	0.001663233	0.010833906	0.001354841	0.004815828	0.001374189	0.006799561	0.001373312	0.006446937	0.001159686	0.003784237	0.001129168	0.003784237	0.000106247	0.00067585	0.000120469	0.002118321	0.001453422	0.008575571	25.21289087	25.3007893
3	75	0	nan	monochrome		0	HTA2_2h_HU 384 PerkinElmer CellCarrier	nan	nan	1	1	664	507	1	0	A00	0	0.118822003	0.31709774	0.627038995	1.834058153	0.002368963	0.006477455	0.001426719	0.004737926	0.557602054	0.583764285	0.00390631	0.010635538	0.009140154	0.028336003	0.002121821	0.00566246	0.003993879	0.011681899	0.0035935	0.010658427	0.00125124	0.003570611	0.00125124	0.003570611	0.000626871	0.00168871	0.001966312	0.006182236	0.005168994	0.015625238	132.6617185	132.7069346
3	76	0	nan	monochrome		0	HTA2_2h_HU 384 PerkinElmer CellCarrier	nan	nan	1	1	664	507	1	0	A00	0	0.051758602	0.184588392	0.12152285	0.890791191	0.00140383	0.004928664	0.000167849	0.00531014	0.141355114	0.132233575	0.001998932	0.008468757	0.002121004	0.02887007	0.001437739	0.005127455	0.001557985	0.0114204	0.001571679	0.009460594	0.000961318	0.003540093	0.000961318	0.003540093	0.000265347	0.001327917	0.000255993	0.007524104	0.001754788	0.017288473	181.149548	181.1181438
3	77	0	nan	monochrome		0	HTA2_2h_HU 384 PerkinElmer CellCarrier	nan	nan	1	1	664	507	1	0	A00	0	0.054505226	0.22426185	0.139147021	0.981399266	0.001186389	0.005226215	6.87E-05	0.00296025	0.118123756	0.180713995	0.00155642	0.007537957	0.001602197	0.01747158	0.001238755	0.00509686	0.001253577	0.008841435	0.001258869	0.007705806	0.000976577	0.003799496	0.000976577	0.003799496	0.000137149	0.000935504	0.000115343	0.00404353	0.001327535	0.011963073	568.8536024	568.9777194
3	78	0	nan	monochrome		0	HTA2_2h_HU 384 PerkinElmer CellCarrier	nan	nan	1	1	664	507	1	0	A00	0	0.074555581	0.254123756	0.225833524	1.811352729	0.001327535	0.005142291	6.10E-05	0.004287785	0.023538977	0.362955893	0.001678492	0.007660029	0.001678492	0.027054247	0.001380659	0.004705995	0.001394034	0.01118119	0.001388571	0.008621347	0.001144427	0.00373846	0.001113909	0.00373846	0.000119023	0.000820729	0.000101806	0.00703436	0.001464866	0.016731517	156.2319595	156.4322997
3	79	0	nan	monochrome		0	HTA2_2h_HU 384 PerkinElmer CellCarrier	nan	nan	1	1	664	507	1	0	A00	0	0.056702525	0.208621351	0.133104448	0.693278408	0.001266499	0.005096513	7.63E-05	0.001739529	0.029764857	0.009579046	0.00155642	0.006347753	0.001724269	0.011337453	0.00135006	0.004967175	0.001358209	0.007074269	0.001342794	0.006652934	0.001129168	0.003814755	0.00109865	0.003814755	0.000110899	0.000694988	0.000114427	0.002215489	0.001434348	0.009109636	629.6163017	629.5927279
3	80	0	nan	monochrome		0	HTA2_2h_HU 384 PerkinElmer CellCarrier	nan	nan	1	1	664	507	1	0	A00	0	0.045136187	0.182787828	0.106157015	0.829190517	0.001190204	0.005161364	6.10E-05	0.00374609	0.161631135	0.162998774	0.001480125	0.00764477	0.001510643	0.022293432	0.001253783	0.00507744	0.001248906	0.009755183	0.001266499	0.008506905	0.000961318	0.003631647	0.000961318	0.003631647	0.00012647	0.001070179	0.00011537	0.005222335	0.00132372	0.013687343	101.287624	101.5372923
3	81	0	nan	monochrome		0	HTA2_2h_HU 384 PerkinElmer CellCarrier	nan	nan	1	1	664	507	1	0	A00	0	0.085374227	0.311757083	0.290928511	2.839978656	0.001266499	0.005481804	7.63E-05	0.004478523	0.088152041	0.917422905	0.001693751	0.007446403	0.001739528	0.03747616	0.001333972	0.004871204	0.001353156	0.013209203	0.001342794	0.009178302	0.001052873	0.003768978	0.001052873	0.003768978	0.000136102	0.000784592	0.000120549	0.009574775	0.001434348	0.019039445	152.2758313	151.5531545
3	82	0	nan	monochrome		0	HTA2_2h_HU 384 PerkinElmer CellCarrier	nan	nan	1	1	664	507	1	0	A00	0	0.074219882	0.244007024	0.205340658	1.604745572	0.001415274	0.004882887	7.63E-05	0.003601129	0.064679156	0.505913244	0.00170901	0.007446403	0.001907378	0.032730602	0.001455292	0.004784451	0.001477271	0.011544932	0.001480125	0.007766842	0.001174945	0.003662165	0.001174945	0.003662165	0.000135101	0.000937573	0.000122053	0.008269579	0.00155642	0.015823605	180.186743	179.8802476
3	83	0	nan	monochrome		0	HTA2_2h_HU 384 PerkinElmer CellCarrier	nan	nan	1	1	664	507	1	0	A00	0	0.059876402	0.228732743	0.167513542	1.314854671	0.001266499	0.005531395	9.16E-05	0.004379339	0.09906063	0.130836489	0.001510643	0.007309072	0.001586938	0.022949569	0.001301661	0.004972451	0.001340108	0.010518837	0.001342794	0.009117266	0.001083391	0.003723201	0.001083391	0.003723201	0.000109614	0.000976228	0.000108467	0.00570298	0.001434348	0.015617608	124.8476954	124.9976442
3	84	0	nan	monochrome		0	HTA2_2h_HU 384 PerkinElmer CellCarrier	nan	nan	1	1	664	507	1	0	A00	0	0.05865568	0.22142367	0.150408179	1.380804165	0.001312276	0.005218586	7.63E-05	0.005264363	0.137999274	0.299374609	0.001663233	0.010177768	0.001678492	0.035767149	0.001396564	0.005271992	0.001418945	0.013026454	0.001434348	0.009933623	0.001022354	0.003723201	0.001022354	0.003723201	0.000147913	0.001429773	0.000131305	0.009091467	0.001495384	0.019752803	11.90382469	11.75915836
3	85	0	nan	monochrome		0	HTA2_2h_HU 384 PerkinElmer CellCarrier	nan	nan	1	1	664	507	1	0	A00	0	0.025131609	0.084229803	0.035156786	0.125215536	0.001346609	0.004528115	0.000183108	0.000915541	0.135973609	0.025557884	0.001800565	0.006363012	0.001937896	0.007461662	0.00147833	0.004954694	0.001528556	0.005444154	0.001594568	0.005439841	0.001144427	0.004089418	0.001144427	0.004089418	0.000226744	0.000685004	0.00023236	0.001048647	0.001693751	0.006317235	467.2252604	467.3553498
3	86	0	nan	monochrome		0	HTA2_2h_HU 384 PerkinElmer CellCarrier	nan	nan	1	1	664	507	1	0	A00	0	0.068711376	0.238620589	0.195391775	1.700801112	0.001327535	0.005458915	7.63E-05	0.005203327	0.054964616	0.178544168	0.001632715	0.006744488	0.001632715	0.028656444	0.001374228	0.004772412	0.001385757	0.012062419	0.001388571	0.009857328	0.000946059	0.003509575	0.000946059	0.003509575	0.000122164	0.000958342	0.00011149	0.007711216	0.001464866	0.01849775	99.46356892	99.31467226
3	87	0	nan	monochrome		0	HTA2_2h_HU 384 PerkinElmer CellCarrier	nan	nan	1	1	664	507	1	0	A00	0	0.058258946	0.20753796	0.144319829	0.945723668	0.001342794	0.005264363	0.000106813	0.003540093	0.033128015	0.140924445	0.001800565	0.006973373	0.005691615	0.021896696	0.001456474	0.005188449	0.001503332	0.009851288	0.001464866	0.008239872	0.001113909	0.003830014	0.001113909	0.003830014	0.000182406	0.000933139	0.00045332	0.005228035	0.00155642	0.014114595	649.039649	648.9535642
3	88	0	nan	monochrome		0	HTA2_2h_HU 384 PerkinElmer CellCarrier	nan	nan	1	1	664	507	1	0	A00	0	0.015548943	0.072510874	0.020737011	0.101396203	0.001007095	0.004715038	3.05E-05	0.00047303	0.039467801	0.039151597	0.001220722	0.005523766	0.001220722	0.006179904	0.001036596	0.004834058	0.001036851	0.00506981	0.001037613	0.005203327	0.000915541	0.003982605	0.000915541	0.003982605	7.40E-05	0.000441588	6.71E-05	0.000575791	0.001068132	0.005523766	497.3384842	497.3386004
3	89	0	nan	monochrome		0	HTA2_2h_HU 384 PerkinElmer CellCarrier	nan	nan	1	1	664	507	1	0	A00	0	0.073731594	0.182864122	0.182360571	0.461249721	0.002052338	0.005096513	0.000335698	0.001144426	0.005213598	0.120994769	0.002700847	0.006637675	0.003875792	0.009079118	0.0020481	0.005079559	0.002464332	0.006233104	0.002380407	0.006301976	0.001647974	0.00390631	0.001647974	0.00390631	0.00022996	0.000670614	0.000542108	0.001391277	0.002838178	0.007301442	161.1435026	161.0871377
3	90	0	nan	monochrome		0	HTA2_2h_HU 384 PerkinElmer CellCarrier	nan	nan	1	1	664	507	1	0	A00	0	0.097459373	0.25468834	0.316700999	0.880689727	0.001663233	0.004345007	0.000183108	0.00062562	0.091860247	0.310236666	0.002090486	0.005081255	0.002365148	0.007125963	0.001651854	0.004316752	0.001852053	0.005150232	0.001846342	0.004890517	0.001312276	0.003891051	0.001312276	0.003891051	0.000168836	0.00024802	0.000234478	0.000923848	0.002048524	0.005954833	225.2199952	225.5174129
3	91	0	nan	monochrome		0	HTA2_2h_HU 384 PerkinElmer CellCarrier	nan	nan	1	1	664	507	1	0	A00	0	0.027420462	0.135286491	0.043350881	0.262012671	0.001007095	0.004848554	5.34E-05	0.001617457	0.021955356	0.061472713	0.001220722	0.006836042	0.001266499	0.009796293	0.001054633	0.005203327	0.001057339	0.006390553	0.001060502	0.00624094	0.000793469	0.003845274	0.000793469	0.003845274	8.24E-05	0.000923391	8.66E-05	0.001809227	0.001113909	0.008064393	510.3928194	510.4263002
3	92	0	nan	monochrome		0	HTA2_2h_HU 384 PerkinElmer CellCarrier	nan	nan	1	1	664	507	1	0	A00	0	0.052750439	0.204562453	0.120210574	1.022247662	0.001281758	0.005317769	6.10E-05	0.004486152	0.052001466	0.071096437	0.001571679	0.008148318	0.001617456	0.027969787	0.001318761	0.005114061	0.001335673	0.011358307	0.001312276	0.008636607	0.001113909	0.003692683	0.001113909	0.003692683	0.000100922	0.001205688	9.58E-05	0.007381042	0.001396201	0.016990921	502.2013201	502.1302823
3	93	0	nan	monochrome		0	HTA2_2h_HU 384 PerkinElmer CellCarrier	nan	nan	1	1	664	507	1	0	A00	0	0.043976501	0.109224082	0.061493858	0.155168998	0.001808194	0.004535744	0.000167849	0.000587472	0.058710433	0.08208207	0.002258335	0.005798428	0.002471962	0.006454566	0.001912022	0.004748873	0.001983673	0.005005452	0.00202182	0.004867628	0.001510643	0.003921569	0.001510643	0.003921569	0.000213836	0.000580645	0.000246471	0.000714004	0.002140078	0.00569543	273.2741935	273.3040614
3	94	0	nan	monochrome		0	HTA2_2h_HU 384 PerkinElmer CellCarrier	nan	nan	1	1	664	507	1	0	A00	0	0.130205234	0.354467085	0.743068596	3.007858419	0.002090486	0.005691615	0.000808728	0.003173877	0.283730777	0.533298432	0.002624552	0.007064927	0.005264363	0.035263598	0.001808406	0.004923154	0.002948685	0.011935946	0.002685588	0.007980469	0.001144427	0.003707942	0.001144427	0.003707942	0.000282898	0.000781069	0.001085886	0.008443954	0.003814755	0.016388189	285.4796805	285.3959923
3	95	0	nan	monochrome		0	HTA2_2h_HU 384 PerkinElmer CellCarrier	nan	nan	1	1	664	507	1	0	A00	0	0.023880369	0.108354316	0.036957351	0.193759063	0.001068132	0.004715038	7.63E-05	0.001266499	0.034611669	0.070650084	0.001373312	0.006561379	0.001373312	0.008941787	0.00113716	0.005159729	0.001154917	0.006054971	0.001144427	0.005889982	0.000885023	0.003921569	0.000885023	0.003921569	0.000120207	0.000829289	0.000122336	0.001467528	0.001235981	0.007507439	453.1156069	453.0985982
3	96	0	nan	monochrome		0	HTA2_2h_HU 384 PerkinElmer CellCarrier	nan	nan	1	1	664	507	1	0	A00	0	0.063385977	0.230533309	0.180544747	1.260074788	0.001235981	0.005157549	0.000106813	0.003509576	0.169007511	0.112033596	0.001693751	0.006576639	0.001693751	0.020386053	0.001320541	0.004802777	0.001347349	0.009403543	0.001342794	0.008514535	0.001068132	0.003768978	0.001037613	0.003768978	0.000141916	0.000780249	0.000140273	0.004777698	0.001449607	0.012985428	246.0511325	245.9031352
3	97	0	nan	monochrome		0	HTA2_2h_HU 384 PerkinElmer CellCarrier	nan	nan	1	1	664	507	1	0	A00	0	0.034973678	0.127107655	0.062500954	0.2852369	0.001358053	0.004760815	7.63E-05	0.001586938	0.050560459	0.118332025	0.001632715	0.006454566	0.001632715	0.010650798	0.001398947	0.005084306	0.001420476	0.006482657	0.001419089	0.006164645	0.001129168	0.003936828	0.001129168	0.003936828	0.000120205	0.000760726	0.000114411	0.001953618	0.001525902	0.008178836	205.8447266	205.754721
3	98	0	nan	monochrome		0	HTA2_2h_HU 384 PerkinElmer CellCarrier	nan	nan	1	1	664	507	1	0	A00	0	0.063569085	0.190371562	0.154695964	0.756008249	0.001487755	0.004814222	9.16E-05	0.002243076	0.128210765	0.071988711	0.002105745	0.006790265	0.002105745	0.015335317	0.001589227	0.004759289	0.00157853	0.00771437	0.001571679	0.006790265	0.001190204	0.003784237	0.001190204	0.003784237	0.000175762	0.000681728	0.000156664	0.0032747	0.001663233	0.010032807	57.45403433	57.41418912
3	99	0	nan	monochrome		0	HTA2_2h_HU 384 PerkinElmer CellCarrier	nan	nan	1	1	664	507	1	0	A00	0	0.142534524	0.341893653	0.48268864	1.202761907	0.001766232	0.004730297	0.000427253	0.000862135	0.917136401	0.536131069	0.002990768	0.00576791	0.004455634	0.008560311	0.00190046	0.004558582	0.002287624	0.005700293	0.002136263	0.005531396	0.00125124	0.003921569	0.00125124	0.003921569	0.000368501	0.000445731	0.000671614	0.001209656	0.002750439	0.006443122	38.15031771	37.88108798
3	100	0	nan	monochrome		0	HTA2_2h_HU 384 PerkinElmer CellCarrier	nan	nan	1	1	664	507	1	0	A00	0	0.098146029	0.262424666	0.310124361	1.397375468	0.001617456	0.004806592	0.000106813	0.001968414	0.042354322	0.408442195	0.002044709	0.005722133	0.002166781	0.017135881	0.001692173	0.004524563	0.001722913	0.007763197	0.00170901	0.006530861	0.001434348	0.00390631	0.001266499	0.00390631	0.000146269	0.00045153	0.00015244	0.003537228	0.001831083	0.009964141	533.9953749	534.4229555
3	101	0	nan	monochrome		0	HTA2_2h_HU 384 PerkinElmer CellCarrier	nan	nan	1	1	664	507	1	0	A00	0	0.067963684	0.209796298	0.172198062	0.790951413	0.00140383	0.004646372	0.000106813	0.001571679	0.086372142	0.151500029	0.001770047	0.0059205	0.001907378	0.013488975	0.001477471	0.004560789	0.001510509	0.00693817	0.001525902	0.0059205	0.001190204	0.003799496	0.001022354	0.003799496	0.000128862	0.000520397	0.000152757	0.002712327	0.001625086	0.00889601	241.4058485	241.3583486
3	102	0	nan	monochrome		0	HTA2_2h_HU 384 PerkinElmer CellCarrier	nan	nan	1	1	664	507	1	0	A00	0	0.104585336	0.27359427	0.327168688	1.223010629	0.001663233	0.004333562	0.000144961	0.00078584	0.238095685	1.184572619	0.002258335	0.006942855	0.002563516	0.018478675	0.001772633	0.004637191	0.001807562	0.006756965	0.001823453	0.004890517	0.001174945	0.00373846	0.001174945	0.003356985	0.000279691	0.000629125	0.000230157	0.00379598	0.001937896	0.007907988	375.8225829	376.1140861
3	103	0	nan	monochrome		0	HTA2_2h_HU 384 PerkinElmer CellCarrier	nan	nan	1	1	664	507	1	0	A00	0	0.097932403	0.275791569	0.318226902	1.982024897	0.001602197	0.005294881	0.000106813	0.003517205	0.121195816	0.558163341	0.002075227	0.007721065	0.002105745	0.025009537	0.00168849	0.004755027	0.001701748	0.010599064	0.001693751	0.008018616	0.001144427	0.003768978	0.001144427	0.003768978	0.000159272	0.000865632	0.000151133	0.006416504	0.001815824	0.015232319	74.71368976	74.8848428
3	104	0	nan	monochrome		0	HTA2_2h_HU 384 PerkinElmer CellCarrier	nan	nan	1	1	664	507	1	0	A00	0	0.026749065	0.070740828	0.03447013	0.091828797	0.001510643	0.004287785	0.000213626	0.000350957	0.103536282	0.026080271	0.002014191	0.005249104	0.002319371	0.005416953	0.001671817	0.004421302	0.001723507	0.00459144	0.001724269	0.004470894	0.00125124	0.004013123	0.00125124	0.004013123	0.000208383	0.00032078	0.000250056	0.000453347	0.001937896	0.004943923	540.0044267	540.1103357
3	105	0	nan	monochrome		0	HTA2_2h_HU 384 PerkinElmer CellCarrier	nan	nan	1	1	664	507	1	0	A00	0	0.057434958	0.151567868	0.118165866	0.377721835	0.001693751	0.004566262	0.000122072	0.001083391	0.027520111	0.205635182	0.00202945	0.00561532	0.002197299	0.01029984	0.001740453	0.004592966	0.001817936	0.005811105	0.001823453	0.005416953	0.001434348	0.003936828	0.001434348	0.003936828	0.000149174	0.000479231	0.000170294	0.001624297	0.001937896	0.006733044	439.9651343	439.7986992
3	106	0	nan	monochrome		0	HTA2_2h_HU 384 PerkinElmer CellCarrier	nan	nan	1	1	664	507	1	0	A00	0	0.114915694	0.282108804	0.388281071	1.366018182	0.001693751	0.004600595	0.000137331	0.001525902	0.14242665	0.047577764	0.002212558	0.005081255	0.002838178	0.011306935	0.001767934	0.004340135	0.001848957	0.006504848	0.001815824	0.005798428	0.001327535	0.003768978	0.001327535	0.003768978	0.000181435	0.000297669	0.000246301	0.002211492	0.001968414	0.008293279	523.3528649	523.1833739
4	1	0	nan	monochrome		0	HTA2_2h_HU 384 PerkinElmer CellCarrier	nan	nan	1	1	664	507	1	0	A01	0	0.036697948	0.136949725	0.070496681	0.290119789	0.001319905	0.005081255	0.000106813	0.000823987	0.12339289	0.032859711	0.001571679	0.00576791	0.001678492	0.007293812	0.001359183	0.005072212	0.001409934	0.005802396	0.001434348	0.005661097	0.001022354	0.004348821	0.001022354	0.004348821	0.000131586	0.000420442	0.000139016	0.000902203	0.001495384	0.006668193	394.95	394.9848525
4	2	0	nan	monochrome		0	HTA2_2h_HU 384 PerkinElmer CellCarrier	nan	nan	1	1	664	507	1	0	A01	0	0.028641184	0.125230794	0.04914931	0.245151449	0.001174945	0.005050736	6.10E-05	0.001144427	0.043584813	0.03112686	0.001358053	0.006195163	0.001434348	0.008743419	0.001193383	0.00521795	0.001228733	0.006128786	0.001205463	0.006057832	0.001052873	0.004303044	0.001052873	0.004303044	7.14E-05	0.000641567	9.39E-05	0.001292821	0.001297017	0.007263294	412.1719963	412.2247604
4	3	0	nan	monochrome		0	HTA2_2h_HU 384 PerkinElmer CellCarrier	nan	nan	1	1	664	507	1	0	A01	0	0.043396658	0.117860688	0.073701076	0.213794162	0.001754788	0.004882887	9.16E-05	0.000549325	0.065153297	0.065235055	0.002136263	0.005706874	0.002136263	0.006454566	0.001808194	0.004910862	0.001842527	0.005344854	0.001861601	0.005294881	0.001602197	0.004242008	0.001602197	0.004242008	0.000130893	0.000383597	0.000125215	0.00065057	0.001953155	0.005966278	629.2509317	629.2584398
4	4	0	nan	monochrome		0	HTA2_2h_HU 384 PerkinElmer CellCarrier	nan	nan	1	1	664	507	1	0	A01	0	0.021667811	0.084641797	0.02777142	0.109956514	0.001190204	0.004615854	3.81E-05	0.000183108	0.038917221	0.010989766	0.001342794	0.005065995	0.001342794	0.005249104	0.001203767	0.004702322	0.001207453	0.004780718	0.00124361	0.004798963	0.000946059	0.004394598	0.000946059	0.004394598	0.000102851	0.000203342	9.84E-05	0.000241788	0.001270314	0.004951553	377.1972527	377.2109353
4	5	0	nan	monochrome		0	HTA2_2h_HU 384 PerkinElmer CellCarrier	nan	nan	1	1	664	507	1	0	A01	0	0.029968719	0.115999086	0.04820325	0.198321511	0.00125124	0.004791333	9.16E-05	0.000747692	0.049968723	0.087634453	0.001495384	0.00624094	0.00155642	0.007125963	0.001302988	0.005043439	0.001338979	0.005508931	0.001358053	0.00546273	0.001007095	0.004287785	0.001007095	0.004287785	0.00012637	0.000559566	0.000126974	0.000837429	0.001449607	0.006210422	152.8255777	152.7502501
4	6	0	nan	monochrome		0	HTA2_2h_HU 384 PerkinElmer CellCarrier	nan	nan	1	1	664	507	1	0	A01	0	0.026581216	0.126375223	0.042832074	0.227496761	0.001052873	0.005195697	7.63E-05	0.000961319	0.043970705	0.075430841	0.001281758	0.006469825	0.001373312	0.008133058	0.001107551	0.005265634	0.00112716	0.005986757	0.001129168	0.00578317	0.000946059	0.004257267	0.000946059	0.004257267	8.91E-05	0.000568026	0.000100437	0.00109966	0.001197833	0.006965744	316.2718204	316.35824
4	7	0	nan	monochrome		0	HTA2_2h_HU 384 PerkinElmer CellCarrier	nan	nan	1	1	664	507	1	0	A01	0	0.064820325	0.230487531	0.165957122	1.112581072	0.001449607	0.005706874	0.000106813	0.003616388	0.111418667	0.204380262	0.00170901	0.007156482	0.001937896	0.025436789	0.001507449	0.005360175	0.001565633	0.010496048	0.001571679	0.008529793	0.001235981	0.004028382	0.001235981	0.004028382	0.000130001	0.000927641	0.000146219	0.006007584	0.001663233	0.014900435	78.00432144	77.87224501
4	8	0	nan	monochrome		0	HTA2_2h_HU 384 PerkinElmer CellCarrier	nan	nan	1	1	664	507	1	0	A01	0	0.037399863	0.157335778	0.071854734	0.361211572	0.0011635	0.005157549	8.39E-05	0.001174945	0.122937078	0.018843984	0.001495384	0.006271458	0.00155642	0.008758679	0.001246662	0.005244526	0.001260609	0.006337045	0.001274128	0.006187533	0.001052873	0.004257267	0.001052873	0.004257267	0.000126331	0.000584431	0.000117841	0.001321832	0.001327535	0.007469291	67.16925037	67.25426664
4	9	0	nan	monochrome		0	HTA2_2h_HU 384 PerkinElmer CellCarrier	nan	nan	1	1	664	507	1	0	A01	0	0.025146868	0.125246055	0.040772106	0.227161064	0.000991836	0.005043107	5.34E-05	0.000831617	0.052370129	0.063876788	0.001174945	0.006454566	0.001220722	0.007415885	0.001047786	0.005218586	0.001045439	0.005824643	0.001052873	0.005767911	0.000900282	0.004501412	0.000900282	0.004501412	6.90E-05	0.00052322	6.82E-05	0.000917879	0.00109865	0.006683452	424.4068114	424.3996776
4	10	0	nan	monochrome		0	HTA2_2h_HU 384 PerkinElmer CellCarrier	nan	nan	1	1	664	507	1	0	A01	0	0.083894102	0.279270626	0.252399481	1.598641966	0.001544976	0.005519951	0.000114443	0.00312047	0.142108445	0.236685852	0.001892119	0.006988632	0.002059968	0.027939269	0.001553594	0.005171678	0.00164967	0.01044864	0.001663233	0.008064393	0.001144427	0.004242008	0.001144427	0.004242008	0.000165549	0.00069113	0.000165503	0.006277816	0.001770047	0.014541848	613.5120005	613.8359407
4	11	0	nan	monochrome		0	HTA2_2h_HU 384 PerkinElmer CellCarrier	nan	nan	1	1	664	507	1	0	A01	0	0.034729534	0.190951404	0.076951247	0.621286343	0.000976577	0.005649653	6.10E-05	0.002677958	0.059467766	0.076997837	0.001190204	0.007187	0.001190204	0.013977264	0.001021457	0.005616218	0.001026017	0.008283818	0.001022354	0.008056764	0.000854505	0.004226749	0.000839246	0.004226749	9.96E-05	0.000875274	8.77E-05	0.002849593	0.00109865	0.010849164	201.9083879	201.8573043
4	12	0	nan	monochrome		0	HTA2_2h_HU 384 PerkinElmer CellCarrier	nan	nan	1	1	664	507	1	0	A01	0	0.07878233	0.340657671	0.206637674	1.658045341	0.001228351	0.005256733	7.63E-05	0.002975509	0.115266189	1.167399256	0.001419089	0.008361944	0.001678492	0.036987871	0.001230974	0.005322776	0.001307833	0.010493958	0.001281758	0.007888914	0.001052873	0.003936828	0.001052873	0.003936828	8.00E-05	0.001155215	0.0001273	0.007573715	0.001380941	0.012077516	240.7125978	239.8309497
4	13	0	nan	monochrome		0	HTA2_2h_HU 384 PerkinElmer CellCarrier	nan	nan	1	1	664	507	1	0	A01	0	0.050095369	0.226932179	0.108720531	1.07211415	0.001182574	0.005249104	7.63E-05	0.004669261	0.109651553	0.511478035	0.001510643	0.010360876	0.001510643	0.035660334	0.001221838	0.005534931	0.001264192	0.012466444	0.001281758	0.009262227	0.000976577	0.00390631	0.000976577	0.00390631	0.000138069	0.001403065	0.000121973	0.009035051	0.001342794	0.018249791	423.0861754	422.5247008
4	14	0	nan	monochrome		0	HTA2_2h_HU 384 PerkinElmer CellCarrier	nan	nan	1	1	664	507	1	0	A01	0	0.05288777	0.231708252	0.134554055	0.811078059	0.001281758	0.005661097	0.000137331	0.002548257	0.059386212	0.175190765	0.001464866	0.00764477	0.001785306	0.015793087	0.001259233	0.005516863	0.001401605	0.00844873	0.001373312	0.008056764	0.001083391	0.004089418	0.001083391	0.004089418	8.97E-05	0.000991161	0.000169746	0.00326806	0.00155642	0.01075761	259.0570424	258.8253753
4	15	0	nan	monochrome		0	HTA2_2h_HU 384 PerkinElmer CellCarrier	nan	nan	1	1	664	507	1	0	A01	0	0.030395972	0.173968112	0.061280232	0.496070808	0.000961318	0.005676356	6.10E-05	0.002273594	0.107844158	0.018114059	0.001220722	0.007568475	0.001220722	0.014282444	0.001013199	0.005798937	0.001021337	0.008267847	0.001022354	0.007629511	0.000839246	0.004287785	0.000839246	0.004287785	9.41E-05	0.000950352	8.13E-05	0.0029163	0.001083391	0.010833906	239.1673307	239.1051984
4	16	0	nan	monochrome		0	HTA2_2h_HU 384 PerkinElmer CellCarrier	nan	nan	1	1	664	507	1	0	A01	0	0.017181659	0.088868545	0.022369726	0.121812774	0.000953689	0.004859999	7.63E-05	0.000732433	0.126659233	0.027299437	0.00125124	0.006439307	0.00125124	0.007064927	0.001010686	0.005227561	0.001016806	0.005536944	0.000991836	0.005645838	0.000762951	0.00436408	0.000762951	0.00436408	0.000126213	0.000564791	0.000120021	0.000767836	0.00109102	0.006355383	415.3015007	415.2539146
4	17	0	nan	monochrome		0	HTA2_2h_HU 384 PerkinElmer CellCarrier	nan	nan	1	1	664	507	1	0	A01	0	0.015579461	0.086900131	0.018966964	0.112718397	0.000839246	0.004703594	6.10E-05	0.000617991	0.019180652	0.036191025	0.001007095	0.006103609	0.001007095	0.006927596	0.000916439	0.005111772	0.000903189	0.005367543	0.0009308	0.005287251	0.000747692	0.00436408	0.000747692	0.00436408	7.65E-05	0.00053964	7.47E-05	0.000731886	0.000972763	0.005989166	434.3990346	434.3992148
4	18	0	nan	monochrome		0	HTA2_2h_HU 384 PerkinElmer CellCarrier	nan	nan	1	1	664	507	1	0	A01	0	0.063553826	0.310383772	0.189089799	1.490196097	0.001140612	0.005878538	0.000122072	0.00233463	0.245685496	1.021608686	0.001419089	0.009079118	0.001632715	0.028900588	0.00113489	0.005542567	0.00125225	0.009868848	0.00125124	0.007743954	0.000839246	0.003799496	0.000839246	0.003799496	0.00013552	0.001089517	0.00017189	0.005985942	0.001377127	0.011005569	199.2800194	199.2754454
4	19	0	nan	monochrome		0	HTA2_2h_HU 384 PerkinElmer CellCarrier	nan	nan	1	1	664	507	1	0	A01	0	0.020065614	0.111757078	0.029251545	0.178805221	0.000869764	0.004760815	4.58E-05	0.000885023	0.035074496	0.012209697	0.001007095	0.006134127	0.001068132	0.007248036	0.000912073	0.005079867	0.000914111	0.005587663	0.000900282	0.005676356	0.000839246	0.004425116	0.000762951	0.004425116	5.02E-05	0.000564751	6.49E-05	0.0009156	0.000961318	0.006271458	212.163276	212.1469534
4	20	0	nan	monochrome		0	HTA2_2h_HU 384 PerkinElmer CellCarrier	nan	nan	1	1	664	507	1	0	A01	0	0.020614939	0.10766766	0.029236286	0.162859543	0.000961318	0.004943923	9.16E-05	0.00077821	0.046488982	0.01821231	0.001174945	0.006515603	0.001235981	0.007385367	0.001030747	0.005383383	0.001044153	0.005816412	0.001037613	0.005752651	0.000885023	0.004272526	0.000885023	0.004272526	9.46E-05	0.000657407	9.77E-05	0.000909482	0.001144427	0.006515603	46.59916493	46.64021361
4	21	0	nan	monochrome		0	HTA2_2h_HU 384 PerkinElmer CellCarrier	nan	nan	1	1	664	507	1	0	A01	0	0.060563058	0.238284891	0.173785	1.204257285	0.001281758	0.005474174	9.16E-05	0.003036546	0.233604706	0.361997183	0.001724269	0.006683452	0.001724269	0.021835661	0.001316588	0.005180106	0.00139028	0.009634058	0.001434348	0.007942321	0.000946059	0.004104677	0.000946059	0.004104677	0.000162694	0.000726059	0.000154232	0.005052507	0.001491569	0.012733654	582.0660286	582.3647698
4	22	0	nan	monochrome		0	HTA2_2h_HU 384 PerkinElmer CellCarrier	nan	nan	1	1	664	507	1	0	A01	0	0.019226368	0.081376366	0.025009537	0.112031742	0.001144427	0.004867628	4.58E-05	0.00047303	0.048505106	0.023248645	0.001449607	0.006363012	0.001449607	0.006744488	0.001201648	0.005086023	0.00119093	0.005334845	0.001174945	0.005180438	0.001083391	0.00453193	0.001083391	0.00453193	8.67E-05	0.000480348	8.18E-05	0.000634489	0.001232166	0.005943389	599.7888957	599.8177608
4	23	0	nan	monochrome		0	HTA2_2h_HU 384 PerkinElmer CellCarrier	nan	nan	1	1	664	507	1	0	A01	0	0.03509575	0.172213325	0.067948424	0.423193718	0.00109865	0.005493248	5.34E-05	0.001731899	0.047195328	0.043609915	0.001358053	0.007187	0.001358053	0.011291676	0.001132121	0.005555269	0.001151668	0.007172775	0.001152056	0.006942855	0.0009308	0.004287785	0.0009308	0.004287785	0.000101618	0.000830044	9.17E-05	0.002002741	0.001209277	0.008880751	35.77094094	35.78852672
4	24	0	nan	monochrome		0	HTA2_2h_HU 384 PerkinElmer CellCarrier	nan	nan	1	1	664	507	1	0	A01	0	0.029510948	0.134752425	0.052658885	0.272205696	0.001144427	0.005104143	6.10E-05	0.001258869	0.026215211	0.052412335	0.001358053	0.006759747	0.001541161	0.008728161	0.001180438	0.005390097	0.001224625	0.006330365	0.001235981	0.006263829	0.001052873	0.004440376	0.001052873	0.004440376	7.71E-05	0.000680577	9.99E-05	0.001300578	0.001281758	0.007545586	379.8472906	379.8886709
4	25	0	nan	monochrome		0	HTA2_2h_HU 384 PerkinElmer CellCarrier	nan	nan	1	1	664	507	1	0	A01	0	0.063797971	0.232349131	0.170916304	0.955657295	0.001419089	0.005477989	9.92E-05	0.002632181	0.14982275	0.171832671	0.001693751	0.00733959	0.00187686	0.016159303	0.001449954	0.005280662	0.001512534	0.008457144	0.001503014	0.007698177	0.001220722	0.00421149	0.001220722	0.00421149	0.000124624	0.000732421	0.000145783	0.00336192	0.001632715	0.01107805	597.9342023	597.9629724
4	26	0	nan	monochrome		0	HTA2_2h_HU 384 PerkinElmer CellCarrier	nan	nan	1	1	664	507	1	0	A01	0	0.01950103	0.119844362	0.032791638	0.239993901	0.000843061	0.005294881	5.34E-05	0.001159686	0.01691559	0.014000039	0.000991836	0.006912337	0.000991836	0.009277485	0.00088641	0.005447471	0.00088626	0.006486322	0.000892653	0.006279088	0.000762951	0.00453193	0.000762951	0.00453193	6.00E-05	0.000640367	5.78E-05	0.001439373	0.000942245	0.007518883	397.0572359	397.0605926
4	27	0	nan	monochrome		0	HTA2_2h_HU 384 PerkinElmer CellCarrier	nan	nan	1	1	664	507	1	0	A01	0	0.093339437	0.443335631	0.335545891	3.381826536	0.001129168	0.006408789	0.000213626	0.005355916	0.698220036	1.217906125	0.001693751	0.010208285	0.002059968	0.038269628	0.001196659	0.00568379	0.001375188	0.013859945	0.001327535	0.010818646	0.000823987	0.003570611	0.000823987	0.003570611	0.000180572	0.00156083	0.000301453	0.009003881	0.001571679	0.019882506	230.6709868	229.6506308
4	28	0	nan	monochrome		0	HTA2_2h_HU 384 PerkinElmer CellCarrier	nan	nan	1	1	664	507	1	0	A01	0	0.058167391	0.246829942	0.189959564	1.669993151	0.001266499	0.006115053	0.000236515	0.005745022	0.264538904	0.163275191	0.001663233	0.008209354	0.002273594	0.034592204	0.001264509	0.005365868	0.001519677	0.013359945	0.001487755	0.010803388	0.001007095	0.003723201	0.001007095	0.003723201	0.000173444	0.001174786	0.000304711	0.008683378	0.001747158	0.020119021	245.8753314	245.9253584
4	29	0	nan	monochrome		0	HTA2_2h_HU 384 PerkinElmer CellCarrier	nan	nan	1	1	664	507	1	0	A01	0	0.056549935	0.22394141	0.147096971	1.138185714	0.001266499	0.005477989	0.000106813	0.003250171	0.18693764	0.090133182	0.001617456	0.007843138	0.001617456	0.028824292	0.001346427	0.005331938	0.001362009	0.010538757	0.001373312	0.008300908	0.001068132	0.004242008	0.001068132	0.004242008	0.000140753	0.000767653	0.00012708	0.00626804	0.001464866	0.014328222	577.5928423	577.4954485
4	30	0	nan	monochrome		0	HTA2_2h_HU 384 PerkinElmer CellCarrier	nan	nan	1	1	664	507	1	0	A01	0	0.031738766	0.152849626	0.059464408	0.379339291	0.001052873	0.005481804	8.39E-05	0.001541161	0.103073857	0.051059642	0.001342794	0.007141222	0.001342794	0.011459526	0.001133527	0.005458915	0.00112197	0.007157345	0.001106279	0.006919967	0.000915541	0.004074159	0.000854505	0.004074159	0.000112785	0.000760753	0.000112428	0.002062304	0.001205463	0.008964675	54.49807544	54.55567176
4	31	0	nan	monochrome		0	HTA2_2h_HU 384 PerkinElmer CellCarrier	nan	nan	1	1	664	507	1	0	A01	0	0.112245365	0.444312211	0.356038758	2.555504729	0.001281758	0.005516137	0.000137331	0.003570612	0.490336442	0.136876888	0.001663233	0.009857329	0.001968414	0.023117417	0.001336254	0.005289431	0.001424155	0.010222019	0.001419089	0.008758679	0.0009308	0.003982605	0.0009308	0.003982605	0.000158669	0.000968445	0.00019717	0.005288074	0.00155642	0.014129855	41.72991043	41.81813405
4	32	0	nan	monochrome		0	HTA2_2h_HU 384 PerkinElmer CellCarrier	nan	nan	1	1	664	507	1	0	A01	0	0.018936446	0.090684369	0.024872206	0.12703136	0.000976577	0.00483711	6.10E-05	0.00030518	0.035946804	0.015466667	0.001235981	0.005691615	0.001235981	0.006500343	0.001052025	0.005038021	0.001036342	0.005292973	0.001037613	0.005065995	0.000869764	0.004501412	0.000869764	0.004501412	0.00011009	0.000335245	0.000101973	0.000544986	0.001083391	0.005691615	558.1607362	558.1163964
4	33	0	nan	monochrome		0	HTA2_2h_HU 384 PerkinElmer CellCarrier	nan	nan	1	1	664	507	1	0	A01	0	0.087022202	0.294758532	0.277866789	1.33540858	0.001480125	0.005363546	0.000106813	0.001846341	0.051455382	0.442293352	0.001831083	0.006576639	0.001953155	0.014938583	0.001500383	0.005082044	0.001596936	0.007674762	0.001602197	0.00717174	0.001205463	0.004257267	0.001205463	0.004257267	0.000128524	0.000525842	0.000153156	0.002723777	0.00170901	0.009330892	644.2402526	644.6742424
4	34	0	nan	monochrome		0	HTA2_2h_HU 384 PerkinElmer CellCarrier	nan	nan	1	1	664	507	1	0	A01	0	0.037003128	0.175463498	0.085923552	0.550560777	0.001194018	0.00562295	0.000137331	0.002418555	0.044626612	0.102797822	0.001434348	0.007309072	0.001785306	0.015274281	0.001193649	0.005660113	0.001321901	0.008470166	0.001312276	0.007789731	0.001007095	0.004043641	0.001007095	0.004043641	0.000111708	0.000943571	0.000173393	0.003246669	0.001461051	0.011081865	375.3358196	375.3412322
4	35	0	nan	monochrome		0	HTA2_2h_HU 384 PerkinElmer CellCarrier	nan	nan	1	1	664	507	1	0	A01	0	0.064759289	0.219363703	0.173540856	0.822262925	0.001480125	0.005409323	0.000106813	0.00187686	0.09648738	0.2030042	0.001831083	0.006363012	0.001968414	0.013794156	0.00150603	0.005101481	0.001577644	0.007475118	0.001571679	0.006790265	0.001174945	0.004287785	0.001174945	0.004287785	0.000148837	0.000577838	0.000146086	0.00262526	0.001678492	0.009369039	653.4404291	653.6738545
4	36	0	nan	monochrome		0	HTA2_2h_HU 384 PerkinElmer CellCarrier	nan	nan	1	1	664	507	1	0	A01	0	0.027649348	0.154161902	0.053864347	0.376089118	0.000926986	0.005451286	6.10E-05	0.001350424	0.112548402	0.033650561	0.001190204	0.006790265	0.001190204	0.009887846	0.000987477	0.005505782	0.000979352	0.006837984	0.000976577	0.006790265	0.000808728	0.00437934	0.000808728	0.00437934	8.68E-05	0.000613135	8.52E-05	0.001577834	0.001037613	0.007995728	181.9467422	181.9879093
4	37	0	nan	monochrome		0	HTA2_2h_HU 384 PerkinElmer CellCarrier	nan	nan	1	1	664	507	1	0	A01	0	0.030991073	0.191836426	0.059037156	0.631616698	0.000915541	0.005294881	7.63E-05	0.004165713	0.171456874	0.077885476	0.001205463	0.009781033	0.001205463	0.024963761	0.000968471	0.005994888	0.000983953	0.010526945	0.000991836	0.008865491	0.000732433	0.004028382	0.000732433	0.004028382	0.000120994	0.001723475	9.88E-05	0.005950569	0.001068132	0.014938583	381.9803567	381.9437345
4	38	0	nan	monochrome		0	HTA2_2h_HU 384 PerkinElmer CellCarrier	nan	nan	1	1	664	507	1	0	A01	0	0.027023728	0.166628523	0.049713893	0.397924782	0.000865949	0.005363546	3.81E-05	0.001960784	0.040024684	0.037606548	0.001068132	0.007583734	0.001068132	0.011810483	0.000900791	0.005554284	0.000903889	0.007234996	0.000907912	0.006981003	0.000747692	0.004333562	0.000747692	0.004333562	6.75E-05	0.000922811	6.83E-05	0.002191596	0.000946059	0.00912108	367.9996931	368.0701741
4	39	0	nan	monochrome		0	HTA2_2h_HU 384 PerkinElmer CellCarrier	nan	nan	1	1	664	507	1	0	A01	0	0.052399481	0.239490354	0.139879454	1.23851378	0.001174945	0.005863279	6.10E-05	0.003974975	0.041075489	0.172160966	0.00140383	0.007309072	0.00140383	0.026184482	0.001190897	0.005442963	0.001237871	0.010960299	0.001235981	0.009124895	0.000991836	0.004104677	0.000991836	0.004104677	8.21E-05	0.000907796	8.90E-05	0.006179752	0.001297017	0.014946212	180.6464492	180.7904541
4	40	0	nan	monochrome		0	HTA2_2h_HU 384 PerkinElmer CellCarrier	nan	nan	1	1	664	507	1	0	A01	0	0.067933165	0.280506605	0.250400549	2.066300462	0.001342794	0.005600061	0.00030518	0.005477989	0.331493043	0.50157461	0.001663233	0.007598993	0.002731365	0.035751887	0.001281758	0.005292577	0.001647372	0.013594082	0.001571679	0.010360876	0.000808728	0.003936828	0.000808728	0.003936828	0.000195118	0.000979615	0.000412925	0.009242165	0.001953155	0.020523384	414.4794028	414.3074992
4	41	0	nan	monochrome		0	HTA2_2h_HU 384 PerkinElmer CellCarrier	nan	nan	1	1	664	507	1	0	A01	0	0.053467613	0.253208216	0.151537346	1.120820954	0.00109865	0.005752651	9.16E-05	0.00250248	0.095677367	0.100611224	0.001358053	0.007003891	0.001434348	0.017578393	0.001113909	0.005275171	0.001183886	0.008756414	0.001190204	0.007614252	0.000946059	0.004074159	0.000946059	0.004074159	0.000104425	0.000690713	0.000116624	0.003680013	0.001281758	0.011245899	399.3585742	399.3288906
4	42	0	nan	monochrome		0	HTA2_2h_HU 384 PerkinElmer CellCarrier	nan	nan	1	1	664	507	1	0	A01	0	0.027405203	0.092957963	0.035492485	0.122682539	0.001274128	0.004554818	7.63E-05	0.00015259	0.05982512	0.019061205	0.001617456	0.005111773	0.001617456	0.005188067	0.00137026	0.004647898	0.001365096	0.004718559	0.001342794	0.004699779	0.001052873	0.004287785	0.001052873	0.004287785	0.000150485	0.000205765	0.000137932	0.000232045	0.001480125	0.004898146	13.49656062	13.48271145
4	43	0	nan	monochrome		0	HTA2_2h_HU 384 PerkinElmer CellCarrier	nan	nan	1	1	664	507	1	0	A01	0	0.019363699	0.087586788	0.029205768	0.136873429	0.001003281	0.004810407	7.63E-05	0.00031281	0.069336773	0.044435256	0.001220722	0.005371176	0.001281758	0.005798428	0.001075761	0.004865933	0.001081695	0.005069386	0.001060502	0.005065995	0.0009308	0.00437934	0.0009308	0.00437934	9.45E-05	0.000266385	9.98E-05	0.000387394	0.001194018	0.00539025	125.4743992	125.3629877
4	44	0	nan	monochrome		0	HTA2_2h_HU 384 PerkinElmer CellCarrier	nan	nan	1	1	664	507	1	0	A01	0	0.033264668	0.132204168	0.057419699	0.258030064	0.001224537	0.005001144	6.10E-05	0.000747692	0.049353725	0.070656652	0.001449607	0.006012055	0.001480125	0.007537957	0.00127941	0.005084776	0.001275993	0.005734001	0.001266499	0.005752651	0.001083391	0.004180972	0.001083391	0.004180972	9.20E-05	0.000517343	9.40E-05	0.00091571	0.001327535	0.006462196	416.1902737	416.21301
4	45	0	nan	monochrome		0	HTA2_2h_HU 384 PerkinElmer CellCarrier	nan	nan	1	1	664	507	1	0	A01	0	0.083009079	0.358663321	0.227878233	1.620553925	0.00109865	0.005180438	0.000122072	0.00218967	0.521715524	0.929332241	0.001541161	0.007248036	0.001693751	0.022949569	0.001185844	0.005123762	0.001231774	0.008759751	0.001235981	0.007186999	0.000915541	0.004150454	0.000915541	0.004150454	0.00016376	0.000696558	0.000159166	0.004693318	0.001338979	0.010479134	139.3326637	138.9096824
4	46	0	nan	monochrome		0	HTA2_2h_HU 384 PerkinElmer CellCarrier	nan	nan	1	1	664	507	1	0	A01	0	0.042328527	0.23222706	0.097581445	0.921797517	0.001056687	0.00624094	9.92E-05	0.003974975	0.158228128	0.250550773	0.001312276	0.009170672	0.001434348	0.024216067	0.001113909	0.006111238	0.001148017	0.010844677	0.001167315	0.009338521	0.000762951	0.004440376	0.000762951	0.004440376	0.000126606	0.001220018	0.000126148	0.005521197	0.00125124	0.014602884	155.6397185	155.5187386
4	47	0	nan	monochrome		0	HTA2_2h_HU 384 PerkinElmer CellCarrier	nan	nan	1	1	664	507	1	0	A01	0	0.034180209	0.173434047	0.065629053	0.430350201	0.001083391	0.005554284	6.10E-05	0.001953155	0.05689566	0.070931609	0.001266499	0.007431144	0.001358053	0.011322195	0.00113934	0.005781135	0.001151387	0.007550004	0.001159686	0.00733196	0.000991836	0.00437934	0.000946059	0.00437934	7.31E-05	0.000894017	8.57E-05	0.002119342	0.001216907	0.009487297	542.0367356	542.0473709
4	48	0	nan	monochrome		0	HTA2_2h_HU 384 PerkinElmer CellCarrier	nan	nan	1	1	664	507	1	0	A01	0	0.050156405	0.217425808	0.122102693	0.719569707	0.001220722	0.005645838	9.16E-05	0.001998932	0.132441141	0.172182535	0.001464866	0.007431144	0.001586938	0.012024109	0.00125391	0.005435645	0.001298965	0.007654997	0.001297017	0.007614252	0.000991836	0.004104677	0.000961318	0.004104677	0.000116803	0.00086149	0.000124169	0.002308527	0.001396201	0.009620814	22.0296176	21.90270798
4	49	0	nan	monochrome		0	HTA2_2h_HU 384 PerkinElmer CellCarrier	nan	nan	1	1	664	507	1	0	A01	0	0.036789502	0.210772872	0.083054856	0.789898536	0.000946059	0.005634394	6.10E-05	0.003379873	0.092664201	0.140245137	0.001220722	0.009033341	0.001220722	0.018951705	0.000994311	0.005696564	0.001000661	0.00951685	0.000991836	0.008751049	0.000808728	0.004165713	0.000808728	0.004165713	9.93E-05	0.001123066	8.58E-05	0.004264714	0.001056687	0.012996872	174.6994305	174.6202334
4	50	0	nan	monochrome		0	HTA2_2h_HU 384 PerkinElmer CellCarrier	nan	nan	1	1	664	507	1	0	A01	0	0.018204013	0.104417488	0.02684062	0.161440454	0.000873579	0.004993515	6.10E-05	0.000648508	0.080054217	0.014840181	0.001068132	0.006042573	0.001068132	0.006683452	0.000910201	0.005220874	0.000925539	0.005566912	0.0009308	0.00562295	0.000686656	0.004501412	0.000686656	0.004501412	9.37E-05	0.000447984	8.72E-05	0.000650233	0.001003281	0.006229496	452.6372939	452.7042533
4	51	0	nan	monochrome		0	HTA2_2h_HU 384 PerkinElmer CellCarrier	nan	nan	1	1	664	507	1	0	A01	0	0.078034638	0.317326625	0.292698558	2.473594274	0.001327535	0.006198978	0.000183108	0.004180972	0.220326745	0.553418581	0.001693751	0.007354849	0.002059968	0.035172045	0.001300577	0.005288777	0.001485779	0.012556316	0.001464866	0.009567407	0.000915541	0.004013123	0.000915541	0.004013123	0.000185223	0.000796019	0.000235148	0.008176271	0.001678492	0.017395284	536.0154311	535.798047
4	52	0	nan	monochrome		0	HTA2_2h_HU 384 PerkinElmer CellCarrier	nan	nan	1	1	664	507	1	0	A01	0	0.067292287	0.261249719	0.203662165	1.913450841	0.00141146	0.005943389	0.000106813	0.005874724	0.173119433	0.313490924	0.001754788	0.009170672	0.001983673	0.037628748	0.001401923	0.005442702	0.001519867	0.014279484	0.001510643	0.010589762	0.001129168	0.003997864	0.001129168	0.003997864	0.00014228	0.001264027	0.000169128	0.009884304	0.001640345	0.020790418	165.8049749	165.8029235
4	53	0	nan	monochrome		0	HTA2_2h_HU 384 PerkinElmer CellCarrier	nan	nan	1	1	664	507	1	0	A01	0	0.063324941	0.153185324	0.075532158	0.184954608	0.001853971	0.004577707	0.000137331	0.000259404	0.026782416	0.038415031	0.002426184	0.005401694	0.002426184	0.005828946	0.001978904	0.004787041	0.001987688	0.004867227	0.001953155	0.004852369	0.001525902	0.00436408	0.001525902	0.00436408	0.000219852	0.000286672	0.000220283	0.000344801	0.002143893	0.005088884	324.9258586	324.9594093
4	54	0	nan	monochrome		0	HTA2_2h_HU 384 PerkinElmer CellCarrier	nan	nan	1	1	664	507	1	0	A01	0	0.06567483	0.345555816	0.150926986	1.132738251	0.000961318	0.005367361	7.63E-05	0.001930266	0.379431666	0.456942258	0.001266499	0.007034409	0.001266499	0.017532617	0.001010382	0.005316243	0.001026714	0.007705702	0.001022354	0.006889449	0.00077821	0.004196231	0.00077821	0.004196231	0.000123487	0.000772385	0.000110551	0.003093744	0.001113909	0.009338521	459.2455768	459.1823019
4	55	0	nan	monochrome		0	HTA2_2h_HU 384 PerkinElmer CellCarrier	nan	nan	1	1	664	507	1	0	A01	0	0.044251163	0.208545056	0.098863203	0.897901896	0.001159686	0.005588617	6.10E-05	0.004608224	0.041483192	0.04870535	0.001434348	0.00779736	0.001525902	0.025528343	0.001195977	0.005636353	0.001220533	0.011085209	0.001220722	0.009582666	0.001007095	0.003860533	0.001007095	0.003860533	0.000104119	0.001212084	9.61E-05	0.006301928	0.001277943	0.015487907	543.5031641	543.4583475
4	56	0	nan	monochrome		0	HTA2_2h_HU 384 PerkinElmer CellCarrier	nan	nan	1	1	664	507	1	0	A01	0	0.047165637	0.203067068	0.103166247	0.737376981	0.001235981	0.00546273	9.16E-05	0.003082322	0.066198258	0.10742567	0.001647974	0.00842298	0.001647974	0.019851988	0.001310157	0.005640752	0.001322644	0.009453551	0.001312276	0.008285649	0.00109865	0.004135195	0.00109865	0.004135195	0.000133324	0.001070666	0.000122816	0.00450779	0.001419089	0.012832837	617.4318888	617.4626273
4	57	0	nan	monochrome		0	HTA2_2h_HU 384 PerkinElmer CellCarrier	nan	nan	1	1	664	507	1	0	A01	0	0.027786679	0.150560773	0.047852293	0.309376675	0.000946059	0.00531014	4.58E-05	0.001266499	0.07331757	0.044650686	0.001190204	0.006607157	0.001190204	0.00935378	0.000992381	0.00537717	0.000996923	0.006445347	0.001007095	0.006149386	0.000808728	0.004348821	0.000808728	0.004348821	9.02E-05	0.000658104	7.94E-05	0.001457735	0.001037613	0.007766842	181.4716199	181.5236005
4	58	0	nan	monochrome		0	HTA2_2h_HU 384 PerkinElmer CellCarrier	nan	nan	1	1	664	507	1	0	A01	0	0.028686961	0.151827271	0.057633326	0.376058599	0.00101091	0.005340658	7.63E-05	0.001747158	0.072406492	0.061202612	0.001190204	0.007095445	0.001281758	0.010940718	0.001024534	0.005422403	0.001087421	0.007095445	0.00109865	0.00702678	0.000869764	0.004272526	0.000869764	0.004272526	9.35E-05	0.000839407	0.000106922	0.002050935	0.00117113	0.008876936	444.6783161	444.7008318
4	59	0	nan	monochrome		0	HTA2_2h_HU 384 PerkinElmer CellCarrier	nan	nan	1	1	664	507	1	0	A01	0	0.055344472	0.228061348	0.135011826	1.103227294	0.00125124	0.005233845	6.10E-05	0.003822385	0.078649326	0.22200693	0.001586938	0.008331426	0.001602197	0.02526894	0.001287081	0.005303752	0.001310794	0.010710945	0.001312276	0.008537423	0.001037613	0.003891051	0.001037613	0.003891051	0.000111009	0.001016366	0.00010433	0.006357151	0.001373312	0.014717327	601.6507685	601.4381881
4	60	0	nan	monochrome		0	HTA2_2h_HU 384 PerkinElmer CellCarrier	nan	nan	1	1	664	507	1	0	A01	0	0.073182269	0.274692919	0.206317235	1.32224004	0.001297017	0.00531014	0.000106813	0.002273594	0.288141513	0.607202814	0.001770047	0.008056764	0.001770047	0.022201877	0.001355227	0.005086906	0.001394035	0.008934054	0.001419089	0.007003891	0.000991836	0.004043641	0.000946059	0.004043641	0.000152931	0.000802435	0.000152611	0.004718114	0.001510643	0.011490043	613.6437394	612.7521609
4	61	0	nan	monochrome		0	HTA2_2h_HU 384 PerkinElmer CellCarrier	nan	nan	1	1	664	507	1	0	A01	0	0.065964752	0.271000236	0.187304494	1.266865053	0.001159686	0.005333028	9.16E-05	0.002395667	0.216238051	0.33125988	0.001586938	0.007064927	0.001602197	0.01826505	0.001221569	0.005018523	0.001248697	0.008445767	0.00125124	0.007431144	0.000854505	0.004013123	0.000854505	0.004013123	0.000159968	0.000653568	0.000145171	0.003755971	0.001342794	0.010856794	566.1081059	566.1147259
4	62	0	nan	monochrome		0	HTA2_2h_HU 384 PerkinElmer CellCarrier	nan	nan	1	1	664	507	1	0	A01	0	0.056443122	0.162874803	0.118974594	0.357763033	0.001857786	0.005359731	0.000328069	0.001213092	0.040288536	0.055333059	0.002304112	0.006820783	0.002899214	0.008880751	0.001881437	0.00542916	0.002163174	0.006504782	0.002212558	0.00655375	0.001342794	0.004318303	0.001342794	0.004318303	0.000229669	0.000752786	0.000376926	0.001377411	0.002517739	0.0076524	492.4281134	492.4257869
4	63	0	nan	monochrome		0	HTA2_2h_HU 384 PerkinElmer CellCarrier	nan	nan	1	1	664	507	1	0	A01	0	0.037369345	0.15933471	0.075684749	0.494514389	0.001190204	0.005065995	7.63E-05	0.002532998	0.063361646	0.014544223	0.001464866	0.006912337	0.001510643	0.016235599	0.001245645	0.005311157	0.001261412	0.008241906	0.001266499	0.007400626	0.000991836	0.004226749	0.000991836	0.004226749	0.00010033	0.000870825	0.000110901	0.003516169	0.001342794	0.011718929	599.9532258	600.0144717
4	64	0	nan	monochrome		0	HTA2_2h_HU 384 PerkinElmer CellCarrier	nan	nan	1	1	664	507	1	0	A01	0	0.0692607	0.245609223	0.214221408	0.989272924	0.001388571	0.005096513	0.000122072	0.001449607	0.124222612	0.200447837	0.001617456	0.00624094	0.001861601	0.011352712	0.001385214	0.004912184	0.001487649	0.006869951	0.001480125	0.006286717	0.001159686	0.004226749	0.001159686	0.004226749	0.000125766	0.000449174	0.000154632	0.002042837	0.001602197	0.008361944	612.0921718	612.258468
4	65	0	nan	monochrome		0	HTA2_2h_HU 384 PerkinElmer CellCarrier	nan	nan	1	1	664	507	1	0	A01	0	0.03744564	0.158983754	0.077821012	0.412756552	0.001159686	0.005348287	0.000106813	0.001449607	0.070510371	0.215501431	0.001510643	0.007248036	0.001510643	0.010070954	0.001248188	0.005299458	0.001255178	0.006657364	0.001266499	0.006332494	0.001007095	0.004089418	0.001007095	0.004089418	0.000125792	0.000771802	0.000123386	0.001673043	0.001358053	0.008171206	591.38	591.2208872
4	66	0	nan	monochrome		0	HTA2_2h_HU 384 PerkinElmer CellCarrier	nan	nan	1	1	664	507	1	0	A01	0	0.10499733	0.450812553	0.351964599	2.852384247	0.001190204	0.005863279	0.000167849	0.004119936	0.899044945	0.377667719	0.001602197	0.008712902	0.002243076	0.027725643	0.001249968	0.005366816	0.001391164	0.011274246	0.001327535	0.009391928	0.000854505	0.003723201	0.000854505	0.003723201	0.000170556	0.001089879	0.000271053	0.006424737	0.00155642	0.015697719	136.84501	137.319321
4	67	0	nan	monochrome		0	HTA2_2h_HU 384 PerkinElmer CellCarrier	nan	nan	1	1	664	507	1	0	A01	0	0.035233082	0.16231022	0.064728771	0.367284666	0.001068132	0.00514229	6.87E-05	0.001266499	0.084194245	0.034377766	0.001358053	0.006759747	0.001358053	0.00967422	0.001136551	0.005235814	0.001135592	0.006443591	0.001136797	0.006187533	0.0009308	0.004333562	0.0009308	0.004333562	0.000112389	0.000678195	0.000105638	0.001563699	0.001201648	0.007839323	148.476662	148.5378895
4	68	0	nan	monochrome		0	HTA2_2h_HU 384 PerkinElmer CellCarrier	nan	nan	1	1	664	507	1	0	A01	0	0.05772488	0.219272149	0.147386892	0.806729241	0.001415274	0.00554284	7.63E-05	0.002441444	0.109769195	0.130400948	0.001632715	0.007110704	0.001815824	0.015014878	0.001407924	0.005348101	0.001488756	0.00814878	0.001495384	0.007660029	0.001052873	0.004318303	0.001052873	0.004318303	0.000117377	0.000750169	0.000130511	0.003039313	0.001571679	0.010437171	326.7556683	326.8641926
4	69	0	nan	monochrome		0	HTA2_2h_HU 384 PerkinElmer CellCarrier	nan	nan	1	1	664	507	1	0	A01	0	0.031738766	0.13858244	0.058213169	0.287876713	0.001205463	0.005172809	6.10E-05	0.000991837	0.007184096	0.105713706	0.001388571	0.006820783	0.001586938	0.008697643	0.001220722	0.005330094	0.001265504	0.006258189	0.001266499	0.006012055	0.000991836	0.004303044	0.000991836	0.004303044	8.35E-05	0.000639253	0.000106927	0.001277421	0.001327535	0.007591364	9.884141547	9.790575631
4	70	0	nan	monochrome		0	HTA2_2h_HU 384 PerkinElmer CellCarrier	nan	nan	1	1	664	507	1	0	A01	0	0.023163195	0.112504771	0.036606394	0.201709014	0.001007095	0.004928664	4.58E-05	0.000846876	0.027816713	0.046451726	0.001220722	0.006561379	0.001220722	0.00796521	0.001052873	0.005113853	0.001045897	0.005763115	0.001045243	0.005554284	0.000885023	0.004272526	0.000869764	0.004272526	8.55E-05	0.00054527	8.38E-05	0.001001623	0.001102464	0.006599527	129.0691955	129.0696724
4	71	0	nan	monochrome		0	HTA2_2h_HU 384 PerkinElmer CellCarrier	nan	nan	1	1	664	507	1	0	A01	0	0.04835584	0.157015339	0.089127947	0.324635698	0.001449607	0.004806592	7.63E-05	0.000793469	0.074594707	0.024851098	0.001724269	0.005874724	0.001739528	0.007385367	0.00151112	0.004906729	0.001536689	0.005597167	0.001541161	0.005432212	0.001312276	0.004348821	0.001312276	0.004348821	0.000105406	0.000424432	9.63E-05	0.00089765	0.001617456	0.006385901	313.9426468	314.0417861
4	72	0	nan	monochrome		0	HTA2_2h_HU 384 PerkinElmer CellCarrier	nan	nan	1	1	664	507	1	0	A01	0	0.027527275	0.177599759	0.054627298	0.490043495	0.000869764	0.005764096	6.87E-05	0.002410926	0.071981895	0.089416076	0.001022354	0.008697643	0.00109865	0.014343481	0.000917576	0.005919992	0.000925886	0.008305822	0.00093843	0.008003357	0.000717174	0.00421149	0.000717174	0.00421149	8.23E-05	0.001215379	8.42E-05	0.0029099	0.000991836	0.01076524	390.8329609	390.7356376
4	73	0	nan	monochrome		0	HTA2_2h_HU 384 PerkinElmer CellCarrier	nan	nan	1	1	664	507	1	0	A01	0	0.027283131	0.137087056	0.044159609	0.250034337	0.000984207	0.004966812	7.63E-05	0.000946059	0.029324986	0.030507769	0.001220722	0.006347753	0.001235981	0.007843138	0.001049351	0.005272579	0.001051419	0.005953199	0.001037613	0.005981537	0.000854505	0.004440376	0.000839246	0.004440376	9.12E-05	0.000630599	9.98E-05	0.00104353	0.001144427	0.006904708	108.6250864	108.6177224
4	74	0	nan	monochrome		0	HTA2_2h_HU 384 PerkinElmer CellCarrier	nan	nan	1	1	664	507	1	0	A01	0	0.022262913	0.09068437	0.029877165	0.125215537	0.001174945	0.00483711	6.10E-05	0.000396735	0.033498308	0.011130451	0.001419089	0.005600061	0.001480125	0.005996796	0.001236828	0.005038021	0.001244882	0.005217314	0.001235981	0.00531014	0.00109865	0.004470894	0.00109865	0.004470894	8.68E-05	0.00035696	9.40E-05	0.000444457	0.001312276	0.005600061	19.85903984	19.8750914
4	75	0	nan	monochrome		0	HTA2_2h_HU 384 PerkinElmer CellCarrier	nan	nan	1	1	664	507	1	0	A01	0	0.044754711	0.202258339	0.090531777	0.652140083	0.00117113	0.005371176	0.000106813	0.003341726	0.151266859	0.077878743	0.001541161	0.008682383	0.001541161	0.017563134	0.001278706	0.00577881	0.001275095	0.009185072	0.001266499	0.008606089	0.000946059	0.004180972	0.000946059	0.004180972	0.000138791	0.001230814	0.000127428	0.004002818	0.001373312	0.012783245	157.2600708	157.1110721
4	76	0	nan	monochrome		0	HTA2_2h_HU 384 PerkinElmer CellCarrier	nan	nan	1	1	664	507	1	0	A01	0	0.041840238	0.21942474	0.098298619	0.918471058	0.00109865	0.005676356	7.63E-05	0.003852903	0.208258261	0.162131425	0.001342794	0.008575571	0.001464866	0.02432288	0.001101059	0.005774335	0.001156454	0.010805542	0.001159686	0.008918899	0.000839246	0.004089418	0.000839246	0.004089418	0.000135649	0.001379445	0.000134908	0.005839822	0.001247425	0.015438315	410.7472835	411.0813729
4	77	0	nan	monochrome		0	HTA2_2h_HU 384 PerkinElmer CellCarrier	nan	nan	1	1	664	507	1	0	A01	0	0.052780957	0.220325021	0.124116884	0.886579701	0.001235981	0.005447471	8.39E-05	0.003006028	0.183872596	0.352045278	0.001617456	0.008850233	0.001617456	0.020157168	0.001319524	0.005508126	0.00133459	0.009533115	0.001350423	0.007774472	0.001068132	0.003891051	0.001068132	0.003891051	0.0001375	0.001240144	0.000121033	0.004819796	0.001415274	0.013160907	137.8710352	137.35121
4	78	0	nan	monochrome		0	HTA2_2h_HU 384 PerkinElmer CellCarrier	nan	nan	1	1	664	507	1	0	A01	0	0.019790951	0.107713438	0.032043946	0.192813004	0.0009308	0.005294881	6.10E-05	0.000823987	0.028769157	0.020026067	0.001159686	0.006363012	0.001159686	0.007827878	0.000989548	0.005385672	0.001001373	0.006025406	0.000991836	0.005706874	0.000793469	0.004440376	0.000793469	0.004440376	9.22E-05	0.000478376	9.22E-05	0.000943624	0.001068132	0.006897078	492.4738095	492.5043526
4	79	0	nan	monochrome		0	HTA2_2h_HU 384 PerkinElmer CellCarrier	nan	nan	1	1	664	507	1	0	A01	0	0.039795529	0.218982227	0.089570459	0.786877248	0.001068132	0.005798429	7.63E-05	0.003700313	0.080482167	0.1261458	0.001281758	0.008865491	0.001388571	0.019760434	0.001075555	0.005918439	0.001133803	0.009960471	0.001113909	0.008873121	0.000885023	0.003982605	0.000885023	0.003982605	8.94E-05	0.001362118	0.000108343	0.004620769	0.001224537	0.013569085	412.5143101	412.6757679
4	80	0	nan	monochrome		0	HTA2_2h_HU 384 PerkinElmer CellCarrier	nan	nan	1	1	664	507	1	0	A01	0	0.040375372	0.150835435	0.079209583	0.351125358	0.00140383	0.005424583	0.000106813	0.001289387	0.050788505	0.048304065	0.001739528	0.00671397	0.001831083	0.009460594	0.001441978	0.00538698	0.00149452	0.006625007	0.001480125	0.00655375	0.001083391	0.004303044	0.001083391	0.004303044	0.000161254	0.000628888	0.000161552	0.001482949	0.001628901	0.007995727	17.49335388	17.41054279
4	81	0	nan	monochrome		0	HTA2_2h_HU 384 PerkinElmer CellCarrier	nan	nan	1	1	664	507	1	0	A01	0	0.020569162	0.072343024	0.027466239	0.099214162	0.001266499	0.004730297	9.16E-05	0.000259403	0.04313702	0.016077821	0.001617456	0.005325399	0.001617456	0.005539025	0.001371277	0.004822868	0.001373312	0.004960708	0.001342794	0.004882887	0.001174945	0.004440376	0.001159686	0.004440376	0.000134287	0.000242835	0.000138933	0.000325339	0.001480125	0.00531014	36.94277778	36.89141802
4	82	0	nan	monochrome		0	HTA2_2h_HU 384 PerkinElmer CellCarrier	nan	nan	1	1	664	507	1	0	A01	0	0.077363241	0.26921493	0.227512016	1.580102249	0.001567864	0.006023499	0.00015259	0.004768444	0.125377749	0.247940943	0.001815824	0.008575571	0.002304112	0.028885329	0.001578842	0.005494182	0.001736733	0.012061849	0.001754788	0.009948882	0.001342794	0.004013123	0.001342794	0.004013123	0.000134979	0.001086906	0.000202511	0.007176919	0.00187686	0.017090105	250.7743125	250.9960696
4	83	0	nan	monochrome		0	HTA2_2h_HU 384 PerkinElmer CellCarrier	nan	nan	1	1	664	507	1	0	A01	0	0.023529412	0.099794006	0.033646143	0.155306328	0.001102464	0.004783704	6.87E-05	0.000587472	0.025842132	0.039626789	0.001342794	0.005951019	0.001342794	0.006637675	0.001176471	0.0049897	0.001160212	0.005355391	0.001174945	0.005371176	0.000976577	0.004333562	0.000961318	0.004333562	9.37E-05	0.000434253	0.000109631	0.00068648	0.001235981	0.0059205	26.61133787	26.60542346
4	84	0	nan	monochrome		0	HTA2_2h_HU 384 PerkinElmer CellCarrier	nan	nan	1	1	664	507	1	0	A01	0	0.047531853	0.187747009	0.099763485	0.529808507	0.001312276	0.005401694	9.16E-05	0.001953155	0.096192949	0.064226846	0.001586938	0.007034409	0.00170901	0.011947814	0.001358053	0.0053642	0.001385604	0.007358451	0.001388571	0.006988632	0.001083391	0.004150454	0.001083391	0.004150454	0.000128704	0.000831408	0.000138238	0.002302959	0.001495384	0.009689479	43.08305292	43.00740186
4	85	0	nan	monochrome		0	HTA2_2h_HU 384 PerkinElmer CellCarrier	nan	nan	1	1	664	507	1	0	A01	0	0.026245518	0.146974901	0.045349813	0.305455105	0.000961318	0.005508507	6.10E-05	0.001373312	0.035858061	0.058546751	0.001174945	0.007415885	0.001190204	0.010559243	0.001009443	0.005652881	0.001030678	0.006942161	0.001022354	0.006561379	0.000885023	0.004333562	0.000885023	0.004333562	7.60E-05	0.000875278	8.09E-05	0.001799265	0.00109865	0.008361944	395.0683042	395.1350784
4	86	0	nan	monochrome		0	HTA2_2h_HU 384 PerkinElmer CellCarrier	nan	nan	1	1	664	507	1	0	A01	0	0.021622034	0.119340812	0.030334936	0.180651563	0.000942245	0.005111772	5.34E-05	0.00078584	0.034432252	0.029457416	0.001129168	0.006195163	0.001205463	0.00701915	0.00098282	0.005424582	0.000978546	0.00582747	0.000976577	0.005912871	0.000854505	0.004608225	0.000839246	0.004608225	7.17E-05	0.000503521	8.10E-05	0.00076444	0.001037613	0.006641489	416.0955734	416.1480699
4	87	0	nan	monochrome		0	HTA2_2h_HU 384 PerkinElmer CellCarrier	nan	nan	1	1	664	507	1	0	A01	0	0.03088426	0.120836196	0.047318227	0.202426186	0.001388571	0.005134661	8.39E-05	0.001113909	0.041004718	0.021874947	0.001663233	0.006576639	0.001663233	0.00827039	0.00140383	0.005492554	0.001433886	0.006134127	0.001426719	0.006263829	0.001144427	0.004623484	0.001144427	0.004623484	0.00011307	0.000648373	0.000110001	0.001090301	0.001525902	0.007225147	454.9229281	454.9003468
4	88	0	nan	monochrome		0	HTA2_2h_HU 384 PerkinElmer CellCarrier	nan	nan	1	1	664	507	1	0	A01	0	0.045197223	0.167498288	0.093842985	0.431738773	0.001422904	0.005500878	0.000122072	0.00155642	0.129008261	0.031941454	0.001831083	0.006378271	0.001846342	0.011215381	0.001457975	0.005403171	0.00153841	0.007077685	0.001548791	0.00670634	0.001174945	0.004287785	0.001174945	0.004287785	0.000159419	0.000676538	0.000164728	0.00197191	0.001659419	0.008827344	272.34	272.2959285
4	89	0	nan	monochrome		0	HTA2_2h_HU 384 PerkinElmer CellCarrier	nan	nan	1	1	664	507	1	0	A01	0	0.060791943	0.247470822	0.159655146	1.252628377	0.001327535	0.005939574	0.000106813	0.004257267	0.132963331	0.174336707	0.002014191	0.008285649	0.002014191	0.024460211	0.001381635	0.005624337	0.001438335	0.01128494	0.001434348	0.009262227	0.001083391	0.003967346	0.001083391	0.003967346	0.000188981	0.001157239	0.000171756	0.006115375	0.001541161	0.016510262	263.5902705	263.6421898
4	90	0	nan	monochrome		0	HTA2_2h_HU 384 PerkinElmer CellCarrier	nan	nan	1	1	664	507	1	0	A01	0	0.056427863	0.203479061	0.143404288	0.82525369	0.001560235	0.005527581	0.000213626	0.004165713	0.123761664	0.19628221	0.001983673	0.009384299	0.002395666	0.021377889	0.001567441	0.005652196	0.001770423	0.010188317	0.001754788	0.00921645	0.001327535	0.004196231	0.001327535	0.004196231	0.000168142	0.001330962	0.000266449	0.005214235	0.001968414	0.014339666	222.6435412	222.8071667
4	91	0	nan	monochrome		0	HTA2_2h_HU 384 PerkinElmer CellCarrier	nan	nan	1	1	664	507	1	0	A01	0	0.020950637	0.098710614	0.031265736	0.160555431	0.00109865	0.005203327	4.58E-05	0.000854505	0.038411088	0.042192512	0.00125124	0.006057832	0.00125124	0.007415885	0.001102665	0.005195295	0.001116633	0.005734123	0.001144427	0.005584802	0.000885023	0.004272526	0.000885023	0.004272526	0.000101922	0.00047432	9.06E-05	0.000897825	0.001190204	0.006515603	283.1537335	283.1370462
4	92	0	nan	monochrome		0	HTA2_2h_HU 384 PerkinElmer CellCarrier	nan	nan	1	1	664	507	1	0	A01	0	0.028778515	0.130663007	0.04492256	0.228488598	0.001144427	0.00507744	7.63E-05	0.001113909	0.032569751	0.065753121	0.001541161	0.007003891	0.001541161	0.008529793	0.001199105	0.005444292	0.001214123	0.006175368	0.001220722	0.006218052	0.001037613	0.004257267	0.001037613	0.004257267	0.000112985	0.000778185	0.000104673	0.001261567	0.001281758	0.007072557	214.9955842	215.0491519
4	93	0	nan	monochrome		0	HTA2_2h_HU 384 PerkinElmer CellCarrier	nan	nan	1	1	664	507	1	0	A01	0	0.063691157	0.220096136	0.161943999	0.864255754	0.001571679	0.005523766	0.000137331	0.003219654	0.07593603	0.311744921	0.001892119	0.008758679	0.002273594	0.018951705	0.001592279	0.005502403	0.001722809	0.00919421	0.00170901	0.008453499	0.001281758	0.004135195	0.001281758	0.004135195	0.000146977	0.00114657	0.00019564	0.004269211	0.001861601	0.012466621	230.7188354	230.7502428
6	1	0	nan	monochrome		0	HTA2_2h_HU 384 PerkinElmer CellCarrier	nan	nan	1	1	664	507	1	0	A01	0	0.051239796	0.17279317	0.122484169	0.540398275	0.001396201	0.004806592	9.16E-05	0.001602197	0.11618234	0.112017697	0.001678492	0.006363012	0.001831083	0.010833906	0.001423328	0.00479981	0.001493709	0.006590223	0.001480125	0.006195163	0.001190204	0.003921569	0.001190204	0.003921569	0.000117846	0.000636031	0.000145249	0.001990038	0.001586938	0.007988098	298.96001	299.07542
6	2	0	nan	monochrome		0	HTA2_2h_HU 384 PerkinElmer CellCarrier	nan	nan	1	1	664	507	1	0	A01	0	0.034622721	0.152452892	0.06755169	0.385000388	0.00109102	0.005012589	6.10E-05	0.001525902	0.099731697	0.118672042	0.00140383	0.00671397	0.001434348	0.01029984	0.001154091	0.005081763	0.001164684	0.006637938	0.001174945	0.006301976	0.000900282	0.003952087	0.000900282	0.003952087	0.000111121	0.000742656	0.000102258	0.001884899	0.001220722	0.00826276	426.0390784	426.0969046
6	3	0	nan	monochrome		0	HTA2_2h_HU 384 PerkinElmer CellCarrier	nan	nan	1	1	664	507	1	0	A01	0	0.052536812	0.219745178	0.126314183	0.906767384	0.001209277	0.005218586	9.16E-05	0.003227283	0.125622924	0.330710469	0.001464866	0.008194095	0.001693751	0.022369726	0.001250876	0.005232028	0.001302208	0.009348117	0.001297017	0.007690547	0.001022354	0.003875792	0.001022354	0.003875792	0.000113335	0.001136504	0.000129085	0.004940207	0.001384756	0.012451362	443.1221309	443.2268574
6	4	0	nan	monochrome		0	HTA2_2h_HU 384 PerkinElmer CellCarrier	nan	nan	1	1	664	507	1	0	A01	0	0.046524758	0.179537656	0.098405432	0.480430311	0.001297017	0.004905776	6.87E-05	0.001777676	0.075645307	0.139113668	0.001525902	0.006881819	0.001586938	0.010116732	0.001292354	0.004987157	0.00134802	0.006581237	0.001350423	0.006477455	0.001052873	0.003936828	0.001052873	0.003936828	0.000107767	0.000840813	0.000116763	0.001912305	0.001419089	0.008434424	249.5538843	249.3599174
6	5	0	nan	monochrome		0	HTA2_2h_HU 384 PerkinElmer CellCarrier	nan	nan	1	1	664	507	1	0	A01	0	0.047867552	0.197451747	0.114534218	0.8241703	0.00125124	0.005115587	6.10E-05	0.003204395	0.010395444	0.132584313	0.001434348	0.007309072	0.001724269	0.020263981	0.001259672	0.005196099	0.001316485	0.009473222	0.001312276	0.007682918	0.001052873	0.003799496	0.001052873	0.003799496	8.24E-05	0.001085248	0.000109808	0.004880765	0.001377127	0.013092241	229.7063682	229.5762423
6	6	0	nan	monochrome		0	HTA2_2h_HU 384 PerkinElmer CellCarrier	nan	nan	1	1	664	507	1	0	A01	0	0.052033265	0.207248038	0.126619364	1.172137034	0.001270314	0.004848554	0.000106813	0.004234378	0.217840124	0.369413642	0.001739528	0.009597925	0.001739528	0.037964448	0.001300832	0.005181201	0.001361499	0.012603624	0.001373312	0.008613718	0.000961318	0.003524834	0.000961318	0.003524834	0.000168602	0.001453349	0.00015177	0.009644417	0.001480125	0.018532082	209.5077127	208.9212013
6	7	0	nan	monochrome		0	HTA2_2h_HU 384 PerkinElmer CellCarrier	nan	nan	1	1	664	507	1	0	A01	0	0.040222782	0.135225454	0.080796521	0.325093466	0.001419089	0.004768444	9.16E-05	0.001190204	0.020231383	0.061552415	0.00170901	0.005889982	0.001724269	0.008560311	0.001436528	0.004829481	0.001496232	0.006020249	0.001510643	0.005828946	0.001220722	0.00390631	0.001220722	0.00390631	0.000123206	0.000556536	0.000127173	0.001416473	0.001594568	0.007248035	539.8037771	539.8574513
6	8	0	nan	monochrome		0	HTA2_2h_HU 384 PerkinElmer CellCarrier	nan	nan	1	1	664	507	1	0	A01	0	0.035217823	0.135835816	0.0602121	0.264423595	0.001216907	0.004757	8.39E-05	0.001029984	0.064100878	0.096408107	0.001510643	0.005966278	0.001510643	0.00779736	0.001257779	0.004851279	0.001281109	0.005626034	0.001258869	0.00546273	0.001113909	0.003997864	0.00109865	0.003997864	9.32E-05	0.000581188	0.00010141	0.001107188	0.001377127	0.006576638	530.5073492	530.4717525
6	9	0	nan	monochrome		0	HTA2_2h_HU 384 PerkinElmer CellCarrier	nan	nan	1	1	664	507	1	0	A01	0	0.09517052	0.239734499	0.377981236	1.063752202	0.002086671	0.005283436	0.000862135	0.002914473	0.432748905	0.503361416	0.003677424	0.009750515	0.007507439	0.022858014	0.002024905	0.005100734	0.003286793	0.009250019	0.002731365	0.007560845	0.001281758	0.00373846	0.001281758	0.00373846	0.000459131	0.001178629	0.001572952	0.005138122	0.004303044	0.012054627	286.1964394	286.0196807
6	10	0	nan	monochrome		0	HTA2_2h_HU 384 PerkinElmer CellCarrier	nan	nan	1	1	664	507	1	0	A01	0	0.031769284	0.112169072	0.056107424	0.220523389	0.00125124	0.004535744	0.000122072	0.00077058	0.15763089	0.086687664	0.001647974	0.006164645	0.001678492	0.007705806	0.00132372	0.004673711	0.001368474	0.005378619	0.001373312	0.00514992	0.001083391	0.003997864	0.001083391	0.003997864	0.000155066	0.000494105	0.00015755	0.001035499	0.001464866	0.006157015	388.2376938	388.0870468
6	11	0	nan	monochrome		0	HTA2_2h_HU 384 PerkinElmer CellCarrier	nan	nan	1	1	664	507	1	0	A01	0	0.048477913	0.161562527	0.097550927	0.417685213	0.001449607	0.004776074	7.63E-05	0.001419089	0.050096395	0.209537814	0.00170901	0.006775006	0.001785306	0.012069887	0.001469028	0.004895834	0.001524233	0.006526331	0.001525902	0.00578317	0.00125124	0.003936828	0.00125124	0.003936828	0.0001158	0.000731364	0.000125369	0.002168697	0.001617456	0.008026246	89.65931488	89.40339021
6	12	0	nan	monochrome		0	HTA2_2h_HU 384 PerkinElmer CellCarrier	nan	nan	1	1	664	507	1	0	A01	0	0.066010529	0.236545362	0.185549706	1.31631954	0.001426719	0.005577173	0.000213626	0.004592966	0.266262201	0.294682617	0.002731365	0.008621347	0.002731365	0.027725643	0.001466901	0.005256564	0.001627629	0.011546663	0.001602197	0.00935378	0.001052873	0.003555352	0.001052873	0.003555352	0.000286621	0.00112543	0.000280043	0.006980424	0.001838712	0.016563669	256.4750822	256.3652003
6	13	0	nan	monochrome		0	HTA2_2h_HU 384 PerkinElmer CellCarrier	nan	nan	1	1	664	507	1	0	A01	0	0.040512703	0.152697035	0.075074388	0.347493712	0.001266499	0.00453193	7.63E-05	0.00155642	0.050923929	0.079176289	0.001480125	0.006591897	0.001617456	0.00920119	0.001306861	0.004925711	0.001340614	0.006205245	0.001358053	0.006012055	0.001129168	0.003891051	0.001129168	0.003891051	9.49E-05	0.000767284	0.000113473	0.001687776	0.001419089	0.007827878	582.7359756	582.690335
6	14	0	nan	monochrome		0	HTA2_2h_HU 384 PerkinElmer CellCarrier	nan	nan	1	1	664	507	1	0	A01	0	0.05413901	0.211093314	0.144853895	1.164293898	0.001316091	0.005710689	0.000137331	0.005264363	0.266494093	0.205710133	0.001693751	0.008148318	0.001892119	0.024551766	0.001353475	0.005277333	0.001434197	0.011527662	0.001434348	0.010185397	0.001083391	0.003601129	0.001083391	0.003601129	0.000174987	0.001200714	0.000183454	0.006562445	0.001571679	0.017296101	82.2740967	81.95397237
6	15	0	nan	monochrome		0	HTA2_2h_HU 384 PerkinElmer CellCarrier	nan	nan	1	1	664	507	1	0	A01	0	0.036987869	0.160296029	0.078294041	0.458243695	0.00109865	0.005065996	7.63E-05	0.001998932	0.095609319	0.008911678	0.001464866	0.00671397	0.00155642	0.011276417	0.001155871	0.005009251	0.001186273	0.006943086	0.001190204	0.006851301	0.0009308	0.003830014	0.0009308	0.003830014	0.000112584	0.000815361	0.000124853	0.002190527	0.00125124	0.008987564	600.3161177	600.2503746
6	16	0	nan	monochrome		0	HTA2_2h_HU 384 PerkinElmer CellCarrier	nan	nan	1	1	664	507	1	0	A01	0	0.080109865	0.247562376	0.270023651	1.106935242	0.001506828	0.005001144	0.000122072	0.001457237	0.089171274	0.344798035	0.001861601	0.005676356	0.002075227	0.011596857	0.001511507	0.004670988	0.001616908	0.006628355	0.001602197	0.006378271	0.001220722	0.003921569	0.001220722	0.003921569	0.000137008	0.000423593	0.000173304	0.001916966	0.001739528	0.007862211	636.9708409	637.4045876
6	17	0	nan	monochrome		0	HTA2_2h_HU 384 PerkinElmer CellCarrier	nan	nan	1	1	664	507	1	0	A01	0	0.078721294	0.242389566	0.273411154	2.017486859	0.001602197	0.005298696	0.000251774	0.005714504	0.066474095	0.275044	0.001861601	0.007629511	0.002746624	0.037277792	0.001574426	0.004847791	0.001885594	0.013913702	0.001838712	0.010246433	0.001327535	0.003494316	0.001327535	0.003494316	0.00012384	0.00095407	0.0003381	0.00981282	0.002132448	0.021301595	66.98548945	66.80590095
6	18	0	nan	monochrome		0	HTA2_2h_HU 384 PerkinElmer CellCarrier	nan	nan	1	1	664	507	1	0	A01	0	0.030380713	0.146318764	0.05772488	0.34203098	0.001007095	0.00491722	7.63E-05	0.001533532	0.082796512	0.071825067	0.001220722	0.007232776	0.001373312	0.010131991	0.001047611	0.005045475	0.001089149	0.006453415	0.001083391	0.006149386	0.000808728	0.003860533	0.000808728	0.003860533	9.15E-05	0.00083978	0.000104515	0.001836415	0.00117113	0.007953765	151.2434576	151.221905
6	19	0	nan	monochrome		0	HTA2_2h_HU 384 PerkinElmer CellCarrier	nan	nan	1	1	664	507	1	0	A01	0	0.045746548	0.182925158	0.107423514	0.664332047	0.001174945	0.004638743	6.10E-05	0.002395667	0.090497336	0.131497399	0.00140383	0.007125963	0.00140383	0.014572366	0.001203857	0.00481382	0.001220722	0.007549228	0.001220722	0.006973373	0.001037613	0.003830014	0.001037613	0.003830014	8.40E-05	0.000798962	7.87E-05	0.003045439	0.001281758	0.009933623	140.3796875	140.2541287
6	20	0	nan	monochrome		0	HTA2_2h_HU 384 PerkinElmer CellCarrier	nan	nan	1	1	664	507	1	0	A01	0	0.047394522	0.142519268	0.099732967	0.341481655	0.001625086	0.004852369	0.000282292	0.001724269	0.202365499	0.088416855	0.002243076	0.006729229	0.002944991	0.011657893	0.001692662	0.005089974	0.001955548	0.006695719	0.00186923	0.006439307	0.001327535	0.003952087	0.001327535	0.003952087	0.000236776	0.000847022	0.00042826	0.002178469	0.00226215	0.008850232	556.3220624	556.4031011
6	21	0	nan	monochrome		0	HTA2_2h_HU 384 PerkinElmer CellCarrier	nan	nan	1	1	664	507	1	0	A01	0	0.113756008	0.379201963	0.285725185	1.493354725	0.001316091	0.004448005	0.000114443	0.001029984	0.399828733	0.83017511	0.001998932	0.0081178	0.001998932	0.022827497	0.001387268	0.004624414	0.001421518	0.007429625	0.001426719	0.005256733	0.0009308	0.003891051	0.0009308	0.003891051	0.000171534	0.000733554	0.000169093	0.004522136	0.001541161	0.008537423	637.112737	636.7989925
6	22	0	nan	monochrome		0	HTA2_2h_HU 384 PerkinElmer CellCarrier	nan	nan	1	1	664	507	1	0	A01	0	0.11419852	0.342839712	0.255558099	0.941969958	0.001327535	0.004432746	0.000259403	0.001235981	0.870262912	0.229840998	0.001922637	0.0059205	0.00233463	0.01029984	0.001502612	0.004511049	0.001587317	0.005850745	0.001602197	0.005539025	0.001037613	0.003784237	0.001037613	0.003784237	0.000244313	0.000474839	0.000317476	0.001635568	0.001800565	0.006973373	202.9884165	202.8896196
6	23	0	nan	monochrome		0	HTA2_2h_HU 384 PerkinElmer CellCarrier	nan	nan	1	1	664	507	1	0	A01	0	0.033554589	0.149797821	0.070588235	0.386984059	0.001068132	0.005004959	6.10E-05	0.00109865	0.076387287	0.136582466	0.001297017	0.006515603	0.001297017	0.008606088	0.001118486	0.004993261	0.001120448	0.006142604	0.001129168	0.006111238	0.0009308	0.004028382	0.0009308	0.004028382	8.43E-05	0.000666451	7.76E-05	0.001347656	0.001174945	0.007202258	220.4249892	220.4633098
6	24	0	nan	monochrome		0	HTA2_2h_HU 384 PerkinElmer CellCarrier	nan	nan	1	1	664	507	1	0	A01	0	0.027008469	0.107927063	0.046814679	0.218982225	0.001140612	0.004348821	6.87E-05	0.001113909	0.089070828	0.084544773	0.001449607	0.005889982	0.001449607	0.008377203	0.001174281	0.004692481	0.001200376	0.005614929	0.001213092	0.005378805	0.000900282	0.004028382	0.000900282	0.004028382	0.000146185	0.000597468	0.00012316	0.001339283	0.001281758	0.006981003	212.9996741	212.9820222
6	25	0	nan	monochrome		0	HTA2_2h_HU 384 PerkinElmer CellCarrier	nan	nan	1	1	664	507	1	0	A01	0	0.031189441	0.117418176	0.051667048	0.218387126	0.001266499	0.004654002	0.000106813	0.00109865	0.073647786	0.099040564	0.001617456	0.006576639	0.001632715	0.008514535	0.00129956	0.004892424	0.001359659	0.00574703	0.001388571	0.005386435	0.001068132	0.003982605	0.001068132	0.003982605	0.000125649	0.000736986	0.000138123	0.001374656	0.001472496	0.006950485	394.8254578	394.7706121
6	26	0	nan	monochrome		0	HTA2_2h_HU 384 PerkinElmer CellCarrier	nan	nan	1	1	664	507	1	0	A01	0	0.02168307	0.086991686	0.030334936	0.130601972	0.001178759	0.004562448	4.58E-05	0.000671397	0.039007464	0.013170332	0.001297017	0.005889982	0.001342794	0.006897078	0.001204615	0.004832871	0.001213397	0.005224079	0.001235981	0.005195697	0.001007095	0.003982605	0.001007095	0.003982605	6.64E-05	0.00054037	7.31E-05	0.000804356	0.001266499	0.005878538	407.5518109	407.5328894
6	27	0	nan	monochrome		0	HTA2_2h_HU 384 PerkinElmer CellCarrier	nan	nan	1	1	664	507	1	0	A01	0	0.030487526	0.156267646	0.05757229	0.388159005	0.000961318	0.004814222	4.58E-05	0.001663233	0.062675555	0.035406459	0.001159686	0.006591897	0.001159686	0.010864424	0.000983469	0.005040892	0.000992626	0.006692397	0.000991836	0.006225681	0.000793469	0.003936828	0.000793469	0.003936828	8.93E-05	0.000776413	7.39E-05	0.002029984	0.001037613	0.008255131	184.5539359	184.5205205
6	28	0	nan	monochrome		0	HTA2_2h_HU 384 PerkinElmer CellCarrier	nan	nan	1	1	664	507	1	0	A01	0	0.037232013	0.183276117	0.088685435	0.76534677	0.001007095	0.005306325	7.63E-05	0.003143358	0.120060715	0.141899588	0.001205463	0.007248036	0.001235981	0.019424735	0.001034223	0.005091003	0.001068499	0.009221045	0.001068132	0.008125429	0.000854505	0.003662165	0.000854505	0.003662165	9.50E-05	0.000949445	9.33E-05	0.004548229	0.001144427	0.013248646	240.3891948	240.2848655
6	29	0	nan	monochrome		0	HTA2_2h_HU 384 PerkinElmer CellCarrier	nan	nan	1	1	664	507	1	0	A01	0	0.059220264	0.226306559	0.180117494	1.239353031	0.001369497	0.005508507	0.000198367	0.004753186	0.143874308	0.195494126	0.001785306	0.007782101	0.002136263	0.023788815	0.001345915	0.005143331	0.001566239	0.010776983	0.00155642	0.009651332	0.001037613	0.003723201	0.001037613	0.003723201	0.00017096	0.001092958	0.000253543	0.005937164	0.001758602	0.016289006	432.8658082	432.8223858
6	30	0	nan	monochrome		0	HTA2_2h_HU 384 PerkinElmer CellCarrier	nan	nan	1	1	664	507	1	0	A01	0	0.028809033	0.186480509	0.059510185	0.663248651	0.000854505	0.005676356	6.87E-05	0.003395132	0.148014472	0.125463746	0.001144427	0.008606088	0.001159686	0.022217136	0.000900282	0.005827516	0.000915541	0.010203825	0.000900282	0.00859083	0.000732433	0.003891051	0.000732433	0.003891051	0.00010064	0.001418516	9.55E-05	0.005292083	0.000976577	0.014377814	230.2461538	230.2889155
6	31	0	nan	monochrome		0	HTA2_2h_HU 384 PerkinElmer CellCarrier	nan	nan	1	1	664	507	1	0	A01	0	0.084382391	0.359700931	0.321477073	2.051621299	0.001113909	0.005607691	0.000205997	0.002601663	0.568615745	0.056810047	0.001434348	0.006790265	0.002044709	0.017654689	0.001140303	0.004860823	0.00133393	0.008512951	0.001289387	0.007881285	0.000793469	0.003753719	0.000793469	0.003753719	0.000161004	0.000679443	0.00028924	0.003479983	0.001525902	0.010704204	426.1304822	426.7112151
6	32	0	nan	monochrome		0	HTA2_2h_HU 384 PerkinElmer CellCarrier	nan	nan	1	1	664	507	1	0	A01	0	0.087006943	0.241351954	0.316700999	2.113481355	0.00170901	0.004730297	0.000244144	0.003189136	0.069318449	0.626441718	0.002059968	0.006515603	0.002731365	0.042710003	0.00167321	0.004641384	0.001979381	0.013209258	0.001953155	0.00749218	0.001358053	0.003799496	0.001358053	0.003799496	0.000146539	0.000635228	0.000328792	0.011288109	0.002197299	0.017303731	94.33625632	94.09985777
6	33	0	nan	monochrome		0	HTA2_2h_HU 384 PerkinElmer CellCarrier	nan	nan	1	1	664	507	1	0	A01	0	0.024780652	0.153978791	0.045929656	0.40755322	0.000881209	0.005050736	3.81E-05	0.002891585	0.086775044	0.085272018	0.001037613	0.008133058	0.001068132	0.014572366	0.000885023	0.005499243	0.000900581	0.00799124	0.000915541	0.007698177	0.000717174	0.003692683	0.000717174	0.003692683	7.31E-05	0.001281916	8.04E-05	0.003253774	0.000949874	0.011127642	243.5568106	243.4705156
6	34	0	nan	monochrome		0	HTA2_2h_HU 384 PerkinElmer CellCarrier	nan	nan	1	1	664	507	1	0	A01	0	0.036865797	0.199252312	0.082139315	0.812176704	0.000991836	0.005561914	6.10E-05	0.00436408	0.102248406	0.144754501	0.001220722	0.010025177	0.001220722	0.023025865	0.00102405	0.005534786	0.001053068	0.010412522	0.001052873	0.008743419	0.000839246	0.003601129	0.000839246	0.003601129	9.83E-05	0.001580259	9.12E-05	0.005742356	0.001129168	0.0149691	231.148616	230.9453838
6	35	0	nan	monochrome		0	HTA2_2h_HU 384 PerkinElmer CellCarrier	nan	nan	1	1	664	507	1	0	A01	0	0.03105211	0.09958038	0.050644694	0.173510342	0.001327535	0.004455634	7.63E-05	0.000381476	0.024984471	0.048759878	0.001724269	0.005081255	0.001724269	0.005554284	0.00141146	0.004526381	0.001406797	0.004819732	0.001388571	0.00483711	0.001190204	0.003982605	0.001190204	0.003982605	0.00012343	0.000274414	0.000115417	0.00043827	0.001510643	0.005203327	633.1630009	633.1863512
6	36	0	nan	monochrome		0	HTA2_2h_HU 384 PerkinElmer CellCarrier	nan	nan	1	1	664	507	1	0	A01	0	0.027283131	0.132692458	0.04852369	0.290486005	0.001007095	0.004928664	4.58E-05	0.001434348	0.098879893	0.048015685	0.001312276	0.006668193	0.001312276	0.009475852	0.001049351	0.005103556	0.001054863	0.006314913	0.001052873	0.006210422	0.000854505	0.003997864	0.000854505	0.003997864	9.72E-05	0.000714237	8.37E-05	0.001609872	0.001083391	0.007713436	192.0393082	191.9941167
6	37	0	nan	monochrome		0	HTA2_2h_HU 384 PerkinElmer CellCarrier	nan	nan	1	1	664	507	1	0	A01	0	0.030014496	0.115556577	0.051224536	0.222674911	0.001194018	0.004642558	6.10E-05	0.000740062	0.041961213	0.062320787	0.001434348	0.005874724	0.001434348	0.007232776	0.001250604	0.004814857	0.001249379	0.005431095	0.001266499	0.005363546	0.00109865	0.004089418	0.001022354	0.004089418	8.55E-05	0.000466004	8.88E-05	0.000878456	0.001312276	0.00616083	654.2597557	654.2997327
6	38	0	nan	monochrome		0	HTA2_2h_HU 384 PerkinElmer CellCarrier	nan	nan	1	1	664	507	1	0	A01	0	0.054871443	0.190569928	0.159304189	0.803814766	0.001510643	0.005020218	0.000259403	0.003219654	0.185245773	0.161275552	0.001800565	0.007812619	0.002532998	0.018844891	0.001443985	0.005014998	0.001770047	0.008931275	0.001724269	0.007919433	0.000976577	0.003616388	0.000976577	0.003616388	0.000201688	0.00109441	0.000367345	0.004300659	0.002052338	0.012153811	201.0666667	201.239227
6	39	0	nan	monochrome		0	HTA2_2h_HU 384 PerkinElmer CellCarrier	nan	nan	1	1	664	507	1	0	A01	0	0.025085832	0.129243918	0.042633707	0.281361108	0.000980392	0.005062181	5.34E-05	0.001663233	0.085730744	0.071244141	0.001205463	0.007309072	0.001235981	0.011062791	0.001045243	0.005385163	0.001039847	0.006862466	0.001045243	0.00671397	0.000885023	0.003967346	0.000885023	0.003967346	8.77E-05	0.00091698	8.01E-05	0.00203796	0.001079576	0.008361944	185.9269864	186.0681707
6	40	0	nan	monochrome		0	HTA2_2h_HU 384 PerkinElmer CellCarrier	nan	nan	1	1	664	507	1	0	A01	0	0.038284886	0.154985889	0.067658503	0.352849629	0.001281758	0.005165179	6.10E-05	0.001663233	0.087431278	0.151414468	0.001602197	0.007751583	0.001602197	0.011001755	0.001320168	0.005344341	0.001326637	0.00691862	0.001327535	0.006515603	0.001007095	0.003860533	0.001007095	0.003860533	0.000131667	0.001065593	0.000113523	0.002180032	0.001388571	0.009033341	35.34145241	35.15239578
6	41	0	nan	monochrome		0	HTA2_2h_HU 384 PerkinElmer CellCarrier	nan	nan	1	1	664	507	1	0	A01	0	0.040588998	0.136995502	0.071335927	0.289448392	0.001281758	0.004592966	0.000106813	0.001022354	0.046076957	0.072661965	0.001663233	0.005752651	0.001663233	0.007690547	0.001399621	0.004723983	0.001371845	0.005566315	0.00140383	0.005508507	0.00109865	0.003875792	0.001022354	0.003875792	0.000140304	0.000541145	0.000143868	0.001132305	0.001480125	0.006561379	655.8194652	655.9125415
6	42	0	nan	monochrome		0	HTA2_2h_HU 384 PerkinElmer CellCarrier	nan	nan	1	1	664	507	1	0	A01	0	0.041535058	0.219241629	0.095414664	1.124727257	0.00101091	0.005794614	5.34E-05	0.005386435	0.045893551	0.14427854	0.001297017	0.010498207	0.001297017	0.030777447	0.001065001	0.00562158	0.001072075	0.012637385	0.001075761	0.010162509	0.000839246	0.003662165	0.000839246	0.003662165	8.86E-05	0.00164818	8.96E-05	0.007988661	0.001129168	0.01911574	377.0889173	377.1992158
6	43	0	nan	monochrome		0	HTA2_2h_HU 384 PerkinElmer CellCarrier	nan	nan	1	1	664	507	1	0	A01	0	0.06459144	0.197985814	0.16162356	0.812939663	0.001495384	0.004833295	0.000122072	0.002906844	0.295285247	0.257505978	0.002059968	0.008148318	0.002059968	0.015579461	0.001537891	0.004713948	0.001600233	0.008048908	0.001632715	0.007087816	0.001083391	0.003692683	0.001083391	0.003692683	0.000250633	0.000994261	0.0002064	0.003700816	0.001739528	0.010975052	56.73867069	57.2471657
6	44	0	nan	monochrome		0	HTA2_2h_HU 384 PerkinElmer CellCarrier	nan	nan	1	1	664	507	1	0	A01	0	0.04679942	0.181139853	0.088426032	0.482017253	0.001235981	0.005088884	7.63E-05	0.001945525	0.051072742	0.130927443	0.001678492	0.007354849	0.001678492	0.013092241	0.001337126	0.005175424	0.001319792	0.007194287	0.001312276	0.006752117	0.001068132	0.003967346	0.001052873	0.003967346	0.000133129	0.000894552	0.000129407	0.002551586	0.001392386	0.009182117	630.2434858	630.2737978
6	45	0	nan	monochrome		0	HTA2_2h_HU 384 PerkinElmer CellCarrier	nan	nan	1	1	664	507	1	0	A01	0	0.059998474	0.264667742	0.191561761	2.651926472	0.001239796	0.005558099	0.000137331	0.007301442	0.237989795	0.385376051	0.001541161	0.010513466	0.00187686	0.054871444	0.001199969	0.005293355	0.001358594	0.018807989	0.001388571	0.011596857	0.000885023	0.003555352	0.000885023	0.003555352	0.000171493	0.001734059	0.000201505	0.015499427	0.001495384	0.031223774	284.620838	284.2636915
6	46	0	nan	monochrome		0	HTA2_2h_HU 384 PerkinElmer CellCarrier	nan	nan	1	1	664	507	1	0	A01	0	0.063920043	0.283985663	0.167757687	1.459220282	0.001129168	0.005401694	7.63E-05	0.002395667	0.177091719	1.177707106	0.001419089	0.009903105	0.001571679	0.033432517	0.001162183	0.005163376	0.001215635	0.01057406	0.001205463	0.007034409	0.000946059	0.003830014	0.0009308	0.003830014	0.000111364	0.001211624	0.000130636	0.007826541	0.001297017	0.014221408	379.8953975	378.9009725
6	47	0	nan	monochrome		0	HTA2_2h_HU 384 PerkinElmer CellCarrier	nan	nan	1	1	664	507	1	0	A01	0	0.043945983	0.17555505	0.09657435	0.540337233	0.001152056	0.00484474	7.63E-05	0.001922637	0.097452669	0.100647593	0.001434348	0.007187	0.001510643	0.011581598	0.001220722	0.004876529	0.001238133	0.0069274	0.00125124	0.006683452	0.000961318	0.003753719	0.000961318	0.003753719	0.000114018	0.000820742	0.000103657	0.002333219	0.001304646	0.008812085	107.9748775	107.9521053
6	48	0	nan	monochrome		0	HTA2_2h_HU 384 PerkinElmer CellCarrier	nan	nan	1	1	664	507	1	0	A01	0	0.04383917	0.182207985	0.092530709	0.675745791	0.001174945	0.005138476	6.10E-05	0.003250171	0.061440761	0.187077369	0.001480125	0.007751583	0.001480125	0.019913023	0.001217755	0.005061333	0.001233743	0.009009944	0.001235981	0.007751583	0.001007095	0.003494316	0.001007095	0.003494316	9.20E-05	0.001029056	9.93E-05	0.004761828	0.001297017	0.012149997	131.0145119	130.9430507
6	49	0	nan	monochrome		0	HTA2_2h_HU 384 PerkinElmer CellCarrier	nan	nan	1	1	664	507	1	0	A01	0	0.112870985	0.37969025	0.409719997	3.015594757	0.00140383	0.00531014	0.000106813	0.004585336	0.074105889	0.221088746	0.001693751	0.00749218	0.00187686	0.025772488	0.001410887	0.004746128	0.001500806	0.011046135	0.001510643	0.009330892	0.001159686	0.00358587	0.001144427	0.00358587	0.000130595	0.000758971	0.00014023	0.006153475	0.001602197	0.016002899	188.0383971	188.0369636
6	50	0	nan	monochrome		0	HTA2_2h_HU 384 PerkinElmer CellCarrier	nan	nan	1	1	664	507	1	0	A01	0	0.069184405	0.225101097	0.218020905	1.815060663	0.001495384	0.005344473	0.000221256	0.005371175	0.037650772	0.236229378	0.001815824	0.007110704	0.002426184	0.041809719	0.001504009	0.004893502	0.001772528	0.014756591	0.001747158	0.009445334	0.001266499	0.003479057	0.001266499	0.003479057	0.000125896	0.000973514	0.000296276	0.011471715	0.00195697	0.023880369	204.0677492	204.2407314
6	51	0	nan	monochrome		0	HTA2_2h_HU 384 PerkinElmer CellCarrier	nan	nan	1	1	664	507	1	0	A01	0	0.067719539	0.244907307	0.182101167	1.102998415	0.001327535	0.005233845	0.000106813	0.002121004	0.253924632	0.659479083	0.001739528	0.007354849	0.001846342	0.02154574	0.001382031	0.004998108	0.001422665	0.008617175	0.001449607	0.007187	0.001007095	0.003753719	0.001007095	0.003753719	0.000165755	0.000837566	0.000157026	0.0045723	0.001510643	0.010498207	564.7896766	564.7119596
6	52	0	nan	monochrome		0	HTA2_2h_HU 384 PerkinElmer CellCarrier	nan	nan	1	1	664	507	1	0	A01	0	0.046753643	0.184954608	0.101441978	0.52349127	0.001274128	0.005065995	9.16E-05	0.002075227	0.039132967	0.08392312	0.001724269	0.007721065	0.001724269	0.01170367	0.001298712	0.005137628	0.001370838	0.007074206	0.001358053	0.007141222	0.001113909	0.003814755	0.001113909	0.003814755	0.000110958	0.000958325	0.000129551	0.002231899	0.001449607	0.009163043	549.6973526	549.7366135
6	53	0	nan	monochrome		0	HTA2_2h_HU 384 PerkinElmer CellCarrier	nan	nan	1	1	664	507	1	0	A01	0	0.063447013	0.21785306	0.203891051	1.414007794	0.001453422	0.005264363	0.00031281	0.005424582	0.105488409	0.146940932	0.001739528	0.008072022	0.002792401	0.031662472	0.001441978	0.004951206	0.001804346	0.012513343	0.001731899	0.009704738	0.001144427	0.00358587	0.001144427	0.00358587	0.000133204	0.001127491	0.000392634	0.008399642	0.002132448	0.018520638	117.5856159	117.4226639
6	54	0	nan	monochrome		0	HTA2_2h_HU 384 PerkinElmer CellCarrier	nan	nan	1	1	664	507	1	0	A01	0	0.049988556	0.215960941	0.11404593	0.878141461	0.001174945	0.005020218	0.000144961	0.003990234	0.226679218	0.164466476	0.001617456	0.009155413	0.001632715	0.021377889	0.001249714	0.005399024	0.001310873	0.01009358	0.001319905	0.008484016	0.000885023	0.003463798	0.000885023	0.003463798	0.000178661	0.001439003	0.000166748	0.005414047	0.001449607	0.014904249	533.9848809	533.6936524
6	55	0	nan	monochrome		0	HTA2_2h_HU 384 PerkinElmer CellCarrier	nan	nan	1	1	664	507	1	0	A01	0	0.02433814	0.105775543	0.037994965	0.192355235	0.00109865	0.00484474	7.63E-05	0.000999466	0.032406939	0.044260947	0.001373312	0.006530861	0.001373312	0.008148318	0.001158959	0.005036931	0.001151363	0.005828947	0.001144427	0.005645838	0.0009308	0.003875792	0.0009308	0.003875792	0.000122025	0.000752502	0.000113636	0.001257001	0.001235981	0.007003891	556.4554217	556.4144058
6	56	0	nan	monochrome		0	HTA2_2h_HU 384 PerkinElmer CellCarrier	nan	nan	1	1	664	507	1	0	A01	0	0.027557794	0.105317772	0.044159609	0.185748078	0.001117723	0.004413672	6.87E-05	0.00063325	0.089541286	0.030630471	0.001419089	0.005371176	0.001419089	0.006378271	0.001198165	0.004579034	0.001193503	0.005020218	0.001174945	0.005050736	0.001007095	0.004074159	0.000961318	0.004074159	0.000119717	0.000395531	0.000116918	0.000688975	0.001312276	0.005596246	472.8023497	472.7953668
6	57	0	nan	monochrome		0	HTA2_2h_HU 384 PerkinElmer CellCarrier	nan	nan	1	1	664	507	1	0	A01	0	0.057419699	0.210223548	0.142702373	1.362951104	0.001312276	0.004966812	0.000122072	0.004798963	0.205917867	0.471177056	0.001693751	0.010025177	0.001724269	0.041260395	0.001367136	0.005005323	0.001412895	0.013494565	0.001419089	0.009079118	0.0009308	0.003448539	0.0009308	0.003448539	0.000179409	0.001446979	0.000163151	0.010760636	0.001552605	0.020958267	170.7256202	170.5858309
6	58	0	nan	monochrome		0	HTA2_2h_HU 384 PerkinElmer CellCarrier	nan	nan	1	1	664	507	1	0	A01	0	0.029831388	0.136522472	0.053620203	0.319081415	0.001068132	0.005035477	9.16E-05	0.001846342	0.068886814	0.041211869	0.001434348	0.007187	0.001434348	0.011749447	0.001147361	0.005250864	0.001165657	0.006936553	0.001159686	0.006637675	0.000961318	0.003768978	0.000961318	0.003768978	0.000111089	0.000928472	0.000117184	0.002243933	0.001266499	0.008857863	521.6644849	521.6390895
6	59	0	nan	monochrome		0	HTA2_2h_HU 384 PerkinElmer CellCarrier	nan	nan	1	1	664	507	1	0	A01	0	0.03183032	0.143816285	0.058670939	0.330037391	0.001083391	0.005020218	7.63E-05	0.001503014	0.044343648	0.025271121	0.001327535	0.00686656	0.001434348	0.009735256	0.001136797	0.005136296	0.001150411	0.006471321	0.001144427	0.006385901	0.000869764	0.003921569	0.000869764	0.003921569	0.000107163	0.000752894	0.000105028	0.00172212	0.001235981	0.008033875	501.5706112	501.5199963
6	60	0	nan	monochrome		0	HTA2_2h_HU 384 PerkinElmer CellCarrier	nan	nan	1	1	664	507	1	0	A01	0	0.056885634	0.216433971	0.147493706	0.969375154	0.001190204	0.004882887	0.000122072	0.002639811	0.346792825	0.443433955	0.001846342	0.007568475	0.001846342	0.020508125	0.001292855	0.004918954	0.001316908	0.008655135	0.001312276	0.007064927	0.000976577	0.003814755	0.000869764	0.003814755	0.000212543	0.000919907	0.00018666	0.004508447	0.001449607	0.011413748	159.5670391	158.7927686
6	61	0	nan	monochrome		0	HTA2_2h_HU 384 PerkinElmer CellCarrier	nan	nan	1	1	664	507	1	0	A01	0	0.052429999	0.211291679	0.124101625	1.034821096	0.001235981	0.005416953	0.000137331	0.004150454	0.206550583	0.277735676	0.001632715	0.008682383	0.001739528	0.028824292	0.00131075	0.005282292	0.001363754	0.01137166	0.001373312	0.008758679	0.000976577	0.003768978	0.000976577	0.003768978	0.000171988	0.00122463	0.000166228	0.007296348	0.001495384	0.015125505	515.7987213	515.3159532
6	62	0	nan	monochrome		0	HTA2_2h_HU 384 PerkinElmer CellCarrier	nan	nan	1	1	664	507	1	0	A01	0	0.05038529	0.208438243	0.125535973	1.213046471	0.001197833	0.005409323	7.63E-05	0.004806592	0.071380248	0.123166315	0.001617456	0.008072022	0.001617456	0.032242313	0.001259632	0.005210956	0.001280979	0.012378025	0.001281758	0.00935378	0.001007095	0.003601129	0.001007095	0.003601129	0.000114897	0.001254293	0.00011554	0.008234593	0.001342794	0.017486839	186.1042907	186.0237493
6	63	0	nan	monochrome		0	HTA2_2h_HU 384 PerkinElmer CellCarrier	nan	nan	1	1	664	507	1	0	A01	0	0.024139773	0.127199208	0.044235904	0.299214163	0.000946059	0.005275807	7.63E-05	0.001571679	0.064182236	0.052679236	0.001266499	0.006912337	0.001297017	0.011429007	0.001005824	0.005299967	0.001028742	0.006958469	0.001037613	0.006446937	0.000808728	0.004119936	0.000808728	0.004119936	0.0001078	0.000787242	0.000105062	0.002139238	0.00109865	0.008373388	305.9444636	305.8432863
6	64	0	nan	monochrome		0	HTA2_2h_HU 384 PerkinElmer CellCarrier	nan	nan	1	1	664	507	1	0	A01	0	0.033936065	0.142229345	0.05958648	0.312870987	0.001129168	0.004962997	7.63E-05	0.001396201	0.102521105	0.049380232	0.00140383	0.00608835	0.00140383	0.00952163	0.001212002	0.005079619	0.001216051	0.006385122	0.001235981	0.006004425	0.000991836	0.003891051	0.000991836	0.003891051	0.000107312	0.000693888	0.000101928	0.001707021	0.001293202	0.007885099	89.3106274	89.22507803
6	65	0	nan	monochrome		0	HTA2_2h_HU 384 PerkinElmer CellCarrier	nan	nan	1	1	664	507	1	0	A01	0	0.072007324	0.291050589	0.25818265	2.219348469	0.001281758	0.00639353	0.000106813	0.005600061	0.019803317	0.220377766	0.001495384	0.007827878	0.001754788	0.022522317	0.001285845	0.005197332	0.001395582	0.011996478	0.001388571	0.011741817	0.001052873	0.003723201	0.001052873	0.003723201	0.000100371	0.001066541	0.000148587	0.005785018	0.001495384	0.017475395	256.7371158	256.526357
6	66	0	nan	monochrome		0	HTA2_2h_HU 384 PerkinElmer CellCarrier	nan	nan	1	1	664	507	1	0	A01	0	0.073746853	0.259647521	0.241794461	1.578896791	0.001373312	0.005271992	0.000122072	0.003082322	0.190431502	0.391431178	0.001907378	0.007507439	0.001937896	0.023987183	0.00139145	0.00489901	0.001492558	0.009746276	0.001480125	0.007919433	0.001068132	0.003814755	0.001068132	0.003814755	0.000182773	0.000801251	0.000181953	0.005208881	0.001617456	0.013168536	465.4378392	465.0012757
6	67	0	nan	monochrome		0	HTA2_2h_HU 384 PerkinElmer CellCarrier	nan	nan	1	1	664	507	1	0	A01	0	0.046860456	0.185534451	0.107133593	0.703868171	0.001220722	0.005355917	0.000106813	0.00280766	0.211852211	0.230592277	0.001815824	0.008041505	0.001815824	0.016098268	0.001301679	0.005153735	0.001306507	0.008583758	0.001297017	0.007660029	0.000976577	0.003692683	0.000976577	0.003692683	0.000199045	0.001109011	0.000157041	0.003826015	0.00141146	0.012077516	170.4242985	170.779093
6	68	0	nan	monochrome		0	HTA2_2h_HU 384 PerkinElmer CellCarrier	nan	nan	1	1	664	507	1	0	A01	0	0.044098573	0.202944995	0.105607691	1.142397205	0.00109865	0.005767911	7.63E-05	0.005416953	0.108991638	0.109605892	0.001373312	0.008255131	0.001586938	0.030243382	0.001160489	0.005340658	0.001173419	0.012693302	0.001174945	0.010360876	0.000976577	0.003540093	0.000961318	0.003540093	0.00010583	0.001300777	0.000109162	0.008017499	0.00125124	0.018669413	322.7995954	322.685362
6	69	0	nan	monochrome		0	HTA2_2h_HU 384 PerkinElmer CellCarrier	nan	nan	1	1	664	507	1	0	A01	0	0.036682689	0.139024952	0.061646448	0.2905623	0.001220722	0.00445182	8.39E-05	0.00155642	0.025401699	0.052705385	0.001663233	0.007461662	0.001663233	0.009536888	0.001310096	0.004965177	0.001311627	0.006182177	0.001312276	0.005912871	0.001068132	0.004013123	0.001068132	0.004013123	0.000126863	0.000886322	0.00012207	0.001754066	0.001388571	0.007621882	37.28490099	37.27959248
6	70	0	nan	monochrome		0	HTA2_2h_HU 384 PerkinElmer CellCarrier	nan	nan	1	1	664	507	1	0	A01	0	0.051773861	0.189715422	0.133333333	0.758083474	0.001453422	0.005584802	0.000129702	0.003334096	0.145792022	0.098750979	0.001770047	0.007248036	0.001983673	0.015564202	0.001438163	0.005269873	0.001568627	0.008918629	0.001579309	0.008430609	0.00109865	0.003646906	0.00109865	0.003646906	0.000165145	0.001065028	0.000192911	0.003709367	0.001705196	0.012546731	210.5375372	210.634488
6	71	0	nan	monochrome		0	HTA2_2h_HU 384 PerkinElmer CellCarrier	nan	nan	1	1	664	507	1	0	A01	0	0.044190127	0.175783935	0.084275578	0.497840855	0.001235981	0.004921035	9.16E-05	0.002067598	0.061613351	0.117247393	0.001541161	0.008209354	0.001541161	0.015762569	0.00129971	0.005170116	0.001296547	0.00765909	0.001281758	0.006599527	0.001083391	0.003814755	0.001052873	0.003814755	0.000118223	0.001030477	0.000112671	0.003203574	0.001388571	0.009925994	74.97646207	74.82474101
6	72	0	nan	monochrome		0	HTA2_2h_HU 384 PerkinElmer CellCarrier	nan	nan	1	1	664	507	1	0	A01	0	0.041687648	0.157213706	0.081803616	0.391943242	0.00125124	0.004776074	9.92E-05	0.001640345	0.09330866	0.052836636	0.001632715	0.006469825	0.001632715	0.010498207	0.001302739	0.004912928	0.001341043	0.006425299	0.001342794	0.00624857	0.001068132	0.003799496	0.001007095	0.003799496	0.000130694	0.000773215	0.0001332	0.001909613	0.001445792	0.007938506	591.7192688	591.8498404
6	73	0	nan	monochrome		0	HTA2_2h_HU 384 PerkinElmer CellCarrier	nan	nan	1	1	664	507	1	0	A01	0	0.05880827	0.206393535	0.147188525	0.830670643	0.001388571	0.00523003	0.000122072	0.002609293	0.141855876	0.233338257	0.001770047	0.007629511	0.00202945	0.017730983	0.001470207	0.005159838	0.001517407	0.008563615	0.001525902	0.00749218	0.001190204	0.003952087	0.001190204	0.003952087	0.000133921	0.000895163	0.000169592	0.003882064	0.001632715	0.011650263	27.02560647	27.13226055
6	74	0	nan	monochrome		0	HTA2_2h_HU 384 PerkinElmer CellCarrier	nan	nan	1	1	664	507	1	0	A01	0	0.055390249	0.203402766	0.133745327	0.879514777	0.001342794	0.005020218	0.000122072	0.003356985	0.225043704	0.296724631	0.001800565	0.008667124	0.001800565	0.022858014	0.001384756	0.005085069	0.001453754	0.009559943	0.001464866	0.007736324	0.001052873	0.003692683	0.000961318	0.003692683	0.000175205	0.001217718	0.000179537	0.005424584	0.001586938	0.013519494	267.2705077	266.7854925
6	75	0	nan	monochrome		0	HTA2_2h_HU 384 PerkinElmer CellCarrier	nan	nan	1	1	664	507	1	0	A01	0	0.05148394	0.145143821	0.107347219	0.358785391	0.001663233	0.004718853	0.000122072	0.001380941	0.008507858	0.017545899	0.002197299	0.006164645	0.002197299	0.008911269	0.001716131	0.004838127	0.001819444	0.006081108	0.001846342	0.006050202	0.001464866	0.003860533	0.001464866	0.003860533	0.000174724	0.000619761	0.000186468	0.001476336	0.00195697	0.007480736	575.4346837	575.4440097
6	76	0	nan	monochrome		0	HTA2_2h_HU 384 PerkinElmer CellCarrier	nan	nan	1	1	664	507	1	0	A01	0	0.040466926	0.145479519	0.072312505	0.32927444	0.001308461	0.00514992	0.000114443	0.001380942	0.02641675	0.116456112	0.001678492	0.006637675	0.001693751	0.00935378	0.001445247	0.005195697	0.001417892	0.006456362	0.001457237	0.006141756	0.001129168	0.003921569	0.001052873	0.003921569	0.000128242	0.000778856	0.000147194	0.001619684	0.001529717	0.007827878	569.3393121	569.2496409
6	77	0	nan	monochrome		0	HTA2_2h_HU 384 PerkinElmer CellCarrier	nan	nan	1	1	664	507	1	0	A01	0	0.033600366	0.13325704	0.061890593	0.306569013	0.001174945	0.004814222	6.10E-05	0.001297017	0.055469902	0.016467447	0.001449607	0.006179904	0.001449607	0.009109636	0.001244458	0.004935446	0.001237812	0.00613138	0.00125124	0.006012055	0.001052873	0.003967346	0.001052873	0.003967346	9.50E-05	0.000646644	9.65E-05	0.001519782	0.001304646	0.007309072	291.8735207	291.8561545
6	78	0	nan	monochrome		0	HTA2_2h_HU 384 PerkinElmer CellCarrier	nan	nan	1	1	664	507	1	0	A01	0	0.0493019	0.196307321	0.119615473	1.08886855	0.001266499	0.005363546	9.16E-05	0.005043107	0.079186201	0.060687604	0.00155642	0.008407721	0.001602197	0.030045014	0.001297418	0.005165982	0.001343994	0.012234478	0.001342794	0.009552148	0.001083391	0.003463798	0.001083391	0.003463798	0.00010239	0.001305139	0.000112415	0.008050747	0.001434348	0.018219273	274.3134328	274.3772194
6	79	0	nan	monochrome		0	HTA2_2h_HU 384 PerkinElmer CellCarrier	nan	nan	1	1	664	507	1	0	A01	0	0.071396963	0.210452433	0.189868009	0.863126583	0.001739528	0.005432212	0.000259403	0.003509575	0.084187805	0.126106104	0.002166781	0.007827878	0.002700847	0.017242694	0.001741389	0.005132986	0.001977792	0.008990902	0.001937896	0.008712902	0.001434348	0.003662165	0.001434348	0.003662165	0.00017872	0.001015669	0.000310814	0.00402265	0.002227817	0.012664989	590.5204533	590.6280385
6	80	0	nan	monochrome		0	HTA2_2h_HU 384 PerkinElmer CellCarrier	nan	nan	1	1	664	507	1	0	A01	0	0.04461738	0.182711532	0.094926375	0.599725344	0.00125124	0.005260548	6.87E-05	0.002624552	0.083324646	0.154957708	0.001617456	0.008468757	0.001617456	0.01652552	0.001312276	0.005373869	0.001336991	0.008446836	0.001350423	0.007499809	0.001037613	0.00373846	0.001037613	0.00373846	0.000126101	0.001068397	0.000122136	0.003626795	0.001407645	0.011306935	288.1691046	288.071394
7	1	0	nan	monochrome		0	HTA2_2h_HU 384 PerkinElmer CellCarrier	nan	nan	1	1	664	507	1	0	A02	0	0.020401312	0.070725568	0.025772488	0.089570461	0.001205463	0.00436408	9.16E-05	0.000137331	0.080977239	0.026408468	0.001510643	0.004882887	0.00155642	0.005020218	0.001275082	0.004420348	0.001288624	0.004478523	0.001281758	0.004501412	0.001113909	0.003997864	0.001113909	0.003997864	0.000110952	0.000233214	0.000117947	0.000258527	0.00140383	0.004623484	153.7850799	153.8388416
7	2	0	nan	monochrome		0	HTA2_2h_HU 384 PerkinElmer CellCarrier	nan	nan	1	1	664	507	1	0	A02	0	0.020675975	0.084382393	0.026688029	0.112031742	0.00109865	0.004520485	6.10E-05	0.000457771	0.029049056	0.034902466	0.00140383	0.005432212	0.00140383	0.00578317	0.001148665	0.004687911	0.001160349	0.004870945	0.001174945	0.004928664	0.000961318	0.004089418	0.000961318	0.004089418	0.000101575	0.000365423	9.37E-05	0.000479227	0.001213092	0.005409323	240.2258433	240.2500681
7	3	0	nan	monochrome		0	HTA2_2h_HU 384 PerkinElmer CellCarrier	nan	nan	1	1	664	507	1	0	A02	0	0.041046769	0.180117499	0.09344625	0.610742359	0.00109865	0.004928664	6.10E-05	0.002433814	0.012865096	0.043838015	0.001342794	0.006881819	0.00140383	0.012649729	0.001140188	0.005003264	0.001153657	0.007540029	0.001159686	0.007164111	0.0009308	0.00390631	0.0009308	0.00390631	9.31E-05	0.000854806	8.83E-05	0.002693518	0.001216907	0.009796292	252.5452319	252.5993504
7	4	0	nan	monochrome		0	HTA2_2h_HU 384 PerkinElmer CellCarrier	nan	nan	1	1	664	507	1	0	A02	0	0.098222324	0.282490279	0.365392538	1.899290483	0.001739528	0.005436027	0.000221256	0.00421149	0.034404855	0.054254533	0.002044709	0.006942855	0.002700847	0.020553902	0.001664785	0.004787971	0.001975095	0.010266435	0.001937896	0.009010452	0.001327535	0.00373846	0.001327535	0.00373846	0.000144096	0.000740136	0.00030793	0.005284889	0.00218204	0.014682994	197.2987973	197.3122439
7	5	0	nan	monochrome		0	HTA2_2h_HU 384 PerkinElmer CellCarrier	nan	nan	1	1	664	507	1	0	A02	0	0.057160296	0.20694286	0.14898909	0.883360053	0.001297017	0.004867628	0.000137331	0.002838178	0.313757946	0.467465254	0.001861601	0.007156482	0.001861601	0.018524453	0.001360959	0.004927211	0.001432587	0.008493847	0.001449607	0.007461662	0.000946059	0.003646906	0.000946059	0.003646906	0.000207338	0.000906406	0.000185843	0.004046278	0.00155642	0.011261159	440.3529291	440.8854917
7	6	0	nan	monochrome		0	HTA2_2h_HU 384 PerkinElmer CellCarrier	nan	nan	1	1	664	507	1	0	A02	0	0.034027619	0.129350732	0.067017624	0.288212412	0.001159686	0.004577707	9.16E-05	0.000793469	0.138579779	0.031286863	0.001510643	0.005355917	0.001510643	0.007110704	0.001215272	0.004619669	0.001241067	0.005337267	0.00125124	0.005279622	0.000946059	0.003952087	0.000946059	0.003952087	0.000150572	0.000435572	0.000136481	0.000883364	0.001342794	0.006141756	271.0917577	271.0708386
7	7	0	nan	monochrome		0	HTA2_2h_HU 384 PerkinElmer CellCarrier	nan	nan	1	1	664	507	1	0	A02	0	0.019058518	0.068482492	0.023788815	0.08630503	0.001159686	0.004226749	4.58E-05	0.00015259	0.035367622	0.014190589	0.001281758	0.004592966	0.001281758	0.004638743	0.001191157	0.004280156	0.001189441	0.004315252	0.001205463	0.004303044	0.001037613	0.004013123	0.001037613	0.004013123	7.00E-05	0.000164698	6.52E-05	0.000186797	0.00125124	0.00451667	156.8665811	156.9015205
7	8	0	nan	monochrome		0	HTA2_2h_HU 384 PerkinElmer CellCarrier	nan	nan	1	1	664	507	1	0	A02	0	0.031921874	0.110872055	0.049103532	0.219836731	0.001297017	0.004486152	7.63E-05	0.001312276	0.00296986	0.081396176	0.001571679	0.006103609	0.001571679	0.010864424	0.001387908	0.004820524	0.001363987	0.006106576	0.001358053	0.005477989	0.001174945	0.003784237	0.001174945	0.003784237	0.000112534	0.000728093	0.000106951	0.00197953	0.001449607	0.007888914	434.4167185	434.4832373
7	9	0	nan	monochrome		0	HTA2_2h_HU 384 PerkinElmer CellCarrier	nan	nan	1	1	664	507	1	0	A02	0	0.0552224	0.151338982	0.11996643	0.338109414	0.001842527	0.00491722	0.000335698	0.000984207	0.115169987	0.027417131	0.002304112	0.006332494	0.002609293	0.007629511	0.001840747	0.005044633	0.002104674	0.005931744	0.002166781	0.006134127	0.001388571	0.003936828	0.001388571	0.003936828	0.000250033	0.000726214	0.000356596	0.001112896	0.002487221	0.00702678	227.6642076	227.6160303
7	10	0	nan	monochrome		0	HTA2_2h_HU 384 PerkinElmer CellCarrier	nan	nan	1	1	664	507	1	0	A02	0	0.02604715	0.127580686	0.041779202	0.227344172	0.000976577	0.004886702	4.58E-05	0.000831617	0.013589617	0.035966847	0.00109865	0.006301976	0.001220722	0.007721065	0.001001813	0.004906949	0.001019005	0.00554498	0.001022354	0.005271992	0.000885023	0.003875792	0.000839246	0.003875792	5.10E-05	0.000583034	6.93E-05	0.001016496	0.001068132	0.00647364	291.5430972	291.5142627
7	11	0	nan	monochrome		0	HTA2_2h_HU 384 PerkinElmer CellCarrier	nan	nan	1	1	664	507	1	0	A02	0	0.053025101	0.197970555	0.121431296	0.8020905	0.001266499	0.005081255	0.000122072	0.003349355	0.200244827	0.046246172	0.001647974	0.007736324	0.001663233	0.020340277	0.001325628	0.004949264	0.001364397	0.009012253	0.001358053	0.007896544	0.001052873	0.003555352	0.001052873	0.003555352	0.000147516	0.000992573	0.00014528	0.004740122	0.001491569	0.012390326	437.3347575	437.28616
7	12	0	nan	monochrome		0	HTA2_2h_HU 384 PerkinElmer CellCarrier	nan	nan	1	1	664	507	1	0	A02	0	0.05725185	0.178545819	0.136278325	0.607721075	0.001480125	0.004821851	9.16E-05	0.00170901	0.094113454	0.163613762	0.001800565	0.006057832	0.001922637	0.013076982	0.001506628	0.004698574	0.001548617	0.006905921	0.001541161	0.005951019	0.001266499	0.003952087	0.001266499	0.003952087	0.000134385	0.000597438	0.000127728	0.002600453	0.001632715	0.008712902	644.6718173	644.4368393
7	13	0	nan	monochrome		0	HTA2_2h_HU 384 PerkinElmer CellCarrier	nan	nan	1	1	664	507	1	0	A02	0	0.060227359	0.197543302	0.156816968	0.688670186	0.001449607	0.004699779	9.16E-05	0.001907378	0.076270247	0.104926186	0.001663233	0.006103609	0.002136263	0.011642634	0.001433985	0.004703412	0.001537421	0.006751668	0.001541161	0.006485085	0.001113909	0.004028382	0.001113909	0.004028382	0.000119385	0.000576523	0.000154026	0.002145094	0.001632715	0.008484016	408.3264571	408.2928521
7	14	0	nan	monochrome		0	HTA2_2h_HU 384 PerkinElmer CellCarrier	nan	nan	1	1	664	507	1	0	A02	0	0.052491035	0.164415965	0.117616541	0.439734503	0.001525902	0.004730297	0.000106813	0.00125124	0.0430732	0.12070334	0.001785306	0.006103609	0.001937896	0.009246968	0.001543854	0.004835764	0.001633563	0.006107424	0.001617456	0.005905242	0.001312276	0.003830014	0.001312276	0.003830014	0.000107673	0.000586739	0.000141252	0.001432798	0.001754788	0.007324331	14.76336274	14.85616627
7	15	0	nan	monochrome		0	HTA2_2h_HU 384 PerkinElmer CellCarrier	nan	nan	1	1	664	507	1	0	A02	0	0.054840925	0.178728928	0.13525597	0.538963922	0.001552605	0.004924849	0.000167849	0.001808194	0.145069136	0.031455967	0.00187686	0.006851301	0.002349889	0.011169604	0.001523359	0.004964692	0.001712101	0.006822328	0.001754788	0.006569009	0.001144427	0.003875792	0.001144427	0.003875792	0.000177057	0.000778153	0.000247899	0.002067419	0.001880674	0.008587015	71.92238267	71.96226041
7	16	0	nan	monochrome		0	HTA2_2h_HU 384 PerkinElmer CellCarrier	nan	nan	1	1	664	507	1	0	A02	0	0.035767147	0.115419246	0.060257877	0.214847034	0.001380941	0.00437171	6.10E-05	0.000732433	0.086093754	0.057121887	0.001647974	0.00593576	0.001663233	0.006958114	0.001430686	0.00461677	0.001434711	0.005115406	0.001449607	0.005203327	0.001205463	0.003875792	0.001205463	0.003875792	0.000117586	0.000554137	0.000115323	0.000815308	0.001503014	0.005798428	30.78374272	30.77237216
7	17	0	nan	monochrome		0	HTA2_2h_HU 384 PerkinElmer CellCarrier	nan	nan	1	1	664	507	1	0	A02	0	0.038635843	0.128892961	0.067429618	0.238681626	0.001358053	0.004486152	6.10E-05	0.000488289	0.019203574	0.040995673	0.001541161	0.005432212	0.001647974	0.006118868	0.001379852	0.00460332	0.001404784	0.004972534	0.00140383	0.004943923	0.001220722	0.004043641	0.001220722	0.004043641	8.88E-05	0.000388796	9.26E-05	0.000560952	0.001464866	0.00546273	51.55510296	51.52384605
7	18	0	nan	monochrome		0	HTA2_2h_HU 384 PerkinElmer CellCarrier	nan	nan	1	1	664	507	1	0	A02	0	0.029190509	0.12640574	0.050827802	0.250232705	0.001113909	0.004669261	4.58E-05	0.000961318	0.027111699	0.025523272	0.001266499	0.005874724	0.001312276	0.008026246	0.001122712	0.004861759	0.001155177	0.005687107	0.001159686	0.005477989	0.000961318	0.003952087	0.000961318	0.003952087	7.62E-05	0.000549179	8.20E-05	0.001160281	0.001205463	0.006683452	366.8165716	366.8154156
7	19	0	nan	monochrome		0	HTA2_2h_HU 384 PerkinElmer CellCarrier	nan	nan	1	1	664	507	1	0	A02	0	0.032166018	0.126695662	0.057938506	0.256000615	0.001224537	0.004821851	6.10E-05	0.000961318	0.026514898	0.018384482	0.001358053	0.006012055	0.001541161	0.007660029	0.001237155	0.00487291	0.001287522	0.005688903	0.001281758	0.005691615	0.001068132	0.004089418	0.001068132	0.004089418	6.81E-05	0.000544954	9.78E-05	0.001100519	0.001342794	0.006660563	478.2401896	478.2600584
7	20	0	nan	monochrome		0	HTA2_2h_HU 384 PerkinElmer CellCarrier	nan	nan	1	1	664	507	1	0	A02	0	0.052170596	0.196444652	0.129839017	1.031921884	0.001205463	0.0049897	9.16E-05	0.00389868	0.169828168	0.288965191	0.001846342	0.007629511	0.001846342	0.025452049	0.001304265	0.004911116	0.001311505	0.010423453	0.001297017	0.008316167	0.000976577	0.003646906	0.000976577	0.003646906	0.000195559	0.000949962	0.000156837	0.006287759	0.00140383	0.014847029	370.4785521	370.2816035
7	21	0	nan	monochrome		0	HTA2_2h_HU 384 PerkinElmer CellCarrier	nan	nan	1	1	664	507	1	0	A02	0	0.043305104	0.184390025	0.104814221	0.651758613	0.001190204	0.005020218	0.000106813	0.002578775	0.110111535	0.138015975	0.001525902	0.007583734	0.00170901	0.016220341	0.00120292	0.005121945	0.001310178	0.008146983	0.001312276	0.007217518	0.000976577	0.003814755	0.000976577	0.003814755	0.000122996	0.00095865	0.000160632	0.003436204	0.00140383	0.010803388	466.3317805	466.5505116
7	22	0	nan	monochrome		0	HTA2_2h_HU 384 PerkinElmer CellCarrier	nan	nan	1	1	664	507	1	0	A02	0	0.056931411	0.241824984	0.16942092	1.257038237	0.00109865	0.005138476	9.16E-05	0.002662699	0.262676968	0.237740962	0.001464866	0.007217518	0.001464866	0.01933318	0.001138628	0.0048365	0.001184762	0.008790477	0.001205463	0.007476921	0.000854505	0.003860533	0.000854505	0.003860533	0.00015986	0.000699755	0.000142337	0.00423386	0.001297017	0.011844816	384.0615149	383.6004734
7	23	0	nan	monochrome		0	HTA2_2h_HU 384 PerkinElmer CellCarrier	nan	nan	1	1	664	507	1	0	A02	0	0.052140078	0.195620666	0.129869535	0.649423982	0.001350423	0.005271992	0.000106813	0.001861601	0.1526458	0.068119743	0.00170901	0.006469825	0.001831083	0.012283512	0.001336925	0.005015915	0.001442995	0.007215822	0.001449607	0.006729229	0.001052873	0.003830014	0.001052873	0.003830014	0.000147563	0.000725636	0.000165584	0.002374351	0.001571679	0.009224079	481.4744448	481.3437265
7	24	0	nan	monochrome		0	HTA2_2h_HU 384 PerkinElmer CellCarrier	nan	nan	1	1	664	507	1	0	A02	0	0.081177996	0.327489134	0.223422599	1.583108278	0.001144427	0.005466545	0.000167849	0.003067063	0.603172095	0.314615743	0.001586938	0.007278554	0.001678492	0.021728847	0.00122997	0.004961957	0.00129146	0.009150915	0.00125124	0.007751583	0.000885023	0.003692683	0.000885023	0.003692683	0.000191248	0.001016468	0.000196496	0.004677895	0.001464866	0.012027924	400.4993853	400.3458443
7	25	0	nan	monochrome		0	HTA2_2h_HU 384 PerkinElmer CellCarrier	nan	nan	1	1	664	507	1	0	A02	0	0.029236286	0.138445109	0.053315022	0.308567947	0.001007095	0.004776074	6.10E-05	0.00125124	0.109705232	0.026911054	0.001220722	0.005981537	0.001235981	0.009597925	0.001044153	0.004944468	0.0010663	0.006171359	0.001083391	0.005859464	0.000823987	0.003845274	0.000823987	0.003845274	9.98E-05	0.000634076	9.25E-05	0.001597998	0.001129168	0.00749218	361.4925587	361.4832361
7	26	0	nan	monochrome		0	HTA2_2h_HU 384 PerkinElmer CellCarrier	nan	nan	1	1	664	507	1	0	A02	0	0.045181964	0.138872362	0.080613413	0.261799044	0.001480125	0.004486152	7.63E-05	0.000518807	0.069552004	0.083431199	0.001770047	0.005539025	0.001907378	0.006469825	0.001506065	0.004629079	0.001550258	0.005034597	0.001541161	0.004974441	0.001266499	0.003967346	0.001266499	0.003967346	0.000115011	0.00041984	0.000128479	0.000664508	0.001617456	0.005539025	588.1347719	588.2020167
7	27	0	nan	monochrome		0	HTA2_2h_HU 384 PerkinElmer CellCarrier	nan	nan	1	1	664	507	1	0	A02	0	0.056824598	0.198290995	0.138551919	0.675745799	0.001319905	0.00468452	7.63E-05	0.001831083	0.141832577	0.050424712	0.001724269	0.006118868	0.001724269	0.012756542	0.001352967	0.004721214	0.001413795	0.006895365	0.001434348	0.006271458	0.000991836	0.003830014	0.000991836	0.003830014	0.00015276	0.000600998	0.000145531	0.002458973	0.001495384	0.008949416	601.736674	601.688495
7	28	0	nan	monochrome		0	HTA2_2h_HU 384 PerkinElmer CellCarrier	nan	nan	1	1	664	507	1	0	A02	0	0.043472953	0.144609754	0.08221561	0.300587478	0.001281758	0.004592966	7.63E-05	0.000473029	0.054457189	0.037880638	0.001541161	0.005157549	0.001724269	0.006134127	0.00135853	0.004519055	0.00137026	0.005009791	0.001358053	0.004867628	0.001144427	0.003936828	0.001144427	0.003936828	0.000113388	0.00030975	0.000116769	0.000627592	0.001464866	0.005569543	605.4172235	605.3879385
7	29	0	nan	monochrome		0	HTA2_2h_HU 384 PerkinElmer CellCarrier	nan	nan	1	1	664	507	1	0	A02	0	0.103456168	0.393804845	0.311512932	2.071595358	0.001266499	0.005355917	0.000122072	0.003204395	0.570382186	0.161788263	0.001693751	0.007370108	0.001968414	0.019729916	0.001326361	0.00504878	0.001384502	0.00920709	0.001373312	0.008094911	0.001037613	0.003677424	0.001037613	0.003677424	0.000168714	0.000966927	0.000174976	0.004390694	0.001495384	0.013038834	61.3423953	61.8360145
7	30	0	nan	monochrome		0	HTA2_2h_HU 384 PerkinElmer CellCarrier	nan	nan	1	1	664	507	1	0	A02	0	0.095292592	0.282536058	0.30685893	1.169695606	0.001510643	0.004654002	0.000122072	0.001235981	0.148245256	0.325240133	0.001953155	0.005645838	0.002090486	0.010391394	0.001536977	0.004557033	0.001623592	0.006188866	0.001617456	0.005737392	0.001144427	0.003982605	0.001144427	0.003982605	0.000175958	0.000448698	0.00016843	0.001739392	0.001754788	0.007606622	41.92545997	41.48451524
7	31	0	nan	monochrome		0	HTA2_2h_HU 384 PerkinElmer CellCarrier	nan	nan	1	1	664	507	1	0	A02	0	0.062592508	0.215945682	0.179446097	1.012466637	0.001304646	0.004951553	0.000122072	0.002685588	0.22452018	0.100394072	0.001724269	0.00639353	0.001846342	0.015503166	0.001360707	0.004694471	0.001424175	0.00803545	0.001434348	0.007202258	0.001052873	0.003936828	0.001052873	0.003936828	0.000178781	0.000639085	0.000170265	0.003504079	0.001541161	0.010948348	49.09821429	48.97333916
7	32	0	nan	monochrome		0	HTA2_2h_HU 384 PerkinElmer CellCarrier	nan	nan	1	1	664	507	1	0	A02	0	0.02589456	0.114915697	0.039032578	0.185580228	0.001022354	0.004623484	6.10E-05	0.000549325	0.021691409	0.036805736	0.001327535	0.005569543	0.001327535	0.006317235	0.00107894	0.004788154	0.001084238	0.005155006	0.00109865	0.005172809	0.000854505	0.004119936	0.000854505	0.004119936	0.000111999	0.00041756	9.72E-05	0.000638315	0.001144427	0.005645838	506.589914	506.6368196
7	33	0	nan	monochrome		0	HTA2_2h_HU 384 PerkinElmer CellCarrier	nan	nan	1	1	664	507	1	0	A02	0	0.064576181	0.213946752	0.166994736	0.790112165	0.001495384	0.00531014	0.000122072	0.002304113	0.09931828	0.080885003	0.001754788	0.006637675	0.001937896	0.01248188	0.001501772	0.004975506	0.001605719	0.007597232	0.001602197	0.007507439	0.001205463	0.003860533	0.001205463	0.003860533	0.00013653	0.000815362	0.00015773	0.00266279	0.001724269	0.010131991	29.63578216	29.5571263
7	34	0	nan	monochrome		0	HTA2_2h_HU 384 PerkinElmer CellCarrier	nan	nan	1	1	664	507	1	0	A02	0	0.033890288	0.133302818	0.062134737	0.303608764	0.001144427	0.004699779	6.10E-05	0.00125124	0.029849962	0.074014585	0.001449607	0.006103609	0.001449607	0.009338521	0.001210367	0.004760815	0.001218328	0.005953113	0.001205463	0.005554284	0.001007095	0.003891051	0.001007095	0.003891051	0.000103817	0.000569978	0.000101594	0.001535946	0.001281758	0.007042039	617.8064833	617.8366085
7	35	0	nan	monochrome		0	HTA2_2h_HU 384 PerkinElmer CellCarrier	nan	nan	1	1	664	507	1	0	A02	0	0.03509575	0.137880525	0.067841611	0.329045554	0.001205463	0.004859999	7.63E-05	0.001281758	0.0478783	0.079624814	0.001495384	0.005813688	0.001510643	0.009155413	0.00125342	0.004924304	0.00128003	0.006208407	0.001281758	0.00577554	0.001083391	0.003891051	0.001083391	0.003891051	0.00010849	0.000597443	0.000104785	0.001566437	0.001358053	0.007408255	57.30904184	57.22648859
7	36	0	nan	monochrome		0	HTA2_2h_HU 384 PerkinElmer CellCarrier	nan	nan	1	1	664	507	1	0	A02	0	0.104341192	0.405004969	0.325154498	1.860242648	0.001205463	0.005260548	0.000114443	0.002075227	0.340229455	0.336413436	0.00170901	0.006576639	0.001724269	0.015533685	0.001272454	0.004939085	0.001327161	0.007592827	0.001304646	0.007232777	0.000991836	0.003875792	0.0009308	0.003875792	0.00014649	0.000696901	0.000154361	0.002690136	0.001449607	0.009540703	559.7857713	559.6699313
7	37	0	nan	monochrome		0	HTA2_2h_HU 384 PerkinElmer CellCarrier	nan	nan	1	1	664	507	1	0	A02	0	0.105714504	0.296482803	0.319478141	1.183276132	0.001594568	0.004856184	0.00016022	0.001434348	0.585867865	0.372490503	0.002075227	0.005569543	0.002243076	0.011581598	0.001651789	0.004632544	0.001765073	0.006537437	0.001823453	0.006126497	0.000991836	0.003875792	0.000991836	0.003875792	0.000272335	0.000466702	0.000264867	0.001949724	0.001968414	0.008041505	608.4423747	608.2971011
7	38	0	nan	monochrome		0	HTA2_2h_HU 384 PerkinElmer CellCarrier	nan	nan	1	1	664	507	1	0	A02	0	0.020263981	0.08223087	0.029144732	0.124711988	0.001075761	0.004417487	4.58E-05	0.000396735	0.044762237	0.031390342	0.00140383	0.005142291	0.00140383	0.005706874	0.001125777	0.004568382	0.001120951	0.004796615	0.001113909	0.004745556	0.000885023	0.0040589	0.000885023	0.0040589	0.000116715	0.000317118	0.000100705	0.000453228	0.001167315	0.005165179	573.5020942	573.5650312
7	39	0	nan	monochrome		0	HTA2_2h_HU 384 PerkinElmer CellCarrier	nan	nan	1	1	664	507	1	0	A02	0	0.024902724	0.094361794	0.03807126	0.153368433	0.001197833	0.00451667	7.63E-05	0.000549325	0.065878917	0.110374853	0.001449607	0.006027314	0.001464866	0.006576639	0.001245136	0.00471809	0.001269042	0.005112281	0.001281758	0.005065995	0.001037613	0.004028382	0.001037613	0.004028382	0.000111234	0.000523378	0.000116148	0.000781459	0.001342794	0.005661097	24.62725451	24.65704906
7	40	0	nan	monochrome		0	HTA2_2h_HU 384 PerkinElmer CellCarrier	nan	nan	1	1	664	507	1	0	A02	0	0.031540398	0.135652707	0.057526513	0.308522168	0.00109865	0.004867628	6.10E-05	0.001411459	0.068204737	0.087486684	0.001373312	0.006530861	0.001373312	0.00967422	0.001168163	0.005024174	0.00117401	0.006296371	0.001190204	0.006057832	0.000991836	0.003982605	0.000991836	0.003982605	9.64E-05	0.000728592	8.84E-05	0.001667055	0.00125124	0.007701991	38.51618037	38.46065581
7	41	0	nan	monochrome		0	HTA2_2h_HU 384 PerkinElmer CellCarrier	nan	nan	1	1	664	507	1	0	A02	0	0.045761807	0.167223625	0.099885557	0.44615855	0.001285573	0.004772259	9.16E-05	0.001266499	0.048022923	0.055141615	0.00155642	0.006042573	0.001617456	0.009170672	0.00130748	0.004777818	0.001368295	0.006111761	0.001373312	0.005966278	0.001037613	0.003936828	0.001037613	0.003936828	0.000109596	0.000662849	0.000125501	0.001543888	0.001464866	0.007309071	617.7245646	617.650159
7	42	0	nan	monochrome		0	HTA2_2h_HU 384 PerkinElmer CellCarrier	nan	nan	1	1	664	507	1	0	A02	0	0.037827115	0.194644087	0.087266346	0.593194488	0.000961318	0.005207141	6.10E-05	0.001739528	0.021748954	0.022691253	0.001129168	0.007278554	0.001205463	0.010955978	0.00099545	0.005122213	0.001026663	0.006978759	0.001037613	0.006805524	0.000854505	0.003845274	0.000854505	0.003845274	7.07E-05	0.000841784	8.31E-05	0.002035764	0.001083391	0.008670939	493.0260535	493.0473312
7	43	0	nan	monochrome		0	HTA2_2h_HU 384 PerkinElmer CellCarrier	nan	nan	1	1	664	507	1	0	A02	0	0.02105745	0.08162051	0.03025864	0.123521785	0.001121538	0.004318303	4.58E-05	0.000442511	0.055703965	0.029547903	0.001342794	0.005157549	0.001342794	0.005554284	0.001169858	0.004534473	0.001163794	0.004750838	0.001174945	0.004852369	0.001007095	0.004043641	0.0009308	0.004043641	8.85E-05	0.000355398	9.67E-05	0.000457535	0.001197833	0.005134661	35.13716591	35.22124768
7	44	0	nan	monochrome		0	HTA2_2h_HU 384 PerkinElmer CellCarrier	nan	nan	1	1	664	507	1	0	A02	0	0.028793774	0.111161978	0.046814679	0.197924778	0.001194018	0.004592966	7.63E-05	0.000694286	0.027802522	0.042611639	0.001464866	0.005539025	0.001480125	0.006958114	0.001251903	0.004833129	0.001265262	0.005349318	0.001266499	0.00530251	0.001068132	0.004074159	0.001068132	0.004074159	0.000104123	0.000402113	9.74E-05	0.000785414	0.001338979	0.005958648	14.45958279	14.45779046
7	45	0	nan	monochrome		0	HTA2_2h_HU 384 PerkinElmer CellCarrier	nan	nan	1	1	664	507	1	0	A02	0	0.086564431	0.33315023	0.215457389	1.222842772	0.001220722	0.005035477	9.16E-05	0.001792935	0.183933924	0.679799043	0.001754788	0.008316167	0.001800565	0.020187685	0.001311582	0.005047731	0.001321824	0.007502103	0.001312276	0.006607157	0.001052873	0.003814755	0.001052873	0.003814755	0.000160466	0.000891779	0.000150489	0.003324822	0.001419089	0.008922713	590.2941218	591.039993
7	46	0	nan	monochrome		0	HTA2_2h_HU 384 PerkinElmer CellCarrier	nan	nan	1	1	664	507	1	0	A02	0	0.040619516	0.143770507	0.07988098	0.306675828	0.001358053	0.004715038	7.63E-05	0.000762951	0.037833206	0.0537897	0.00155642	0.005874724	0.001724269	0.006958114	0.001353984	0.00479235	0.001426446	0.005476354	0.001434348	0.005477989	0.001113909	0.003967346	0.001113909	0.003967346	0.000123459	0.000525096	0.00014218	0.000875566	0.001510643	0.006195163	632.5572111	632.6405115
7	47	0	nan	monochrome		0	HTA2_2h_HU 384 PerkinElmer CellCarrier	nan	nan	1	1	664	507	1	0	A02	0	0.030563821	0.144914933	0.051514458	0.280231942	0.001007095	0.004760815	6.10E-05	0.001068132	0.020966506	0.035210062	0.001190204	0.006134127	0.001235981	0.008285649	0.001053925	0.004997067	0.001073218	0.005838165	0.001083391	0.005691615	0.000839246	0.003936828	0.000839246	0.003936828	8.56E-05	0.000649955	8.38E-05	0.001237004	0.001144427	0.007034409	560.7473341	560.6955622
7	48	0	nan	monochrome		0	HTA2_2h_HU 384 PerkinElmer CellCarrier	nan	nan	1	1	664	507	1	0	A02	0	0.021805142	0.10817121	0.032791638	0.180865192	0.000961318	0.004879072	3.81E-05	0.0009308	0.021754667	0.030013381	0.00109865	0.005874724	0.001174945	0.00717174	0.000991143	0.004916873	0.000993686	0.005480763	0.000999466	0.005340658	0.000762951	0.003952087	0.000762951	0.003952087	7.10E-05	0.000547355	7.58E-05	0.000936212	0.001037613	0.006374457	549.0595626	549.0374589
7	49	0	nan	monochrome		0	HTA2_2h_HU 384 PerkinElmer CellCarrier	nan	nan	1	1	664	507	1	0	A02	0	0.040787366	0.156389718	0.07988098	0.38558023	0.001205463	0.004699779	6.10E-05	0.001441978	0.103762251	0.041599915	0.001525902	0.006729229	0.001525902	0.008850233	0.001274605	0.004887179	0.001267952	0.006120321	0.001266499	0.006164645	0.001037613	0.004043641	0.001037613	0.004043641	0.000143649	0.000741293	0.000114921	0.001489795	0.00133135	0.007488365	583.9209169	583.9454272
7	50	0	nan	monochrome		0	HTA2_2h_HU 384 PerkinElmer CellCarrier	nan	nan	1	1	664	507	1	0	A02	0	0.037430381	0.161364161	0.077180133	0.423086907	0.001132982	0.00499733	6.10E-05	0.001457237	0.097556244	0.131552277	0.001342794	0.006637675	0.001373312	0.009979401	0.001169699	0.00504263	0.001187387	0.006509029	0.001205463	0.006210422	0.000900282	0.004089418	0.000900282	0.004089418	0.000106582	0.000712635	9.55E-05	0.001756349	0.00125124	0.007915618	477.8058521	478.0022361
7	51	0	nan	monochrome		0	HTA2_2h_HU 384 PerkinElmer CellCarrier	nan	nan	1	1	664	507	1	0	A02	0	0.033051041	0.150255592	0.063385977	0.393362332	0.001068132	0.005081255	7.63E-05	0.00218204	0.051550093	0.10135954	0.001419089	0.00733959	0.001419089	0.011902037	0.001139691	0.005181227	0.001152472	0.007152042	0.001144427	0.00686656	0.000900282	0.003875792	0.000900282	0.003875792	0.00010975	0.000977856	0.00010221	0.002429979	0.001220722	0.009189746	581.3772268	581.3145584
7	52	0	nan	monochrome		0	HTA2_2h_HU 384 PerkinElmer CellCarrier	nan	nan	1	1	664	507	1	0	A02	0	0.044068055	0.204379343	0.102159152	0.752681779	0.001068132	0.005420768	7.63E-05	0.00296025	0.054473549	0.116943995	0.001297017	0.007461662	0.001571679	0.017242694	0.001101701	0.005109484	0.001147856	0.008457099	0.001144427	0.00779736	0.000915541	0.003799496	0.000915541	0.003799496	8.85E-05	0.000990565	0.000107795	0.003819828	0.001216907	0.011680781	501.532935	501.6959475
7	53	0	nan	monochrome		0	HTA2_2h_HU 384 PerkinElmer CellCarrier	nan	nan	1	1	664	507	1	0	A02	0	0.058686198	0.221561003	0.145159075	0.852964076	0.00125124	0.005020218	6.10E-05	0.002243076	0.041948458	0.117267682	0.001495384	0.006836042	0.001602197	0.014740216	0.001304138	0.004923578	0.001319628	0.007754219	0.001327535	0.006958114	0.001068132	0.00390631	0.001068132	0.00390631	8.96E-05	0.000716203	9.82E-05	0.003064532	0.001373312	0.010177768	582.2471355	582.1660674
7	54	0	nan	monochrome		0	HTA2_2h_HU 384 PerkinElmer CellCarrier	nan	nan	1	1	664	507	1	0	A02	0	0.050827802	0.232822161	0.155352102	1.210925472	0.001167315	0.005424582	0.000213626	0.004180972	0.270765448	0.218871004	0.001571679	0.008545052	0.001815824	0.023498895	0.001155177	0.005291413	0.001362738	0.010622153	0.001358053	0.009063859	0.000732433	0.003555352	0.000732433	0.003555352	0.000210471	0.001237683	0.000265074	0.00566509	0.001617456	0.01451133	333.3833612	333.6979889
7	55	0	nan	monochrome		0	HTA2_2h_HU 384 PerkinElmer CellCarrier	nan	nan	1	1	664	507	1	0	A02	0	0.029617761	0.148088811	0.052018006	0.310414288	0.001022354	0.005065995	6.10E-05	0.001434348	0.058866825	0.084091239	0.001174945	0.006973373	0.001205463	0.009719997	0.001057777	0.005288886	0.001083708	0.006466964	0.00109865	0.006301976	0.000869764	0.003891051	0.000869764	0.003891051	8.41E-05	0.000784154	8.65E-05	0.00163924	0.001144427	0.007858397	477.2739806	477.296269
7	56	0	nan	monochrome		0	HTA2_2h_HU 384 PerkinElmer CellCarrier	nan	nan	1	1	664	507	1	0	A02	0	0.060914015	0.242267495	0.19829099	1.773403537	0.001358053	0.005951019	0.000228885	0.006408789	0.182305546	0.133693344	0.001724269	0.008453499	0.002288853	0.034607463	0.001324218	0.005266685	0.001599121	0.014301641	0.001571679	0.011123827	0.000946059	0.003631647	0.000946059	0.003631647	0.000180629	0.00133601	0.000308978	0.009525182	0.001815824	0.021560999	312.2613313	312.473705
7	57	0	nan	monochrome		0	HTA2_2h_HU 384 PerkinElmer CellCarrier	nan	nan	1	1	664	507	1	0	A02	0	0.063080797	0.219592591	0.142488746	0.74074923	0.001342794	0.004562448	9.16E-05	0.002059968	0.105452112	0.388524377	0.001617456	0.006836042	0.001815824	0.015671015	0.001371322	0.004773752	0.001424887	0.007407492	0.001419089	0.006286717	0.001037613	0.003982605	0.001037613	0.003982605	0.000138418	0.000781902	0.000141618	0.003244238	0.001525902	0.009872587	609.4249304	609.7749717
7	58	0	nan	monochrome		0	HTA2_2h_HU 384 PerkinElmer CellCarrier	nan	nan	1	1	664	507	1	0	A02	0	0.051651789	0.179964908	0.124010071	0.551537357	0.001293202	0.004718853	0.000137331	0.001533532	0.22755176	0.091045782	0.00187686	0.006118868	0.00187686	0.009903105	0.001359258	0.004735919	0.001425403	0.00633951	0.001434348	0.006157015	0.001052873	0.003814755	0.000976577	0.003814755	0.000200774	0.000617412	0.000190059	0.001735375	0.001560235	0.007766842	80.48886428	80.76857103
7	59	0	nan	monochrome		0	HTA2_2h_HU 384 PerkinElmer CellCarrier	nan	nan	1	1	664	507	1	0	A02	0	0.051880674	0.199160757	0.117204547	0.747783633	0.001297017	0.005233845	9.16E-05	0.003227283	0.11875013	0.178220689	0.001724269	0.008148318	0.001724269	0.016861219	0.001365281	0.005241073	0.001378877	0.008797455	0.001388571	0.007888915	0.001083391	0.003814755	0.001083391	0.003814755	0.000146265	0.001104838	0.000129854	0.003961474	0.001464866	0.011753262	592.6034371	592.8950333
7	60	0	nan	monochrome		0	HTA2_2h_HU 384 PerkinElmer CellCarrier	nan	nan	1	1	664	507	1	0	A02	0	0.068299382	0.251773866	0.198657206	1.427344176	0.001377127	0.005512322	0.000167849	0.004730297	0.239977205	0.183530472	0.001800565	0.007202258	0.00202945	0.026291294	0.001365988	0.005035477	0.001539978	0.011064684	0.00155642	0.009254597	0.0009308	0.003555352	0.0009308	0.003555352	0.000225116	0.001124063	0.000251562	0.006571523	0.00170901	0.016021973	88.35747753	88.50662277
7	61	0	nan	monochrome		0	HTA2_2h_HU 384 PerkinElmer CellCarrier	nan	nan	1	1	664	507	1	0	A02	0	0.058884565	0.191165031	0.15413138	1.018020919	0.001464866	0.005039292	9.92E-05	0.003936828	0.055440925	0.070087239	0.001724269	0.006118868	0.001815824	0.02432288	0.001472114	0.004779126	0.001556883	0.01028304	0.00156405	0.008316167	0.001220722	0.00373846	0.001220722	0.00373846	0.000127346	0.000750367	0.00013654	0.006141783	0.001651789	0.014595255	76.08533809	76.0798609
7	62	0	nan	monochrome		0	HTA2_2h_HU 384 PerkinElmer CellCarrier	nan	nan	1	1	664	507	1	0	A02	0	0.062470436	0.210391398	0.151995117	0.891874583	0.001285573	0.004741741	9.92E-05	0.002555886	0.221745969	0.038910503	0.001754788	0.005981537	0.001754788	0.018387122	0.001388232	0.004675364	0.001394451	0.008182336	0.001380941	0.006912337	0.001068132	0.003799496	0.001068132	0.003799496	0.000182471	0.000615068	0.000149492	0.004083266	0.001495384	0.010658427	70.05642004	69.86759397
7	63	0	nan	monochrome		0	HTA2_2h_HU 384 PerkinElmer CellCarrier	nan	nan	1	1	664	507	1	0	A02	0	0.116441596	0.542305649	0.359349966	2.868848741	0.001052873	0.005485618	0.00015259	0.003234913	1.131123844	0.365695995	0.001525902	0.00842298	0.00187686	0.023620967	0.001130501	0.005265103	0.001222279	0.009757989	0.001205463	0.008468757	0.000793469	0.003555352	0.000793469	0.003555352	0.000164126	0.001142459	0.000214457	0.005023513	0.001358053	0.013237202	224.3527389	223.5995585
7	64	0	nan	monochrome		0	HTA2_2h_HU 384 PerkinElmer CellCarrier	nan	nan	1	1	664	507	1	0	A02	0	0.070145724	0.279285883	0.199877928	1.318837281	0.001220722	0.005062181	9.92E-05	0.001823453	0.044201021	1.070749856	0.00155642	0.007934691	0.001892119	0.023834592	0.001230627	0.004899752	0.001306392	0.008619852	0.001304646	0.006477455	0.0009308	0.003799496	0.0009308	0.003799496	0.000143555	0.000871065	0.000151641	0.00518911	0.001415274	0.010543984	529.0022139	528.7001736
7	65	0	nan	monochrome		0	HTA2_2h_HU 384 PerkinElmer CellCarrier	nan	nan	1	1	664	507	1	0	A02	0	0.042008087	0.215152212	0.09391928	1.016769669	0.001071946	0.005195697	9.16E-05	0.004875258	0.153383352	0.099653421	0.001449607	0.009414816	0.001449607	0.032288089	0.001105476	0.0056619	0.001159497	0.012552712	0.001159686	0.008957046	0.000869764	0.00343328	0.000869764	0.00343328	0.000136781	0.001850286	0.00013123	0.008412679	0.00125124	0.01715877	221.0979691	220.9028424
7	66	0	nan	monochrome		0	HTA2_2h_HU 384 PerkinElmer CellCarrier	nan	nan	1	1	664	507	1	0	A02	0	0.040451667	0.18617533	0.082230869	0.558693837	0.001083391	0.004821851	6.10E-05	0.00250248	0.134721739	0.084036102	0.001342794	0.007873655	0.001342794	0.014480812	0.001123657	0.005171537	0.001142095	0.007759637	0.001159686	0.00717174	0.000885023	0.003692683	0.000885023	0.003692683	0.000116994	0.001101568	0.000108902	0.003152025	0.001220722	0.010818646	519.0122472	518.9151145
7	67	0	nan	monochrome		0	HTA2_2h_HU 384 PerkinElmer CellCarrier	nan	nan	1	1	664	507	1	0	A02	0	0.030869001	0.109208822	0.045334554	0.166475933	0.001316091	0.00460441	6.87E-05	0.000457771	0.030085908	0.049765309	0.001571679	0.005416953	0.001754788	0.006301976	0.00134213	0.00474821	0.001373774	0.005044725	0.001365682	0.005073625	0.001144427	0.004104677	0.001144427	0.004104677	0.000101165	0.000392312	0.000126192	0.000582452	0.001468681	0.005416953	566.1137664	566.1363886
7	68	0	nan	monochrome		0	HTA2_2h_HU 384 PerkinElmer CellCarrier	nan	nan	1	1	664	507	1	0	A02	0	0.036133364	0.132249946	0.070725566	0.299015799	0.00125124	0.004581521	9.92E-05	0.001052873	0.090526608	0.092775804	0.001571679	0.005874724	0.001647974	0.00794995	0.001290477	0.004723212	0.001334445	0.005641808	0.001342794	0.005577173	0.001022354	0.003967346	0.001022354	0.003967346	0.000143805	0.000527099	0.000135141	0.00115348	0.001441978	0.006725414	273.381014	273.2657175
7	69	0	nan	monochrome		0	HTA2_2h_HU 384 PerkinElmer CellCarrier	nan	nan	1	1	664	507	1	0	A02	0	0.046463722	0.200061039	0.118043793	0.995208673	0.001373312	0.005737392	0.00015259	0.005569543	0.232534951	0.182246158	0.001739528	0.009338521	0.00187686	0.027679866	0.001327535	0.00571603	0.001475547	0.012440108	0.001510643	0.010528726	0.000900282	0.003402762	0.000900282	0.003402762	0.000224202	0.001546163	0.000227794	0.007481195	0.001663233	0.018448157	358.5073681	358.5964643
7	70	0	nan	monochrome		0	HTA2_2h_HU 384 PerkinElmer CellCarrier	nan	nan	1	1	664	507	1	0	A02	0	0.024719615	0.122316323	0.040299077	0.225009541	0.000976577	0.0049897	9.16E-05	0.00109865	0.08426966	0.052870989	0.001190204	0.006256199	0.001358053	0.008255131	0.001029984	0.005096513	0.001060502	0.005921304	0.001052873	0.005691615	0.000823987	0.004028382	0.000823987	0.004028382	9.92E-05	0.000633892	0.000121203	0.001237115	0.001152056	0.007049668	272.5217721	272.4504951
7	71	0	nan	monochrome		0	HTA2_2h_HU 384 PerkinElmer CellCarrier	nan	nan	1	1	664	507	1	0	A02	0	0.026489662	0.115083547	0.042175937	0.201724275	0.001060502	0.004562448	4.58E-05	0.00077821	0.032966493	0.011142827	0.00125124	0.005722133	0.001266499	0.006805524	0.001103736	0.004795148	0.001109893	0.005308534	0.001129168	0.005401694	0.000900282	0.004089418	0.000900282	0.004089418	9.15E-05	0.000479856	8.49E-05	0.000803245	0.001167315	0.00608072	291.7926918	291.7906203
7	72	0	nan	monochrome		0	HTA2_2h_HU 384 PerkinElmer CellCarrier	nan	nan	1	1	664	507	1	0	A02	0	0.088212406	0.362584887	0.2312047	1.590341056	0.001113909	0.005294881	0.000167849	0.002410925	0.718177549	0.100315837	0.001632715	0.00794995	0.001739528	0.024139773	0.001242428	0.005106829	0.001291646	0.008884587	0.001266499	0.007377737	0.000915541	0.003616388	0.000885023	0.003616388	0.000180813	0.000941653	0.000207319	0.004819344	0.001453422	0.011135271	367.6612988	368.1724379
7	73	0	nan	monochrome		0	HTA2_2h_HU 384 PerkinElmer CellCarrier	nan	nan	1	1	664	507	1	0	A02	0	0.062485695	0.210528729	0.181918059	0.824734889	0.001419089	0.004966812	0.000167849	0.0018616	0.012052467	0.116282757	0.001724269	0.006485085	0.00233463	0.012603953	0.001420129	0.004784744	0.001595772	0.007234517	0.001602197	0.006698711	0.001144427	0.003875792	0.001144427	0.003875792	0.000143747	0.000624684	0.000221446	0.002522131	0.001754788	0.009102006	431.7308338	431.6270976
7	74	0	nan	monochrome		0	HTA2_2h_HU 384 PerkinElmer CellCarrier	nan	nan	1	1	664	507	1	0	A02	0	0.048798352	0.178851	0.108644236	0.541695285	0.001316091	0.004947738	8.39E-05	0.002044709	0.043893567	0.105264663	0.001571679	0.006942855	0.001800565	0.011627375	0.00135551	0.004968083	0.001410964	0.007035004	0.00140383	0.006797894	0.001144427	0.00373846	0.001144427	0.00373846	0.000110942	0.000842126	0.000130607	0.002328765	0.001480125	0.009308003	178.8664326	178.9881127
7	75	0	nan	monochrome		0	HTA2_2h_HU 384 PerkinElmer CellCarrier	nan	nan	1	1	664	507	1	0	A02	0	0.054932479	0.228671706	0.151873045	1.128648825	0.001312276	0.005539025	0.000198367	0.005096514	0.233803663	0.105518794	0.001663233	0.008514535	0.001922637	0.022751201	0.001307916	0.005444564	0.001488951	0.011065185	0.001510643	0.009796293	0.000854505	0.003631647	0.000854505	0.003631647	0.000201013	0.001413026	0.000249192	0.00576777	0.001686122	0.016006714	192.7926253	192.5353676
7	76	0	nan	monochrome		0	HTA2_2h_HU 384 PerkinElmer CellCarrier	nan	nan	1	1	664	507	1	0	A02	0	0.105333028	0.295124748	0.388052186	1.449835987	0.001739528	0.005279622	0.000289921	0.002075227	0.318191841	0.411023447	0.002304112	0.006347753	0.003021286	0.015228504	0.00175555	0.004918746	0.002064107	0.007711894	0.002044709	0.007187	0.001373312	0.004028382	0.001373312	0.004028382	0.00020271	0.000665072	0.000360746	0.002910748	0.002319371	0.009628443	349.831151	349.8981319
7	77	0	nan	monochrome		0	HTA2_2h_HU 384 PerkinElmer CellCarrier	nan	nan	1	1	664	507	1	0	A02	0	0.071213855	0.200411997	0.183291371	1.138094156	0.001712825	0.004978256	0.000167849	0.004715038	0.078640672	0.100579239	0.002349889	0.008072022	0.002456703	0.029526208	0.001780346	0.0050103	0.001889602	0.011732929	0.001861601	0.00889601	0.00140383	0.003646906	0.00140383	0.003646906	0.000229099	0.001202986	0.000240984	0.007691433	0.002056153	0.016491188	278.0713453	278.0992693
7	78	0	nan	monochrome		0	HTA2_2h_HU 384 PerkinElmer CellCarrier	nan	nan	1	1	664	507	1	0	A02	0	0.053955901	0.1825742	0.122529946	0.54895858	0.00155642	0.005447471	0.000183108	0.002136263	0.090668208	0.100094305	0.002044709	0.007263294	0.002349889	0.013015945	0.001586938	0.005369829	0.001725774	0.007731811	0.001754788	0.007194629	0.001190204	0.003845274	0.001190204	0.003845274	0.000193509	0.000886395	0.000240001	0.002698908	0.001880674	0.009880217	30.35641345	30.20877807
7	79	0	nan	monochrome		0	HTA2_2h_HU 384 PerkinElmer CellCarrier	nan	nan	1	1	664	507	1	0	A02	0	0.049317159	0.168993671	0.110566873	0.505897623	0.001419089	0.004943923	0.000106813	0.001777676	0.08871376	0.044094575	0.001739528	0.006500343	0.001968414	0.011413748	0.001450505	0.004970402	0.001514615	0.006930104	0.001525902	0.006431678	0.00109865	0.003784237	0.001022354	0.003784237	0.00015561	0.000711434	0.000175477	0.002220265	0.001632715	0.00866331	17.32293679	17.34366893
7	80	0	nan	monochrome		0	HTA2_2h_HU 384 PerkinElmer CellCarrier	nan	nan	1	1	664	507	1	0	A02	0	0.048386358	0.181765473	0.112993057	0.586022744	0.001297017	0.005031663	0.000122072	0.002006561	0.116324472	0.155823807	0.001617456	0.007537957	0.001831083	0.01327535	0.001344066	0.005049041	0.001430292	0.007418009	0.001449607	0.006836042	0.00109865	0.003707942	0.00109865	0.003707942	0.000141432	0.000893748	0.000167765	0.002709929	0.001541161	0.009178302	273.021472	272.7921104
7	81	0	nan	monochrome		0	HTA2_2h_HU 384 PerkinElmer CellCarrier	nan	nan	1	1	664	507	1	0	A02	0	0.045639734	0.161577787	0.092454414	0.404592975	0.001342794	0.004947738	9.92E-05	0.001419089	0.07906807	0.04767249	0.001678492	0.00624094	0.001678492	0.009246968	0.001383022	0.004896297	0.001422376	0.006224507	0.001434348	0.006210422	0.001052873	0.003921569	0.001052873	0.003921569	0.000160558	0.000629591	0.000148123	0.001564423	0.001541161	0.007782102	247.0894537	247.1320385
7	82	0	nan	monochrome		0	HTA2_2h_HU 384 PerkinElmer CellCarrier	nan	nan	1	1	664	507	1	0	A02	0	0.049408713	0.199114981	0.128664073	1.025284202	0.001266499	0.005420768	0.000137331	0.004646372	0.21334514	0.314626274	0.001632715	0.008072022	0.001785306	0.024551766	0.001300229	0.005239868	0.001383485	0.011024561	0.001419089	0.009452964	0.000961318	0.003524834	0.000961318	0.003524834	0.00019324	0.001121619	0.000181451	0.00630377	0.001510643	0.016464484	343.28463	343.5354804
9	1	0	nan	monochrome		0	HTA2_2h_HU 384 PerkinElmer CellCarrier	nan	nan	1	1	664	507	1	0	A02	0	0.02684062	0.088029299	0.040161746	0.137193869	0.001289387	0.004325933	6.10E-05	0.000289922	0.035337978	0.005082573	0.001495384	0.004974441	0.00155642	0.005142291	0.001342031	0.004401465	0.001338725	0.004573129	0.001342794	0.004608225	0.001174945	0.00390631	0.001113909	0.00390631	7.61E-05	0.000271614	9.34E-05	0.000339678	0.00141146	0.004905776	138.2082067	138.1951952
9	2	0	nan	monochrome		0	HTA2_2h_HU 384 PerkinElmer CellCarrier	nan	nan	1	1	664	507	1	0	A02	0	0.025192645	0.079957277	0.032745861	0.104722669	0.001338979	0.004322118	8.39E-05	0.000289921	0.018185843	0.002501078	0.001571679	0.004928664	0.001647974	0.005157549	0.001399591	0.004442071	0.001423733	0.00455316	0.001441978	0.004509041	0.00125124	0.004089418	0.00125124	0.004089418	8.98E-05	0.000249432	0.000100558	0.000316473	0.001503014	0.004882887	427.8089469	427.8251493
9	3	0	nan	monochrome		0	HTA2_2h_HU 384 PerkinElmer CellCarrier	nan	nan	1	1	664	507	1	0	A02	0	0.114869917	0.334813465	0.404089418	1.758037713	0.001541161	0.004840925	0.000129702	0.001937896	0.146740203	0.207983921	0.002105745	0.006027314	0.002243076	0.016144045	0.001573561	0.004586486	0.00167672	0.007294762	0.001663233	0.006622416	0.001235981	0.003814755	0.001235981	0.003814755	0.00016873	0.000448592	0.000187675	0.002879409	0.001800565	0.00904097	466.2374443	466.2189423
9	4	0	nan	monochrome		0	HTA2_2h_HU 384 PerkinElmer CellCarrier	nan	nan	1	1	664	507	1	0	A02	0	0.063660639	0.191866945	0.157198444	0.665629063	0.001617456	0.004898146	0.000137331	0.002426184	0.147627358	0.138051985	0.002121004	0.007202258	0.002121004	0.012878614	0.001632324	0.004919665	0.001746649	0.007395878	0.001754788	0.007202258	0.001297017	0.003753719	0.001297017	0.003753719	0.000176551	0.000843519	0.000191468	0.002646712	0.001899748	0.009628443	515.0978451	514.9593554
9	5	0	nan	monochrome		0	HTA2_2h_HU 384 PerkinElmer CellCarrier	nan	nan	1	1	664	507	1	0	A02	0	0.090989548	0.255710694	0.290699626	1.730312066	0.001724269	0.005233845	0.000167849	0.004684519	0.108841627	0.102077219	0.002121004	0.008194095	0.002487221	0.029221026	0.001716784	0.00482473	0.001912498	0.011383632	0.001907378	0.00935378	0.001281758	0.00373846	0.001281758	0.00373846	0.000169933	0.000938235	0.000241678	0.006897356	0.002075227	0.016235599	122.1676028	122.0267558
9	6	0	nan	monochrome		0	HTA2_2h_HU 384 PerkinElmer CellCarrier	nan	nan	1	1	664	507	1	0	A02	0	0.123506523	0.342290387	0.438941024	1.902311767	0.001602197	0.004821851	0.000114443	0.002052339	0.134618614	0.512306598	0.001998932	0.005966278	0.002227817	0.013550011	0.001625086	0.004503821	0.001707942	0.007401991	0.00171664	0.006523232	0.001266499	0.003814755	0.001266499	0.003814755	0.000150029	0.000511564	0.000174543	0.002931805	0.001831083	0.009811552	531.7640965	531.9412038
9	7	0	nan	monochrome		0	HTA2_2h_HU 384 PerkinElmer CellCarrier	nan	nan	1	1	664	507	1	0	A02	0	0.072144656	0.204257271	0.189501793	0.73337912	0.001480125	0.004333562	7.63E-05	0.001281758	0.013759796	0.407568282	0.001785306	0.005630579	0.001937896	0.010666057	0.001534993	0.004345899	0.001566131	0.006060984	0.00155642	0.005470359	0.001342794	0.003189136	0.001342794	0.003189136	0.000111451	0.000556854	0.000112951	0.002022925	0.001628901	0.007675288	515.9416217	516.1837002
9	8	0	nan	monochrome		0	HTA2_2h_HU 384 PerkinElmer CellCarrier	nan	nan	1	1	664	507	1	0	A02	0	0.093629358	0.275333797	0.336980239	1.562172902	0.001632715	0.005008774	0.000175479	0.002410925	0.074615595	0.59237453	0.001953155	0.006225681	0.002288853	0.016144045	0.001560489	0.004588897	0.001782964	0.008265465	0.001777676	0.006675822	0.00125124	0.003616388	0.00125124	0.003616388	0.000148801	0.000633846	0.00022347	0.003880535	0.001964599	0.011593042	382.2772596	382.3359153
9	9	0	nan	monochrome		0	HTA2_2h_HU 384 PerkinElmer CellCarrier	nan	nan	1	1	664	507	1	0	A02	0	0.085755703	0.23956665	0.257389181	1.584847806	0.001693751	0.005264363	0.000106813	0.004119936	0.072251575	0.267749868	0.001907378	0.006469825	0.002380407	0.028442817	0.001715114	0.004791333	0.0018126	0.0111609	0.001800565	0.008636607	0.001464866	0.003723201	0.001464866	0.003723201	0.000106245	0.000764494	0.000167329	0.007028984	0.001907378	0.016556039	397.4190183	397.5736595
9	10	0	nan	monochrome		0	HTA2_2h_HU 384 PerkinElmer CellCarrier	nan	nan	1	1	664	507	1	0	A02	0	0.103990234	0.305821324	0.348226139	1.554390809	0.001525902	0.00490959	9.16E-05	0.001945525	0.050229747	0.234013075	0.001907378	0.005874724	0.002105745	0.015106432	0.001552093	0.004564497	0.001619656	0.007229725	0.001602197	0.006683452	0.001297017	0.003952087	0.001297017	0.003952087	0.000133046	0.000448606	0.000138108	0.002755504	0.001712825	0.00873579	573.6582095	573.631068
9	11	0	nan	monochrome		0	HTA2_2h_HU 384 PerkinElmer CellCarrier	nan	nan	1	1	664	507	1	0	A02	0	0.064499886	0.199282829	0.210086213	1.078492419	0.001609827	0.005020218	0.000183108	0.003021286	0.196056819	0.225842278	0.001907378	0.006317235	0.002441444	0.02027924	0.001535712	0.004744829	0.001780392	0.009139766	0.001770047	0.007721065	0.00109865	0.003799496	0.00109865	0.003799496	0.000214399	0.000582599	0.000296163	0.004764304	0.001983673	0.012611581	386.9837304	387.0725817
9	12	0	nan	monochrome		0	HTA2_2h_HU 384 PerkinElmer CellCarrier	nan	nan	1	1	664	507	1	0	A02	0	0.0421149	0.131471735	0.070313573	0.235599304	0.001297017	0.0042916	8.39E-05	0.000358587	0.130125312	0.032174123	0.001678492	0.004913405	0.001678492	0.005218585	0.00140383	0.004382391	0.001378698	0.004619594	0.001380941	0.004631113	0.001174945	0.0040589	0.00109865	0.0040589	0.000138176	0.000234162	0.000123442	0.000359648	0.001449607	0.0049897	124.6226128	124.6672927
9	13	0	nan	monochrome		0	HTA2_2h_HU 384 PerkinElmer CellCarrier	nan	nan	1	1	664	507	1	0	A02	0	0.059067674	0.209933627	0.161120012	0.922224775	0.001472496	0.005561914	0.000167849	0.003723201	0.116738957	0.067113918	0.00170901	0.007660029	0.002227817	0.017212177	0.001476692	0.005248341	0.001644082	0.009410457	0.001647974	0.008773938	0.001220722	0.003555352	0.001220722	0.003555352	0.000117578	0.001053535	0.000204039	0.004196568	0.001800565	0.013328756	144.2783408	144.3302227
9	14	0	nan	monochrome		0	HTA2_2h_HU 384 PerkinElmer CellCarrier	nan	nan	1	1	664	507	1	0	A02	0	0.128206302	0.455252929	0.422354467	2.258670967	0.001373312	0.005119402	0.00016022	0.002395666	0.615836982	0.52192798	0.002075227	0.007507439	0.002578775	0.01950103	0.001393547	0.004948401	0.001570091	0.008396546	0.001518273	0.007110704	0.001083391	0.003555352	0.001083391	0.003555352	0.000159707	0.000832961	0.000278069	0.004027141	0.001705196	0.010944533	185.0575165	185.2431193
9	15	0	nan	monochrome		0	HTA2_2h_HU 384 PerkinElmer CellCarrier	nan	nan	1	1	664	507	1	0	A02	0	0.046997787	0.187853823	0.114579995	0.67505914	0.001220722	0.005539025	7.63E-05	0.002197299	0.119583071	0.075572643	0.001525902	0.006500343	0.001541161	0.01232929	0.00127021	0.00507713	0.001302045	0.007671127	0.001312276	0.007675288	0.001052873	0.003891051	0.001037613	0.003891051	0.000112097	0.000797146	0.000110028	0.002612403	0.001373312	0.00999466	464.5452124	464.512613
9	16	0	nan	monochrome		0	HTA2_2h_HU 384 PerkinElmer CellCarrier	nan	nan	1	1	664	507	1	0	A02	0	0.108323796	0.283497373	0.421149004	1.441779225	0.001678492	0.004440376	0.000167849	0.001495384	0.105728618	0.528399907	0.001922637	0.00576791	0.002487221	0.011291676	0.00164127	0.004295415	0.001847145	0.006323593	0.001815824	0.005798428	0.00125124	0.00328069	0.00125124	0.00328069	0.000131508	0.000538357	0.000234146	0.002117347	0.002014191	0.007995727	502.3323188	502.0635326
9	17	0	nan	monochrome		0	HTA2_2h_HU 384 PerkinElmer CellCarrier	nan	nan	1	1	664	507	1	0	A02	0	0.032852674	0.122850387	0.057190814	0.266071568	0.001220722	0.005111773	9.16E-05	0.001342794	0.075512968	0.082646994	0.001602197	0.00576791	0.001602197	0.00920119	0.001314107	0.004914015	0.001299791	0.006047081	0.001312276	0.005706874	0.001052873	0.003860533	0.001052873	0.003860533	0.000128054	0.00064601	0.000119632	0.00149058	0.001388571	0.007263294	527.7433298	527.8506624
9	18	0	nan	monochrome		0	HTA2_2h_HU 384 PerkinElmer CellCarrier	nan	nan	1	1	664	507	1	0	A02	0	0.10202182	0.347905708	0.253681239	1.288715971	0.001358053	0.004730297	0.000167849	0.002136263	0.619125512	1.154186575	0.002121004	0.009002823	0.00233463	0.020981155	0.001457455	0.004970082	0.001585508	0.008054475	0.001495384	0.006637675	0.001129168	0.003524834	0.001129168	0.003524834	0.000207605	0.001087194	0.000284202	0.004356635	0.001800565	0.009277485	296.1014737	295.5636545
9	19	0	nan	monochrome		0	HTA2_2h_HU 384 PerkinElmer CellCarrier	nan	nan	1	1	664	507	1	0	A02	0	0.058686198	0.199420162	0.145891508	0.741817363	0.001342794	0.004791333	9.16E-05	0.002258335	0.064576194	0.024004485	0.001678492	0.006515603	0.001724269	0.012237736	0.00139729	0.004748099	0.001430309	0.007272719	0.001434348	0.006881819	0.001129168	0.003768978	0.001129168	0.003768978	0.000129312	0.000714339	0.000126605	0.00258772	0.001525902	0.009460594	490.8619391	490.8422092
9	20	0	nan	monochrome		0	HTA2_2h_HU 384 PerkinElmer CellCarrier	nan	nan	1	1	664	507	1	0	A02	0	0.077241169	0.202792406	0.226077668	1.060959805	0.001865415	0.00515755	0.000144961	0.003196765	0.16943021	0.180375981	0.002212558	0.006408789	0.002609293	0.020416571	0.001839075	0.004828391	0.002000687	0.009389025	0.002006561	0.007782101	0.001419089	0.003723201	0.001419089	0.003723201	0.000182752	0.000705933	0.000231546	0.00486163	0.002178225	0.013347829	240.100567	240.3475622
9	21	0	nan	monochrome		0	HTA2_2h_HU 384 PerkinElmer CellCarrier	nan	nan	1	1	664	507	1	0	A02	0	0.108979934	0.325429168	0.29266804	1.229510968	0.001525902	0.004631113	0.000122072	0.00155642	0.244580344	0.712273025	0.001922637	0.006637675	0.002166781	0.016495002	0.001556856	0.004648988	0.001635017	0.006868776	0.001632715	0.006050202	0.001113909	0.003830014	0.001113909	0.003830014	0.000182598	0.000627233	0.00017417	0.002901579	0.001758602	0.008010987	604.2427007	603.852574
9	22	0	nan	monochrome		0	HTA2_2h_HU 384 PerkinElmer CellCarrier	nan	nan	1	1	664	507	1	0	A02	0	0.045334554	0.183627073	0.104188601	0.771099421	0.001220722	0.004943923	7.63E-05	0.003448539	0.132410353	0.050191293	0.001586938	0.007248036	0.001586938	0.022400245	0.001259293	0.005100752	0.001302358	0.009638743	0.001312276	0.00779736	0.001052873	0.003707942	0.001052873	0.003707942	0.00014162	0.00107814	0.000123991	0.00534386	0.001388571	0.01341268	483.566198	483.4867218
9	23	0	nan	monochrome		0	HTA2_2h_HU 384 PerkinElmer CellCarrier	nan	nan	1	1	664	507	1	0	A02	0	0.045670253	0.180086981	0.092744335	0.470893424	0.001235981	0.004943923	6.10E-05	0.001632716	0.026490811	0.058708621	0.001449607	0.00639353	0.001510643	0.010315099	0.001268618	0.005002416	0.001288116	0.006540186	0.001281758	0.006210422	0.001068132	0.003967346	0.001068132	0.003967346	9.23E-05	0.00076376	0.000102036	0.00183209	0.001358053	0.0081178	552.4318855	552.4741737
9	24	0	nan	monochrome		0	HTA2_2h_HU 384 PerkinElmer CellCarrier	nan	nan	1	1	664	507	1	0	A02	0	0.045151446	0.14592203	0.085069047	0.312397962	0.001434348	0.004562448	9.16E-05	0.000961318	0.051675174	0.086333256	0.001617456	0.006225681	0.001983673	0.00794995	0.001456498	0.004707162	0.00151909	0.005578535	0.001495384	0.005233845	0.001297017	0.004043641	0.001297017	0.004043641	9.23E-05	0.00056339	0.000139879	0.001185765	0.001617456	0.006607157	75.92430493	75.91862452
9	25	0	nan	monochrome		0	HTA2_2h_HU 384 PerkinElmer CellCarrier	nan	nan	1	1	664	507	1	0	A02	0	0.024658579	0.10722515	0.042938888	0.212634475	0.001075761	0.004806592	4.58E-05	0.000808728	0.035658993	0.031967362	0.001327535	0.005844206	0.001327535	0.007660029	0.001120845	0.00487387	0.001129971	0.005595644	0.001129168	0.005523766	0.000976577	0.004272526	0.000976577	0.004272526	9.06E-05	0.000445317	8.47E-05	0.000966448	0.001167315	0.006469826	457.0177683	456.9875852
9	26	0	nan	monochrome		0	HTA2_2h_HU 384 PerkinElmer CellCarrier	nan	nan	1	1	664	507	1	0	A02	0	0.074555581	0.219501034	0.232990005	1.593270783	0.001647974	0.005294881	0.000198367	0.004928664	0.219552624	0.143574625	0.00202945	0.006775006	0.002456703	0.031631954	0.001620773	0.004771762	0.001820234	0.012447428	0.001846342	0.009338521	0.001144427	0.003753719	0.001144427	0.003753719	0.000234735	0.000812697	0.000272115	0.008512537	0.00202945	0.018341344	509.1861288	508.8346789
9	27	0	nan	monochrome		0	HTA2_2h_HU 384 PerkinElmer CellCarrier	nan	nan	1	1	664	507	1	0	A02	0	0.045471885	0.16636912	0.104600595	0.512764178	0.001358053	0.005249104	0.000106813	0.001754788	0.029501453	0.144710848	0.001617456	0.006759747	0.001770047	0.01185626	0.001377936	0.005041488	0.001452786	0.007121725	0.001434348	0.006652934	0.001190204	0.003891051	0.001190204	0.003891051	9.91E-05	0.000715859	0.000140288	0.002343214	0.00155642	0.009262227	534.0065646	534.1323057
9	28	0	nan	monochrome		0	HTA2_2h_HU 384 PerkinElmer CellCarrier	nan	nan	1	1	664	507	1	0	A02	0	0.063599603	0.219745179	0.154711223	0.721141389	0.001434348	0.00514992	7.63E-05	0.001663233	0.014967562	0.120378212	0.001632715	0.006683452	0.00187686	0.012909133	0.001445446	0.004994209	0.001516777	0.007070014	0.001495384	0.006805524	0.001144427	0.00373846	0.001144427	0.00373846	9.43E-05	0.000756106	0.000129658	0.002270888	0.001609827	0.008667124	7.771969622	7.680215831
9	29	0	nan	monochrome		0	HTA2_2h_HU 384 PerkinElmer CellCarrier	nan	nan	1	1	664	507	1	0	A02	0	0.050034333	0.177065694	0.108964675	0.46359961	0.001373312	0.005035477	0.000106813	0.001281758	0.044697123	0.099767401	0.001647974	0.00639353	0.001785306	0.00889601	0.001389843	0.004918491	0.001472496	0.00626486	0.001464866	0.006332494	0.001129168	0.003860533	0.001129168	0.003860533	0.000129745	0.000650057	0.000146644	0.001519882	0.001602197	0.007583734	85.44237502	85.38713712
9	30	0	nan	monochrome		0	HTA2_2h_HU 384 PerkinElmer CellCarrier	nan	nan	1	1	664	507	1	0	A02	0	0.022583352	0.098847947	0.034424353	0.164309151	0.001007095	0.004470894	6.10E-05	0.000671397	0.014615902	0.015800416	0.00125124	0.005554284	0.001297017	0.006530861	0.001075398	0.004707045	0.001075761	0.005134661	0.001052873	0.005264363	0.0009308	0.003967346	0.0009308	0.003967346	8.10E-05	0.000499771	8.86E-05	0.000740515	0.001144427	0.005737392	438.4782801	438.4842125
9	31	0	nan	monochrome		0	HTA2_2h_HU 384 PerkinElmer CellCarrier	nan	nan	1	1	664	507	1	0	A02	0	0.030045014	0.149935154	0.051514458	0.307530335	0.000946059	0.004695964	6.87E-05	0.001274128	0.035928507	0.055313869	0.001159686	0.006210422	0.001205463	0.008957046	0.0010015	0.004997838	0.001010087	0.006030007	0.001037613	0.005920501	0.000839246	0.003967346	0.000839246	0.003967346	8.16E-05	0.000662128	8.34E-05	0.00145188	0.001071946	0.007240406	184.4641588	184.4077106
9	32	0	nan	monochrome		0	HTA2_2h_HU 384 PerkinElmer CellCarrier	nan	nan	1	1	664	507	1	0	A02	0	0.028381781	0.116899369	0.049881743	0.234409099	0.001068132	0.004608225	6.10E-05	0.000717174	0.135056168	0.089213427	0.001358053	0.005523766	0.001358053	0.007232776	0.001135271	0.004675975	0.001133676	0.00532748	0.001159686	0.005157549	0.000839246	0.004104677	0.000839246	0.004104677	0.000130266	0.000410603	0.000116463	0.000883441	0.001205463	0.006073091	383.2058734	383.1672959
9	33	0	nan	monochrome		0	HTA2_2h_HU 384 PerkinElmer CellCarrier	nan	nan	1	1	664	507	1	0	A02	0	0.035233082	0.137224387	0.071000229	0.33630885	0.001235981	0.004737926	9.16E-05	0.001449607	0.062624987	0.04411873	0.001525902	0.005996796	0.001525902	0.0090486	0.001258324	0.004900871	0.001314819	0.006227942	0.001327535	0.005996796	0.001113909	0.003875792	0.001113909	0.003875792	0.000102481	0.000613433	0.000111272	0.001556233	0.001426719	0.007721065	478.5637223	478.6350272
9	34	0	nan	monochrome		0	HTA2_2h_HU 384 PerkinElmer CellCarrier	nan	nan	1	1	664	507	1	0	A02	0	0.098207065	0.309529267	0.401617456	2.522484196	0.001586938	0.00561532	0.000198367	0.004135195	0.23474893	0.164066881	0.001922637	0.006424048	0.002487221	0.026153963	0.001534485	0.004836395	0.001792935	0.01126109	0.001754788	0.009094377	0.001190204	0.003768978	0.001190204	0.003768978	0.00015368	0.000669071	0.000281122	0.006439527	0.001998932	0.016281376	127.1702128	127.2030597
9	35	0	nan	monochrome		0	HTA2_2h_HU 384 PerkinElmer CellCarrier	nan	nan	1	1	664	507	1	0	A02	0	0.024551766	0.082825973	0.032471199	0.108201727	0.001213092	0.004104677	6.10E-05	6.10E-05	0.047553226	0.00786036	0.001373312	0.004333562	0.00140383	0.004333562	0.001227588	0.004141299	0.001248892	0.004161605	0.001266499	0.004150454	0.001037613	0.003952087	0.001037613	0.003952087	8.07E-05	8.54E-05	8.64E-05	9.05E-05	0.001319905	0.004242008	185.4971805	185.5461853
9	36	0	nan	monochrome		0	HTA2_2h_HU 384 PerkinElmer CellCarrier	nan	nan	1	1	664	507	1	0	A02	0	0.080521859	0.293019006	0.287846189	1.468513029	0.001342794	0.00546273	0.000259403	0.002594033	0.634810467	0.248548024	0.001770047	0.006988632	0.00233463	0.014068819	0.001342031	0.00488365	0.001581572	0.008068753	0.001586938	0.007980469	0.0009308	0.00373846	0.0009308	0.00373846	0.000221868	0.000838809	0.000338116	0.002892596	0.00187686	0.010620279	397.4043681	397.8078949
9	37	0	nan	monochrome		0	HTA2_2h_HU 384 PerkinElmer CellCarrier	nan	nan	1	1	664	507	1	0	A02	0	0.062119478	0.21129168	0.167208362	1.06602579	0.001510643	0.005447471	0.000122072	0.003631647	0.153174337	0.201636149	0.001785306	0.007354849	0.002166781	0.025253681	0.001479035	0.005030754	0.001607773	0.010250248	0.001632715	0.008285649	0.00109865	0.003692683	0.00109865	0.003692683	0.000182635	0.000943281	0.000203801	0.006054582	0.001739528	0.01466392	29.08350064	28.87043028
9	38	0	nan	monochrome		0	HTA2_2h_HU 384 PerkinElmer CellCarrier	nan	nan	1	1	664	507	1	0	A02	0	0.039200427	0.130617232	0.073655299	0.258686205	0.001266499	0.004303044	6.10E-05	0.00030518	0.061104819	0.067065236	0.001510643	0.004791333	0.001510643	0.005477989	0.001306681	0.004353908	0.001315273	0.004619397	0.001312276	0.004623484	0.001144427	0.004074159	0.001083391	0.004074159	9.98E-05	0.000215951	9.11E-05	0.000372916	0.001373312	0.004913405	138.4396105	138.5663894
9	39	0	nan	monochrome		0	HTA2_2h_HU 384 PerkinElmer CellCarrier	nan	nan	1	1	664	507	1	0	A02	0	0.095353628	0.273823155	0.340184634	1.905470388	0.001586938	0.00514992	0.000106813	0.003341726	0.059228167	0.27531655	0.001861601	0.006286717	0.002212558	0.022552835	0.001589227	0.004563719	0.001709471	0.009575228	0.001693751	0.007919433	0.001297017	0.003814755	0.001297017	0.003814755	0.000129382	0.000551583	0.000174523	0.005126861	0.001819638	0.013473717	43.27662151	43.21854654
9	40	0	nan	monochrome		0	HTA2_2h_HU 384 PerkinElmer CellCarrier	nan	nan	1	1	664	507	1	0	A02	0	0.029526207	0.096101323	0.040131228	0.133821626	0.001281758	0.004264897	6.10E-05	0.000198367	0.014738167	0.018325113	0.001586938	0.004776074	0.001586938	0.004974441	0.0013421	0.004368242	0.001337708	0.004460721	0.001342794	0.004425116	0.001205463	0.004013123	0.001174945	0.004013123	9.24E-05	0.000211194	9.13E-05	0.000252715	0.001396201	0.004715038	585.7874525	585.7841505
9	41	0	nan	monochrome		0	HTA2_2h_HU 384 PerkinElmer CellCarrier	nan	nan	1	1	664	507	1	0	A02	0	0.109056229	0.347310604	0.326771954	1.808316187	0.001434348	0.004734112	0.000213626	0.002311742	0.576655399	1.281527979	0.001861601	0.006378271	0.002349889	0.024750134	0.001473733	0.004693387	0.001658741	0.00917927	0.001647974	0.006622416	0.00109865	0.003692683	0.00109865	0.003692683	0.000173491	0.000632045	0.000275159	0.00578277	0.001853971	0.012108034	534.672706	533.9679684
9	42	0	nan	monochrome		0	HTA2_2h_HU 384 PerkinElmer CellCarrier	nan	nan	1	1	664	507	1	0	A02	0	0.100373846	0.394018473	0.34196994	2.037201525	0.001174945	0.005344472	0.000137331	0.001762417	0.665502529	0.359379189	0.001510643	0.00624094	0.001724269	0.018509194	0.001224071	0.004805103	0.00131023	0.00780537	0.001312276	0.006981003	0.000869764	0.00390631	0.000869764	0.00390631	0.000165018	0.000602078	0.00018411	0.003481606	0.001449607	0.008945602	300.9015662	301.0899871
9	43	0	nan	monochrome		0	HTA2_2h_HU 384 PerkinElmer CellCarrier	nan	nan	1	1	664	507	1	0	A02	0	0.064866102	0.234760057	0.219211109	1.383825447	0.001434348	0.005836576	0.000267033	0.005104143	0.058084619	0.099328481	0.001602197	0.006927596	0.002365148	0.021362631	0.001410133	0.00510348	0.001726072	0.010896263	0.001670863	0.010048066	0.001220722	0.003631647	0.001220722	0.003631647	9.67E-05	0.001055099	0.000312861	0.005507318	0.00202182	0.015655756	275.3879298	275.3373507
9	44	0	nan	monochrome		0	HTA2_2h_HU 384 PerkinElmer CellCarrier	nan	nan	1	1	664	507	1	0	A02	0	0.02293431	0.103212026	0.035996033	0.169405666	0.001007095	0.004631113	4.58E-05	0.000411994	0.042642055	0.006066086	0.00125124	0.005355917	0.00125124	0.005813688	0.001042469	0.004691456	0.001058707	0.00498252	0.001052873	0.004943923	0.000900282	0.004104677	0.000900282	0.004104677	9.13E-05	0.000351702	8.26E-05	0.000497008	0.001121538	0.005371176	384.6036456	384.5942173
9	45	0	nan	monochrome		0	HTA2_2h_HU 384 PerkinElmer CellCarrier	nan	nan	1	1	664	507	1	0	A02	0	0.02854963	0.115083546	0.04290837	0.186526289	0.001129168	0.004592966	7.63E-05	0.000671397	0.048365348	0.027564953	0.001388571	0.005554284	0.001388571	0.006347753	0.001189568	0.004795148	0.001191899	0.005181286	0.001190204	0.005264363	0.000976577	0.004028382	0.000976577	0.004028382	0.000110779	0.000462583	0.000102093	0.000678978	0.001281758	0.00578317	510.8385491	510.8064463
9	46	0	nan	monochrome		0	HTA2_2h_HU 384 PerkinElmer CellCarrier	nan	nan	1	1	664	507	1	0	A02	0	0.058472572	0.194216835	0.136247806	0.787045099	0.001480125	0.005264363	0.000106813	0.003341726	0.044177165	0.11850819	0.001800565	0.007278554	0.001846342	0.018356603	0.001538752	0.005110969	0.001584277	0.009151687	0.001586938	0.008102541	0.001281758	0.00373846	0.001281758	0.00373846	0.000133141	0.000946117	0.000133861	0.004450766	0.001686122	0.012695506	35.16239221	35.06553055
9	47	0	nan	monochrome		0	HTA2_2h_HU 384 PerkinElmer CellCarrier	nan	nan	1	1	664	507	1	0	A02	0	0.033951324	0.146257728	0.063370718	0.358464949	0.001186389	0.00476463	7.63E-05	0.002212558	0.079823476	0.044916242	0.001464866	0.007446403	0.001464866	0.011337453	0.001212547	0.00522349	0.001242563	0.007028724	0.00125124	0.006950485	0.001007095	0.003784237	0.001007095	0.003784237	0.000105834	0.001026649	9.69E-05	0.002300498	0.001327535	0.009170673	502.3763544	502.4800358
9	48	0	nan	monochrome		0	HTA2_2h_HU 384 PerkinElmer CellCarrier	nan	nan	1	1	664	507	1	0	A02	0	0.033447776	0.16136416	0.070801862	0.457389188	0.001007095	0.00514992	5.34E-05	0.001792935	0.084216114	0.03478274	0.00125124	0.007003891	0.001266499	0.010864424	0.001045243	0.00504263	0.001056744	0.006826704	0.001060502	0.006721599	0.000793469	0.003830014	0.000793469	0.003830014	9.26E-05	0.00075974	8.58E-05	0.002012447	0.001102464	0.008690013	435.3450431	435.3834862
9	49	0	nan	monochrome		0	HTA2_2h_HU 384 PerkinElmer CellCarrier	nan	nan	1	1	664	507	1	0	A02	0	0.150484474	0.427954539	0.477485313	1.992584145	0.00155642	0.004768444	0.000244144	0.001815824	0.209396897	0.152459757	0.002197299	0.006759747	0.00280766	0.020004578	0.001653676	0.004702797	0.001850718	0.007723194	0.001785306	0.006301976	0.001205463	0.003723201	0.001205463	0.003723201	0.000239955	0.000760257	0.000356993	0.004011085	0.002075227	0.009040971	54.76396523	55.03672731
9	50	0	nan	monochrome		0	HTA2_2h_HU 384 PerkinElmer CellCarrier	nan	nan	1	1	664	507	1	0	A02	0	0.060624094	0.265201806	0.153078508	1.009857342	0.001113909	0.005138476	7.63E-05	0.001594568	0.071704108	0.73193345	0.001327535	0.007217518	0.001480125	0.018860152	0.001143851	0.005003808	0.001186655	0.007828351	0.001190204	0.006256199	0.0009308	0.003814755	0.0009308	0.003814755	9.37E-05	0.000814554	9.93E-05	0.003821472	0.00125124	0.009601739	422.7780104	423.0773787
9	51	0	nan	monochrome		0	HTA2_2h_HU 384 PerkinElmer CellCarrier	nan	nan	1	1	664	507	1	0	A02	0	0.056107424	0.196826129	0.144182498	0.634409107	0.001297017	0.00483711	9.16E-05	0.00125124	0.121549961	0.144836737	0.001586938	0.00608835	0.00170901	0.009124896	0.001335891	0.004686336	0.00138637	0.006100088	0.001373312	0.005966278	0.001037613	0.003997864	0.001037613	0.003997864	0.000121078	0.000512044	0.000129519	0.001467395	0.001464866	0.007507439	513.7854799	513.9270733
9	52	0	nan	monochrome		0	HTA2_2h_HU 384 PerkinElmer CellCarrier	nan	nan	1	1	664	507	1	0	A02	0	0.087449454	0.256900897	0.265659571	1.387029852	0.001621271	0.00514992	0.000106813	0.003036546	0.108381828	0.084503385	0.00187686	0.006027314	0.002212558	0.020370794	0.001619434	0.004757424	0.001736337	0.009065555	0.001739528	0.007827878	0.001281758	0.00373846	0.001281758	0.00373846	0.0001161	0.00068983	0.000162629	0.004632864	0.001846342	0.011882963	482.4555428	482.4201806
9	53	0	nan	monochrome		0	HTA2_2h_HU 384 PerkinElmer CellCarrier	nan	nan	1	1	664	507	1	0	A02	0	0.035294118	0.124376291	0.06459144	0.252536818	0.00125124	0.004577707	6.10E-05	0.000602731	0.055647023	0.008660733	0.001632715	0.005401694	0.001632715	0.006271458	0.00130719	0.004606529	0.001318193	0.005153813	0.001297017	0.005165179	0.001052873	0.004074159	0.001052873	0.004074159	0.000123197	0.000365989	0.000109333	0.000688791	0.001415274	0.005813687	576.1292228	576.0892447
9	54	0	nan	monochrome		0	HTA2_2h_HU 384 PerkinElmer CellCarrier	nan	nan	1	1	664	507	1	0	A02	0	0.050400549	0.188342111	0.126848249	0.787975901	0.001205463	0.004974441	0.000167849	0.002883955	0.385781564	0.139795268	0.001754788	0.006454566	0.001831083	0.018677043	0.00132633	0.004956371	0.001409425	0.008755288	0.001449607	0.007675288	0.000900282	0.003753719	0.000900282	0.003753719	0.000245156	0.00074317	0.000237717	0.004234684	0.001594568	0.011741817	228.4468904	228.3981991
9	55	0	nan	monochrome		0	HTA2_2h_HU 384 PerkinElmer CellCarrier	nan	nan	1	1	664	507	1	0	A02	0	0.070557717	0.271625854	0.262455177	2.400839258	0.001525902	0.006218052	0.000228885	0.008056763	0.305880813	0.270280089	0.001953155	0.009765774	0.002365148	0.038330663	0.001383485	0.005325997	0.001715393	0.01569176	0.001754788	0.013168536	0.000823987	0.003356985	0.000823987	0.003356985	0.000305997	0.001457818	0.000360515	0.01048349	0.001983673	0.024902724	271.0498256	270.4763091
9	56	0	nan	monochrome		0	HTA2_2h_HU 384 PerkinElmer CellCarrier	nan	nan	1	1	664	507	1	0	A02	0	0.084184024	0.2578317	0.27098497	1.360753811	0.001617456	0.005333028	0.00015259	0.003212024	0.072053053	0.157956159	0.001983673	0.007370108	0.002304112	0.018371863	0.001588378	0.004864749	0.001771144	0.008893816	0.001785306	0.008003357	0.001358053	0.003814755	0.001358053	0.003814755	0.000146607	0.000815816	0.000209709	0.004202328	0.001922637	0.012138552	558.4155076	558.3866131
9	57	0	nan	monochrome		0	HTA2_2h_HU 384 PerkinElmer CellCarrier	nan	nan	1	1	664	507	1	0	A02	0	0.114595254	0.359792487	0.304600595	1.448126981	0.001373312	0.004501412	0.000122072	0.001434348	0.385144418	0.379264521	0.001754788	0.006744488	0.001953155	0.01997406	0.001432441	0.004497406	0.00149314	0.007098662	0.001495384	0.00576791	0.001159686	0.003753719	0.001052873	0.003753719	0.000149144	0.000484896	0.000169007	0.003745873	0.001617456	0.008224613	616.220519	616.2474316
9	58	0	nan	monochrome		0	HTA2_2h_HU 384 PerkinElmer CellCarrier	nan	nan	1	1	664	507	1	0	A02	0	0.08767834	0.27824827	0.300038147	1.199984763	0.001419089	0.004806592	0.000122072	0.001144426	0.163266822	0.245124994	0.001693751	0.005355917	0.001892119	0.010513466	0.001414167	0.004487875	0.001530807	0.006122371	0.001541161	0.005981537	0.001144427	0.003936828	0.001144427	0.003936828	0.000127836	0.000352123	0.000156983	0.001579864	0.001647974	0.006973373	489.9343945	490.0139876
9	59	0	nan	monochrome		0	HTA2_2h_HU 384 PerkinElmer CellCarrier	nan	nan	1	1	664	507	1	0	A02	0	0.060761425	0.226611739	0.173907073	0.961913492	0.00140383	0.005447471	0.00015259	0.003051804	0.01976011	0.133251635	0.001571679	0.007232776	0.001922637	0.014801252	0.001380941	0.005150267	0.001552742	0.008588513	0.00155642	0.008865491	0.001144427	0.00373846	0.001144427	0.00373846	9.12E-05	0.001052035	0.000186073	0.003362917	0.001693751	0.011429007	537.3091164	537.3758784
9	60	0	nan	monochrome		0	HTA2_2h_HU 384 PerkinElmer CellCarrier	nan	nan	1	1	664	507	1	0	A02	0	0.060456245	0.226825364	0.168780041	1.166186021	0.001388571	0.005630579	0.000183108	0.004631113	0.294144622	0.102066679	0.001983673	0.00859083	0.002075227	0.022827497	0.001439434	0.005400604	0.001577384	0.010898935	0.001602197	0.009567407	0.001129168	0.003768978	0.001083391	0.003768978	0.000211112	0.001239002	0.000238294	0.005604585	0.001739528	0.016094454	289.8433234	289.5546803
9	61	0	nan	monochrome		0	HTA2_2h_HU 384 PerkinElmer CellCarrier	nan	nan	1	1	664	507	1	0	A02	0	0.051819638	0.206256203	0.133669032	0.818951716	0.001297017	0.005477989	0.000106813	0.003021286	0.077721809	0.085285512	0.001495384	0.007293812	0.001770047	0.015945679	0.001295491	0.005156405	0.001392386	0.008530747	0.001373312	0.007980469	0.00109865	0.003830014	0.00109865	0.003830014	9.49E-05	0.000961781	0.000138597	0.003567926	0.001495384	0.011367971	378.5703196	378.6005031
9	62	0	nan	monochrome		0	HTA2_2h_HU 384 PerkinElmer CellCarrier	nan	nan	1	1	664	507	1	0	A02	0	0.051544976	0.211566343	0.141084916	0.878446642	0.00124361	0.005081255	0.000137331	0.002990768	0.073420801	0.202037751	0.001602197	0.007537957	0.001831083	0.016891737	0.001227261	0.005037294	0.001383185	0.008612222	0.001373312	0.007629511	0.000961318	0.003753719	0.000961318	0.003753719	0.000134523	0.000979056	0.000201967	0.003940268	0.001541161	0.011833372	395.1221069	394.8970105
9	63	0	nan	monochrome		0	HTA2_2h_HU 384 PerkinElmer CellCarrier	nan	nan	1	1	664	507	1	0	A02	0	0.030060273	0.126390482	0.05413901	0.268986044	0.00109102	0.004882887	9.16E-05	0.0009308	0.171861586	0.084467136	0.001480125	0.006286717	0.001480125	0.008529793	0.001156164	0.004861172	0.001176935	0.005847523	0.001190204	0.005584802	0.000946059	0.003952087	0.000946059	0.003952087	0.000135909	0.000590709	0.000123335	0.001325764	0.001266499	0.006767376	238.5022548	238.7363853
9	64	0	nan	monochrome		0	HTA2_2h_HU 384 PerkinElmer CellCarrier	nan	nan	1	1	664	507	1	0	A02	0	0.044235904	0.223712524	0.118379492	1.211123842	0.001022354	0.005745022	9.16E-05	0.005493248	0.207653257	0.183796287	0.001312276	0.008834974	0.001373312	0.022995345	0.001053236	0.005326489	0.001116788	0.011425697	0.001144427	0.010101473	0.00077821	0.00373846	0.00077821	0.00373846	0.000137391	0.001386267	0.00013056	0.006216337	0.001220722	0.017135882	363.3280485	362.9969888
9	65	0	nan	monochrome		0	HTA2_2h_HU 384 PerkinElmer CellCarrier	nan	nan	1	1	664	507	1	0	A02	0	0.035950256	0.184313731	0.07753109	0.566933709	0.000995651	0.00506981	6.87E-05	0.002418555	0.13865165	0.093193821	0.001190204	0.006912337	0.001312276	0.013763638	0.00102715	0.005266107	0.00106207	0.007766215	0.001075761	0.007087816	0.000823987	0.003814755	0.000823987	0.003814755	9.82E-05	0.000941024	9.88E-05	0.002861032	0.001140612	0.009956512	388.426294	388.3551435
9	66	0	nan	monochrome		0	HTA2_2h_HU 384 PerkinElmer CellCarrier	nan	nan	1	1	664	507	1	0	A02	0	0.044434272	0.148348215	0.083787289	0.311253536	0.001350423	0.004592966	9.16E-05	0.000808728	0.086995172	0.06612147	0.001617456	0.005554284	0.00170901	0.007309072	0.001388571	0.004635882	0.001444608	0.00536644	0.001449607	0.005218585	0.001159686	0.003982605	0.001159686	0.003982605	0.00011476	0.000466547	0.000134448	0.000959484	0.001533532	0.006187533	547.0136587	547.1461908
9	67	0	nan	monochrome		0	HTA2_2h_HU 384 PerkinElmer CellCarrier	nan	nan	1	1	664	507	1	0	A02	0	0.039078355	0.160341806	0.080201419	0.479499512	0.00117113	0.005043107	0.000106813	0.002388037	0.141418386	0.097436793	0.001419089	0.007476921	0.001525902	0.014267186	0.001221199	0.005010681	0.001273038	0.007611103	0.001281758	0.006790265	0.000961318	0.00358587	0.000961318	0.00358587	0.000128149	0.000933788	0.000130606	0.0030976	0.001388571	0.010257877	569.0814307	568.946474
9	68	0	nan	monochrome		0	HTA2_2h_HU 384 PerkinElmer CellCarrier	nan	nan	1	1	664	507	1	0	A02	0	0.069520104	0.236667436	0.189715419	0.928938747	0.00140383	0.005157549	0.000106813	0.002197299	0.105724962	0.174896969	0.001724269	0.006515603	0.001800565	0.012191959	0.001448335	0.004930572	0.001505678	0.00737253	0.001510643	0.007217518	0.001220722	0.003891051	0.001220722	0.003891051	0.000128832	0.000668382	0.000139981	0.002376018	0.001617456	0.009514	616.936379	617.1419725
9	69	0	nan	monochrome		0	HTA2_2h_HU 384 PerkinElmer CellCarrier	nan	nan	1	1	664	507	1	0	A02	0	0.050064851	0.155443659	0.113008316	0.415854132	0.00140383	0.00453193	9.16E-05	0.000793469	0.065240628	0.139564238	0.001739528	0.005889982	0.001739528	0.00827039	0.001472496	0.004571872	0.001486952	0.005471765	0.001480125	0.005294881	0.001220722	0.003997864	0.001144427	0.003997864	0.000125024	0.000451353	0.000129084	0.001096992	0.001586938	0.00608835	634.4280313	634.5592779
9	70	0	nan	monochrome		0	HTA2_2h_HU 384 PerkinElmer CellCarrier	nan	nan	1	1	664	507	1	0	A02	0	0.038345922	0.180834671	0.079957275	0.529930577	0.001045243	0.005210956	9.16E-05	0.002273594	0.150771663	0.070517592	0.001327535	0.007003891	0.001358053	0.012832837	0.001095598	0.005166705	0.001142247	0.007570437	0.001144427	0.007217518	0.000900282	0.003784237	0.000900282	0.003784237	0.000116997	0.000975024	0.000115009	0.00277429	0.001220722	0.009727627	404.6774809	404.7709119
9	71	0	nan	monochrome		0	HTA2_2h_HU 384 PerkinElmer CellCarrier	nan	nan	1	1	664	507	1	0	A02	0	0.084229801	0.260852985	0.266208896	1.687983535	0.001613642	0.005630579	0.000122072	0.004798962	0.120892855	0.292940502	0.002044709	0.00794995	0.002304112	0.023346303	0.001619804	0.005016404	0.001762973	0.011178699	0.001785306	0.00982681	0.001205463	0.003753719	0.001205463	0.003753719	0.000194201	0.001074605	0.000200626	0.006144438	0.001892119	0.016609445	29.52567924	29.18147385
9	72	0	nan	monochrome		0	HTA2_2h_HU 384 PerkinElmer CellCarrier	nan	nan	1	1	664	507	1	0	A02	0	0.080643931	0.281437405	0.249561303	1.946242481	0.001495384	0.005630579	0.000122072	0.005523765	0.06503013	0.27150435	0.001815824	0.008850233	0.002044709	0.028915847	0.001493406	0.005211804	0.001620528	0.012637938	0.001617456	0.010498207	0.00109865	0.003631647	0.00109865	0.003631647	0.000142872	0.001211449	0.000177493	0.00765494	0.001739528	0.019241626	46.37340263	46.15184207
9	73	0	nan	monochrome		0	HTA2_2h_HU 384 PerkinElmer CellCarrier	nan	nan	1	1	664	507	1	0	A02	0	0.072709239	0.269611662	0.251590753	2.013412691	0.001480125	0.005966278	0.000213626	0.00654612	0.224835078	0.38805866	0.001754788	0.008392463	0.002288853	0.030319676	0.001398255	0.00518484	0.001677272	0.013422751	0.001693751	0.011413748	0.000991836	0.003646906	0.000991836	0.003646906	0.00021954	0.001278737	0.000305107	0.008165058	0.001907378	0.019989319	378.2415696	377.7324042
9	74	0	nan	monochrome		0	HTA2_2h_HU 384 PerkinElmer CellCarrier	nan	nan	1	1	664	507	1	0	A02	0	0.06193637	0.266239421	0.182314794	0.98828109	0.001068132	0.004577707	9.16E-05	0.000701915	0.324518002	1.174577347	0.001419089	0.008438239	0.001480125	0.01466392	0.001106007	0.004754275	0.001153891	0.006254944	0.001174945	0.005127031	0.000839246	0.003631647	0.000823987	0.003631647	0.000143316	0.000976062	0.000139826	0.002675147	0.00125124	0.007011521	415.8466689	417.3312335
9	75	0	nan	monochrome		0	HTA2_2h_HU 384 PerkinElmer CellCarrier	nan	nan	1	1	664	507	1	0	A02	0	0.032272831	0.116060124	0.056153201	0.216845965	0.001342794	0.004760815	6.10E-05	0.000686656	0.025405792	0.029257153	0.001449607	0.005600061	0.001663233	0.006881819	0.001344701	0.004835838	0.00140383	0.005421149	0.00140383	0.005416953	0.001174945	0.004196231	0.001174945	0.004196231	7.24E-05	0.000419529	0.000101733	0.000823676	0.001480125	0.006134127	401.8214674	401.8111322
9	76	0	nan	monochrome		0	HTA2_2h_HU 384 PerkinElmer CellCarrier	nan	nan	1	1	664	507	1	0	A02	0	0.066758221	0.222369732	0.173968109	0.821454199	0.001506828	0.005409323	0.000122072	0.002441444	0.046664603	0.154618246	0.001693751	0.006378271	0.001983673	0.012848097	0.001483516	0.00494155	0.00162587	0.007677142	0.001632715	0.007408255	0.001220722	0.003830014	0.001220722	0.003830014	0.000117665	0.000790496	0.000168583	0.002780911	0.001754788	0.010273136	362.0426278	361.8694691
9	77	0	nan	monochrome		0	HTA2_2h_HU 384 PerkinElmer CellCarrier	nan	nan	1	1	664	507	1	0	A02	0	0.044419013	0.176867328	0.0873579	0.498802175	0.00125124	0.004905776	9.16E-05	0.002258335	0.045701536	0.083002042	0.001586938	0.00733959	0.001586938	0.013702602	0.001306442	0.00520198	0.001323605	0.007557609	0.001312276	0.006897078	0.001113909	0.003723201	0.001083391	0.003723201	0.000114668	0.000984368	0.000113392	0.002883711	0.00141146	0.010223545	655.3329258	655.2408455
9	78	0	nan	monochrome		0	HTA2_2h_HU 384 PerkinElmer CellCarrier	nan	nan	1	1	664	507	1	0	A02	0	0.045334554	0.179919131	0.090852216	0.45937286	0.001220722	0.004791333	7.63E-05	0.001785306	0.005910327	0.033310044	0.001434348	0.006546121	0.00155642	0.010193027	0.001259293	0.004997754	0.001297889	0.006562469	0.001297017	0.006546121	0.001052873	0.00390631	0.001052873	0.00390631	9.09E-05	0.000774281	0.00010562	0.001869027	0.001388571	0.008438239	575.9237487	575.9292808
9	79	0	nan	monochrome		0	HTA2_2h_HU 384 PerkinElmer CellCarrier	nan	nan	1	1	664	507	1	0	A02	0	0.030991073	0.147035938	0.062516213	0.369756624	0.001068132	0.00514229	6.87E-05	0.001655604	0.05281247	0.059113404	0.001312276	0.006958114	0.001388571	0.009811551	0.001106824	0.005251283	0.001136658	0.006722848	0.001136797	0.006775006	0.000946059	0.003891051	0.000946059	0.003891051	0.000103289	0.000794241	0.00010515	0.001745892	0.001205463	0.00827039	560.4964608	560.5073457
9	80	0	nan	monochrome		0	HTA2_2h_HU 384 PerkinElmer CellCarrier	nan	nan	1	1	664	507	1	0	A02	0	0.038269627	0.176256966	0.082505531	0.460440993	0.001022354	0.005001144	6.10E-05	0.001235981	0.087084974	0.109065358	0.001235981	0.006301976	0.001327535	0.009277485	0.001063045	0.004896027	0.001100074	0.006139213	0.001113909	0.00608835	0.000900282	0.003982605	0.000900282	0.003982605	9.91E-05	0.000636272	9.56E-05	0.001447605	0.001174945	0.007438773	529.2733494	529.1879039
9	81	0	nan	monochrome		0	HTA2_2h_HU 384 PerkinElmer CellCarrier	nan	nan	1	1	664	507	1	0	A02	0	0.050064851	0.214404521	0.14056611	1.093308933	0.001220722	0.005493248	9.16E-05	0.004272526	0.072206634	0.049150417	0.00140383	0.007354849	0.001693751	0.020080874	0.00119202	0.00510487	0.001301538	0.010123231	0.001297017	0.009109636	0.000976577	0.003677424	0.000976577	0.003677424	0.00010425	0.001077553	0.000144182	0.005108233	0.00140383	0.014251927	426.8063396	426.7842149
9	82	0	nan	monochrome		0	HTA2_2h_HU 384 PerkinElmer CellCarrier	nan	nan	1	1	664	507	1	0	A02	0	0.027466239	0.151934084	0.054886702	0.397695896	0.000915541	0.005130846	4.58E-05	0.001823453	0.099998463	0.048740699	0.001235981	0.007034409	0.001235981	0.010986496	0.000947112	0.005239106	0.000962925	0.006977121	0.000946059	0.006919967	0.000793469	0.003891051	0.000793469	0.003891051	9.30E-05	0.000792074	8.41E-05	0.002057203	0.00101854	0.008724346	380.6825132	380.7327629
9	83	0	nan	monochrome		0	HTA2_2h_HU 384 PerkinElmer CellCarrier	nan	nan	1	1	664	507	1	0	A02	0	0.059205005	0.214770738	0.17051957	0.947417426	0.00140383	0.005325399	0.00015259	0.00296025	0.186872853	0.216783352	0.001586938	0.007278554	0.001968414	0.016647592	0.001345568	0.004881153	0.001522496	0.008459084	0.001541161	0.007690547	0.000976577	0.003723201	0.000976577	0.003723201	0.000169676	0.000927453	0.0002191	0.003776056	0.00170901	0.011383231	465.2646085	465.4158708
9	84	0	nan	monochrome		0	HTA2_2h_HU 384 PerkinElmer CellCarrier	nan	nan	1	1	664	507	1	0	A02	0	0.039856565	0.172884722	0.084672312	0.482291913	0.001075761	0.004943923	6.10E-05	0.001617456	0.063499076	0.109305554	0.001342794	0.00639353	0.001358053	0.009872587	0.001138759	0.004939563	0.00114422	0.006517458	0.001129168	0.00639353	0.000915541	0.003723201	0.000915541	0.003723201	9.85E-05	0.000820602	9.13E-05	0.001796483	0.001205463	0.008049134	571.8205082	571.6880122
9	85	0	nan	monochrome		0	HTA2_2h_HU 384 PerkinElmer CellCarrier	nan	nan	1	1	664	507	1	0	A02	0	0.055924315	0.241000997	0.141756313	0.888776999	0.00124361	0.005233845	0.000167849	0.003143359	0.198588685	0.317443566	0.001586938	0.007904174	0.001892119	0.016754406	0.001215746	0.005239152	0.001389768	0.0087135	0.00140383	0.007766842	0.000854505	0.003799496	0.000854505	0.003799496	0.000185499	0.001124862	0.000236977	0.003963869	0.00156405	0.011978332	367.958127	368.3174124
9	86	0	nan	monochrome		0	HTA2_2h_HU 384 PerkinElmer CellCarrier	nan	nan	1	1	664	507	1	0	A02	0	0.064942397	0.235263604	0.191561761	1.429510959	0.001373312	0.005569543	0.00015259	0.005035478	0.271542314	0.12724704	0.001861601	0.007446403	0.002090486	0.025635157	0.001411791	0.005114426	0.001544853	0.011528314	0.001571679	0.009796293	0.001052873	0.003646906	0.001052873	0.003646906	0.000208099	0.001057446	0.000216641	0.006614646	0.001693751	0.017273214	444.3897563	444.7457276
9	87	0	nan	monochrome		0	HTA2_2h_HU 384 PerkinElmer CellCarrier	nan	nan	1	1	664	507	1	0	A02	0	0.05506981	0.278339825	0.162462806	1.596444668	0.001159686	0.006523232	0.000106813	0.005081254	0.151060938	0.13936847	0.001388571	0.009933623	0.001571679	0.026428627	0.001147288	0.005798746	0.001259402	0.01237554	0.001281758	0.011139086	0.000869764	0.00373846	0.000869764	0.00373846	0.000128976	0.001588083	0.000147417	0.006670228	0.001358053	0.018310827	425.0572931	425.002877
9	88	0	nan	monochrome		0	HTA2_2h_HU 384 PerkinElmer CellCarrier	nan	nan	1	1	664	507	1	0	A02	0	0.136949721	0.4806592	0.497611963	2.697337328	0.001388571	0.005188067	0.000213626	0.003021286	0.689998202	0.204201243	0.00187686	0.007049668	0.002532998	0.019424735	0.001383331	0.004855143	0.001647722	0.008931581	0.001586938	0.007858397	0.001068132	0.003707942	0.001068132	0.003707942	0.000169823	0.00081765	0.000328383	0.004273411	0.001846342	0.012039369	476.8948208	476.8427448
9	89	0	nan	monochrome		0	HTA2_2h_HU 384 PerkinElmer CellCarrier	nan	nan	1	1	664	507	1	0	A02	0	0.04960708	0.231143668	0.128542	0.983581303	0.001190204	0.00553521	0.000122072	0.00374609	0.219312643	0.177206914	0.001480125	0.008331426	0.00170901	0.019851988	0.001181121	0.005503421	0.001298404	0.009935165	0.001342794	0.00873579	0.000869764	0.003662165	0.000869764	0.003662165	0.000169691	0.001419916	0.000178333	0.004828336	0.001426719	0.013817044	268.6178775	268.6430134
9	90	0	nan	monochrome		0	HTA2_2h_HU 384 PerkinElmer CellCarrier	nan	nan	1	1	664	507	1	0	A02	0	0.059464408	0.250583661	0.179797055	1.537224394	0.001190204	0.00593576	0.000183108	0.005447471	0.329258377	0.181348966	0.001632715	0.008300908	0.001907378	0.025803005	0.001238842	0.005220493	0.001383054	0.011824803	0.001358053	0.010650798	0.000991836	0.003616388	0.000991836	0.003616388	0.000173831	0.001236383	0.000227827	0.006584738	0.00155642	0.017433433	383.7126368	383.9187231
9	91	0	nan	monochrome		0	HTA2_2h_HU 384 PerkinElmer CellCarrier	nan	nan	1	1	664	507	1	0	A02	0	0.050965133	0.198748763	0.108171206	0.702723739	0.001266499	0.005004959	6.87E-05	0.002906844	0.109039509	0.091237563	0.001510643	0.007263294	0.00155642	0.01823453	0.001306798	0.005096122	0.001335447	0.008675602	0.001335164	0.007423514	0.001144427	0.003479057	0.001144427	0.003479057	0.000105462	0.001051477	9.85E-05	0.004313236	0.001400015	0.012031739	460.3774862	460.4602089
9	92	0	nan	monochrome		0	HTA2_2h_HU 384 PerkinElmer CellCarrier	nan	nan	1	1	664	507	1	0	A02	0	0.033432517	0.14888228	0.060425727	0.316121163	0.001052873	0.004619669	4.58E-05	0.00109865	0.020217797	0.141275243	0.001235981	0.006301976	0.001342794	0.008468757	0.001078468	0.004802654	0.00109865	0.005747658	0.001113909	0.005561914	0.000839246	0.003982605	0.000839246	0.003982605	9.56E-05	0.000682173	8.93E-05	0.001336993	0.001144427	0.006973373	250.1366162	249.9989381
9	93	0	nan	monochrome		0	HTA2_2h_HU 384 PerkinElmer CellCarrier	nan	nan	1	1	664	507	1	0	A02	0	0.099885557	0.411841009	0.324208438	2.55811402	0.001235981	0.005508507	0.000144961	0.00436408	0.427983529	1.236684013	0.001693751	0.008880751	0.001968414	0.026001373	0.001248569	0.005148013	0.001391453	0.01097903	0.001373312	0.009170672	0.001007095	0.003418021	0.001007095	0.003418021	0.000130279	0.001285058	0.000203393	0.006338549	0.001537346	0.01545739	267.7625547	268.5489722
9	94	0	nan	monochrome		0	HTA2_2h_HU 384 PerkinElmer CellCarrier	nan	nan	1	1	664	507	1	0	A02	0	0.060303655	0.196322579	0.161532006	0.956755944	0.001388571	0.004852369	0.000106813	0.002532998	0.160448955	0.088524129	0.00187686	0.0059205	0.001953155	0.021210041	0.001435801	0.004674347	0.001495667	0.008858851	0.001525902	0.006744488	0.001083391	0.003707942	0.001083391	0.003707942	0.000176881	0.000634748	0.000156977	0.004852329	0.001602197	0.012298772	610.7250142	610.5523516
9	95	0	nan	monochrome		0	HTA2_2h_HU 384 PerkinElmer CellCarrier	nan	nan	1	1	664	507	1	0	A02	0	0.057495994	0.205142296	0.144823377	0.754039838	0.001262684	0.005001144	9.16E-05	0.001998932	0.045739118	0.069867846	0.001602197	0.006210422	0.001693751	0.011673152	0.001337116	0.004770751	0.00135349	0.007047101	0.001358053	0.006736858	0.001129168	0.003891051	0.001113909	0.003891051	0.000122737	0.000558222	0.000121701	0.002325967	0.001449607	0.00913634	652.1792224	652.1583495
9	96	0	nan	monochrome		0	HTA2_2h_HU 384 PerkinElmer CellCarrier	nan	nan	1	1	664	507	1	0	A02	0	0.121278706	0.346517136	0.500480659	2.565941902	0.00170901	0.005432212	0.000213626	0.003295949	0.384893794	0.964185563	0.002090486	0.007827878	0.002822919	0.026916916	0.001684426	0.004812738	0.001955003	0.010023211	0.001907378	0.008316167	0.001281758	0.003524834	0.001281758	0.003524834	0.000174954	0.000805754	0.000324337	0.005825276	0.002166781	0.012085145	96.4514162	95.89861383
9	97	0	nan	monochrome		0	HTA2_2h_HU 384 PerkinElmer CellCarrier	nan	nan	1	1	664	507	1	0	A02	0	0.024673838	0.07537957	0.032166018	0.100267035	0.001358053	0.004295415	9.16E-05	0.000213626	0.088108408	0.018243714	0.001724269	0.004821851	0.001724269	0.005172809	0.001451402	0.004434092	0.001462092	0.004557593	0.001449607	0.004501412	0.00125124	0.004165713	0.00125124	0.004165713	0.000133013	0.000210465	0.000129447	0.000308024	0.001548791	0.004821851	610.9862429	611.0076092
9	98	0	nan	monochrome		0	HTA2_2h_HU 384 PerkinElmer CellCarrier	nan	nan	1	1	664	507	1	0	A02	0	0.054581521	0.250904101	0.151613642	1.21290914	0.001205463	0.005806058	0.000106813	0.00437934	0.08204414	0.149110619	0.001419089	0.008361944	0.001678492	0.020874342	0.001186555	0.005454437	0.001318379	0.010547036	0.001327535	0.009407187	0.000961318	0.003707942	0.000961318	0.003707942	9.92E-05	0.001337157	0.000153421	0.005270373	0.001419089	0.015274281	445.9432367	446.1650564
9	99	0	nan	monochrome		0	HTA2_2h_HU 384 PerkinElmer CellCarrier	nan	nan	1	1	664	507	1	0	A02	0	0.081971466	0.269977882	0.298954757	1.576379056	0.001415274	0.005226215	0.000122072	0.002281224	0.153265855	0.077459259	0.001693751	0.005691615	0.002014191	0.017578393	0.001413301	0.004654791	0.001533101	0.008083995	0.001541161	0.007095445	0.001052873	0.003952087	0.001052873	0.003952087	0.000137968	0.000449822	0.000171012	0.003575541	0.001647974	0.01005951	639.2483667	639.192715
9	100	0	nan	monochrome		0	HTA2_2h_HU 384 PerkinElmer CellCarrier	nan	nan	1	1	664	507	1	0	A02	0	0.046250095	0.120881974	0.090379187	0.243884952	0.001846342	0.004791333	0.000213626	0.000808728	0.03309527	0.009138042	0.002121004	0.005554284	0.002716106	0.007553216	0.001850004	0.004835279	0.002054072	0.00554284	0.00202945	0.005401694	0.001449607	0.004180972	0.001449607	0.004180972	0.000179993	0.000466523	0.000303498	0.000955965	0.002273594	0.006301976	559.8993753	559.9175999
9	101	0	nan	monochrome		0	HTA2_2h_HU 384 PerkinElmer CellCarrier	nan	nan	1	1	664	507	1	0	A02	0	0.049240864	0.138002598	0.093720912	0.266804005	0.001449607	0.004135195	6.10E-05	0.000183108	0.085510794	0.048963872	0.001724269	0.00451667	0.001785306	0.004867628	0.001492147	0.004181897	0.001511628	0.00430329	0.001510643	0.004272526	0.001190204	0.003952087	0.001190204	0.003952087	0.000109376	0.000139241	0.000109105	0.000221031	0.001571679	0.004470893	124.1887007	124.3222762
9	102	0	nan	monochrome		0	HTA2_2h_HU 384 PerkinElmer CellCarrier	nan	nan	1	1	664	507	1	0	A02	0	0.026947433	0.151079579	0.049729152	0.368688491	0.000900282	0.005012589	7.63E-05	0.001884489	0.13586423	0.032348455	0.001159686	0.007461662	0.001159686	0.011963073	0.000962408	0.005395699	0.000975081	0.007229186	0.000991836	0.006614786	0.000747692	0.003830014	0.000747692	0.003830014	9.51E-05	0.000989842	9.02E-05	0.002363223	0.001052873	0.009018082	393.9622584	394.1298733
9	103	0	nan	monochrome		0	HTA2_2h_HU 384 PerkinElmer CellCarrier	nan	nan	1	1	664	507	1	0	A02	0	0.048432135	0.170916308	0.10685893	0.499748233	0.001434348	0.004951553	0.000106813	0.001800565	0.054172158	0.11474571	0.001663233	0.006622416	0.001922637	0.012787061	0.001424475	0.00502695	0.001526556	0.00713926	0.001510643	0.006332494	0.001190204	0.003936828	0.001190204	0.003936828	0.000115077	0.000734899	0.0001526	0.0025351	0.001647974	0.009002823	327.1466514	327.0002137
9	104	0	nan	monochrome		0	HTA2_2h_HU 384 PerkinElmer CellCarrier	nan	nan	1	1	664	507	1	0	A02	0	0.054200046	0.213687348	0.151384756	0.875791574	0.001342794	0.005561914	0.00016022	0.00296788	0.139872835	0.101469584	0.001770047	0.007827878	0.002014191	0.014373999	0.001355001	0.005342184	0.001498859	0.008671204	0.001503014	0.00826276	0.001113909	0.003860533	0.001083391	0.003860533	0.000149086	0.001014701	0.000205091	0.003215169	0.001678492	0.011593042	414.4995464	414.6199669
9	105	0	nan	monochrome		0	HTA2_2h_HU 384 PerkinElmer CellCarrier	nan	nan	1	1	664	507	1	0	A02	0	0.068009461	0.26218052	0.232104982	2.058136889	0.001480125	0.006263829	0.000213626	0.00764477	0.111917928	0.247706079	0.001800565	0.008773938	0.00233463	0.033936065	0.001416864	0.005462094	0.00168192	0.014914035	0.001678492	0.013046464	0.001113909	0.003479057	0.001113909	0.003479057	0.000143717	0.00142594	0.000274429	0.009346365	0.001892119	0.023895628	146.4125304	146.2523577
9	106	0	nan	monochrome		0	HTA2_2h_HU 384 PerkinElmer CellCarrier	nan	nan	1	1	664	507	1	0	A02	0	0.040161746	0.193469143	0.087998779	0.637644015	0.001060502	0.005180438	6.10E-05	0.002746623	0.029985632	0.219360922	0.001312276	0.007888914	0.001388571	0.015075914	0.001115604	0.005374143	0.001128189	0.008174923	0.001129168	0.00764477	0.000976577	0.003830014	0.000961318	0.003830014	8.46E-05	0.001235032	9.59E-05	0.003311058	0.001174945	0.01092546	60.35841859	60.17495454
9	107	0	nan	monochrome		0	HTA2_2h_HU 384 PerkinElmer CellCarrier	nan	nan	1	1	664	507	1	0	A02	0	0.055588617	0.242328531	0.158434424	1.265003449	0.001190204	0.005905241	0.00016022	0.004425117	0.198382837	0.114100129	0.001617456	0.008773938	0.001693751	0.021850919	0.001208448	0.005268012	0.001331382	0.010630281	0.001335164	0.009742886	0.000915541	0.003677424	0.000915541	0.003677424	0.000166657	0.001297962	0.000182275	0.005358498	0.001495384	0.015098802	418.4576712	418.7439386
9	108	0	nan	monochrome		0	HTA2_2h_HU 384 PerkinElmer CellCarrier	nan	nan	1	1	664	507	1	0	A02	0	0.080460822	0.252292672	0.275761044	1.472205709	0.001586938	0.005188067	0.000183108	0.003158617	0.062756537	0.376616408	0.002075227	0.006805524	0.002410925	0.022735942	0.001547324	0.004851782	0.001767699	0.009437216	0.001754788	0.00796521	0.000915541	0.003799496	0.000915541	0.003799496	0.000223025	0.0008149	0.000280135	0.005084855	0.001937896	0.012466621	83.23389774	83.28733119
9	109	0	nan	monochrome		0	HTA2_2h_HU 384 PerkinElmer CellCarrier	nan	nan	1	1	664	507	1	0	A02	0	0.027695125	0.153414208	0.047180896	0.310734727	0.000885023	0.004722667	6.10E-05	0.00140383	0.067095026	0.025587084	0.001129168	0.006652934	0.001174945	0.009323263	0.000923171	0.005113807	0.000943618	0.006214695	0.000915541	0.006118868	0.00077821	0.003982605	0.00077821	0.003982605	8.20E-05	0.000825942	8.78E-05	0.001587974	0.000999466	0.007675288	388.4757439	388.5052053
9	110	0	nan	monochrome		0	HTA2_2h_HU 384 PerkinElmer CellCarrier	nan	nan	1	1	664	507	1	0	A02	0	0.033157855	0.160189216	0.060303655	0.368520645	0.00109865	0.005142291	7.63E-05	0.001892119	0.126858096	0.13478749	0.001419089	0.007476921	0.001419089	0.011474784	0.001143374	0.005523766	0.001159686	0.007086935	0.001174945	0.006820783	0.000885023	0.003997864	0.000885023	0.003997864	0.000133322	0.000958378	0.000115707	0.002095542	0.001220722	0.008819715	64.39144737	64.586808
9	111	0	nan	monochrome		0	HTA2_2h_HU 384 PerkinElmer CellCarrier	nan	nan	1	1	664	507	1	0	A02	0	0.063080797	0.223498897	0.189501793	1.344060442	0.001449607	0.00562295	0.000198367	0.005401694	0.021582907	0.078569527	0.001770047	0.008407721	0.002410925	0.02636759	0.001433654	0.00507952	0.001662296	0.011790004	0.001602197	0.010131991	0.001159686	0.003341726	0.001159686	0.003341726	0.000121636	0.001220567	0.000264659	0.006982395	0.001861601	0.017509728	132.417747	132.3325954
9	112	0	nan	monochrome		0	HTA2_2h_HU 384 PerkinElmer CellCarrier	nan	nan	1	1	664	507	1	0	A02	0	0.031967651	0.131303886	0.056824598	0.269611662	0.001140612	0.004661631	6.10E-05	0.001144427	0.080245051	0.070113422	0.001373312	0.006103609	0.001373312	0.008041505	0.001183987	0.004863107	0.001209034	0.005736418	0.001235981	0.005668727	0.000961318	0.0040589	0.000961318	0.0040589	0.00010368	0.000605151	0.000103932	0.001201931	0.001297017	0.006923781	303.7132116	303.6502915
9	113	0	nan	monochrome		0	HTA2_2h_HU 384 PerkinElmer CellCarrier	nan	nan	1	1	664	507	1	0	A02	0	0.078110933	0.218524456	0.245960174	1.619378975	0.001647974	0.004688335	0.000213626	0.004699779	0.135692185	0.414521211	0.001937896	0.006881819	0.002487221	0.032608531	0.001627311	0.004552593	0.001849325	0.012175782	0.001846342	0.008812085	0.001312276	0.00358587	0.001312276	0.00358587	0.000144374	0.000771433	0.000258145	0.008626967	0.002071412	0.018638896	142.7769713	142.3850706
9	114	0	nan	monochrome		0	HTA2_2h_HU 384 PerkinElmer CellCarrier	nan	nan	1	1	664	507	1	0	A02	0	0.0633402	0.219043264	0.179156176	1.71108569	0.001461051	0.005657283	0.000205997	0.006218052	0.217149157	0.326885462	0.00187686	0.008758679	0.002410925	0.045944914	0.001473028	0.005094029	0.001674357	0.015991455	0.001670863	0.010421912	0.001022354	0.003250172	0.001022354	0.003250172	0.000214647	0.001308445	0.000280437	0.012706936	0.00187686	0.025593195	131.0785282	131.2689948
9	115	0	nan	monochrome		0	HTA2_2h_HU 384 PerkinElmer CellCarrier	nan	nan	1	1	664	507	1	0	A02	0	0.049866484	0.209048605	0.152819104	0.998794553	0.001297017	0.005691615	0.000213626	0.003677424	0.14329263	0.196053589	0.001495384	0.007583734	0.001998932	0.019089036	0.001246662	0.005226215	0.001498227	0.009792103	0.001525902	0.008453499	0.000961318	0.003830014	0.000961318	0.003830014	0.00014557	0.001063736	0.000256978	0.00465435	0.00171664	0.013664454	286.9421867	286.6961317
9	116	0	nan	monochrome		0	HTA2_2h_HU 384 PerkinElmer CellCarrier	nan	nan	1	1	664	507	1	0	A02	0	0.057648585	0.174990467	0.125764858	0.532494097	0.001571679	0.004783704	0.000106813	0.002151522	0.110283029	0.08324418	0.00187686	0.006042573	0.002197299	0.012222476	0.00160135	0.004860846	0.001676865	0.007099921	0.001663233	0.006874189	0.001297017	0.003860533	0.001297017	0.003860533	0.000138408	0.000695309	0.000165015	0.002537796	0.001800565	0.009189746	25.31206018	25.2281285
9	117	0	nan	monochrome		0	HTA2_2h_HU 384 PerkinElmer CellCarrier	nan	nan	1	1	664	507	1	0	A02	0	0.028366522	0.144060428	0.047928588	0.302052344	0.000995651	0.005329213	7.63E-05	0.001792935	0.128806814	0.090673119	0.001312276	0.00701915	0.001312276	0.010650798	0.001050612	0.005335571	0.00106508	0.006712274	0.001075761	0.006363012	0.000854505	0.003845274	0.000839246	0.003845274	0.000127646	0.000905692	0.000114261	0.001934306	0.001144427	0.008323797	350.0261063	350.0588027
9	118	0	nan	monochrome		0	HTA2_2h_HU 384 PerkinElmer CellCarrier	nan	nan	1	1	664	507	1	0	A02	0	0.051712825	0.264484631	0.15413138	2.160387593	0.001037613	0.00639353	9.16E-05	0.007904173	0.22494683	0.144367157	0.00140383	0.009781033	0.001434348	0.038590066	0.001077351	0.005510096	0.001133319	0.015885203	0.001159686	0.013168536	0.000793469	0.003494316	0.000793469	0.003494316	0.000151785	0.001599941	0.000139059	0.010546034	0.001235981	0.023056382	213.007425	213.1772695
9	119	0	nan	monochrome		0	HTA2_2h_HU 384 PerkinElmer CellCarrier	nan	nan	1	1	664	507	1	0	A02	0	0.020218204	0.071747922	0.02558938	0.091889832	0.001205463	0.00436408	7.63E-05	0.000320439	0.051340885	0.017867748	0.001510643	0.004943923	0.001510643	0.005157549	0.001263638	0.004484245	0.001279469	0.004594492	0.001297017	0.004562448	0.001037613	0.004150454	0.001037613	0.004150454	0.00010478	0.000247981	0.00010825	0.000317149	0.001342794	0.004882887	520.1508646	520.0896712
9	120	0	nan	monochrome		0	HTA2_2h_HU 384 PerkinElmer CellCarrier	nan	nan	1	1	664	507	1	0	A02	0	0.145998321	0.441840247	0.52713817	2.922484196	0.001586938	0.005569543	0.000122072	0.003494316	0.092617415	0.611978511	0.001983673	0.007370108	0.002365148	0.023331044	0.001604377	0.004855387	0.001722674	0.009550602	0.00170901	0.008377203	0.00125124	0.003692683	0.00125124	0.003692683	0.000150557	0.000796058	0.000192584	0.004626208	0.001831083	0.013229572	10.52289701	10.60392638
9	121	0	nan	monochrome		0	HTA2_2h_HU 384 PerkinElmer CellCarrier	nan	nan	1	1	664	507	1	0	A02	0	0.041855497	0.191287101	0.097688258	0.925154508	0.001220722	0.005722133	7.63E-05	0.005081254	0.049333178	0.054611179	0.001419089	0.009292744	0.001464866	0.029053178	0.001231044	0.005626091	0.001285372	0.012173086	0.001297017	0.010070954	0.000991836	0.003494316	0.000991836	0.003494316	0.000102275	0.00156243	0.000107182	0.00742749	0.001358053	0.018722819	337.0210872	336.9679367
9	122	0	nan	monochrome		0	HTA2_2h_HU 384 PerkinElmer CellCarrier	nan	nan	1	1	664	507	1	0	A02	0	0.040177005	0.124330514	0.073090715	0.250583664	0.001434348	0.004547189	0.000106813	0.000686656	0.084857932	0.010972078	0.001663233	0.005539025	0.001922637	0.00671397	0.001488037	0.004604834	0.001522723	0.005220493	0.001510643	0.005188067	0.001235981	0.003997864	0.001235981	0.003997864	0.000121106	0.000402289	0.000139884	0.000811277	0.001632715	0.005874724	26.38538622	26.46870052
9	123	0	nan	monochrome		0	HTA2_2h_HU 384 PerkinElmer CellCarrier	nan	nan	1	1	664	507	1	0	A02	0	0.099855039	0.332036323	0.239291981	0.930128951	0.00140383	0.004962997	0.000244144	0.001503014	0.965229588	0.422435651	0.00218204	0.007263294	0.002685588	0.012191959	0.001490374	0.004955766	0.001697106	0.006596659	0.001579309	0.006256199	0.001037613	0.003860533	0.001037613	0.003860533	0.00026793	0.000735949	0.000389073	0.002074179	0.002052338	0.007946135	127.8755898	128.0212612
9	124	0	nan	monochrome		0	HTA2_2h_HU 384 PerkinElmer CellCarrier	nan	nan	1	1	664	507	1	0	A02	0	0.044403754	0.178973072	0.103913939	0.589471286	0.001281758	0.00531014	9.16E-05	0.002471962	0.107122642	0.142107943	0.001525902	0.007598993	0.001632715	0.013214313	0.001305993	0.005263914	0.001367289	0.007756201	0.001373312	0.007583734	0.00109865	0.003845274	0.00109865	0.003845274	0.000115625	0.000858698	0.000124214	0.002717678	0.001464866	0.010162509	507.3212922	507.4694416
9	125	0	nan	monochrome		0	HTA2_2h_HU 384 PerkinElmer CellCarrier	nan	nan	1	1	664	507	1	0	A02	0	0.048920424	0.218616011	0.118226902	0.85259786	0.00109865	0.004848554	7.63E-05	0.003341726	0.155475694	0.407350682	0.001342794	0.008102541	0.001388571	0.015259022	0.001137684	0.005084093	0.001170563	0.008441563	0.001190204	0.007820249	0.000915541	0.003570611	0.000915541	0.003570611	0.00012806	0.001307668	0.000107862	0.003733452	0.00125124	0.011738003	190.0907331	190.1389172
9	126	0	nan	monochrome		0	HTA2_2h_HU 384 PerkinElmer CellCarrier	nan	nan	1	1	664	507	1	0	A02	0	0.064377813	0.225345241	0.183276112	1.29651333	0.001388571	0.005172809	7.63E-05	0.004104677	0.231156015	0.133297434	0.001770047	0.007751583	0.00202945	0.023224231	0.001399518	0.00489881	0.001478033	0.010455753	0.001495384	0.008804455	0.001022354	0.003601129	0.001022354	0.003601129	0.000156153	0.001049613	0.00015845	0.005883809	0.001571679	0.014404517	69.26550662	69.56170043
9	127	0	nan	monochrome		0	HTA2_2h_HU 384 PerkinElmer CellCarrier	nan	nan	1	1	664	507	1	0	A02	0	0.071686885	0.269977881	0.172884718	0.869108124	0.001205463	0.004745556	0.000106813	0.001510643	0.104408044	0.310639519	0.001571679	0.006836042	0.001663233	0.012619211	0.001280123	0.004821034	0.001309733	0.006584152	0.001312276	0.006149386	0.000900282	0.00373846	0.000900282	0.00373846	0.000153532	0.000660568	0.000148432	0.00214441	0.001419089	0.007751583	525.8451015	525.6416771
9	128	0	nan	monochrome		0	HTA2_2h_HU 384 PerkinElmer CellCarrier	nan	nan	1	1	664	507	1	0	A02	0	0.038757916	0.165011067	0.083100633	0.466193647	0.001205463	0.004913405	0.000106813	0.002014191	0.153145221	0.133019277	0.001434348	0.006805524	0.001617456	0.012939651	0.001211185	0.005156596	0.001298447	0.007284276	0.001327535	0.006668193	0.000885023	0.003982605	0.000885023	0.003982605	0.000143991	0.000854394	0.000154314	0.002628529	0.00140383	0.009002823	318.6485494	318.838734
9	129	0	nan	monochrome		0	HTA2_2h_HU 384 PerkinElmer CellCarrier	nan	nan	1	1	664	507	1	0	A02	0	0.039658198	0.180239571	0.084489204	0.501686131	0.001041428	0.005035477	6.10E-05	0.001518272	0.061316286	0.103566304	0.001235981	0.006546121	0.001281758	0.010086213	0.001101617	0.005006655	0.001097262	0.006515404	0.00109865	0.006485085	0.000900282	0.003921569	0.000900282	0.003921569	8.42E-05	0.000753755	8.05E-05	0.001712608	0.001159686	0.008007172	516.3689724	516.4385912
9	130	0	nan	monochrome		0	HTA2_2h_HU 384 PerkinElmer CellCarrier	nan	nan	1	1	664	507	1	0	A02	0	0.055527581	0.215716798	0.150362402	0.697077911	0.001113909	0.004730297	9.16E-05	0.000946059	0.15038988	0.069872318	0.001358053	0.005188067	0.001510643	0.007995727	0.001156825	0.0044941	0.0012126	0.005621596	0.001205463	0.005554284	0.000946059	0.003891051	0.000946059	0.003891051	0.00010538	0.000386679	0.000125432	0.001110407	0.001312276	0.006591897	192.9717881	192.8834359
9	131	0	nan	monochrome		0	HTA2_2h_HU 384 PerkinElmer CellCarrier	nan	nan	1	1	664	507	1	0	A02	0	0.062287327	0.207644776	0.162020294	0.710429552	0.001388571	0.004890517	9.92E-05	0.001503014	0.155398165	0.097462907	0.00170901	0.005798428	0.001953155	0.010208285	0.001415621	0.004719199	0.001486425	0.006517702	0.001503014	0.006225681	0.001144427	0.003891051	0.001144427	0.003891051	0.00013748	0.000509756	0.000154623	0.001840209	0.001598383	0.008087282	34.47607836	34.52590317
9	132	0	nan	monochrome		0	HTA2_2h_HU 384 PerkinElmer CellCarrier	nan	nan	1	1	664	507	1	0	A02	0	0.044251163	0.178912036	0.094270237	0.647043575	0.00125124	0.005245289	9.16E-05	0.003318837	0.076054938	0.193969221	0.001495384	0.009124896	0.001617456	0.020111391	0.001301505	0.005262119	0.00132775	0.00911329	0.001342794	0.007843137	0.001007095	0.003616388	0.001007095	0.003616388	0.000131186	0.001353963	0.000130348	0.00468898	0.001422904	0.012928206	534.2853674	534.5184888
9	133	0	nan	monochrome		0	HTA2_2h_HU 384 PerkinElmer CellCarrier	nan	nan	1	1	664	507	1	0	A02	0	0.052140078	0.259662781	0.146501869	1.829510961	0.001068132	0.005897612	9.16E-05	0.006637674	0.13789779	0.160188699	0.001373312	0.010055696	0.001480125	0.034348059	0.001086252	0.005409641	0.001162713	0.014519928	0.001174945	0.011413748	0.000839246	0.003402762	0.000839246	0.003402762	0.000116612	0.00167423	0.000127637	0.009529549	0.00125124	0.022850386	204.412457	204.554551
9	134	0	nan	monochrome		0	HTA2_2h_HU 384 PerkinElmer CellCarrier	nan	nan	1	1	664	507	1	0	A02	0	0.077576867	0.238193337	0.266605631	1.637445651	0.001712825	0.005439842	0.000274662	0.005798428	0.083384006	0.141923652	0.001846342	0.008010986	0.002883955	0.027496757	0.001616185	0.004962361	0.002004554	0.012311621	0.001976043	0.010475319	0.001129168	0.003570611	0.001129168	0.003570611	0.000165194	0.001157932	0.000383179	0.007451193	0.002300298	0.019016556	144.263679	144.0417855
9	135	0	nan	monochrome		0	HTA2_2h_HU 384 PerkinElmer CellCarrier	nan	nan	1	1	664	507	1	0	A02	0	0.074753948	0.236346994	0.224032959	1.253025111	0.001728084	0.005546654	0.000320439	0.004974441	0.097980674	0.157509312	0.002121004	0.009903105	0.00296025	0.023941405	0.001698953	0.005371523	0.002055348	0.011495643	0.002067597	0.009864958	0.00140383	0.003616388	0.00140383	0.003616388	0.000177918	0.001473099	0.000385403	0.006407363	0.002365148	0.017753873	161.5783953	161.3292863
9	136	0	nan	monochrome		0	HTA2_2h_HU 384 PerkinElmer CellCarrier	nan	nan	1	1	664	507	1	0	A02	0	0.055115587	0.192614638	0.13931487	0.945677888	0.001419089	0.004856184	0.000122072	0.003700313	0.170758789	0.300822744	0.001770047	0.007827878	0.001846342	0.024689097	0.00145041	0.005068806	0.001530933	0.010392065	0.001571679	0.007927062	0.001083391	0.003845274	0.001083391	0.003845274	0.000179251	0.001197788	0.000165864	0.006230589	0.001651789	0.015453575	122.4789704	122.2077289
9	137	0	nan	monochrome		0	HTA2_2h_HU 384 PerkinElmer CellCarrier	nan	nan	1	1	664	507	1	0	A02	0	0.053009842	0.234637985	0.153246357	1.309361429	0.001037613	0.005203327	0.000122072	0.003631647	0.285885851	0.200189109	0.001464866	0.007080186	0.001510643	0.022735942	0.001104372	0.004888291	0.001160957	0.009919405	0.001159686	0.008316167	0.000793469	0.003768978	0.000793469	0.003768978	0.000155725	0.000951614	0.000146877	0.005547074	0.001281758	0.014190891	339.6201334	339.9887658
9	138	0	nan	monochrome		0	HTA2_2h_HU 384 PerkinElmer CellCarrier	nan	nan	1	1	664	507	1	0	A02	0	0.036285954	0.147676817	0.076035706	0.383901739	0.001190204	0.004913405	7.63E-05	0.001373312	0.133169017	0.085277457	0.001449607	0.006424048	0.001586938	0.009918365	0.001209532	0.004922561	0.001267262	0.006398362	0.001281758	0.006073091	0.000961318	0.003936828	0.000961318	0.003936828	0.000123584	0.000685509	0.000130177	0.001753875	0.001342794	0.007690547	316.7074052	316.7427958
9	139	0	nan	monochrome		0	HTA2_2h_HU 384 PerkinElmer CellCarrier	nan	nan	1	1	664	507	1	0	A02	0	0.043396658	0.199694824	0.106462196	1.074982843	0.001113909	0.004955368	6.10E-05	0.004943923	0.228101959	0.109193178	0.001419089	0.009903105	0.001541161	0.029098954	0.001142017	0.005255127	0.001196204	0.012078459	0.001235981	0.009300374	0.000793469	0.003265431	0.000793469	0.003265431	0.000178552	0.001484439	0.0001479	0.007690099	0.001297017	0.017421988	354.4114949	354.6422093
9	140	0	nan	monochrome		0	HTA2_2h_HU 384 PerkinElmer CellCarrier	nan	nan	1	1	664	507	1	0	A02	0	0.062043183	0.19021897	0.150576028	0.616586566	0.001579309	0.004699779	0.000106813	0.001922637	0.1001088	0.189965952	0.001800565	0.006485085	0.002105745	0.011734188	0.00155108	0.004755474	0.001673067	0.006850962	0.001663233	0.006286717	0.001205463	0.003814755	0.001205463	0.003814755	0.000138704	0.000753567	0.000181452	0.002346171	0.001800565	0.00888838	147.0225983	146.9769353
9	141	0	nan	monochrome		0	HTA2_2h_HU 384 PerkinElmer CellCarrier	nan	nan	1	1	664	507	1	0	A02	0	0.042481117	0.149080648	0.085542077	0.35533685	0.001281758	0.004638743	0.000137331	0.001220722	0.223819209	0.1571281	0.001785306	0.006775006	0.001800565	0.009292744	0.001370359	0.004809053	0.001425701	0.005922281	0.001449607	0.005722133	0.001022354	0.004013123	0.001022354	0.004013123	0.000223066	0.000714547	0.000202537	0.00149541	0.001571679	0.006973373	110.4350696	110.2372139
9	142	0	nan	monochrome		0	HTA2_2h_HU 384 PerkinElmer CellCarrier	nan	nan	1	1	664	507	1	0	A02	0	0.08752575	0.238651109	0.291599908	2.021332136	0.001701381	0.0049897	0.000167849	0.003982605	0.168099229	0.261660984	0.002136263	0.006637675	0.00233463	0.036835279	0.001683187	0.004589444	0.001845569	0.012793241	0.001861601	0.008163577	0.00125124	0.003662165	0.00125124	0.003662165	0.00018066	0.000701976	0.000217318	0.009660698	0.00202182	0.019111926	125.4081109	125.1019039
9	143	0	nan	monochrome		0	HTA2_2h_HU 384 PerkinElmer CellCarrier	nan	nan	1	1	664	507	1	0	A02	0	0.041596094	0.220325021	0.095857176	1.138368824	0.001083391	0.005981537	6.10E-05	0.005905241	0.138631418	0.160277692	0.001312276	0.010254063	0.00140383	0.033142596	0.001094634	0.005798027	0.001141157	0.01355201	0.001159686	0.010330358	0.000823987	0.003509575	0.000823987	0.003509575	0.000125668	0.001850705	0.000112404	0.008913296	0.001220722	0.020538643	330.3943012	330.3088884
9	144	0	nan	monochrome		0	HTA2_2h_HU 384 PerkinElmer CellCarrier	nan	nan	1	1	664	507	1	0	A02	0	0.075303273	0.292378124	0.24711986	1.391439709	0.001312276	0.00554284	0.000183108	0.002624552	0.286011705	0.136274306	0.001678492	0.006958114	0.002044709	0.014129855	0.001298332	0.005041002	0.00147976	0.008331974	0.001480125	0.008018616	0.000915541	0.003784237	0.000915541	0.003784237	0.000206581	0.000811338	0.000246214	0.003046502	0.001663233	0.010814832	471.6391479	471.812903
9	145	0	nan	monochrome		0	HTA2_2h_HU 384 PerkinElmer CellCarrier	nan	nan	1	1	664	507	1	0	A02	0	0.093125811	0.3202411	0.317402914	1.984817294	0.00140383	0.005416953	9.16E-05	0.003631647	0.033122053	0.098699156	0.001770047	0.007705806	0.001907378	0.019409476	0.001410997	0.004852138	0.001497184	0.009362346	0.001495384	0.008667124	0.001113909	0.00373846	0.001113909	0.00373846	0.000139781	0.00079243	0.000155125	0.004259683	0.001602197	0.012878614	108.3581078	108.2794465
9	146	0	nan	monochrome		0	HTA2_2h_HU 384 PerkinElmer CellCarrier	nan	nan	1	1	664	507	1	0	A02	0	0.029999237	0.118730452	0.053894865	0.244769976	0.001174945	0.004547189	6.10E-05	0.0009308	0.090516098	0.060583546	0.001358053	0.005966278	0.001373312	0.007919433	0.001199969	0.004749218	0.001224883	0.005562954	0.001235981	0.005447471	0.000946059	0.003952087	0.000946059	0.003952087	0.00010139	0.00056215	9.32E-05	0.001144849	0.001297017	0.006378271	487.8706116	487.8043763
9	147	0	nan	monochrome		0	HTA2_2h_HU 384 PerkinElmer CellCarrier	nan	nan	1	1	664	507	1	0	A02	0	0.054032197	0.175661864	0.100877394	0.392599381	0.00140383	0.004547189	7.63E-05	0.001129168	0.037825642	0.234484146	0.001724269	0.006652934	0.001815824	0.008712902	0.00146033	0.004747618	0.001483491	0.00577352	0.001464866	0.005554284	0.001190204	0.003570611	0.001190204	0.003570611	0.000129276	0.000705467	0.000128117	0.001436743	0.00155642	0.00701915	11.15670852	11.38792802
9	148	0	nan	monochrome		0	HTA2_2h_HU 384 PerkinElmer CellCarrier	nan	nan	1	1	664	507	1	0	A02	0	0.079194324	0.324193184	0.215716793	1.44194707	0.001258869	0.005821317	0.000122072	0.003219654	0.053847154	0.219730441	0.001678492	0.007751583	0.001739528	0.019241627	0.001277328	0.005228922	0.001365296	0.009126247	0.001358053	0.008468757	0.001007095	0.003479057	0.001007095	0.003479057	0.000141517	0.001052579	0.00015767	0.004048595	0.001480125	0.011993592	386.1881587	386.2327351
9	149	0	nan	monochrome		0	HTA2_2h_HU 384 PerkinElmer CellCarrier	nan	nan	1	1	664	507	1	0	A02	0	0.128587777	0.368886864	0.335225452	1.373357772	0.001571679	0.004699779	0.000137331	0.001220722	0.23582132	1.431728987	0.002136263	0.007064927	0.002227817	0.016922256	0.001648561	0.004729319	0.001710334	0.007006927	0.00170901	0.005722133	0.00125124	0.003662165	0.00125124	0.003662165	0.000206224	0.000678787	0.000207458	0.003388721	0.001861601	0.008056764	633.4685693	634.5562592
9	150	0	nan	monochrome		0	HTA2_2h_HU 384 PerkinElmer CellCarrier	nan	nan	1	1	664	507	1	0	A02	0	0.046341649	0.1585565	0.097322042	0.404745563	0.001266499	0.004486152	0.000106813	0.001174945	0.218081871	0.116229988	0.001724269	0.005966278	0.001892119	0.008392463	0.00136299	0.004663426	0.001390315	0.005782079	0.001373312	0.005600061	0.00109865	0.003936828	0.001083391	0.003936828	0.000186837	0.000564596	0.000177735	0.001352266	0.001495384	0.006950485	475.7460019	476.0109331
9	151	0	nan	monochrome		0	HTA2_2h_HU 384 PerkinElmer CellCarrier	nan	nan	1	1	664	507	1	0	A02	0	0.073258564	0.22769513	0.21918059	1.085740453	0.001686122	0.005584802	0.000167849	0.003601129	0.059683403	0.201370395	0.001953155	0.007125963	0.002365148	0.016266117	0.001664967	0.005174889	0.001857463	0.00920119	0.001861601	0.008957046	0.001281758	0.003677424	0.001281758	0.003677424	0.000135751	0.000926353	0.000217912	0.003890087	0.00202182	0.012779431	29.20732387	29.04342693
9	152	0	nan	monochrome		0	HTA2_2h_HU 384 PerkinElmer CellCarrier	nan	nan	1	1	664	507	1	0	A02	0	0.031464103	0.121980625	0.059662776	0.324666214	0.001258869	0.004798963	0.000167849	0.002288853	0.135201473	0.131938618	0.001785306	0.00749218	0.001846342	0.017074846	0.001311004	0.005082526	0.001420542	0.007730148	0.001449607	0.006546121	0.000991836	0.003677424	0.000991836	0.003677424	0.00020391	0.001014208	0.000223761	0.003714224	0.00156405	0.010307469	377.7286445	377.5154862
9	153	0	nan	monochrome		0	HTA2_2h_HU 384 PerkinElmer CellCarrier	nan	nan	1	1	664	507	1	0	A02	0	0.031738766	0.125413904	0.055802243	0.249637603	0.001167315	0.004596781	7.63E-05	0.001022355	0.059581817	0.171360296	0.001495384	0.006485085	0.001495384	0.007812619	0.001220722	0.004823612	0.00124005	0.005547502	0.001235981	0.005386435	0.001052873	0.003921569	0.001052873	0.003921569	0.000121999	0.000661566	0.000112149	0.00112851	0.001308461	0.006603342	113.3724364	113.22011
9	154	0	nan	monochrome		0	HTA2_2h_HU 384 PerkinElmer CellCarrier	nan	nan	1	1	664	507	1	0	A02	0	0.024048219	0.119417108	0.043076219	0.259754335	0.000984207	0.004776074	6.10E-05	0.001342794	0.068100656	0.031068332	0.001159686	0.006439307	0.001220722	0.009384299	0.001002009	0.004975713	0.001025624	0.006184627	0.001022354	0.006103609	0.00077821	0.004043641	0.00077821	0.004043641	8.39E-05	0.000706721	8.51E-05	0.001597604	0.001083391	0.007454032	367.8746015	367.8042061
9	155	0	nan	monochrome		0	HTA2_2h_HU 384 PerkinElmer CellCarrier	nan	nan	1	1	664	507	1	0	A02	0	0.062577249	0.193820101	0.149248493	0.58597697	0.001571679	0.004959182	0.000106813	0.001602197	0.169572731	0.093950017	0.001953155	0.006729229	0.002105745	0.010421912	0.001604545	0.004969746	0.001696006	0.006658829	0.001724269	0.006530861	0.001281758	0.003814755	0.001281758	0.003814755	0.000170812	0.00072051	0.000178936	0.001835502	0.001815824	0.008209354	525.7350987	525.4833082
9	156	0	nan	monochrome		0	HTA2_2h_HU 384 PerkinElmer CellCarrier	nan	nan	1	1	664	507	1	0	A02	0	0.086884871	0.247257196	0.298298619	1.505851853	0.001800565	0.005333028	0.000274662	0.004135195	0.126971465	0.244173582	0.002059968	0.007461662	0.003143359	0.023956664	0.001737697	0.004945144	0.002100694	0.010604591	0.002014191	0.009002823	0.001419089	0.003723201	0.001419089	0.003723201	0.000168393	0.000900437	0.000398037	0.005983745	0.002456703	0.015037766	541.8173308	541.7490627
9	157	0	nan	monochrome		0	HTA2_2h_HU 384 PerkinElmer CellCarrier	nan	nan	1	1	664	507	1	0	A02	0	0.034668498	0.113115132	0.056992447	0.198474102	0.001354238	0.004566262	8.39E-05	0.000488289	0.040074049	0.024159111	0.00187686	0.00546273	0.00187686	0.006408789	0.001444521	0.00471313	0.001461345	0.00508908	0.001434348	0.005058366	0.001174945	0.004104677	0.001174945	0.004104677	0.000149939	0.000389536	0.000151154	0.000625423	0.001514458	0.005485618	655.4907631	655.4630584
9	158	0	nan	monochrome		0	HTA2_2h_HU 384 PerkinElmer CellCarrier	nan	nan	1	1	664	507	1	0	A02	0	0.045487144	0.209155417	0.097398337	0.910734728	0.001144427	0.005268177	7.63E-05	0.005004959	0.183437402	0.089551773	0.001525902	0.009338521	0.001525902	0.026611734	0.00119703	0.00550409	0.00123289	0.011528288	0.00125124	0.008934157	0.0009308	0.003372244	0.0009308	0.003372244	0.000156933	0.00167652	0.000135666	0.007045992	0.001312276	0.017120623	361.7060943	361.7962637
9	159	0	nan	monochrome		0	HTA2_2h_HU 384 PerkinElmer CellCarrier	nan	nan	1	1	664	507	1	0	A02	0	0.055100328	0.183108266	0.129762722	0.596292068	0.001434348	0.004852369	0.000122072	0.001907378	0.168280135	0.047504637	0.001968414	0.006912337	0.001968414	0.012466621	0.001450009	0.004818639	0.001544794	0.007098715	0.001571679	0.006668193	0.001174945	0.003723201	0.001174945	0.003723201	0.000187162	0.000702667	0.000185822	0.002505914	0.001693751	0.009430076	79.40039981	79.49859256
9	160	0	nan	monochrome		0	HTA2_2h_HU 384 PerkinElmer CellCarrier	nan	nan	1	1	664	507	1	0	A02	0	0.052063783	0.18179599	0.119096666	0.7071336	0.001354238	0.004921035	9.16E-05	0.002723736	0.100536972	0.139546783	0.001800565	0.007080186	0.001800565	0.017608911	0.001407129	0.004913405	0.0014349	0.008519682	0.001419089	0.007286183	0.001159686	0.003616388	0.001159686	0.003616388	0.000133598	0.000927363	0.000134189	0.004078316	0.001510643	0.01209659	85.32094811	85.13193216
9	161	0	nan	monochrome		0	HTA2_2h_HU 384 PerkinElmer CellCarrier	nan	nan	1	1	664	507	1	0	A02	0	0.017532616	0.079072253	0.02418555	0.117143513	0.000961318	0.004501412	6.10E-05	0.000396735	0.039673787	0.005762988	0.001113909	0.005142291	0.001113909	0.005661097	0.00103133	0.004651309	0.001007731	0.00488098	0.001007095	0.004867628	0.000946059	0.004196231	0.000885023	0.004196231	5.31E-05	0.000287823	6.51E-05	0.000437713	0.001083391	0.005371176	325.8353312	325.8756024
9	162	0	nan	monochrome		0	HTA2_2h_HU 384 PerkinElmer CellCarrier	nan	nan	1	1	664	507	1	0	A02	0	0.049469749	0.197543303	0.105424582	0.608773948	0.001266499	0.005088884	7.63E-05	0.002388037	0.067451229	0.13401823	0.001586938	0.007446403	0.001602197	0.013946746	0.001301835	0.005198508	0.001334488	0.007705999	0.001342794	0.007118334	0.001022354	0.00390631	0.001022354	0.00390631	0.000134085	0.000950557	0.000126874	0.002963074	0.001419089	0.010051881	70.19669996	70.23701625
9	163	0	nan	monochrome		0	HTA2_2h_HU 384 PerkinElmer CellCarrier	nan	nan	1	1	664	507	1	0	A02	0	0.047867552	0.193530179	0.120378424	0.672343031	0.001358053	0.005264363	0.00015259	0.002868696	0.074046381	0.033205838	0.001586938	0.007324331	0.001907378	0.014847028	0.001329654	0.005375838	0.00150473	0.008404288	0.001495384	0.007721065	0.001037613	0.003707942	0.001037613	0.003707942	0.000123345	0.001122399	0.000210918	0.003275298	0.001678492	0.011306935	273.3554316	273.3859108
9	164	0	nan	monochrome		0	HTA2_2h_HU 384 PerkinElmer CellCarrier	nan	nan	1	1	664	507	1	0	A02	0	0.056229496	0.218738083	0.147997253	0.879346929	0.001358053	0.005516137	9.16E-05	0.003051805	0.123073198	0.271934958	0.001632715	0.007049668	0.001754788	0.015808348	0.001338798	0.00520805	0.001450953	0.008621048	0.001464866	0.008087282	0.001083391	0.00373846	0.001083391	0.00373846	0.000134107	0.00097245	0.000158174	0.003559633	0.00155642	0.011696041	255.805547	256.1346568
9	165	0	nan	monochrome		0	HTA2_2h_HU 384 PerkinElmer CellCarrier	nan	nan	1	1	664	507	1	0	A02	0	0.044632639	0.158754869	0.086915389	0.382238506	0.001358053	0.00468452	0.000106813	0.001510643	0.075744833	0.076949728	0.001647974	0.006607157	0.001663233	0.00999466	0.00139477	0.00496109	0.00144859	0.006370642	0.001449607	0.006149386	0.001129168	0.003891051	0.001129168	0.003891051	0.000129357	0.000773133	0.000129713	0.001807745	0.001571679	0.008010986	137.1494031	137.0661477
9	166	0	nan	monochrome		0	HTA2_2h_HU 384 PerkinElmer CellCarrier	nan	nan	1	1	664	507	1	0	A02	0	0.057618067	0.214343486	0.137544823	0.657358672	0.001312276	0.00523003	9.16E-05	0.001464866	0.031307551	0.229578412	0.001602197	0.006790265	0.001678492	0.01075761	0.001339955	0.004984732	0.001389342	0.006639987	0.001388571	0.006736858	0.00109865	0.00390631	0.00109865	0.00390631	0.000127295	0.000825784	0.000125199	0.001867421	0.001480125	0.008075837	165.3744176	165.1519731
9	167	0	nan	monochrome		0	HTA2_2h_HU 384 PerkinElmer CellCarrier	nan	nan	1	1	664	507	1	0	A02	0	0.038605325	0.131700622	0.062958724	0.226749071	0.001358053	0.004470894	0.000106813	0.000671397	0.067999423	0.049718968	0.001602197	0.005752651	0.001770047	0.006759747	0.001378762	0.004703594	0.00143088	0.005153388	0.001419089	0.005127031	0.001129168	0.003814755	0.001129168	0.003814755	0.000122901	0.000545826	0.000136553	0.000772993	0.001525902	0.005798428	529.5710131	529.6656124
9	168	0	nan	monochrome		0	HTA2_2h_HU 384 PerkinElmer CellCarrier	nan	nan	1	1	664	507	1	0	A02	0	0.072755016	0.266727707	0.223666743	1.808484027	0.001491569	0.006092165	0.000167849	0.006500343	0.085782624	0.353112844	0.001831083	0.009796293	0.002212558	0.028885329	0.001484796	0.005443423	0.001656791	0.013396178	0.001678492	0.011688411	0.001144427	0.003524834	0.001144427	0.003524834	0.000161581	0.001440654	0.000227646	0.007986801	0.001819638	0.020576791	168.712853	168.9217341
9	169	0	nan	monochrome		0	HTA2_2h_HU 384 PerkinElmer CellCarrier	nan	nan	1	1	664	507	1	0	A02	0	0.048310063	0.152910661	0.102540627	0.371541931	0.001480125	0.004715038	0.000137331	0.001190204	0.032284808	0.194791662	0.001785306	0.006485085	0.00187686	0.008560311	0.001509689	0.004778458	0.001602197	0.005805343	0.001617456	0.005477989	0.00125124	0.0040589	0.00125124	0.0040589	0.000151198	0.000612302	0.000165953	0.001313927	0.001739528	0.006759747	139.9340774	140.0219311
9	170	0	nan	monochrome		0	HTA2_2h_HU 384 PerkinElmer CellCarrier	nan	nan	1	1	664	507	1	0	A02	0	0.077302205	0.243701844	0.207049668	1.163485174	0.001586938	0.005363546	0.000122072	0.003540094	0.109751701	0.257917328	0.001892119	0.007782101	0.002136263	0.020813307	0.001610463	0.005077122	0.001697128	0.009536764	0.001693751	0.008453499	0.001297017	0.003799496	0.001297017	0.003799496	0.000151023	0.001017445	0.000183124	0.004818407	0.001815824	0.0135729	563.4885401	563.831683
9	171	0	nan	monochrome		0	HTA2_2h_HU 384 PerkinElmer CellCarrier	nan	nan	1	1	664	507	1	0	A02	0	0.024734874	0.115129323	0.040207523	0.210605024	0.001041428	0.004901961	4.58E-05	0.000953689	0.02913407	0.069055618	0.001297017	0.006027314	0.001297017	0.007476921	0.001075429	0.005005623	0.00108669	0.005692028	0.001083391	0.005561914	0.000900282	0.004089418	0.000900282	0.004089418	8.98E-05	0.000583697	8.69E-05	0.001023117	0.001125353	0.00663386	411.4174573	411.4413853
9	172	0	nan	monochrome		0	HTA2_2h_HU 384 PerkinElmer CellCarrier	nan	nan	1	1	664	507	1	0	A02	0	0.064576181	0.206637678	0.178591592	0.996459916	0.001647974	0.005386435	0.000144961	0.004325933	0.129089339	0.135987072	0.001983673	0.007766842	0.002410925	0.02027924	0.001614405	0.005165942	0.001803955	0.010065252	0.001861601	0.009285115	0.001174945	0.003707942	0.001174945	0.003707942	0.000211771	0.001071081	0.000245389	0.005047382	0.001968414	0.014415961	544.4190875	544.2478906
9	173	0	nan	monochrome		0	HTA2_2h_HU 384 PerkinElmer CellCarrier	nan	nan	1	1	664	507	1	0	A02	0	0.046784161	0.167254142	0.10530251	0.461463347	0.001358053	0.004707408	0.00015259	0.001647974	0.033272904	0.084446518	0.001586938	0.006561379	0.001861601	0.010330358	0.001376005	0.004919239	0.001504322	0.006592334	0.001510643	0.006164645	0.001190204	0.003982605	0.001190204	0.003982605	0.000118455	0.000736591	0.000182899	0.00195531	0.001663233	0.00827802	161.8816114	161.9858806
9	174	0	nan	monochrome		0	HTA2_2h_HU 384 PerkinElmer CellCarrier	nan	nan	1	1	664	507	1	0	A02	0	0.027649348	0.117402918	0.047531853	0.221530486	0.001117723	0.004791333	4.58E-05	0.000640879	0.027971776	0.02808312	0.00140383	0.005828946	0.00140383	0.006683452	0.001152056	0.004891788	0.001159313	0.005403183	0.001159686	0.005355917	0.000854505	0.004287785	0.000854505	0.004287785	0.00010977	0.00037283	0.000102913	0.000709502	0.001201648	0.006019684	233.976244	234.0157046
9	175	0	nan	monochrome		0	HTA2_2h_HU 384 PerkinElmer CellCarrier	nan	nan	1	1	664	507	1	0	A02	0	0.052780957	0.195254451	0.125932708	0.573876571	0.001293202	0.004932479	9.16E-05	0.001358053	0.054784899	0.092405785	0.001510643	0.006179904	0.001785306	0.009124896	0.001319524	0.004881361	0.001383876	0.006306336	0.001396201	0.006164645	0.00109865	0.003967346	0.00109865	0.003967346	0.000122737	0.00059206	0.00014294	0.001510523	0.001480125	0.007671473	251.4503817	251.3036773
9	176	0	nan	monochrome		0	HTA2_2h_HU 384 PerkinElmer CellCarrier	nan	nan	1	1	664	507	1	0	A02	0	0.038300145	0.123949038	0.068848707	0.242710007	0.001342794	0.00451667	9.16E-05	0.000595102	0.068711393	0.024894777	0.001693751	0.005233845	0.001693751	0.006134127	0.001418524	0.004590705	0.001434348	0.005056458	0.001449607	0.005111773	0.001235981	0.004074159	0.001144427	0.004074159	0.000105266	0.000365101	0.000126789	0.000628487	0.001510643	0.00561532	143.8062943	143.890733
9	177	0	nan	monochrome		0	HTA2_2h_HU 384 PerkinElmer CellCarrier	nan	nan	1	1	664	507	1	0	A02	0	0.066361486	0.240512709	0.174929427	0.869535375	0.001358053	0.005218586	9.16E-05	0.001892119	0.05998684	0.232739161	0.001647974	0.007248036	0.001693751	0.011947814	0.001382531	0.005010681	0.001445698	0.007186243	0.001434348	0.006721599	0.00109865	0.003936828	0.00109865	0.003936828	0.00012313	0.000760382	0.000136882	0.002301059	0.001541161	0.009014267	246.4153873	246.5594806
9	178	0	nan	monochrome		0	HTA2_2h_HU 384 PerkinElmer CellCarrier	nan	nan	1	1	664	507	1	0	A02	0	0.055603876	0.200946064	0.139986267	0.991241334	0.001327535	0.005477989	7.63E-05	0.003921568	0.047036573	0.198640468	0.001617456	0.00764477	0.00170901	0.021087969	0.001390097	0.005023652	0.001399863	0.009912413	0.00140383	0.008606088	0.001174945	0.003494316	0.001083391	0.003494316	0.000124564	0.001017689	0.000118326	0.005206442	0.001480125	0.014023041	400.0379333	400.114207
9	179	0	nan	monochrome		0	HTA2_2h_HU 384 PerkinElmer CellCarrier	nan	nan	1	1	664	507	1	0	A02	0	0.05163653	0.156206611	0.115342946	0.410360884	0.001480125	0.004577707	0.000106813	0.000976577	0.047263739	0.022455766	0.001724269	0.005691615	0.001998932	0.008438239	0.001518721	0.004594312	0.001601985	0.005699457	0.001571679	0.005432212	0.001281758	0.003967346	0.001281758	0.003967346	0.000119477	0.000426585	0.000166057	0.001300801	0.00170901	0.006668193	580.773515	580.8361284
9	180	0	nan	monochrome		0	HTA2_2h_HU 384 PerkinElmer CellCarrier	nan	nan	1	1	664	507	1	0	A02	0	0.089570459	0.306797901	0.245975433	1.263645401	0.001388571	0.005268177	9.92E-05	0.00218967	0.059471721	0.505041185	0.001754788	0.006958114	0.001861601	0.015915159	0.001444685	0.004948353	0.00149076	0.007658457	0.001480125	0.007156482	0.001068132	0.003830014	0.001068132	0.003830014	0.000150303	0.000783943	0.000145677	0.002814788	0.001586938	0.00959411	561.2575682	561.6377139
9	181	0	nan	monochrome		0	HTA2_2h_HU 384 PerkinElmer CellCarrier	nan	nan	1	1	664	507	1	0	A02	0	0.047531853	0.144975971	0.09672694	0.345632111	0.001541161	0.004848554	9.16E-05	0.000999466	0.061102896	0.063844722	0.001998932	0.005752651	0.002227817	0.008010986	0.001584395	0.004832532	0.00163944	0.005858171	0.001602197	0.005592432	0.001327535	0.003967346	0.001266499	0.003967346	0.000111998	0.000515101	0.000168922	0.001220144	0.001743343	0.006988632	14.87363938	14.92653747
9	182	0	nan	monochrome		0	HTA2_2h_HU 384 PerkinElmer CellCarrier	nan	nan	1	1	664	507	1	0	A02	0	0.051316091	0.172045475	0.118822003	0.573739234	0.001495384	0.005184253	9.16E-05	0.002456703	0.086843624	0.04821249	0.001800565	0.007141222	0.001937896	0.013199054	0.001509297	0.005060161	0.001584293	0.007649856	0.001571679	0.007064927	0.001281758	0.003753719	0.001266499	0.003753719	0.000118795	0.000908302	0.000161397	0.002845036	0.001682307	0.010242619	193.8613073	193.9404521
9	183	0	nan	monochrome		0	HTA2_2h_HU 384 PerkinElmer CellCarrier	nan	nan	1	1	664	507	1	0	A02	0	0.019287404	0.084702833	0.025146868	0.115678648	0.00109102	0.004577707	6.10E-05	0.000686656	0.030791441	0.03417382	0.001281758	0.005813688	0.001281758	0.006622416	0.001134553	0.00498252	0.001143039	0.00525812	0.001144427	0.005386435	0.000991836	0.004165713	0.000991836	0.004165713	7.74E-05	0.000520339	7.97E-05	0.00069643	0.001213092	0.005806058	364.9775485	364.9938003
9	184	0	nan	monochrome		0	HTA2_2h_HU 384 PerkinElmer CellCarrier	nan	nan	1	1	664	507	1	0	A02	0	0.073502708	0.184359507	0.181658656	0.622934322	0.001888304	0.004768445	0.000205997	0.002052338	0.020516462	0.129186836	0.002456703	0.007095445	0.002853437	0.012283512	0.001934282	0.004851566	0.002088031	0.007160165	0.002067597	0.006675822	0.001602197	0.003891051	0.001602197	0.003891051	0.000201537	0.000789653	0.000260714	0.00249665	0.002288853	0.009548333	652.2370433	652.1782285
9	185	0	nan	monochrome		0	HTA2_2h_HU 384 PerkinElmer CellCarrier	nan	nan	1	1	664	507	1	0	A02	0	0.074250401	0.238742663	0.215991455	1.285343727	0.001693751	0.005729763	0.000198367	0.004730297	0.121754265	0.175432406	0.002212558	0.008102541	0.002548257	0.024200808	0.001687509	0.00542597	0.001878187	0.011176902	0.00187686	0.009918364	0.001297017	0.003875792	0.001297017	0.003875792	0.000212392	0.001194195	0.000254065	0.005946753	0.002075227	0.015880827	173.7833981	173.7347302
9	186	0	nan	monochrome		0	HTA2_2h_HU 384 PerkinElmer CellCarrier	nan	nan	1	1	664	507	1	0	A02	0	0.081147478	0.222461286	0.213305867	0.919615485	0.001770047	0.005233845	0.000213626	0.002929732	0.081643657	0.103524702	0.002395666	0.007202258	0.002624552	0.014908064	0.001844261	0.005055938	0.001975054	0.008514958	0.001922637	0.007721065	0.001388571	0.003692683	0.001388571	0.003692683	0.000212872	0.000953369	0.000277491	0.003478819	0.002227817	0.011871519	620.5174905	620.4450528
9	187	0	nan	monochrome		0	HTA2_2h_HU 384 PerkinElmer CellCarrier	nan	nan	1	1	664	507	1	0	A02	0	0.083039597	0.25232319	0.249378195	1.504310685	0.001567864	0.005340658	0.000129702	0.003860532	0.100353222	0.344121073	0.001953155	0.007446403	0.002121004	0.02355993	0.001596915	0.004852369	0.00169645	0.010233406	0.001731899	0.008308537	0.001052873	0.003662165	0.001052873	0.003662165	0.000206656	0.000949202	0.000198863	0.005976641	0.001846342	0.015236133	27.97142507	28.06509103
9	188	0	nan	monochrome		0	HTA2_2h_HU 384 PerkinElmer CellCarrier	nan	nan	1	1	664	507	1	0	A02	0	0.048935683	0.217898836	0.107423514	0.712809958	0.001174945	0.005424582	6.10E-05	0.002738994	0.032683429	0.149957695	0.001480125	0.008789197	0.001510643	0.013351644	0.001223392	0.005447471	0.001234753	0.008193218	0.001235981	0.007751583	0.000991836	0.003646906	0.000976577	0.003646906	0.000109657	0.001355049	0.000101566	0.003090452	0.001297017	0.011142901	375.4181818	375.4644646
9	189	0	nan	monochrome		0	HTA2_2h_HU 384 PerkinElmer CellCarrier	nan	nan	1	1	664	507	1	0	A02	0	0.044831006	0.16090639	0.091401541	0.451987494	0.001281758	0.00483711	9.16E-05	0.001754787	0.083198615	0.150584003	0.001770047	0.006988632	0.001770047	0.011612115	0.001400969	0.005028325	0.001384872	0.006848295	0.001373312	0.006500343	0.001129168	0.003891051	0.001113909	0.003891051	0.000168733	0.000883427	0.000150074	0.002282638	0.001480125	0.008667124	12.85191987	12.67850512
9	190	0	nan	monochrome		0	HTA2_2h_HU 384 PerkinElmer CellCarrier	nan	nan	1	1	664	507	1	0	A02	0	0.051804379	0.185229271	0.124361028	0.632440689	0.001422904	0.005085069	0.000122072	0.002517739	0.150757039	0.111646279	0.001663233	0.007614252	0.001983673	0.013656825	0.001439011	0.005145258	0.001535321	0.00780791	0.00155642	0.007209888	0.001068132	0.004074159	0.001068132	0.004074159	0.000151605	0.000851722	0.000183447	0.002913636	0.001663233	0.009960326	235.2316564	234.9747871
9	191	0	nan	monochrome		0	HTA2_2h_HU 384 PerkinElmer CellCarrier	nan	nan	1	1	664	507	1	0	A02	0	0.036743725	0.097123677	0.061264973	0.167559324	0.00155642	0.004333562	0.000183108	0.000320439	0.018605497	0.004950572	0.001968414	0.004928664	0.002014191	0.005477989	0.001670169	0.004414713	0.001701805	0.004654426	0.001693751	0.004669261	0.001327535	0.004028382	0.001327535	0.004028382	0.000177158	0.000225925	0.000196088	0.000376587	0.001907378	0.004928664	651.483188	651.5027775
9	192	0	nan	monochrome		0	HTA2_2h_HU 384 PerkinElmer CellCarrier	nan	nan	1	1	664	507	1	0	A02	0	0.041092546	0.133607998	0.075608453	0.287632567	0.001346609	0.004680705	9.16E-05	0.000762951	0.031909094	0.075599607	0.001922637	0.00561532	0.001922637	0.007232776	0.001467591	0.004771714	0.001426575	0.00542703	0.001419089	0.005394064	0.001052873	0.003967346	0.001052873	0.003967346	0.000165306	0.000475849	0.000151423	0.000852163	0.001541161	0.006130312	607.2896065	607.2706101
9	193	0	nan	monochrome		0	HTA2_2h_HU 384 PerkinElmer CellCarrier	nan	nan	1	1	664	507	1	0	A02	0	0.058075837	0.206240945	0.145311665	0.947722602	0.001396201	0.005569543	9.16E-05	0.003753719	0.061452824	0.149025857	0.001647974	0.007568475	0.001785306	0.019699397	0.001451896	0.005156024	0.001482772	0.009670639	0.001480125	0.008560311	0.001174945	0.003753719	0.001174945	0.003753719	0.000122289	0.001074477	0.000126639	0.004852189	0.001571679	0.013580529	356.1011236	356.101982
9	194	0	nan	monochrome		0	HTA2_2h_HU 384 PerkinElmer CellCarrier	nan	nan	1	1	664	507	1	0	A02	0	0.061219196	0.193469143	0.140001526	0.609292755	0.001434348	0.004962997	0.000129702	0.001892119	0.158899145	0.141486378	0.001937896	0.006225681	0.001937896	0.011429007	0.00153048	0.004836729	0.001573051	0.006845986	0.001571679	0.006462196	0.00125124	0.003952087	0.001205463	0.003952087	0.0001673	0.000730519	0.000171399	0.002186623	0.001678492	0.008743419	443.7000545	443.4414475
9	195	0	nan	monochrome		0	HTA2_2h_HU 384 PerkinElmer CellCarrier	nan	nan	1	1	664	507	1	0	A02	0	0.072373541	0.210543989	0.185824369	0.786388967	0.001602197	0.004924849	0.000129702	0.002113375	0.217162895	0.216976451	0.002426184	0.006759747	0.002426184	0.013382162	0.001644853	0.004785091	0.001736676	0.00734943	0.00170901	0.006630045	0.001190204	0.003845274	0.001190204	0.003845274	0.000252112	0.00073759	0.000225636	0.002870248	0.001892119	0.009582666	460.7194942	460.9960416
[truncated: 9 more columns]
