# Supplementary material for: P-body proteins regulate transcriptional rewiring to promote DNA replication stress resistance
Source: Nat Commun. 2017 Sep 15;8:558. doi: 10.1038/s41467-017-00632-2 (PMC5601920; doi:10.1038/s41467-017-00632-2)
Supplement: Supplementary file 7 — Supplementary Software 1 [file 41467_2017_632_MOESM7_ESM.zip › Supplementary_software_1/CP_data_analysis/Yox1_abundance/example_image_IDs.csv]

imageNumber	Strain name Bio rep Tech rep
1	HTA2 only BiologicalRep1 TechRep1
2	HTA2 only BiologicalRep1 TechRep1
3	HTA2 only BiologicalRep1 TechRep1
4	WT BiologicalRep1 techRep1
5	WT BiologicalRep1 techRep1
6	WT BiologicalRep1 techRep1
7	lsm1d BiologicalRep1 TechRep1
8	lsm1d BiologicalRep1 TechRep1
9	lsm1d BiologicalRep1 TechRep1
