# Supplementary material for: P-body proteins regulate transcriptional rewiring to promote DNA replication stress resistance
Source: Nat Commun. 2017 Sep 15;8:558. doi: 10.1038/s41467-017-00632-2 (PMC5601920; doi:10.1038/s41467-017-00632-2)
Supplement: Supplementary file 7 — Supplementary Software 1 [file 41467_2017_632_MOESM7_ESM.zip › Supplementary_software_1/CP_data_analysis/Yox1_abundance/Yox1_abundance_pipeline.R]

# This pipeline is used to analyze Yox1-GFP intensity data generated by the CellProfiler pipelines provided in the Supplemental material
	# 1/ The pipeline normalize the GFP intensity in every Object by the RFP intensity in the same Object 
	# 2/ The pipeline then aggreagate the normalized GFP intensities by technical replicate using the Image_ID file that provides association between Image Numbers gerenated by the Opera system and strain name, biological replicate and technical replicate
	
	# example CellProfiler output and Image_ID files necessary to run this script are provided in the Supplemental material

	# load CellProfiler output (example_CP_ouput.csv)
		col_selection <- c("ImageNumber","ObjectNumber", "Intensity_MedianIntensity_GFP", "Intensity_MedianIntensity_RFP")

		data_t0 <- read.csv(choose.file())
		data_t0 <- data_t0[, col_selection]
		
		data_t1 <- read.csv(choose.file())
		data_t1 <- data_t1[, col_selection]
		
		data_t2 <- read.csv(choose.file())
		data_t2 <- data_t2[, col_selection]
		
	# load image IDs file (example_image_IDs.csv file)
	# This file allows the association between the Image Numbers generated by the Opera System and the strain, biological replicates and technical replicates in the experiment
	
		image_IDs <- read.csv(choose.file(), head=T)
		
	# normalize the GFP median intensity and aggregate the data 
	
		aggregated_data <- lapply(list(data_t0, data_t1, data_t2), function(n){
			
								# normalize the GFP median intensity with the RFP median intensity
					dat_normalized <- cbind(n, (n$Intensity_MedianIntensity_GFP / n$Intensity_MedianIntensity_RFP))				
								
								# merge image IDs and CellProfiler data 							
						dat_merged <- merge(dat_normalized, image_IDs, by.x="ImageNumber", by.y="imageNumber", all.x=T)				
								
								# aggregate the data per strain and biological replicates
						agg_data <- aggregate(dat_merged[,5], by=list(dat_merged[,"Strain.name.Bio.rep.Tech.rep"]), FUN=median)		
									
									})
		
		names(aggregated_data) <- c("untreated", "2h HU", "4h HU")
		
		# rearrange the data in a dataframe containing all the time points for further analysis in excel
	
		aggregated_data_df <- do.call(rbind, aggregated_data)
		
		# normalized GFP intensity data can then be exported in Excel for further analysis
	
