# Supplementary material for: P-body proteins regulate transcriptional rewiring to promote DNA replication stress resistance
Source: Nat Commun. 2017 Sep 15;8:558. doi: 10.1038/s41467-017-00632-2 (PMC5601920; doi:10.1038/s41467-017-00632-2)
Supplement: Supplementary file 7 — Supplementary Software 1 [file 41467_2017_632_MOESM7_ESM.zip › Supplementary_software_1/RNASeq_suppressorScreen_analysis/R_scripts.R]

	# OUTLINE
	
			# PART 1 - LOAD DATA FILES
			# PART 2 - DATA PREPARATION 
			# PART 3 - SUPPRESSOR SCREEN ANALYSIS
			# PART 4 - lsm1∆ TRANSCRIPTOMICS ANALYSIS 
			# PART 5 - DETERMINATION OF P-BODY TARGET IN HU (overlap between suppressor screen and lsm1∆ RNAseq)
			# PART 6 - YOX1 TRANSCRIPTOMICS ANALYSIS
			
	# NOTE: an R image containing all the data needed to run this pipeline is provided in the Supplementary material

setwd(choose.file())

		# load libraries ===
		#===================
		
			library(org.Sc.sgd.db)
			library(pheatmap)

	#===========================================================================================================
	# LOAD DATA FILES (this part is optional if the provided R image is loaded)
	#===========================================================================================================
			
		# lsm1∆ transcriptomics data ===
		#===============================
			
			colClass <- c(rep("character",7), rep("numeric",6), "character")
	
			# mutant vs WT
			lsm1_t0 <- read.csv(choose.file(), colClasses= colClass, head=T, sep="")
			lsm1_t1 <- read.csv(choose.file(), colClasses= colClass, head=T, sep="")
			lsm1_t2 <- read.csv(choose.file(), colClasses= colClass, head=T, sep="")
			lsm1_t3 <- read.csv(choose.file(), colClasses= colClass, head=T, sep="")
			
			# WT t0 vs t in HU
			ctrl_t0vst1 <- read.csv(choose.file(), colClasses= colClass, head=T, sep="")
			ctrl_t0vst2 <- read.csv(choose.file(), colClasses= colClass, head=T, sep="")			
			ctrl_t0vst3 <- read.csv(choose.file(), colClasses= colClass, head=T, sep="")
	
			# lsm1d t0 vs t in HU
			lsm1_t0vst1 <- read.csv(choose.file(), colClasses= colClass, head=T, sep="")
			lsm1_t0vst2 <- read.csv(choose.file(), colClasses= colClass, head=T, sep="")
			lsm1_t0vst3 <- read.csv(choose.file(), colClasses= colClass, head=T, sep="")
			
			universe <- lsm1_t0$gene
		
		# suppressor screen data ===
		# =========================
		
		suppressor_raw <- read.csv(choose.file(), head=T, sep=",")
		
		# YOX1 overexpression transcriptomics data ===
		# ============================================
		
			# ctrl strain vs. YOX1 OE strain 
			
			OE_t0 <- read.csv(choose.file(), colClasses= colClass, head=T, sep="")
			OE_t1 <- read.csv(choose.file(), colClasses= colClass, head=T, sep="")
			OE_t2 <- read.csv(choose.file(), colClasses= colClass, head=T, sep="")
				
			# -HU:+HU in ctrl strain
			
			FLEX_t0vst1 <- read.csv(choose.file(), colClasses= colClass, head=T, sep="")
			FLEX_t0vst2 <- read.csv(choose.file(), colClasses= colClass, head=T, sep="")
		
			# HU:+HU in YOX1 OE strain
			
			YOX1_t0vst1 <- read.csv(choose.file(), colClasses= colClass, head=T, sep="")
			YOX1_t0vst2 <- read.csv(choose.file(), colClasses= colClass, head=T, sep="")
	
		# Environmental Response Genes (Gasch et al, 2000) ===
		# ====================================================
		
			Gasch <- read.csv(choose.file(), head=T)
			Gasch <- merge(Gasch, toTable(org.Sc.sgdGENENAME), by.x= "systematic_name", by.y= "systematic_name", all.x=T)
			Gasch[is.na(Gasch $gene_name), "gene_name"] <- as.character(Gasch[is.na(Gasch $gene_name), "systematic_name"])
			
		# HU microarray data (Dubacq et al, 2006) ===
		# ===========================================
			
			Dubacq2006 <- read.csv(choose.file(), head=T)
			Dubacq2006 <- merge(Dubacq2006, toTable(org.Sc.sgdGENENAME), by="systematic_name", by.x ="systematic_name", all.x = T)
			
			Dubacq2006[is.na(Dubacq2006$gene_name), "gene_name"] <- as.character(Dubacq2006[is.na(Dubacq2006$gene_name), "systematic_name"])
			
			Dubacq2006[,2] <- log2(Dubacq2006[,2])
			Dubacq2006[,3] <- log2(Dubacq2006[,3])		
			Dubacq2006[,4] <- log2(Dubacq2006[,4])
			Dubacq2006[,5] <- log2(Dubacq2006[,5])	
			
		# MMS microarray data (Shalem et al, 2008) ===
		# ============================================
		
		Shalem2008 <- read.csv(choose.file(), head=T)
		
			
		# MMS microarray data (Jaehnig et al, 2013) ===
		# =============================================
		
		Jaehnig2013 <- read.csv(choose.file(), head=T)
		
		
		# BIOGRID data ===
		# ================
			
		BIOGRID <- read.csv(choose.file(), head=T)
		
			# subset BIOGRID data for interactions involving S. cerevisiae genes only 
			
			BIOGRID_universe <- merge(as.data.frame(universe), toTable(org.Sc.sgdGENENAME), by.x="universe" , by.y="gene_name", all.x=T)
			BIOGRID_universe <- BIOGRID_universe[,c(1,2)]
			BIOGRID_universe[is.na(BIOGRID_universe $systematic_name), 'systematic_name'] <- as.character(BIOGRID_universe[is.na(BIOGRID_universe $systematic_name), "universe"])
	
			BIOGRID_universe <- subset(BIOGRID, Systematic.Name.Interactor.A %in% BIOGRID_universe $systematic_name & Systematic.Name.Interactor.B %in% BIOGRID_universe $systematic_name)
		
		# generate non-redundant genetic interactions
		
			BIOGRID_genetic <- subset(BIOGRID_universe, Experimental.System.Type == "genetic")
			BIOGRID_genetic <- BIOGRID_genetic[,6:7]
			
			nonRedundant_genetic <- data.frame(t(apply(BIOGRID_genetic, 1, sort)))
			nonRedundant_genetic <- nonRedundant_genetic[!duplicated(nonRedundant_genetic),]
			
			# generate non-redundant physical interactions
		
			BIOGRID_physical <- subset(BIOGRID_universe, Experimental.System.Type == "physical")
			BIOGRID_physical <- BIOGRID_physical[,6:7]
			
			nonRedundant_physical <- data.frame(t(apply(BIOGRID_physical, 1, sort)))
			nonRedundant_physical <- nonRedundant_physical[!duplicated(nonRedundant_physical),]
			
			
		# FLEX plasmids available in E.coli ===
		#======================================
		
			FLEX <- read.csv(choose.file(), head=T, sep=",")
			FLEX <- FLEX[FLEX$Position.Type %in% "ORF Clone" ,c(1:9)]
			
			FLEX <- merge(FLEX, toTable(org.Sc.sgdGENENAME), by.x= "SGD", by.y= "systematic_name", all.x=T)
			FLEX[is.na(FLEX $gene_name), "gene_name"] <- as.character(FLEX[is.na(FLEX $gene_name), "SGD"])
			
		
		# YOX1 targets from Yeastract using the following filters: documented/TF act as inhibitor/Expression evidence only ===
		# ====================================================================================================================
			
		Yox1_targets <- read.csv(choose.file(), head=T, sep=",")
		Yox1_targets <- as.data.frame(Yox1_targets[,1])
		colnames(Yox1_targets) <- 'gene_name'
		
		Yox1_targets <- merge(Yox1_targets, toTable(org.Sc.sgdGENENAME), by.x= "gene_name", by.y= "gene_name", all.x=T)
		Yox1_targets[is.na(Yox1_targets $systematic_name), "systematic_name"] <- as.character(Yox1_targets[is.na(Yox1_targets $systematic_name), "gene_name"])
	
		# HU sensitivity data from SGD ===
		#=================================
		
		HU_data <- read.csv(choose.file(), head=T, sep=",")
		HUsens_genes <- subset(HU_data, select=c(1:3), Phenotype == "resistance to hydroxyurea: decreased " | Phenotype == "resistance to hydroxyurea: decreased rate ")
	
		
	# ==========================================================================================================================
	# DATA PREPARATION 
	# ==========================================================================================================================

		# transcriptomics data ===
		#=========================
		
			# a list of data frame containing all the transcriptomics data
			
			RNA_allData <- list(ctrl_t0vst1, ctrl_t0vst2, ctrl_t0vst3, 		# +HU:-HU ratios in the WT
								lsm1_t0vst1, lsm1_t0vst2, lsm1_t0vst3, 		# +HU:-HU ratios in the lsm1∆ strain
								lsm1_t0, lsm1_t1, lsm1_t2, lsm1_t3,			# lsm1∆:WT ratios
								OE_t0, OE_t1, OE_t2, 						# GAL1:10pr-YOX1:empty vector ratios
								FLEX_t0vst1, FLEX_t0vst2, 					# +HU:-HU ratios in the ctrl strain
								YOX1_t0vst1, YOX1_t0vst2)					# +HU:-HU ratios in the YOX1 overexpressing strain
		
			names(RNA_allData) <- c("ctrl_t0vst1", "ctrl_t0vst2", "ctrl_t0vst3", 
									"lsm1_t0vst1",	"lsm1_t0vst2",	"lsm1_t0vst3", 
									"lsm1_t0",	"lsm1_t1",	"lsm1_t2", "lsm1_t3", 
									"OE_t0", "OE_t1", "OE_t2", 
									"FLEX_t0vst1",	"FLEX_t0vst2", 
									"YOX1_t0vst1", "YOX1_t0vst2")
			
			# a list of all the differentially expressed genes at every time point and all experiments
			
			DEG_RNA_allData <- lapply(RNA_allData, function(n){
			subset(n,select = 3, significant == "yes")
		})
		
			# a list of all the genes with no change in expression at every time point and all experiments
		
			noChange_RNA_allData <- lapply(RNA_allData, function(n){
			subset(n, select = 3, significant == "no" & (log2.fold_change. > -0.5 & log2.fold_change. < 0.5))
		})
		
			# a list of all the downregulated genes at every time point and all experiments
		
			down_RNA_allData <- lapply(RNA_allData, function(n){
			subset(n, select = 3, significant == "yes" & log2.fold_change. < 0)	
		})
		
			# a list of all the downregulated genes at every time point and all experiments
		
			up_RNA_allData <- lapply(RNA_allData, function(n){
			subset(n, select = 3, significant == "yes" & log2.fold_change. > 0)	
		})
		
			# a list summarizing the number of downregulated and upregulates genes 
			
			numberOfGenes_down <- sapply(down_RNA_allData, function(n){
			length(unlist(n))
		})
		
			numberOfGenes_up <- sapply(up_RNA_allData, function(n){
			length(unlist(n))
		})
		
			# a matrix containing all the transcriptomics data
			 
			mat_colNames <- c(	"ctrl_t0vst1", "ctrl_t0vst2", "ctrl_t0vst3", "",
								"lsm1_t0vst1",	"lsm1_t0vst2",	"lsm1_t0vst3", "",
								"lsm1_t0",	"lsm1_t1",	"lsm1_t2", "lsm1_t3", "",
									"FLEX_t0vst1",	"FLEX_t0vst2", "",
									"YOX1_t0vst1", "YOX1_t0vst2", "",
											"OE_t0", "OE_t1", "OE_t2")
		
		
			mat <- matrix(c(ctrl_t0vst1[,10],			#1
						ctrl_t0vst2[,10],				#2
						ctrl_t0vst3[,10],				#3
						rep(0, nrow(lsm1_t0)),			#4
						lsm1_t0vst1[,10],				#5
						lsm1_t0vst2[,10],				#6
						lsm1_t0vst3[,10],				#7
						rep(0, nrow(lsm1_t0)),			#8
						lsm1_t0[,10],					#9
						lsm1_t1[,10],					#10
						lsm1_t2[,10],					#11
						lsm1_t3[,10],					#12
						rep(0, nrow(lsm1_t0)),			#13
						FLEX_t0vst1[,10],				#14
						FLEX_t0vst2[,10],				#15
						rep(0, nrow(lsm1_t0)),			#16
						YOX1_t0vst1[,10],				#17
						YOX1_t0vst1[,10],				#18
						rep(0, nrow(lsm1_t0)),			#19
						OE_t0[,10],						#20
						OE_t1[,10],						#21
						OE_t2[,10]),					#22
						nrow=nrow(lsm1_t0),
							dimnames=list(
								(as.character(lsm1_t0[,3])), mat_colNames))
		
				# remove Infinite values 
				mat <- mat[!rowSums(!(is.finite(mat))),]
		

	# suppressor screens ===
	#=======================

		# replace 0 with NAs 
		
		suppressor_raw[suppressor_raw == 0] <- NA
	
		# make a list of all the different screen (lsm1 and pat1 with deletion array and TS array)
		
		supp_raw_list <- list(
							subset(suppressor_raw, array=="DA_lsm1"),
							subset(suppressor_raw, select=c(1:10), array=="TS_lsm1"),
							subset(suppressor_raw, select=c(1:10), array=="DA_pat1"),
							subset(suppressor_raw, select=c(1:10), array=="TS_pat1")
							)	
		
		names(supp_raw_list) <- c("DA_lsm1", "TS_lsm1", "DA_pat1", "TS_pat1")
	
		# remove the NAs from the data frame
		
		supp_raw_list <- lapply(supp_raw_list, function(n){
			na.omit(n)
		})
		
		supp_raw_list_filtered1 <- list(
							subset(supp_raw_list[[1]], select=c(1:10)),
							subset(supp_raw_list[[2]], select=c(1:10)),
							subset(supp_raw_list[[3]], select=c(1:10)),
							subset(supp_raw_list[[4]], select=c(1:8))
							)	
		
		# remove the 5% smallest colonies in the untreated condition
	
			supp_raw_filtered2 <- lapply(supp_raw_list_filtered1, function(n){
	
				x <- nrow(n)
				percent5 <- round((5*x/100), digits=0) 											# determine the 5% in the given data fra,e			
				n[, "mean_colonySize_untreated"] <- apply(n[,seq(5,ncol(n),2)], 1, FUN=mean) 	# calculate the average colony size in the untreated condition
				n_sorted <- n[order(n$mean_colonySize_untreated),]								# sort the data frame based on the average colony size 
				n_subsetted <- n_sorted[percent5:nrow(n),1:ncol(n_sorted)-1]						# remove the 5% smallest average colony size
				})

	
			
	# ==========================================================================================================================
	# SUPPRESSOR SCREEN ANALYSIS
	# ==========================================================================================================================
	
		# set Zscore threshold
		
		Zscore = 1
		
		# calculate fitness in HU (colony size in HU divided by colony size in the untreated condition) 
		# calculate Zscore

		<- lapply(supp_raw_filtered2, function(n){
			
			fitness_df <- n[,seq(6,ncol(n),2)]/n[,seq(5,ncol(n),2)]
			
			mean_fitness <- as.data.frame(apply(fitness_df, 1, FUN=mean)) 	# determine the average fitness for every mutant
			
			Zscore_df <- as.data.frame(apply(fitness_df, 2, FUN=scale))		# convert the fitness value for every mutant and every replicate into a Z-score
			mean_Zscore <- as.data.frame(apply(Zscore_df, 1, FUN=mean))		# calculate the average Z-score 

			colnames(mean_fitness) <- "mean_fitness"
			colnames(mean_Zscore) <- "mean_Zscore"

			all_data <- cbind(n, mean_fitness, mean_Zscore)
		})
			
		
		# extract Zscore data and combine data from the deletion array and temperature sensitive array

		lsm1_Zscore_data <- lapply(fitness_Zscore_data[c(1,2)], function(n){
			df <- as.data.frame(n[,c("Gene", "mean_Zscore")])
		})
		
		lsm1_Zscore_data <- do.call(rbind, lsm1_Zscore_data)
		lsm1_Zscore_data <- lsm1_Zscore_data[order(lsm1_Zscore_data$mean_Zscore),]	
			
		pat1_Zscore_data <- lapply(fitness_Zscore_data[c(3,4)], function(n){
			df <- as.data.frame(n[,c("Gene", "mean_Zscore")])
		})

		pat1_Zscore_data <- do.call(rbind, pat1_Zscore_data)		
		pat1_Zscore_data <- pat1_Zscore_data[order(pat1_Zscore_data $mean_Zscore),]
		
				
		lsm1_pat1_Zscore_combined <- list(lsm1_Zscore_data[,2], pat1_Zscore_data[,2])
		names(lsm1_pat1_Zscore_combined) <- c("LSM1 Zscore", "PAT1 Zscore")
		
		# plot Zscore 

		pdf("Zscore_plots.pdf")
		
		lapply(lsm1_pat1_Zscore_combined, function(n){
		
			n <- sort(n)
			
			plot(n,
				xaxt = "n",
				yaxt = "n",
				ylab = "Z-score",
				xlab = "genes",
				ylim = c(-5,5),
				pch = 19,
				col=ifelse(n > -Zscore & n < Zscore & n < Zscore , "black", "red"),
				main=)
	
		abline(h=c(-Zscore, 0, Zscore), col='black', lwd=1, lty=c(2,1,2))
		axis(2, seq(-5, 5, 1))
		
		})
		dev.off()


		# determine suppressor candidates (lsm1 and pat1 screen overlap)
	
			suppressor_candidates <- sapply(fitness_Zscore_data, function(n){
										subset(n, select="Gene",  mean_Zscore > Zscore)
										})
		
		
			suppressor_candidate_overlap <- as.data.frame(c(intersect(suppressor_candidates[[1]], suppressor_candidates[[3]]), intersect(suppressor_candidates[[2]], suppressor_candidates[[4]])))
			colnames(suppressor_candidate_overlap) <- 'systematic_name'
			
			suppressor_candidate_overlap <- merge(suppressor_candidate_overlap, toTable(org.Sc.sgdGENENAME), by.x= "systematic_name", by.y= "systematic_name", all.x=T)
			suppressor_candidate_overlap[is.na(suppressor_candidate_overlap$gene_name), "gene_name"] <- as.character(suppressor_candidate_overlap[is.na(suppressor_candidate_overlap$gene_name), "systematic_name"])
		
			# determine synthetic sick mutants
	
			SS_genes <- sapply(fitness_Zscore_data, function(n){
								subset(n, select = "Gene", mean_Zscore < -Zscore)
								})
		
			
		# lsm1 SS genes 
		
			SS_genes_lsm1 <- as.data.frame(as.character(SS_genes[[1]], SS_genes[[2]]))
			colnames(SS_genes_lsm1) <- 'systematic_name'
			
			SS_genes_lsm1 <- merge(SS_genes_lsm1, toTable(org.Sc.sgdGENENAME), by.x= "systematic_name", by.y= "systematic_name", all.x=T)
			SS_genes_lsm1[is.na(SS_genes_lsm1 $gene_name), "gene_name"] <- as.character(SS_genes_lsm1[is.na(SS_genes_lsm1 $gene_name), "systematic_name"])
	
		
	#==============================================================================
	# lsm1∆ TRANSCRIPTOMICS ANALYSIS 
	#==============================================================================

	# generate a barplot showing the number of genes that are up or down regulated in the lsm1∆ strain at every time point

		mat_genes_lsm1d <- matrix(c(numberOfGenes_down["lsm1_t0"], numberOfGenes_down["lsm1_t1"], numberOfGenes_down["lsm1_t2"], numberOfGenes_down["lsm1_t3"], numberOfGenes_up["lsm1_t0"], numberOfGenes_up["lsm1_t1"], numberOfGenes_up["lsm1_t2"], numberOfGenes_up["lsm1_t3"]), ncol=2)
								
		rownames(mat_genes_lsm1d) <- c("untreated", "1h", "2h", "4h")
		
	
		pdf("barplot_lsm1d_DEG.pdf")
		barplot(t(mat_genes_lsm1d), col=c("#007AF4", "yellow"), beside=T, ylim=c(0,1400), ylab=c("number of genes"))
		dev.off()

	# generate a boxplot of the log2 expression ratios for all the genes vs. the differentially expressed genes only
		
		log2_allGenes <- lapply(RNA_allData, function(n){
							all_log2 <- subset(n, select = 10, !(log2.fold_change. == Inf) & !(log2.fold_change. == -Inf))
							all_log2 <- unlist(all_log2)
							})	

		log2_DEG <- lapply(RNA_allData, function(n){
							all_log2 <- subset(n, select = 10, !(log2.fold_change. == Inf) & !(log2.fold_change. == -Inf) & significant == "yes")
							all_log2 <- unlist(all_log2)
							})	
				

		pdf("boxplot_log2ratios.pdf")
		
		boxplot(log2_allGenes[["lsm1_t0"]], 
			log2_DEG[["lsm1_t0"]],
			log2_allGenes[["lsm1_t1"]],
			log2_DEG[["lsm1_t1"]],
			log2_allGenes[["lsm1_t2"]],
			log2_DEG[["lsm1_t2"]],
			log2_allGenes[["lsm1_t3"]],
			log2_DEG[["lsm1_t3"]],
				notch=T,
				xaxt= "n",
				boxwex=0.7, names=c(), 
				col=c("grey", "lightblue"), lwd=1.3, lty=1, pch=1,
				ylim=c(-5,5), ylab=c("log2 ratio"))

		abline(h=0, lwd=1, lty=3)
		axis(1, at = seq(1.5, 7.5, 2), labels=c("untreated", "1h", "2h", "4h"))
		
		dev.off()

		# t-test

		confidence = 0.95

		wilcoxTest_0 <- wilcox.test(log2_allGenes[["lsm1_t0"]], log2_DEG[["lsm1_t0"]], 
					"two.sided", conf.level= confidence, paired=F)  

		wilcoxTest_1 <- t.test(log2_allGenes[["lsm1_t1"]], log2_DEG[["lsm1_t1"]], 
					"two.sided", conf.level= confidence, paired=F) 
					
		wilcoxTest_2 <- t.test(log2_allGenes[["lsm1_t2"]], log2_DEG[["lsm1_t2"]], 
					"two.sided", conf.level= confidence, paired=F) 
					
		wilcoxTest_3 <- t.test(log2_allGenes[["lsm1_t3"]], log2_DEG[["lsm1_t3"]], 
					"two.sided", conf.level= confidence, paired=F) 

				wilcoxTest_0
				wilcoxTest_1
				wilcoxTest_2
				wilcoxTest_3
		
		# correlation with various microarray data (Dubacq et al, 2006, Jaehnig et al, 2013 and Shelam et al, 2008)
			
		thisStudy <- as.data.frame(cbind(rownames(mat), mat[,1:3]), stringsAsFactors=F)
		colnames(thisStudy) <- c("gene_name", "thisStudy_1hHU", "thisStudy_2hHU", "thisStudy_4hHU")
		rownames(thisStudy) <- NULL
		
			# differentially expressed genes in HU compared to untreated in the WT
				
			DEG_HU_1h <- as.character(unlist(DEG_RNA_allData[[1]]))
			DEG_HU_2h <- as.character(unlist(DEG_RNA_allData[[2]]))
			DEG_HU_4h <- as.character(unlist(DEG_RNA_allData[[3]]))
			
			DEG_HU_lsm1_1h <- intersect(as.character(unlist(DEG_RNA_allData[[1]])), as.character(unlist(DEG_RNA_allData[[8]])))
			DEG_HU_lsm1_2h <- intersect(as.character(unlist(DEG_RNA_allData[[2]])), as.character(unlist(DEG_RNA_allData[[9]])))
			DEG_HU_lsm1_4h <- intersect(as.character(unlist(DEG_RNA_allData[[3]])), as.character(unlist(DEG_RNA_allData[[10]])))
			
			# Dubacq et al
			
			Dubacq_thisStudy <- merge(Dubacq2006, thisStudy, by.x = "gene_name", by.y = "gene_name")	
			Dubacq_thisStudy[,7] <- as.numeric(Dubacq_thisStudy[,7])
			Dubacq_thisStudy[,8] <- as.numeric(Dubacq_thisStudy[,8])
			Dubacq_thisStudy[,9] <- as.numeric(Dubacq_thisStudy[,9])
		
			cor(Dubacq_thisStudy[,3], Dubacq_thisStudy[,7], use = "pairwise.complete.obs")
			cor(Dubacq_thisStudy[,4], Dubacq_thisStudy[,8], use = "pairwise.complete.obs")
			cor(Dubacq_thisStudy[,5], Dubacq_thisStudy[,9], use = "pairwise.complete.obs")
	
			cor(Dubacq_thisStudy[Dubacq_thisStudy$gene_name %in% DEG_HU_1h,3], 
					Dubacq_thisStudy[Dubacq_thisStudy$gene_name %in% DEG_HU_1h,7], use = "pairwise.complete.obs")
			cor(Dubacq_thisStudy[Dubacq_thisStudy$gene_name %in% DEG_HU_2h,4], 
					Dubacq_thisStudy[Dubacq_thisStudy$gene_name %in% DEG_HU_2h,8], use = "pairwise.complete.obs")
			cor(Dubacq_thisStudy[Dubacq_thisStudy$gene_name %in% DEG_HU_4h,5], 
					Dubacq_thisStudy[Dubacq_thisStudy$gene_name %in% DEG_HU_4h,9], use = "pairwise.complete.obs")
		
			pdf("correlation_Dubacq2006_thisStudy.pdf")
			
			plot(Dubacq_thisStudy[,3], Dubacq_thisStudy[,7], pch=20)
			points(Dubacq_thisStudy[Dubacq_thisStudy$gene_name %in% DEG_HU_1h,3], 
				Dubacq_thisStudy[Dubacq_thisStudy$gene_name %in% DEG_HU_1h,7], pch=20, col="firebrick")
			points(Dubacq_thisStudy[Dubacq_thisStudy$gene_name %in% DEG_HU_lsm1_1h,3], 
				Dubacq_thisStudy[Dubacq_thisStudy$gene_name %in% DEG_HU_lsm1_1h,7], pch=1, col="yellow")
				
			abline(lm(WT_HU_1h ~ thisStudy_1hHU, data = Dubacq_thisStudy), col='black', lwd=2)
			abline(lm(WT_HU_1h ~ thisStudy_1hHU, data = Dubacq_thisStudy[Dubacq_thisStudy$gene_name %in% DEG_HU_1h,]), col='firebrick', lwd=2)
			abline(h=0, lty=2)			
			abline(v=0, lty=2)			

			
			plot(Dubacq_thisStudy[,4], Dubacq_thisStudy[,8], pch=20)
			points(Dubacq_thisStudy[Dubacq_thisStudy$gene_name %in% DEG_HU_2h,4], 
				Dubacq_thisStudy[Dubacq_thisStudy$gene_name %in% DEG_HU_2h,8], pch=20, col="firebrick")
			points(Dubacq_thisStudy[Dubacq_thisStudy$gene_name %in% DEG_HU_lsm1_2h,4], 
				Dubacq_thisStudy[Dubacq_thisStudy$gene_name %in% DEG_HU_lsm1_2h,8], pch=1, col="yellow")
	
			abline(lm(WT_HU_2h ~ thisStudy_2hHU, data = Dubacq_thisStudy), col='black', lwd=2)
			abline(lm(WT_HU_2h ~ thisStudy_2hHU, data = Dubacq_thisStudy[Dubacq_thisStudy$gene_name %in% DEG_HU_2h,]), col='firebrick', lwd=2)
			abline(h=0, lty=2)			
			abline(v=0, lty=2)
	
			plot(Dubacq_thisStudy[,5], Dubacq_thisStudy[,9], pch=20)
			points(Dubacq_thisStudy[Dubacq_thisStudy$gene_name %in% DEG_HU_4h,5], 
				Dubacq_thisStudy[Dubacq_thisStudy$gene_name %in% DEG_HU_4h,9], pch=20, col="firebrick")
			points(Dubacq_thisStudy[Dubacq_thisStudy$gene_name %in% DEG_HU_lsm1_4h,5], 
				Dubacq_thisStudy[Dubacq_thisStudy$gene_name %in% DEG_HU_lsm1_4h,9], pch=1, col="yellow")
			
			abline(lm(WT_HU_4h ~ thisStudy_4hHU, data = Dubacq_thisStudy), col='black', lwd=2)
			abline(lm(WT_HU_4h ~ thisStudy_4hHU, data = Dubacq_thisStudy[Dubacq_thisStudy$gene_name %in% DEG_HU_4h,]), col='firebrick', lwd=2)
			abline(h=0, lty=2)			
			abline(v=0, lty=2)
			
			dev.off()

			# Jaehnig et al
			
			Jaehnig_thisStudy <- merge(Jaehnig2013, thisStudy, by.x = "gene_name", by.y = "gene_name")	
			Jaehnig_thisStudy[,4] <- as.numeric(Jaehnig_thisStudy[,4])
					
			cor(Jaehnig_thisStudy[,3], Jaehnig_thisStudy[,4], use = "pairwise.complete.obs")
				
			cor(Jaehnig_thisStudy[Jaehnig_thisStudy$gene_name %in% DEG_HU_1h,3], 
					Jaehnig_thisStudy[Jaehnig_thisStudy$gene_name %in% DEG_HU_1h,4], use = "pairwise.complete.obs")
			
		
			pdf("correlation_Jaehnig2013_thisStudy.pdf")
			
			plot(Jaehnig_thisStudy[,3], Jaehnig_thisStudy[,4], pch=20)
			points(Jaehnig_thisStudy[Jaehnig_thisStudy$gene_name %in% DEG_HU_1h,3], 
				Jaehnig_thisStudy[Jaehnig_thisStudy$gene_name %in% DEG_HU_1h,4], pch=20, col="firebrick")
			points(Jaehnig_thisStudy[Jaehnig_thisStudy$gene_name %in% DEG_HU_lsm1_1h,3], 
				Jaehnig_thisStudy[Jaehnig_thisStudy$gene_name %in% DEG_HU_lsm1_1h,4], pch=1, col="yellow")
				
			abline(lm(log2_ratios ~ thisStudy_1hHU, data = Jaehnig_thisStudy), col='black', lwd=2)
			abline(lm(log2_ratios ~ thisStudy_1hHU, data = Jaehnig_thisStudy[Jaehnig_thisStudy$gene_name %in% DEG_HU_1h,]), col='firebrick', lwd=2)
			abline(h=0, lty=2)			
			abline(v=0, lty=2)
			
			dev.off()
			
			
			# Shalem et al
			
			Shalem_thisStudy <- merge(Shalem2008, thisStudy, by.x = "gene_name", by.y = "gene_name")	
			Shalem_thisStudy[,8] <- as.numeric(Shalem_thisStudy[,8])
			Shalem_thisStudy[,9] <- as.numeric(Shalem_thisStudy[,9])
			Shalem_thisStudy[,10] <- as.numeric(Shalem_thisStudy[,10])

			cor(Shalem_thisStudy[,4], Shalem_thisStudy[,8], use = "pairwise.complete.obs")
			cor(Shalem_thisStudy[,6], Shalem_thisStudy[,9], use = "pairwise.complete.obs")
	
			cor(Shalem_thisStudy[Shalem_thisStudy$gene_name %in% DEG_HU_1h,4], 
					Shalem_thisStudy[Shalem_thisStudy$gene_name %in% DEG_HU_1h,8], use = "pairwise.complete.obs")
			cor(Shalem_thisStudy[Shalem_thisStudy$gene_name %in% DEG_HU_2h,6], 
					Shalem_thisStudy[Shalem_thisStudy$gene_name %in% DEG_HU_2h,9], use = "pairwise.complete.obs")
					
			pdf("correlation_Shalem2008_thisStudy.pdf")
			
			plot(Shalem_thisStudy[,4], Shalem_thisStudy[,8], pch=20)
			points(Shalem_thisStudy[Shalem_thisStudy$gene_name %in% DEG_HU_1h,4], 
				Shalem_thisStudy[Shalem_thisStudy$gene_name %in% DEG_HU_1h,8], pch=20, col="firebrick")
			points(Shalem_thisStudy[Shalem_thisStudy$gene_name %in% DEG_HU_lsm1_1h,4], 
				Shalem_thisStudy[Shalem_thisStudy$gene_name %in% DEG_HU_lsm1_1h,8], pch=1, col="yellow")
				
			abline(lm(MMS_60min ~ thisStudy_1hHU, data = Shalem_thisStudy), col='black', lwd=2)
			abline(lm(MMS_60min ~ thisStudy_1hHU, data = Shalem_thisStudy[Shalem_thisStudy$gene_name %in% DEG_HU_1h,]), col='firebrick', lwd=2)
			abline(h=0, lty=2)			
			abline(v=0, lty=2)
	
			plot(Shalem_thisStudy[,6], Shalem_thisStudy[,9], pch=20)
			points(Shalem_thisStudy[Shalem_thisStudy$gene_name %in% DEG_HU_2h,6], 
				Shalem_thisStudy[Shalem_thisStudy$gene_name %in% DEG_HU_2h,9], pch=20, col="firebrick")
			points(Shalem_thisStudy[Shalem_thisStudy$gene_name %in% DEG_HU_lsm1_2h,6], 
				Shalem_thisStudy[Shalem_thisStudy$gene_name %in% DEG_HU_lsm1_2h,9], pch=1, col="yellow")

			abline(lm(MMS140min ~ thisStudy_2hHU, data = Shalem_thisStudy), col='black', lwd=2)
			abline(lm(MMS140min ~ thisStudy_2hHU, data = Shalem_thisStudy[Shalem_thisStudy$gene_name %in% DEG_HU_2h,]), col='firebrick', lwd=2)
			abline(h=0, lty=2)			
			abline(v=0, lty=2)
	
			dev.off()

	# how many differentially expressed genes in lsm1∆ are differentially expressed in the Jaehnig study or the Shalem study ?
	
	a=	intersect(unlist(subset(Jaehnig_thisStudy, select = 1, log2_ratios >= 1 | log2_ratios <= -1)), DEG_HU_lsm1_1h)
	length(a)/length(DEG_HU_lsm1_1h)*100
	
	b= 	intersect(unlist(subset(Shalem_thisStudy, select = 1, MMS_60min >= 1 | MMS_60min <= -1)), DEG_HU_lsm1_1h)
	length(b)/length(DEG_HU_lsm1_1h)*100
	
	c= 	intersect(unlist(subset(Shalem_thisStudy, select = 1, MMS140min >= 1 | MMS140min <= -1)), DEG_HU_lsm1_2h)
	length(c)/length(DEG_HU_lsm1_2h)*100
	
	
	# determine differentially expressed genes in lsm1∆
	
			# up-regulated at t0
			
				up_0 <- unlist(up_RNA_allData["lsm1_t0"])
				up_0 <- intersect(up_0, rownames(mat))

			# down-regulated at t0
			
				down_0 <- unlist(down_RNA_allData["lsm1_t0"])
				down_0 <- intersect(down_0, rownames(mat))
	
			# up-regulated during at least 2 time points in HU (genes can be differentially expressed in the untreated condition)
			
				up_lsm1d_12_23 <- unique(c(
									  intersect(unlist(up_RNA_allData["lsm1_t1"]), unlist(up_RNA_allData["lsm1_t2"])),
									  intersect(unlist(up_RNA_allData["lsm1_t2"]), unlist(up_RNA_allData["lsm1_t3"]))
									  ))
				up_lsm1d_12_23 <- intersect(up_lsm1d_12_23, rownames(mat))
			
			# up-regulated during at least 2 time points in HU (no differential expression at t0)

				up_lsm1d_12_23_only <- up_lsm1d_12_23[!up_lsm1d_12_23 %in% up_0]
		

			# down-regulated during at least 2 time points in HU (genes can be differentially expressed in the untreated condition)

				down_lsm1d_23 <- unique(c( intersect(unlist(down_RNA_allData["lsm1_t2"]), unlist(down_RNA_allData["lsm1_t3"]))))

				down_lsm1d_12_23 <- unique(c(
						  		intersect(unlist(down_RNA_allData["lsm1_t1"]), unlist(down_RNA_allData["lsm1_t2"])),
						  		intersect(unlist(down_RNA_allData["lsm1_t2"]), unlist(down_RNA_allData["lsm1_t3"]))
								  ))
				down_lsm1d_12_23 <- intersect(down_lsm1d_12_23, rownames(mat))
			
			# down-regulated during at least 2 time points in HU (no differential expression at t0)
	
			down_lsm1d_12_23_only <- down_lsm1d_12_23[!down_lsm1d_12_23 %in% down_0]

	
			# remove environmental response genes (ESR) from these the HU responsive genes
		
			up_lsm1d_12_23_wo_ESR <- up_lsm1d_12_23_only[! up_lsm1d_12_23_only %in% Gasch$gene_name]
			down_lsm1d_12_23_wo_ESR <- down_lsm1d_12_23_only[! down_lsm1d_12_23_only %in% Gasch$gene_name]
			
	
			# convert the gene name in the above list in systematic names
	
				up_0_sys <- as.data.frame(up_0)
				colnames(up_0_sys) <- c("gene_name")
				up_0_sys <- merge(toTable(org.Sc.sgdGENENAME), up_0_sys, by.x ="gene_name", by.y="gene_name", all.y=T)
				up_0_sys[is.na(up_0_sys $systematic_name), "systematic_name"] <- up_0_sys[is.na(up_0_sys $systematic_name), "gene_name"]

				down_0_sys <- as.data.frame(down_0)
				colnames(down_0_sys) <- c("gene_name")
				down_0_sys <- merge(toTable(org.Sc.sgdGENENAME), down_0_sys, by.x ="gene_name", by.y="gene_name", all.y=T)
				down_0_sys[is.na(down_0_sys $systematic_name), "systematic_name"] <- down_0_sys[is.na(down_0_sys $systematic_name), "gene_name"]
				
				up_lsm1d_12_23_wo_ESR_sys <- as.data.frame(up_lsm1d_12_23_wo_ESR)
				colnames(up_lsm1d_12_23_wo_ESR_sys) <- c("gene_name")
				up_lsm1d_12_23_wo_ESR_sys <- merge(toTable(org.Sc.sgdGENENAME), up_lsm1d_12_23_wo_ESR_sys, by.x ="gene_name", by.y="gene_name", all.y=T)
				up_lsm1d_12_23_wo_ESR_sys[is.na(up_lsm1d_12_23_wo_ESR_sys $systematic_name), "systematic_name"] <- up_lsm1d_12_23_wo_ESR_sys[is.na(up_lsm1d_12_23_wo_ESR_sys $systematic_name), "gene_name"]
				
				down_lsm1d_12_23_wo_ESR_sys <- as.data.frame(down_lsm1d_12_23_wo_ESR)
				colnames(down_lsm1d_12_23_wo_ESR_sys) <- c("gene_name")
				down_lsm1d_12_23_wo_ESR_sys <- merge(toTable(org.Sc.sgdGENENAME), down_lsm1d_12_23_wo_ESR_sys, by.x ="gene_name", by.y="gene_name", all.y=T)
				down_lsm1d_12_23_wo_ESR_sys[is.na(down_lsm1d_12_23_wo_ESR_sys $systematic_name), "systematic_name"] <- down_lsm1d_12_23_wo_ESR_sys[is.na(down_lsm1d_12_23_wo_ESR_sys $systematic_name), "gene_name"]
				
				
		# generate log2 expression ratio heatmap
		
			colfunc <- colorRampPalette(c("#007AF4","black", "yellow"))
			MaxMin <- max(c(-min(mat), max(mat)))
			breaks <- c(-max(MaxMin-0.1), seq(-1,1, by=0.01), max(MaxMin+0.1))
			
			col_sel <- c(1:12)
		
			pdf("heatmap_lsm1d_allGenes.pdf")
			
			pheatmap(mat[,col_sel],
				cluster_rows=T, cluster_col=F,  	
				treeheight_row=, treeheight_col=,
				breaks= breaks, 
				color=colfunc(length(breaks)+1), 
				border_color='black', 
				fontsize=6,
				fontsize_row=0, 
				fontsize_col=6, 
				cellwidth=10, 
				cellheight=, 
				main=)	
		
			dev.off()
		
		# determine genetic or physical interactions frequency in the differentially expressed genes
			
			# determine the number of interactions in the universe and in the differentially expressed genes and divide this number by the number of query genes
						# calculate how many non redundant genes in the physical and genetic interactions data sets
						
						nonRedundantGenes_physical <- c(as.character(nonRedundant_physical$X1), as.character(nonRedundant_physical$X2))
						nonRedundantGenes_physical <- nonRedundantGenes_physical[!duplicated(nonRedundantGenes_physical)]
						length(nonRedundantGenes_physical)
						
						nonRedundantGenes_genetic <- c(as.character(nonRedundant_genetic$X1), as.character(nonRedundant_genetic $X2))
						nonRedundantGenes_genetic <- nonRedundantGenes_genetic[!duplicated(nonRedundantGenes_genetic)]
						length(nonRedundantGenes_genetic)

						fraction_genetic = nrow(nonRedundant_genetic) / length(nonRedundantGenes_genetic)
						fraction_physical = nrow(nonRedundant_physical) / length(nonRedundantGenes_physical)
			
			# GENETIC INTERACTIONS
				# up- and down- regulated genes at t0 
			
			nonRedundant_genetic_up0 <- subset(nonRedundant_genetic, (X1 %in% up_0_sys$systematic_name | X2 %in% up_0_sys$systematic_name))
			nonRedundant_genetic_down0 <- subset(nonRedundant_genetic, (X1 %in% down_0_sys$systematic_name | X2 %in% down_0_sys$systematic_name))
	
			fraction_genetic_up0 = nrow(nonRedundant_genetic_up0) / nrow(up_0_sys)
			fraction_genetic_down0 = nrow(nonRedundant_genetic_down0) / nrow(down_0_sys)

				# up- and down- regulated genes in HU 
			nonRedundant_genetic_up_HU <- subset(nonRedundant_genetic, (X1 %in% up_lsm1d_12_23_wo_ESR_sys $systematic_name | X2 %in% up_lsm1d_12_23_wo_ESR_sys $systematic_name))
			nonRedundant_genetic_down_HU <- subset(nonRedundant_genetic, (X1 %in% down_lsm1d_12_23_wo_ESR_sys $systematic_name | X2 %in% down_lsm1d_12_23_wo_ESR_sys $systematic_name))
	
			fraction_genetic_up_HU = nrow(nonRedundant_genetic_up_HU) / nrow(up_lsm1d_12_23_wo_ESR_sys)
			fraction_genetic_down_HU = nrow(nonRedundant_genetic_down_HU) / nrow(down_lsm1d_12_23_wo_ESR_sys)

			
			# PHYSICAL INTERACTIONS
				# up- and down- regulated genes at t0 
				
			nonRedundant_physical_up0 <- subset(nonRedundant_physical, (X1 %in% up_0_sys$systematic_name | X2 %in% up_0_sys$systematic_name))
			nonRedundant_physical_down0 <- subset(nonRedundant_physical, (X1 %in% down_0_sys$systematic_name | X2 %in% down_0_sys$systematic_name))
			
			fraction_physical_up0 = nrow(nonRedundant_physical_up0) / nrow(up_0_sys)
			fraction_physical_down0 = nrow(nonRedundant_physical_down0) / nrow(down_0_sys)
				
				# up- and down- regulated genes in HU 

			nonRedundant_physical_up_HU <- subset(nonRedundant_physical, (X1 %in% up_lsm1d_12_23_wo_ESR_sys $systematic_name | X2 %in% up_lsm1d_12_23_wo_ESR_sys $systematic_name))
			nonRedundant_physical_down_HU <- subset(nonRedundant_physical, (X1 %in% down_lsm1d_12_23_wo_ESR_sys $systematic_name | X2 %in% down_lsm1d_12_23_wo_ESR_sys $systematic_name))
	
			fraction_physical_up_HU = nrow(nonRedundant_physical_up_HU) / nrow(up_lsm1d_12_23_wo_ESR_sys)
			fraction_physical_down_HU = nrow(nonRedundant_physical_down_HU) / nrow(down_lsm1d_12_23_wo_ESR_sys)

		
	#=============================================================================================
	# DETERMINATION OF P-BODY TARGET IN HU (overlap between suppressor screen and lsm1∆ RNAseq)
	#=============================================================================================
		
		# determine the overlap between the HU up-regulated genes in lsm1∆ and the suppressors
		
			PB_targets <- up_lsm1d_12_23[up_lsm1d_12_23 %in% suppressor_candidate_overlap$gene_name]
			
		# regular expression heatmap for the validated suppressors

		pdf("heatmap_suppressors.pdf")
	
		colfunc <- colorRampPalette(c("#007AF4","black", "yellow"))
		MaxMin <- max(c(-min(mat), max(mat)))
		breaks <- c(-max(MaxMin-0.1), seq(-1,1, by=0.01), max(MaxMin+0.1))
		
		pheatmap(mat[rownames(mat) %in% PB_targets, 9:12],
			cluster_rows=T, cluster_col=F,  	
			treeheight_row=, treeheight_col=,
			breaks= breaks, 
			color=colfunc(length(breaks)+1), 
			border_color='black', 
			fontsize=3,
			fontsize_row=10, 
			fontsize_col=6, 
			cellwidth=10, 
			cellheight=10, 
			main=)

		dev.off()
	
	#================================================
	# YOX1 TRANSCRIPTOMICS ANALYSIS
	#================================================
	
		# differentially expressed genes in the YOX1 overexpressing strain (compare to empty vector strain)
			
			YOX1_12 <- unique(c(unlist(DEG_RNA_allData["OE_t1"]), unlist(DEG_RNA_allData["OE_t2"])))
		
		# down- and up-regulated	 in the YOX1 overexpressing strain (compare to empty vector strain) at t1 (2h HU) and/or t2 (4h HU)

			down_YOX1_12 <- unique(c(unlist(down_RNA_allData["OE_t1"]), unlist(down_RNA_allData["OE_t2"])))
			up_YOX1_12 <- unique(c(unlist(up_RNA_allData["OE_t1"]), unlist(up_RNA_allData["OE_t2"])))
			
			
		# generate barplot showing how many differentially expressed genes in the YOX1 overexpressing strain are also differentially expressed in the lsm1∆ strain
		
				a = length(intersect(unlist(down_RNA_allData["OE_t0"]), unlist(down_RNA_allData["lsm1_t0"])))
				b = length(intersect(unlist(down_RNA_allData["OE_t1"]), unlist(down_RNA_allData["lsm1_t2"])))
				c = length(intersect(unlist(down_RNA_allData["OE_t2"]), unlist(down_RNA_allData["lsm1_t3"])))
				d = length(intersect(unlist(up_RNA_allData["OE_t0"]), unlist(down_RNA_allData["lsm1_t0"])))
				e = length(intersect(unlist(up_RNA_allData["OE_t1"]), unlist(down_RNA_allData["lsm1_t2"])))
				f = length(intersect(unlist(up_RNA_allData["OE_t2"]), unlist(down_RNA_allData["lsm1_t3"])))
	
			mat_genes_YOX1_lsm1d <- matrix(c(numberOfGenes_down["OE_t0"]-a, numberOfGenes_down["OE_t1"]-b, numberOfGenes_down["OE_t2"]-c, a, b, c,
											numberOfGenes_up["OE_t0"]-d, numberOfGenes_up["OE_t1"]-e, numberOfGenes_up["OE_t2"]-f, d, e, f), ncol=4)
	
			rownames(mat_genes_YOX1_lsm1d) <- c("untreated", "2h", "4h")
	
			pdf("barplot_YOX1_lsm1d_DEG.pdf")
			
			barplot(t(mat_genes_YOX1_lsm1d[2:3,]), width = c(1,1), xlim=c(1,10), col=c("#007AF4", "#007AF4", "yellow", "yellow"),  angle=c(0,45), density=c(200,15), ylim=c(0,250), ylab=c("number of genes"))
			
			dev.off()

		# generate heatmap of the log2 expression ratios 
	
				col_sel <- c(14, 15, 19, 20, 21, 22, 8)
						# set colors and breaks 
						
				colfunc <- colorRampPalette(c("#007AF4","black", "yellow"))
				MaxMin <- max(c(-min(mat), max(mat)))
				breaks <- c(-max(MaxMin-0.1), seq(-1,1, by=0.01), max(MaxMin+0.1))
				
				
				pdf("heatmap_YOX1.pdf")	
					
				pheatmap(mat[intersect(YOX1_12, rownames(mat)),col_sel],
					cluster_rows=T, cluster_col=F,  	
					treeheight_row=, treeheight_col=,
					breaks= breaks, 
					color=colfunc(length(breaks)+1), 
					border_color='black', 
					fontsize=6,
					fontsize_row=0, 
					fontsize_col=6, 
					cellwidth=10, 
					cellheight=1, 
					main=)	
				
				dev.off()
			
		# heatmap of genes downregulated in the YOX1 overexpressing strain and in lsm1∆ at 2 and 4 hours in HU 
			
			# determine genes that are down-regulated in lsm1∆ at 2 and 4 hours in HU
			down_lsm1_23 <- unique(c(unlist(down_RNA_allData["lsm1_t2"]), unlist(down_RNA_allData["lsm1_t3"])))
		
			# generate heatmap
			
			pdf("heatm_YOX1_lsm1d.pdf")
				
			pheatmap(mat[intersect(down_YOX1_12, down_lsm1_23), col_sel],
				cluster_rows=T, cluster_col=F,  	
				treeheight_row=, treeheight_col=,
				breaks= breaks, 
				color=colfunc(length(breaks)+1), 
				border_color='black', 
				fontsize=6,
				fontsize_row=4.5, 
				fontsize_col=6, 
				cellwidth=10, 
				cellheight=5, 
				main=)	
			
			dev.off()

		# generate the previous heatmap as shown in the paper (including the Yox1 targets) 
			# generate binary vectors for lsm1∆ down-regulated genes and Yox1 targets 
				# - 0.001 = the gene is down-regulated in lsm1∆
				# + 0.001 = the gene is a Yox1 target in the Yeastract database
				# 0 = the gene is not down-regulated in lsm1∆ or is not a Yox1 targets
				
			binary_down_lsm1 <- as.matrix(YOX1_12 %in% down_lsm1_23)
			rownames(binary_down_lsm1) <- YOX1_12
			binary_down_lsm1[binary_down_lsm1 = FALSE,] <- 0
			binary_down_lsm1[binary_down_lsm1 == 1] <- -0.001
			
			binary_Yox1targets <- as.matrix(YOX1_12 %in% Yox1_targets $gene_name)
			rownames(binary_Yox1targets) <- YOX1_12
			binary_Yox1targets[binary_Yox1targets = FALSE] <- 0
			binary_Yox1targets[binary_Yox1targets == 1] <- 0.001
			
			binary_lsm1_Yox1targets <- cbind(binary_down_lsm1, binary_Yox1targets)
			binary_lsm1_Yox1targets <- binary_lsm1_Yox1targets[intersect(rownames(mat), rownames(binary_lsm1_Yox1targets)),]
			col_sel <- c(14, 15, 19, 20, 21, 22)
			
			mat_binary_lsm1_Yox1targets <- cbind(mat[intersect(rownames(mat), YOX1_12), col_sel])
			mat_binary_lsm1_Yox1targets <- cbind(mat_binary_lsm1_Yox1targets, binary_lsm1_Yox1targets)
		
		
		# re-draw the previous heatmap with the binary lsm1∆ data and Yox1 targets
			# using blue-yellow heat colors
	
				pdf("heatmap_YOX1_v2.pdf")	
				
				colfunc <- colorRampPalette(c("#007AF4","black", "yellow"))
				MaxMin <- max(c(-min(mat), max(mat)))
				breaks <- c(-max(MaxMin-0.1), seq(-1,1, by=0.01), max(MaxMin+0.1))
			
				pheatmap(mat_binary_lsm1_Yox1targets,
					cluster_rows=T, cluster_col=F,  	
					treeheight_row=, treeheight_col=,
					breaks= breaks, 
					color=colfunc(length(breaks)+1), 
					border_color='black', 
					fontsize=6,
					fontsize_row=0, 
					fontsize_col=6, 
					cellwidth=10, 
					cellheight=1, 
					main=)	
				
				dev.off()

			# using orange-green heat colors

				pdf("heatmap_YOX1_v3.pdf")
				
				colfunc <- colorRampPalette(c("#F14E2E", "white", "white", "#3BD69B"))
				breaks <- c(-1, seq(-0.001, 0.001, by=0.000001), +1)
			
					pheatmap(mat_binary_lsm1_Yox1targets,
					cluster_rows=T, cluster_col=F,  	
					treeheight_row=, treeheight_col=,
					breaks= breaks, 
					color=colfunc(length(breaks)+1), 
					border_color='black', 
					fontsize=6,
					fontsize_row=0, 
					fontsize_col=6, 
					cellwidth=10, 
					cellheight=1, 
					main=)
					
					dev.off()
				
	
		# enrichment calculations - hypergeometric testing
		# Are the YOX1 downregulated genes enriched for genes that are down regulated in lsm1d ?
			
			# x: number of down-reg genes in the YOX1 overexpressing strain that are also down-reg in the lsm1∆ strain 
			# m: total number of down-reg genes in the lsm1∆ strain
			# n: total number of genes minus the number of genes down-reg. in the lsm1∆ strain
			# k: total number of genes down-regulated in the YOX1 ovexpressing strain
			
				# 2h HU
				
				x = length(intersect(unlist(down_RNA_allData["OE_t1"]), unlist(down_RNA_allData["lsm1_t2"])))
				m = length(unlist(down_RNA_allData["lsm1_t2"]))
				n = length(universe) - length(unlist(down_RNA_allData["lsm1_t2"]))
				k = length(unlist(down_RNA_allData["OE_t1"]))
				
				YOX1_enrich_t1 <- phyper(x,m,n,k, lower.tail=F)
				
				# 4h HU
				
				x = length(intersect(unlist(down_RNA_allData["OE_t2"]), unlist(down_RNA_allData["lsm1_t3"])))
				m = length(unlist(down_RNA_allData["lsm1_t3"]))
				n = length(universe) - length(unlist(down_RNA_allData["lsm1_t3"]))
				k = length(unlist(down_RNA_allData["OE_t2"]))
				
				YOX1_enrich_t2 <- phyper(x,m,n,k, lower.tail=F)
			
		# Are the YOX1 downregulated genes enriched for genes involved in HU resistance?
			
			# x: number of down-reg genes in the YOX1 overexpressing strain that also cause HU sensitivity when deleted
			# m: total number of genes that cause HU sensitivity when deleted
			# n: total number of genes minus the number of genes that cause HU sensitivity when deleted
			# k: total number of genes down-regulated in the YOX1 ovexpressing strain		
		
			# 2h HU
			
			x = length(intersect(unlist(down_RNA_allData["OE_t1"]), HUsens_genes$Gene))
			m = length(HUsens_genes$Gene)
			n = length(universe) - length(HUsens_genes$Gene)
			k = length(unlist(down_RNA_allData["OE_t1"]))
			
			YOX1_enrichHUsens_t1 <- phyper(x,m,n,k, lower.tail=F)
			
			# 4h HU
			
			x = length(intersect(unlist(down_RNA_allData["OE_t2"]), HUsens_genes$Gene))
			m = length(HUsens_genes$Gene)
			n = length(universe) - length(HUsens_genes$Gene)
			k = length(unlist(down_RNA_allData["OE_t2"]))
			
			YOX1_enrichHUsens_t2 <- phyper(x,m,n,k, lower.tail=F)

		# Are the YOX1 downregulated genes enriched for genes causing HU synthetic sickness in lsm1d?
			
			# x: number of down-reg genes in the YOX1 overexpressing strain that also cause HU synthetic sickness in lsm1d
			# m: total number of genes that cause HU synthetic sickness in lsm1d
			# n: total number of genes minus the number of genes that cause HU synthetic sickness in lsm1d
			# k: total number of genes down-regulated in the YOX1 ovexpressing strain		
		
			# 2h HU
			
			x = length(intersect(unlist(down_RNA_allData["OE_t1"]), SS_genes_lsm1$gene_name))
			m = length(SS_genes_lsm1$gene_name)
			n = length(universe) - length(SS_genes_lsm1$gene_name)
			k = length(unlist(down_RNA_allData["OE_t1"]))
			
			YOX1_enrichSSlsm1_t1 <- phyper(x,m,n,k, lower.tail=F)
			
			# 4h HU
			
			x = length(intersect(unlist(down_RNA_allData["OE_t2"]), SS_genes_lsm1$gene_name))
			m = length(SS_genes_lsm1$gene_name)
			n = length(universe) - length(SS_genes_lsm1$gene_name)
			k = length(unlist(down_RNA_allData["OE_t2"]))
			
			YOX1_enrichSSlsm1_t2 <- phyper(x,m,n,k, lower.tail=F)
			
			
	# Determine Yox1 targets involved in HU sensitivity of the lsm1∆ strain 
	# overlap between YOX1 down-reg genes in YOX1 overexpressing strain, down-reg genes in lsm1∆ strain and HU synthetic sick data in lsm1∆ 
		
		overlap_down_YOX1_SS_lsm1only <- as.data.frame(Reduce(intersect, list(down_YOX1_12, SS_genes_lsm1 $gene_name, down_lsm1_23)))
		colnames(overlap_down_YOX1_SS_lsm1only) <- "gene_name"
		
		overlap_down_YOX1_SS_lsm1only  <- merge(overlap_down_YOX1_SS_lsm1only, toTable(org.Sc.sgdGENENAME), by.x= "gene_name", by.y= "gene_name", all.x=T)
		overlap_down_YOX1_SS_lsm1only[is.na(overlap_down_YOX1_SS_lsm1only $systematic_name), "systematic_name"] <- as.character(overlap_down_YOX1_SS_lsm1only[is.na(overlap_down_YOX1_SS_lsm1only $systematic_name), "gene_name"])
	
	# only the genes cloned in the FLEX collection are tested
	
		overlap_down_YOX1_SS_lsm1only[overlap_down_YOX1_SS_lsm1only $systematic_name %in% FLEX$SGD, "in_FLEX"] <- "yes"
		overlap_down_YOX1_SS_lsm1only[is.na(overlap_down_YOX1_SS_lsm1only $in_FLEX), "in_FLEX"] <- "no"
	
	# draw log2 expression ratio heatmap for the candidates	
			
			pdf("heatmap_HU_YOX1targets.pdf")	
			
			colfunc <- colorRampPalette(c("#007AF4","black", "yellow"))
			MaxMin <- max(c(-min(mat), max(mat)))
			breaks <- c(-max(MaxMin-0.1), seq(-1,1, by=0.01), max(MaxMin+0.1))
		
			pheatmap(mat[intersect(overlap_down_YOX1_SS_lsm1only$gene_name, rownames(mat)), c(14:22)],
				cluster_rows=T, cluster_col=F,  	
				treeheight_row=, treeheight_col=,
				breaks= breaks, 
				color=colfunc(length(breaks)+1), 
				border_color='black', 
				fontsize=6,
				fontsize_row=10, 
				fontsize_col=6, 
				cellwidth=10, 
				cellheight=10, 
				main=)	
			
			dev.off()
		
