# Supplementary material for: P-body proteins regulate transcriptional rewiring to promote DNA replication stress resistance
Source: Nat Commun. 2017 Sep 15;8:558. doi: 10.1038/s41467-017-00632-2 (PMC5601920; doi:10.1038/s41467-017-00632-2)
Supplement: Supplementary file 7 — Supplementary Software 1 [file 41467_2017_632_MOESM7_ESM.zip › Supplementary_software_1/TECAN_data_analysis/AUC_calculation.R]

# This pipeline is used to determine the area under the growth curve of yeast cells grown in a Tecan 96-well OD reader
	# 1/ The pipeline aggregate the data by technical replicates and calculate the average OD at every time point
	# 2/ The pipeline calculate the area under the curve from the average growth curve generated in step 1
	# area under the curve data can then be exported in excel for further analysis
	
	# an example file showing how the data should be organized is provided
	
	tecan_data <- read.csv(choose.file(), head=F, sep=",")
	
	# define a vector of time points
	
	N = 3 # column where the data start
	M = 2 # row where the data start
	t = 1 # row containing the timepoints
	tech = 1 # the column containing the strain name (including a biological replicate ID, for example: ctrl rep1, ctrl rep2 etc...)
	
	time <- as.numeric(tecan_data[t,N:ncol(tecan_data)])/3600
	
	# aggregate the data by technical replicates and calculate the average OD at every timepoint

	average_OD_technical <- aggregate(tecan_data[M:nrow(tecan_data), N:ncol(tecan_data)], by=list(tecan_data[M:nrow(tecan_data),tech]), FUN=mean)
	
	# calculate the area under the curve for each biological replicate using the AUC function from the MESS package
	
		library(MESS)

			average_auc <- apply(average_OD_technical[,2:ncol(average_OD_technical)], 1, function(n){ auc(time, n) })
			average_auc <- as.data.frame(cbind(as.character(average_OD_technical$Group.1), average_auc))
	
	
