# Supplementary material for: P-body proteins regulate transcriptional rewiring to promote DNA replication stress resistance
Source: Nat Commun. 2017 Sep 15;8:558. doi: 10.1038/s41467-017-00632-2 (PMC5601920; doi:10.1038/s41467-017-00632-2)
Supplement: Supplementary file 7 — Supplementary Software 1 [file 41467_2017_632_MOESM7_ESM.zip › Supplementary_software_1/TECAN_data_analysis/example_data.csv]

replicate	strain	0	910	1820	2730	3640	4550	5460	6370	7280	8190	9100	10010	10920	11830	12740	13650	14560	15470	16380	17290	18200	19110	20020	20930	21840	22750	23660	24570	25480	26390	27300	28210	29120	30030	30940	31850	32760	33670	34580	35490	36400	37310	38220	39130	40040	40950	41860	42770
rep 1 ctrl	ctrl	0.084	0.087	0.083	0.077	0.076	0.075	0.077	0.077	0.076	0.081	0.078	0.08	0.074	0.078	0.076	0.077	0.076	0.076	0.08	0.076	0.075	0.083	0.077	0.08	0.075	0.084	0.08	0.078	0.075	0.076	0.077	0.077	0.082	0.079	0.081	0.077	0.077	0.079	0.079	0.081	0.078	0.079	0.079	0.079	0.08	0.084	0.082	0.085
rep 1 ctrl	ctrl	0.077	0.077	0.075	0.076	0.073	0.074	0.073	0.074	0.075	0.075	0.073	0.075	0.072	0.074	0.074	0.073	0.072	0.074	0.073	0.072	0.073	0.073	0.073	0.073	0.073	0.072	0.074	0.074	0.073	0.074	0.074	0.073	0.074	0.074	0.074	0.074	0.074	0.075	0.074	0.075	0.075	0.075	0.075	0.076	0.075	0.076	0.076	0.076
rep 1 ctrl	ctrl	0.074	0.074	0.073	0.08	0.076	0.079	0.079	0.08	0.079	0.082	0.081	0.08	0.081	0.082	0.082	0.083	0.084	0.085	0.085	0.083	0.086	0.086	0.085	0.086	0.087	0.088	0.087	0.087	0.086	0.084	0.086	0.084	0.082	0.085	0.083	0.084	0.085	0.086	0.087	0.085	0.076	0.084	0.085	0.085	0.083	0.085	0.08	0.082
rep 2 ctrl	ctrl	0.072	0.078	0.082	0.084	0.084	0.086	0.084	0.088	0.088	0.09	0.088	0.089	0.089	0.09	0.09	0.089	0.09	0.089	0.092	0.09	0.09	0.09	0.09	0.089	0.09	0.089	0.091	0.091	0.09	0.088	0.09	0.087	0.088	0.089	0.089	0.09	0.089	0.092	0.092	0.091	0.088	0.09	0.092	0.092	0.091	0.091	0.083	0.087
rep 2 ctrl	ctrl	0.08	0.076	0.076	0.083	0.081	0.082	0.083	0.082	0.082	0.084	0.083	0.081	0.081	0.082	0.082	0.082	0.082	0.083	0.083	0.083	0.083	0.083	0.082	0.081	0.084	0.082	0.085	0.085	0.084	0.086	0.085	0.082	0.084	0.084	0.084	0.086	0.086	0.089	0.088	0.089	0.085	0.085	0.088	0.087	0.086	0.085	0.083	0.082
rep 2 ctrl	ctrl	0.074	0.076	0.076	0.082	0.081	0.084	0.079	0.085	0.085	0.086	0.08	0.085	0.085	0.085	0.085	0.082	0.084	0.083	0.087	0.082	0.083	0.083	0.085	0.084	0.084	0.084	0.087	0.086	0.086	0.077	0.085	0.086	0.08	0.087	0.085	0.076	0.085	0.087	0.087	0.082	0.075	0.078	0.089	0.087	0.086	0.083	0.076	0.079
rep1 ALD6	ALD6	0.075	0.078	0.076	0.078	0.076	0.077	0.076	0.077	0.076	0.077	0.076	0.076	0.076	0.076	0.076	0.075	0.075	0.076	0.077	0.076	0.075	0.075	0.076	0.076	0.076	0.076	0.079	0.077	0.078	0.075	0.077	0.079	0.079	0.079	0.079	0.08	0.08	0.081	0.08	0.081	0.08	0.08	0.08	0.081	0.078	0.081	0.082	0.082
rep1 ALD6	ALD6	0.074	0.075	0.075	0.075	0.075	0.075	0.075	0.075	0.075	0.077	0.077	0.077	0.078	0.079	0.079	0.08	0.081	0.082	0.083	0.082	0.083	0.084	0.085	0.085	0.086	0.086	0.087	0.087	0.087	0.086	0.088	0.087	0.088	0.087	0.087	0.087	0.087	0.087	0.087	0.087	0.087	0.086	0.087	0.087	0.085	0.086	0.086	0.087
rep1 ALD6	ALD6	0.072	0.074	0.074	0.075	0.074	0.074	0.074	0.074	0.075	0.075	0.074	0.074	0.075	0.075	0.079	0.076	0.075	0.078	0.08	0.077	0.079	0.079	0.08	0.081	0.079	0.079	0.082	0.08	0.08	0.075	0.082	0.081	0.082	0.081	0.082	0.082	0.082	0.083	0.083	0.083	0.083	0.083	0.083	0.084	0.081	0.084	0.083	0.083
rep2 ALD6	ALD6	0.098	0.085	0.084	0.087	0.086	0.088	0.085	0.097	0.103	0.096	0.087	0.099	0.087	0.094	0.104	0.088	0.082	0.09	0.085	0.09	0.085	0.088	0.102	0.102	0.086	0.091	0.098	0.091	0.1	0.084	0.084	0.09	0.091	0.092	0.084	0.089	0.086	0.086	0.085	0.085	0.087	0.084	0.093	0.09	0.084	0.085	0.093	0.09
rep2 ALD6	ALD6	0.076	0.079	0.08	0.081	0.081	0.082	0.081	0.081	0.081	0.083	0.081	0.081	0.082	0.081	0.084	0.08	0.081	0.082	0.083	0.081	0.082	0.083	0.083	0.084	0.083	0.082	0.085	0.085	0.084	0.079	0.085	0.085	0.086	0.085	0.086	0.086	0.086	0.087	0.086	0.086	0.087	0.086	0.086	0.087	0.086	0.088	0.088	0.088
rep2 ALD6	ALD6	0.077	0.081	0.081	0.082	0.081	0.082	0.081	0.084	0.085	0.083	0.082	0.081	0.08	0.082	0.082	0.081	0.08	0.083	0.081	0.08	0.079	0.082	0.081	0.082	0.082	0.082	0.082	0.081	0.081	0.081	0.084	0.082	0.083	0.083	0.082	0.083	0.082	0.08	0.082	0.083	0.084	0.083	0.083	0.082	0.081	0.084	0.083	0.083
[truncated: 332 more columns]
